# Supplementary material for: Genetic dissection of main and epistatic effects of QTL based on augmented triple test cross design
Source: PLoS One. 2017 Dec 14;12(12):e0189054. doi: 10.1371/journal.pone.0189054 (PMC5730204; doi:10.1371/journal.pone.0189054)
Supplement: S10 Supporting Information — (ZIP) [file pone.0189054.s010.zip › z6_650_0.2_10.csv]

108.28	104.52	104.5	107.12	104.19	107.67	106.61	105.04	106.19	104.2	105.75	105.59	110.16	102.38	109.2	100.8	104.1	106.52	98.269	103.86	102.34	105.05	100.74	107.03	103.37	106.76	101.06	107.79	101.46	106.59	109.97	103.71	105.11	108.37	109.37	103.58	111.48	100.54	99.431	100.28	104.6	101.03	115.02	107.98	106.32	101.15	103.04	105.07	104.19	105.37
102.43	101.23	100.8	102.41	103.55	102.23	95.061	100.91	101.49	99.089	105.37	108.61	103.22	103.73	100.93	100.05	102.02	106.82	102.36	107.05	95.161	101.26	102.19	98.417	100.98	103.81	91.46	101.26	102.6	96.881	105.03	103.48	106.14	104.97	99.064	101.17	103.71	103.42	105.64	106.22	95.306	106.09	101.43	108.32	98.317	103.56	95.67	100.22	93.263	101.48
95.857	97.701	105.57	99.157	107.56	97.87	105.11	98.483	103.65	97.538	99.177	100.11	98.263	101.8	102.66	97.415	101.79	102.35	92.769	99.321	109.71	104.19	99.305	105.93	102.09	106.07	104.39	103.4	97.562	99.555	104.46	100.78	99.295	101.28	103.91	99.409	105.67	99.266	104.16	94.879	97.541	100.69	102.66	100.19	101.22	107.26	99.951	100.38	97.048	104.56
106.66	108.6	109.28	111.21	106.27	107.83	105.39	109.35	110.43	109.98	111.87	101.43	104.25	106.45	110.45	111.6	100.9	109.28	103.83	105.78	113.34	109.59	109.46	107.77	104.05	104.31	109.41	111.5	108.02	106.87	111.86	102.39	106.47	109.38	105.93	114	109.03	105.4	106.87	110.73	106.64	109.01	111.49	108.71	106.65	103.63	110.78	114.2	107.08	104.3
106.75	102.96	98.416	99.964	100	105.48	104.18	109.48	111.71	100.88	107.95	109.3	102.72	106.84	104.27	103.64	105.73	109.06	97.862	110.76	106.45	107.73	100.53	110.88	110.18	99.696	105.7	107.49	102.47	109.03	104.06	104.89	104.96	105.81	105.51	107.63	104.62	106.77	110.69	104.14	103.75	102.81	103.26	101.09	107.97	104.89	102.39	107.46	106.61	110.62
107.9	108.71	112.52	108.88	102.81	109.09	109.66	109.24	113.61	107.96	110.89	113.66	104.85	110.36	111.35	108.01	104.85	107.56	103.23	108.18	112.63	109.29	108.7	110.6	101.78	106.05	108.36	108.84	112.49	106.44	107.06	106.03	107.34	112.18	102.18	104.9	109.29	111.25	109.45	107.6	106.46	110.07	107.08	109.23	110.95	108.73	109.28	112.43	112.34	111.76
90.201	102.56	100.92	97.369	98.665	102.04	102.8	91.156	96.439	108.84	95.303	101.25	98.252	97.526	101.48	99.777	89.764	100.45	97.89	98.979	93.363	99.662	101.1	102.67	96.55	97.873	105.09	87.956	94.63	99.624	102.14	95.274	102.35	98.831	90.987	97.943	94.392	102.24	96.843	101.53	99.126	96.471	97.125	100.85	93.279	96.409	103.68	100.21	94.062	94.889
107.91	106.95	110.27	101.59	106.89	108.79	103.02	116.56	99.815	109.34	112.63	106.49	109.51	109.63	107.78	107.16	107.65	103.95	113.89	110.65	108.5	105.77	104.58	113.63	110.85	112.34	110.03	109.18	104.57	108.85	108	108.6	106.07	112.68	109.18	108.78	115.13	107.46	112.19	113.61	109.94	111.44	109.34	108.14	107.8	107.73	111.76	107.47	106.58	111.66
106.25	101.19	112.37	103.38	102.3	104.84	106.05	103.3	107.35	108.73	106.74	101.4	106.35	102.94	101.41	103.68	112.63	109.29	107.25	99.823	105.2	111.49	105.77	110.81	100.8	104.12	109.06	103.65	108.19	101.88	106.89	105.77	106.35	105.23	103.52	95.733	94.719	107.8	99.651	101.41	102.88	101.05	103.9	103.97	108.72	101.65	104.1	96.083	103.86	106.41
103.82	102.11	107.76	104.28	105.23	106.28	100.95	99.752	105.98	103.96	100.83	104.84	103.12	109.22	95.665	109.28	111.18	108.01	113.11	103.73	106.88	102.56	105.66	102.05	104.7	105.81	106.46	101.68	103.65	108.76	106.67	106.95	108.6	102.92	107.52	106.11	97.98	107.9	104.41	107	107.63	97.941	105.67	103.12	108.81	109.6	101.74	114.7	115.9	102.99
102.99	107.52	106.52	110.15	101.16	104.29	105.56	108.66	102.15	105.97	99.444	100.79	99.638	107.07	102.87	109.13	108.87	105.11	99.347	102.69	100.36	100.3	102.09	101.7	99.084	101.47	112.34	101.89	105.03	99.32	102.38	105.28	100.59	102	99.269	99.816	105.53	102.12	97	100.12	101.62	112.5	106.82	97.948	100.49	105.55	105.27	98.953	103.33	104.17
111.45	107.46	106.29	105	109.7	101.8	103.54	106.14	115.65	101.08	105.23	103.06	99.173	101.52	108.75	101.97	108.67	110.57	103	104.76	102.91	103.35	104.69	106.33	107.57	108.17	108.96	111.8	108.92	103.97	108.73	114.77	104.62	107.06	110.71	110.43	103.17	106.56	106.81	107.98	106.41	109.61	104.44	108.83	110.55	107.35	103.12	105.7	109.21	106.73
111.24	103.47	112.11	110.64	109.79	105.81	106.94	104.75	105.45	105.03	109.91	108.42	107.25	104.37	107.84	104.06	114.03	108.81	107.57	109.69	106.05	99.6	105.27	108.92	107.94	105.03	110.72	105.98	106.63	108.25	109.08	112.81	107.67	104.8	107.8	109.11	107.94	107.25	100.82	111.34	109.22	110	107.73	110.9	109.38	104.01	109.33	108.36	110.62	102.98
103.64	100.52	91.151	105.48	101.75	101.64	107.62	107.16	95.853	106.74	106.5	101.68	96.924	98.601	108.51	96.642	99.956	99.211	102.28	102.7	95.431	103.51	101.87	102.44	103.1	105.19	102.56	98.889	100.94	97.013	95.843	103.2	95.936	99.32	103.82	103.58	101.41	101.76	95.487	95.663	99.204	101.49	98.564	103.23	95.53	102.88	104.84	104.25	102.43	106.5
114.52	107.27	102.34	105.43	117.45	104.05	106.75	104.37	94.663	106.6	105.5	110.13	106.89	103.52	113.22	109.19	114.56	106.78	109.03	105.82	102.77	112.17	109.93	110.11	109.96	107.26	108.6	109.15	102.49	103.45	104.78	108.25	111.44	105.45	110.21	108.26	109.66	108.4	109.45	107.13	107.89	106.63	108.17	98.075	113.17	108.1	107.31	110.32	105.39	113.19
101	108.58	102.02	113.96	111.44	114.14	106.44	108.26	111.42	109.17	112.8	112.24	106.22	112.8	117.04	106.86	103.02	114.31	108.64	111.4	112.27	101.41	109.93	113.91	109.35	111.49	104.76	104.28	112.37	107.39	111.31	113.55	108.16	109.45	98.982	108.01	112.72	109.99	108.69	107.76	107.71	110.21	114.66	113.44	103.73	109.1	105.77	106.42	114.06	105.05
108.21	106.77	111.51	110.75	111.05	102.92	111.92	109.75	101.63	108.72	105.9	109.46	108.52	109.57	108.92	107.29	107.74	112.92	110.66	101.98	107	109.03	111.54	109.13	103.98	108.32	108.39	101.1	111.22	106.93	107.8	105.37	107.81	110.56	106.25	106.12	111.12	110.38	109.22	111.48	112.79	106.55	105.53	106.67	104.75	105.18	111.14	110.2	112.73	105.63
115.55	107.7	110.42	112.76	115.32	109.72	104.73	111.61	108.55	107.08	108.47	107.92	97.497	115.69	105.24	105.09	108.87	101.7	105.03	109.28	101.55	108.52	99.671	107.5	107.26	105.95	108.94	108.42	111.64	106.29	104.71	108.4	109.64	112.38	107.32	102.59	104.38	107.23	111.32	109.7	106.21	105.78	100.82	113.53	108.32	108.02	105.69	111.76	102.71	108.55
101.91	94.764	93.909	97.707	95.543	102.64	100.9	98.931	98.696	100.66	101.06	103.22	92.234	99.614	96.307	96.067	95.716	95.146	98.037	100.33	104.16	97.795	96.239	96.629	92.312	92.664	95.694	103.39	100.98	94.793	101.33	94.636	99.149	97.199	94.075	92.042	97.151	103.49	88.834	98.093	94.535	93.304	89.76	99.777	102.01	99.014	97.067	97.112	103.65	94.79
109.81	109.22	98.152	105.99	105.65	106.93	106.52	103.84	104.41	105.77	113.13	102.35	101.53	106.08	105.26	107.16	110.59	112.98	105.51	98.819	104.18	100.93	107.92	105.53	106.7	107.33	101.93	107.92	109.91	105.41	109.53	111.19	105.18	107.26	110.83	115.84	108.85	108.2	107.35	107.55	106.26	108.59	110.23	111.42	99.007	105.86	101.34	106.96	108.56	110.49
109.56	107.27	110	108.01	109.43	103.2	104.87	102.08	108.16	105.95	107.47	109.1	108.09	106.74	110.26	103.26	106.96	97.461	106.56	108.11	113.74	103.18	107.92	111.95	109.4	107.59	109.1	108.81	106.39	103.15	114.37	101.66	110.17	109.29	108.53	110.48	109.69	108.94	110.57	104.71	105.3	110.9	113.53	113.57	107.48	106.53	109.54	109.45	112.99	109.71
107.99	106.56	108.97	109.27	103.95	108.36	105.66	106.75	114.99	106.16	105.36	112.9	109.84	104.49	108.35	105.91	105.74	114.35	108.04	112.11	110.9	112.09	110.18	102.72	106.28	108.2	108.23	107.1	109.68	105.27	107.48	104.44	107.78	104.1	107.03	104.8	107.22	106.51	108.29	111.2	104.02	102.97	111.04	102.86	102.52	107.34	108.33	103.13	111.28	109.1
101.09	99.68	99.905	101.64	103.91	102.66	100.39	102.18	98.21	97.286	103.08	98.247	106.35	102.51	104.37	103.97	105.83	109.39	98.653	100.35	103.51	101.67	92.971	103.11	99.182	107.45	102.13	94.239	101.43	103.03	97.419	99.838	104.26	104.03	96.844	101.52	92.399	100.87	97.823	102.99	99.889	101.67	96.722	100.4	101.89	99.078	100.99	101.38	105.41	98.009
112.03	108.96	110.43	113.98	108.16	104.08	111.79	114.16	100.27	108.89	108.76	104.83	108.46	107.51	109.09	111.22	105.34	105.32	107.63	107.07	106.65	103.98	109.51	107.55	102.63	117.34	111.01	109.79	109.74	110.65	114.39	112.73	115.96	108.62	111.69	106.71	107.46	110.08	110.43	113.48	107.82	110.78	103.91	101.39	106.03	108.45	110.47	109.3	109.57	102.95
107.54	111.36	99.971	106.66	102.43	107.2	105.27	105.8	104.04	107.9	101.96	108.99	110.01	103.73	101.98	109.5	107.9	107.28	103.31	105.78	108.99	102.64	108.13	105.77	105.55	104.31	102.6	104.75	106.64	105.39	107.65	105.3	110.02	111.4	109.77	109.11	103.13	109.45	102.18	104.44	101.86	107.17	106.88	108.64	107.4	106.04	103.94	107.27	112.83	107.67
92.324	98.64	99.892	98.614	100.39	106.4	92.097	94.861	101.97	100.47	108.53	104.71	98.035	94.661	94.626	101.46	97.952	100.65	93.702	95.85	94.889	95.5	104.79	94.573	97.796	100.75	98.07	94.657	99.738	103	96.526	102.84	100	99.718	98.285	96.189	100.55	103.53	97.159	93.75	100.7	97.805	94.897	96.983	91.866	96.772	95.98	102.66	100.32	96.323
107.17	108.7	105.12	111.78	105.22	106.69	110.99	101.91	105.76	99.588	103.08	105.6	103.57	105.13	107.33	96.018	107.54	109.16	107.59	98.83	100.4	109.42	103.26	101	108.44	109.56	104.46	104.25	103.88	105.73	106.42	105.28	106.89	106.18	109.56	105.42	105.8	107.5	104.86	111.42	107.61	105.34	110.29	106.58	104.33	110.03	102.42	102.29	103.8	105.03
108.38	111.77	109.04	110.79	106.48	113.89	110.19	110.19	115.08	108.96	105.97	109.22	104.48	109.42	108.54	110.84	110.71	108.96	108.18	110.78	110.18	109.27	105.33	107.9	109.61	117.77	112.69	109.69	109.29	106.97	113.44	115.23	107.93	114.72	113.39	106.74	110.62	105.21	110.43	108.47	113.68	104.28	103.02	115.13	106.9	103.18	101.62	109.54	115.5	112.32
103.73	109.72	110.75	102.35	105.32	108.91	100.03	103.64	105.89	104.13	106.29	101.16	106.28	107.9	106.61	105.58	102.61	105.14	101.49	104.38	101.4	101.25	108.01	105.74	104.51	111.54	108.92	108.25	106.55	107.56	109.99	103.3	103.33	103.55	107.84	106.15	108.07	102.45	107.11	107.94	105.68	106.79	104.02	106.71	108.33	108	111.02	108.43	97.636	113.11
109.25	104.4	105.05	106.74	109.56	110.64	102.16	101.41	101.4	104.09	103.11	102.48	108.47	105.9	101.33	101.15	106.93	101.82	105.29	105.19	110.44	105.35	109.07	98.673	108.37	99.246	108.82	106.94	106.59	107.88	101.02	101.32	106.6	101.11	103.15	104.49	105.92	99.673	105.05	103.63	105.49	107.48	107.5	105.99	101.1	105.3	107.35	106.24	105.46	104.15
107.81	113.65	99.32	111.06	106.98	109.49	113.61	105.93	106.72	107.95	110.52	110.05	107.02	107.93	112.88	104.47	97.105	113.7	109.11	109.23	113.62	102.88	110.46	106.11	104.62	103.78	107.34	102.48	108.23	114.4	109.84	109.84	105.57	106.58	104.69	104.04	108.16	110.41	109.54	110.37	107.19	108.88	114.17	106.38	107.03	109.18	105.03	111.93	105.97	99.316
105.06	110.44	98.858	104.69	109.27	111.74	110.79	104.91	102.5	105.99	106.53	108.68	108.56	109.6	108.22	103.74	116.88	113.21	104.66	113.71	110.07	109.11	108.19	108.73	110.51	108.93	109.87	110.8	107.01	110.06	117.37	115.95	105.61	98.29	109.75	109.23	106.13	113.83	113.7	105.26	103.64	103.26	104.4	106.34	112.52	107.14	116.26	105.47	110.65	112.1
103.69	106.27	107.74	111.99	102.85	109.7	103.98	107.36	106.82	103.61	101.19	108.5	103.87	106.15	103.1	107.27	106.26	111.25	105.96	105.49	111	107.87	105	105.03	109.87	108.52	103.66	105.93	107.64	103.89	102.61	104.88	112.22	111.39	103.67	102.68	105.8	104.1	108.86	103.21	103.45	110.38	105.18	106.88	104.32	109.4	108.63	110.38	104.54	107.9
93.572	100.58	97.505	98.466	101.9	99.115	106.03	95.661	104.94	94.195	99.777	98.171	100.94	91.314	87.92	92.676	100.2	97.281	101.66	94.923	90.428	99.652	100.72	91.557	90.814	99.443	95.185	95.771	96.254	101.48	90.789	98.361	100.74	94.531	96.197	100.59	100.92	103.2	98.241	95.31	86.524	89.725	102.39	100.49	98.074	102.36	100.14	95.004	97.685	99.64
98.49	99.169	98.762	100.52	97.085	93.611	95.165	97.624	101.89	93.874	98.68	101.63	95.228	101.03	93.348	91.397	99.062	103.36	95.272	97.217	96.239	96.821	102.7	99.866	96.79	98.662	97.366	93.368	95.584	100.17	100.66	99.201	105.68	99.656	101.48	98.457	102.35	102.1	95.56	100.74	93.273	99.889	96.948	102.12	98.205	94.284	94.032	96.552	96.933	100.52
109.67	103	109.54	109.78	105.29	107.74	101.38	110.33	110	107.44	106.2	110.52	111.87	100.46	109.41	107.37	107.9	109.04	113.22	118.91	113.41	106.21	107.2	110.24	107.08	109.86	115.33	103.7	109.53	108.46	107.46	107.16	107.35	101.2	112.51	110.65	104.06	108.87	111.29	111.37	107.47	109.71	104.99	101.47	108.74	110.99	113.81	115.65	107.13	109.56
107.31	101.47	102.69	100.57	112.66	109.02	113.05	114.74	107.68	108.84	111.26	105.56	111.29	107.77	111.01	108.16	108.63	108.24	97.373	113.15	108.55	114.75	109.02	109.28	112.91	112.09	110.87	108.48	108.77	108.24	108.06	108.86	105.67	108.78	109.43	109.87	105.87	106.94	104.81	101.89	112.64	109.18	102.2	109.9	101.63	109.84	110.75	106.95	111.98	113.09
96.908	96.013	104.64	95.744	101.77	99.162	98.569	100.05	100.41	95.822	93.096	102.65	95.213	95.362	96.794	98.246	100.38	100.37	101.75	99.662	104	101.65	98.212	99.433	102.74	96.928	88.523	92.605	95.251	103.91	100.98	103.63	104.26	99.184	98.015	97.245	97.361	107.25	98.572	99.046	101.51	94.53	100.43	95.046	91.294	97.691	101.64	95.627	99.538	99.472
101.77	110.77	110.09	102.52	100.48	109.57	106.16	104.11	103.01	102.04	107.72	103.31	109.85	107.43	106.81	104.37	111.22	110.39	109.82	114.89	105.71	106.16	104.59	100.2	111.95	104.7	108.92	107.95	112.25	101.55	105.39	105.9	108.77	111.06	105.51	102.21	107.57	106.26	113.82	110.11	105.3	112.9	111.74	103.32	99.942	105.04	103.55	108.25	100.08	109.21
96.002	93.626	98.536	96.531	102.56	96.62	103.99	98.285	99.358	97.818	93.683	101.73	96.759	95.85	104.79	95.983	98.959	99.582	91.934	97.576	94.678	96.26	92.869	95.031	98.7	94.287	103.6	98.225	100.55	104.65	96.128	99.65	92.652	98.529	97.818	105.91	99.006	99.715	94.714	101.1	92.637	93.426	93.369	95.713	99.87	99.219	99.205	95.118	97.316	97.876
106.98	105.83	103.7	104.75	111.24	111.85	111.02	107.02	108.5	105.7	99.584	111.67	108.14	115.34	107.25	114.33	106.74	108.32	111.44	107.6	109.2	105.09	106.79	102.82	109.44	107.66	106.64	109.27	104.19	108.37	107.95	104.45	109.03	103.79	116.06	112.48	111.35	111.86	104.47	107.23	108.13	108.88	109.21	108.78	106.44	108.51	112.09	107.36	111.24	108.66
104.61	106.47	110.7	106.81	109.21	113.77	106.01	108.63	110.27	107.89	106.26	116.41	107.97	104.23	113.45	120.28	113.9	110.16	109.89	104.48	105.53	112.01	115.19	107.76	106.01	104.31	114.93	103.33	106.94	110.96	106.32	108.52	109.4	110.44	106.54	108.27	108.61	105.94	107.87	109.58	109.54	110.86	105.37	109.73	108.44	106.45	107.51	106.77	112.96	105.55
100.85	101.07	100.54	97.205	98.893	98.082	92.918	98.304	98.392	101.87	97.495	97.076	96.023	95.503	102.39	103.85	93.606	104.48	106.8	98.157	98.157	93.206	100.9	101.28	100.88	95.664	96.204	95.972	98.048	100.38	96.949	97.758	98.43	98.502	103.36	101.29	96.526	101.54	97.378	96.712	99.107	103.51	95.833	100.48	98.421	95.499	98.498	97.463	98.879	103.04
94.953	96.59	94.751	90.499	103.51	94.772	101.45	101.33	98.079	97.272	99.793	99.361	95.185	98.632	95.455	97.717	103.94	99.022	96.32	103.78	100.86	98.689	93.829	99.927	98.594	95	102.73	103.68	101.68	100.97	98.982	99.968	100.08	99.922	96.076	104.06	97.946	98.61	105.07	99.643	106.36	98.466	93.898	97.568	92.03	99.747	103.21	101.41	100.31	104.33
105.26	106.78	111.81	106.32	103.3	103.08	107.26	105.27	99.418	107.75	106.46	107.81	107.64	102.56	101.93	104.12	103.79	106.62	110.57	108.54	108.97	108.89	110.52	98.973	107.45	115	105.56	111.29	106.22	105.28	110.61	110.28	102.89	109.52	106.73	107.95	108.18	104.29	106.8	106.16	105.84	102.85	103.89	102.29	105.75	106.18	109.01	103.69	106.32	110.57
104.6	105.36	101.41	101.8	108.9	105.04	104.83	105.61	104.22	104.18	112.43	104.31	105.46	107.43	112.1	99.419	102.5	96.448	105.43	94.867	107.64	105.05	101.49	107.63	111.69	102.01	106.88	108.95	103.87	95.32	103.09	102.23	102.51	113.44	104.31	106.75	107.87	104.24	103.7	106.81	103.86	107.04	103.05	105.6	105.39	106.57	105.56	102.53	105.18	94.967
100.22	110.99	110.8	106.52	111.67	111.4	101.3	107.73	105.46	105.26	112.94	105	104.91	104.79	102.59	102.75	109.37	107.32	109.76	102.11	110.57	101.03	105.93	104.86	102.44	109.39	107.04	105.23	106.98	104.12	107.95	106.19	109.75	103.76	104.9	106.04	105.75	105.77	102.57	105.55	110.71	105.01	109.38	102.91	99.985	104.91	109.5	106.6	103.29	103.85
107.11	105.98	109.43	106.44	109.58	110.55	109.67	111.55	103.84	105.36	103.66	107.71	109.61	103.49	107.81	109.61	107.86	108.7	110.36	112.56	108.55	103.71	110.24	109.02	108.54	111.14	110.76	111.22	104.91	110.67	110.07	110.68	103.4	112.35	114.9	106.46	106.6	110.04	106.42	111.8	106.1	104.69	108.74	111.01	108.89	112.69	107.67	106.29	108.54	106.25
113.68	106.46	112.48	109.1	110.03	110.03	110.12	108.24	108.94	106.57	105.32	106.04	108.11	112.26	104.47	107.28	107.35	109.63	109.24	111.78	102.45	107.87	109.22	108.88	108.57	109.62	103.71	101.21	106.54	109.97	110.18	111.65	110.92	110.75	109.62	107.61	109.75	109.48	108.35	111.09	108.56	112.69	107.15	105.49	106.14	114.22	105.76	107.91	112.98	106.7
101.92	111.28	104.62	109.36	108.22	107.35	101.94	102.49	105.25	98.574	109.9	99.825	113.9	99.579	109.99	103.59	103.44	103.11	106.67	110.74	101.46	105.56	111.33	99.822	106.41	102.64	109.27	106.54	104.9	100.14	104.81	103.56	105.14	104.77	100.34	107.98	106.36	109.03	103.84	102.93	108.37	110.67	106.79	103.52	104.47	102.76	103.93	108.5	107.35	106.69
106.48	103.76	107.46	104.8	106.98	102.24	109.61	105.69	110.42	107.93	110.93	103.74	106.27	108.06	108.85	115.32	107.58	108.31	108.68	108.06	111.12	101.5	108.05	115.7	107.01	104.59	106.13	114.33	112.63	105.95	105.15	103.33	107.48	108.41	113.95	111.25	108.26	106.46	100.65	105.2	108.82	106.92	110.38	114.67	108.6	111.81	106.12	111.29	107.99	108.04
105.83	104.72	101.26	106.59	104.15	104.35	103.82	103.28	117.62	106.68	99.794	106.92	108.32	104.91	102.77	112.64	107.46	109.06	102.45	107.49	108.99	105.95	105.46	105.46	108.49	102.43	106.25	110.79	107.98	107	105.85	114.83	103.27	104.79	100.06	98.497	106.92	106.03	107.55	106.31	105.78	105.14	99.935	105.86	98.869	107.02	110.91	106.91	105.49	112.84
103.86	109.16	101.78	105.13	102.01	98.28	110.98	105.29	103.66	101.15	103.66	107.74	103.33	106.99	101.97	101.35	104.37	106.25	108.03	106.48	106.14	109.33	104.85	107.41	107.5	101.94	105.56	102.19	108.14	108.18	101.98	107.16	109.18	108.05	106.78	108.71	111.99	108.98	106.09	106.81	112.44	105.78	108.65	102.71	104.05	103.68	105.27	104.4	109.66	112.81
101.71	97.84	105.6	99.709	104.53	102.46	101.78	102.06	106.61	100.99	99.536	98.598	99.849	92.44	102.53	99.091	100.85	94.176	101.42	100.61	94.743	103.04	107.19	100.56	100.75	97.067	102.26	100.46	101.86	96.673	101.7	108.33	98.709	99.968	104.79	99.119	101.19	96.993	100.69	101.14	103.71	104.43	102.81	99.829	102.71	104.56	100.67	101.95	98.474	101.43
98.042	107.41	103.05	106.25	111.58	105.81	111.31	108.39	108.1	107	109.04	105.87	101.67	105.31	103.66	101.19	109.08	109.44	106.42	102.44	106.25	102.45	115.28	97.596	97.91	104.12	110.88	108.3	101.05	102.9	104.93	103.53	109.76	104.23	107.17	103.39	109.1	105.99	104.28	106.68	106.31	111.34	103.96	105.12	102.81	105.39	101.1	104.88	108.72	102.41
105.56	111.64	105.49	108.71	109.77	114.69	115.38	109.37	109.36	109.28	108.67	111.66	110.39	110.41	112.3	105.58	107.48	112.06	110.4	110.84	109.96	110.71	114.01	114.9	112.62	106.02	102.43	114.46	112.66	107.19	105.53	108.71	109.02	112.82	113.61	113.1	116.61	110.64	108.05	105.07	112.54	114.58	106.7	112.97	102.13	115.88	112.76	112.54	109.71	113.29
101.67	103.79	98.953	100.55	98.011	99.959	98.005	101.57	92.373	101.5	98.629	97.695	93.396	94.05	100.96	93.85	94.88	97.094	100.93	92.689	96.166	99.117	97.31	96.434	99.949	101.21	97.65	100.96	96.253	106.27	94.707	93.886	100.72	100.97	98.19	103.43	96.647	96.881	96.252	95.911	95.446	101.63	106.52	94.483	90.133	101.41	102.75	101.68	89.727	94.722
105.31	109.67	102.25	104.03	104.25	107.04	113.57	106	108.29	105.4	108.07	106.75	111.34	106.37	93.176	103.44	103.84	107.34	105.42	110.59	104.14	102.5	106.04	108.75	107.8	100.02	101.82	106.96	104.55	109.97	100.05	111.26	114.33	114.07	111.28	105.66	108.66	107.72	99.119	105.98	105.45	105.24	112.46	100.9	113.16	106.12	100.2	103.43	103.34	108.29
115.07	113.77	108.21	115.29	110.35	100.12	105.76	112.29	107.08	112.29	106.57	103.91	109.58	106.2	108.61	109.21	110.1	110	109.41	104.9	111.71	113.12	103.76	111.64	104.05	106.13	107.92	106.59	102.44	104.54	107.47	106.89	106.81	107.72	109.2	103.43	112.77	108.66	111.05	101.89	111.53	106.72	107.51	109.58	107.01	110.14	108.09	103.79	102.47	116.7
104.46	106.56	102.95	107.97	104.9	108.35	107.4	103.58	106.51	105.42	108.89	106.64	111.15	107.36	106.86	101.94	110.41	102.81	110.01	105.24	106.75	106.82	111.52	104.9	104.91	98.531	106.77	118.44	104.01	108.1	106.42	100.75	103.56	106.36	99.781	104.34	104.05	108.28	105.28	100.74	104.1	111.37	105.37	107.68	100.93	106.63	99.185	110.99	100.95	103.81
103.92	107.43	100.36	109.92	109.07	106.58	105.24	108.66	101.82	103.38	103.4	102.43	106.48	102.27	103.23	104.73	105.22	106.94	107.78	106.91	108.03	113.11	106.29	107.33	106.92	107.63	111.68	113.05	108.65	108.3	111.21	112.49	102.39	110.07	110.43	99.957	103.53	108.61	107.54	108.03	108.75	109.87	105.12	105.16	107	105.94	107.59	105.26	111.05	102.36
107.82	106.3	113.91	109.29	111.01	113.53	110.19	107.34	112.07	112.13	105.75	108.66	107.77	103.13	105.35	107.19	107.72	103.03	109.18	109.72	103.87	117.17	114.97	107.36	108.49	103.81	104.91	116.23	104.21	108.63	103.84	107.66	105.25	110.83	107.23	108.91	110.99	105.65	106.83	108.49	113.13	105.3	104.12	110.03	109.72	113.68	110.55	105.83	109.07	102.9
103.66	102.92	106.86	106.71	112.19	101.58	103.29	110.52	102.77	105.06	108.26	107.6	107.75	106.35	108.15	111.03	110.2	110.22	110.21	111.38	106.96	106.48	106.14	103.86	108.01	112.49	108.22	109.45	99.9	107.15	109.09	107.34	104.12	107.86	105.85	112.83	106.83	102.28	106.19	111.65	108.08	106.63	110.11	105.23	99.223	111.83	110.23	101.27	109.64	109.34
108.1	109.19	104.57	109.32	108.19	109.18	111.87	100.53	112.73	108.26	107.27	112.47	110.49	110.48	108.57	105.44	109.1	110.35	111.54	108.59	105.3	107.02	107.34	98.841	110.86	109.27	107.82	111.73	109.94	107.54	107.74	109.48	108.81	103.03	114.19	104.71	106.03	109.3	107.92	103.55	111.53	110.6	107.95	112.05	104.34	102.2	109.05	108.61	105.57	109.07
105.84	102.48	110.33	98.437	103.38	100.91	105.01	102.86	106.2	106.36	107.53	104.85	111.86	109.23	108.87	103.83	109.73	106.51	106.57	103.59	102.6	107.67	112.12	107.11	100.34	105.23	111.01	103.78	107.23	110.12	105.52	103.34	109.3	104.45	101.47	108.73	111.98	102.77	100.86	108.38	106.13	106.97	102.36	103.81	112.05	100.02	104.68	106.91	108.78	107.55
107.24	104.78	106.92	101.87	102.05	101.89	104.36	111.14	114.91	108.8	106.44	103.92	102.89	102.54	108.78	110.1	111.36	104.13	110.55	110.56	106.26	100.16	100.03	110.76	103.9	106	104.07	108.32	109.1	102.62	109.13	104.22	107.98	110.41	102.49	102.25	109.35	106.31	115.07	100.59	107.23	107.08	108.51	110.09	105.26	106.25	110.22	103.1	106.87	111.24
110.79	106.55	106.8	103.31	108.04	104.57	103.24	105.51	109.38	103.8	106	109.66	108.88	104.3	97.768	103.25	102.63	108.75	113.23	113.21	103.14	105.51	109.89	108.54	105.82	100.73	106.81	105.45	106.54	103.57	106.19	109.77	109.29	102.35	103.15	106.31	104.16	103.88	104.31	105.73	103.11	112.5	104.72	104.01	108.59	102.06	104.58	113.19	111.16	106.2
104.87	104.8	98.815	108.43	100.01	105.35	106.09	103.87	105.37	97.9	111.05	107.55	103.09	108.28	106.76	106.46	109.47	113.34	108.91	101.24	103.83	105.53	105.86	99.928	106.49	105.81	106.66	110.88	103.87	103.91	102.56	106.88	107.97	107.57	102.89	93.411	108.23	105.19	106.87	105.55	104.48	100.94	102.35	105.89	108.74	107.01	106.54	112.26	101.58	106.05
101.73	98.72	107.21	104.16	106.51	106.1	104.68	105.56	108.69	105.31	105.48	106.72	99.345	108.99	108.61	104.26	102.63	100.92	109.54	108.03	105.24	101.66	98.167	99.19	104.91	108.44	103.92	110.95	102.21	93.438	108.18	104.92	99.689	99.487	111.67	103.66	110.63	109.97	108.92	104.83	107.67	105.8	110.26	110.54	108.21	106.64	110.57	111.91	104.89	100.23
98.145	97.774	99.69	97.504	96.691	94.138	96.882	100.32	103.59	95.946	98.417	100.95	95.469	97.487	97.155	92.435	91.73	92.409	103.45	95.866	95.329	97.573	98.189	96.355	96.339	104.38	99.754	98.444	96.454	93.256	100.4	94.242	96.621	101.57	97.183	100.94	93.902	98.197	104.9	99.929	92.827	88.704	99.455	99.348	101.78	97.179	97.663	100.7	100	100
109.21	107.91	110.8	102.84	101.93	111.83	105.32	108.57	107.96	100.28	111.81	108.67	101.34	103.05	104.27	108.6	107.71	111.66	107.17	103.51	110.29	108.7	113.27	105.21	113.36	103.74	111.35	100.11	106.25	111.95	105.21	111.93	105.19	110.51	106.74	108.07	112.31	106.74	107.22	109.08	105.51	112.88	108.17	111	107.67	110.93	104.15	108.99	107.35	107.47
108.09	107.8	106.42	111.32	104.92	103.66	101.07	108.13	104.6	104.76	103.09	108.97	108.13	109.96	104.91	105.79	109.48	112.15	105.88	110.89	103.86	110.83	104.88	105.46	102.36	105.87	108.82	106.37	108.34	110.98	106.19	110.72	108.87	110	106.32	106.14	106.19	101.83	105.55	105.92	106.97	110.3	111.61	108.62	107.98	110.44	102.7	101.91	111.36	105.77
102.74	109.95	104.5	106.96	105.94	104.35	104.88	103.58	108.52	107.22	104.24	108.91	109.45	104.67	106.33	105.12	108.55	109.66	105.92	109.46	100.66	111.22	113.48	104.68	103.54	101.58	100.92	110.82	105.59	105.4	109.12	109.65	104.09	103.01	103.21	105.11	112.32	108.92	112.69	103.09	109.82	104.24	103.65	106.13	108.44	106.63	108.92	107.05	103.24	107.51
102.37	101.8	108.25	104.91	99.393	110.89	103.72	106.15	106.43	105.84	110.04	108.55	107.27	105.76	99.587	106.69	98.868	110.65	100.66	107.42	101.28	108	109.2	104.8	97.032	106.41	109.83	105.34	108.8	105.9	104.04	108.78	106.32	112.87	109.91	103.15	100.97	109.21	107.79	100.52	111.48	100.85	100.47	102.3	99.85	111.25	101.95	101.64	105.7	105.89
98.578	104.93	113.03	111.83	100.57	109.56	110.25	110.75	102.08	106.75	108.87	107.53	106.61	104.15	103.74	108.3	113.7	108.76	104.22	107.71	111.69	110.19	101.72	106.6	109.57	108.23	115.63	107.99	108.03	105.3	106.37	110.48	107.74	104.58	103.99	117.27	109.35	105.85	109.03	110.43	110.59	102.68	111.89	111.66	108.84	107.11	111.47	106.45	109.71	112.49
107.87	107.09	107.64	105.99	111.76	107.6	103.85	110.27	111.99	109.33	109.83	111.63	109.24	106.9	110.52	114.3	110.13	107.69	109.68	104.81	111.74	105.73	106.54	112.23	103.89	116.14	109.35	104.01	112.98	106.04	109.26	107.35	115.63	115.83	107.69	113.74	105.13	105.45	105.03	108.82	117.78	101.66	111.28	99.692	107.77	112.21	112.2	101.31	110.36	109.19
98.22	109.6	110.29	101.32	101.99	104.7	104.29	103.72	109.67	101.43	105.43	102.29	102.23	107.23	98.775	101.62	106.52	99.6	100.15	106.81	105.09	106.34	105.78	111.56	105.74	100.1	110.22	107.94	109.53	109.6	108.88	103.86	97.9	105.6	105.33	109.46	108.51	112.8	106.65	106.78	106.11	108.69	104.8	102.11	106.75	110.64	104.49	101.67	106.94	109.1
108.53	105.75	106.56	108.76	107.01	104.73	108.3	106.53	107.63	110.39	110.32	104.38	115.67	114.03	113.32	109.54	111.09	111.19	111.35	104.02	105.91	109.68	106.15	111.66	108.45	104.58	107.46	104.73	110.11	107.04	109.19	107.14	105.46	108.53	111.47	101.52	107.15	103.02	101.24	105.59	107.66	106.34	108.92	107.32	110.35	111.33	107.42	101.75	105.08	107.18
101.51	103.83	112.17	108.66	101.3	99.042	106.72	102.02	106.34	106.39	103.92	100.53	103.65	104.04	108.42	99.725	112.12	110.76	111.19	106.09	107.3	107.39	114.48	104.82	109.39	108.21	108.57	116.08	109.2	104.37	106.34	101.27	105.11	106.25	108.48	107.42	107.17	105.85	102.86	102.49	111.69	101.38	106.69	107.53	108.15	100.86	101.53	103.86	107.18	107.37
102.52	94.229	104.37	91.338	93.934	91.795	95.038	96.979	100.18	95.715	94.87	93.701	89.583	94.307	100.61	98.344	92.051	95.488	103.34	99.169	95.415	98.212	94.814	93.042	97.122	96.497	92.483	95.317	99.821	102.42	103.16	98.128	94.642	97.041	96.405	95.531	97.441	96.375	102.8	97.846	97.796	96.638	96.772	96.167	97.469	93.489	99.583	98.599	98.204	99.632
106.11	103.48	105.69	106.76	111.58	105.54	113.9	107.81	108.04	107.42	111.79	107.51	107.64	110.54	103.76	111.46	104.04	114.21	115.91	109.14	107.58	110.1	110.86	108.37	111.58	102.97	113.11	108.72	112.44	104.66	115.69	107.76	106.43	109.68	106.1	107.06	104.63	113.64	110.75	117.95	111.49	114.21	103.23	107.89	113.59	115.55	116.58	118.9	103.72	110.81
96.603	96.928	108.01	101.35	101.86	100.25	101.62	99.844	99.437	96.212	100.43	96.867	101.36	104.53	105.42	103.09	102.41	98.958	100.7	99.074	96.196	98.199	103.27	96.175	106.16	103	97.658	104.17	99.597	103.61	101.27	99.713	98.869	99.501	99.513	95.263	104.56	98.845	99.453	96.862	97.864	108.95	99.763	100.45	96.117	100.91	100.62	102.04	101.7	100.07
109.3	106.34	111.36	108.36	113.95	112.85	110.58	107.19	110.35	105.84	112.86	111.03	110.07	114.28	103.95	110.06	105.76	114.62	104.79	108.5	108.54	112.71	106.39	110.88	100.09	99.848	105.97	110.47	110.71	108.38	110.86	107.98	111.79	107.13	112.05	110.05	114.51	104.58	108.31	113.97	109.54	104.3	106.73	111.6	111.74	107.85	113.22	111.13	105.12	108.34
93.241	95.864	101.71	102.83	95.336	97.827	94.46	100.21	97.594	95.577	100.53	100.88	101.65	98.152	93.577	101.15	103.83	96.907	95.539	90.056	103.4	100.99	96.2	95.773	100.62	99.146	97.62	96.924	100.36	103.59	100.88	100.31	101.55	96.146	99.133	98.449	99.935	95.046	101.42	95.039	96.93	96.762	98.405	99.819	97.836	101.15	87.835	94.111	93.451	93.12
99.035	98.137	98.687	97.311	91.309	92.633	91.543	96.237	96.859	102.07	102.22	95.704	95.463	99.43	99.851	100.01	100	100.71	96.151	98.457	93.386	99.062	95.505	94.15	95.374	96.161	96.872	96.227	100.26	94.292	98.851	92.71	96.816	96.488	95.875	101.43	93.694	91.754	99.531	102.52	104.09	97.984	99.291	100.03	97.418	94.961	98.745	92.905	99.858	100.93
102.22	106.44	106.51	96.395	102.52	95.035	98.537	101.36	94.578	94.331	101.82	99.133	97.724	98.981	93.573	93.383	97.594	104.41	97.342	102.84	100.64	104.61	102.66	95.986	99.776	102.07	103.62	97.887	101.22	97.523	93.978	105.41	103.27	105.24	99.476	101.11	92.335	101	103.65	103.24	101.09	101.04	93.125	92.047	102.92	99.946	98.994	100.95	101.15	100.74
95.167	104.11	99.64	99.985	109.29	102.91	105.89	101.87	108.18	102.55	106.51	99.85	107.48	105.3	103.7	106.01	104.77	104.37	101.21	110.87	103.57	105.7	100.29	106	97.783	101.74	106.16	100.8	101.79	101.18	101.2	106.17	104.92	98.898	100.94	106.43	100.29	103.15	103.83	111.21	100.59	101.71	102.69	98.643	95.525	101.21	103.47	106.78	104.63	99.998
105	100.8	106.57	101.3	106.95	105.26	110.18	108.58	109.66	98.823	109.76	107	107.4	105.29	103.36	103.45	98.009	103.18	102.91	105.03	103.75	110.39	107.4	107.67	106.09	101.97	104.21	108.9	106.85	107.62	112.14	112.2	101.66	110.64	106.25	112.04	106.34	112.65	108.49	104.85	101.78	105.67	106.66	101.41	109.44	107.74	114.61	107.04	109.28	106.83
106.02	101.24	95.904	97.895	95.025	101.05	94.353	95.554	95.583	100.29	99.761	100.22	97.947	94.721	101.97	98.512	95.502	105.9	101.78	103.27	101.7	94.072	99.996	98.171	95.528	96.555	106.74	101.89	94.106	103.18	97.359	101.92	90.387	94.087	98.341	98.054	101.89	103.97	98.849	94.365	96.896	97.749	101.15	95.02	92.529	101.43	91.394	92.05	100.35	97.446
104.62	96.153	91.384	102.54	93.005	101.57	98.387	93.825	97.483	94.677	100.84	106.64	106.32	91.145	95.773	93.547	99.461	94.907	101.7	99.049	99.256	98.622	94.934	97.715	95.051	106.71	94.127	99.27	104.04	94.917	104.15	95.002	94.956	92.95	99.3	98.784	102.86	98.344	93.224	98.745	93.488	104.44	100.03	104.13	97.802	96.885	104.43	100.25	103.63	101.66
97.63	98.101	102.35	104.47	98.368	105.05	98.461	103.88	106.44	99.276	99.091	102.55	98.053	97.468	99.674	101.94	100.46	106.78	101.65	96.7	99.43	102.25	102.72	94.812	99.253	106.57	101.69	107.01	102.28	99.022	104.15	96.741	96.475	99.669	106.36	107.38	92.885	103.7	96.504	97.133	100.33	103.42	100.45	102.35	107.07	101.01	101.63	97.112	98.433	96.802
101.35	106.18	97.862	100.22	94.765	99.45	99.45	101.05	110.32	103.15	94.203	99.472	98.499	100.13	100.92	101.08	99.335	98.633	103.1	103.03	103.64	96.297	97.887	98.865	105.95	104.77	94.366	104.25	102.42	96.391	99.937	102.69	102.34	97.257	101.62	100.27	109.59	101.6	107.27	104.94	97.588	100.11	102.73	99.418	104.73	95.268	101.4	102.1	100.49	102.06
115.21	106.08	103.9	108.79	108.5	108.83	106.7	106.52	109.88	111.09	108.1	108.03	104.97	103.24	109.5	113.08	108	102.14	111.24	107.23	102.21	106.15	105.13	109.36	102.64	111.38	106.2	110.95	110.62	105.64	108.08	104.98	109.88	106.82	106.4	114.09	115.58	109.18	113.17	105.51	110.79	103.48	109.82	107.8	106.87	110.7	111.22	112.82	103.73	104.03
109.15	103.77	106.4	110.53	106.16	104.04	105.53	100.47	109.77	107.25	102.88	106.62	109	106.1	111.28	108.49	101.2	106.1	107.9	108.49	107.56	102.33	103.01	109.14	109.36	110.12	105.65	104.64	110.62	104.43	104.16	101.78	94.659	109.84	104.63	113.11	107.11	107.83	103.38	110.16	108.51	112.24	108.48	107.66	103.43	100.12	110.96	100.51	103.5	105.27
107.11	110.2	112.84	104.04	102.59	104.5	110.57	105.36	111.18	112.47	104.96	102.8	107.62	109.24	101.58	108.25	106.43	107.79	103.78	106.04	107.46	107.56	108.26	104.38	104.67	105.57	106.11	106.75	108.46	106.04	104.84	110.96	105.9	102.77	108.74	107.8	105.43	102.16	109.86	100.26	110.17	106.87	109.45	103.86	109.14	96.728	103.56	103.33	106.43	103.03
112.67	104.28	105.4	106.61	103.61	96.976	103.41	106.93	108.24	107.5	109.96	109.03	104.52	100.15	106.14	100.4	102.69	107.98	107.24	110.55	97.477	101.94	104.7	105.31	109.37	104.13	105.91	104.57	95.294	109.15	99.837	110.25	108.98	104.72	106.8	106.34	103.85	106.38	103.28	107.04	110.87	101.08	105.6	106.41	102.99	106.78	100.34	108.36	106.61	108.08
108.82	106.33	102.08	107.37	102.08	103.71	108.05	107.9	111.72	108.68	112.19	103.95	101.93	111.83	102.44	109.1	108.57	108.3	105.89	107.11	109.03	105.19	106.37	102.94	104.28	100.99	107.88	107.08	103.08	103.57	101.56	96.17	103.57	100.67	106.23	107.23	101.86	114.52	104.09	107.91	110	101.92	107.19	107.24	110.88	106.16	102.17	107.59	104.77	109.45
107.3	106.2	104.85	109.5	104.51	105.4	106.85	107.09	110.95	105.17	109.51	116.79	101.81	113.11	109.41	110.74	112.88	108.73	103.95	107.63	107.42	112.5	106.48	108.43	117.47	108.75	105.78	108.13	105.7	106.43	104.16	111.36	113.57	110.36	101.51	112.58	106.16	106.84	110.01	113.87	106.84	108.16	108.98	111.2	105.15	108.78	114.68	112.05	112.43	110.04
108.44	114.5	103.96	105.84	107.27	103	110.48	111.2	106.76	110.86	111.73	113.96	111.67	109.99	107.08	103.59	113.89	103.64	108.57	106.87	109.5	110.07	104.87	105.38	109.61	109.89	107.87	109.42	112.97	106.47	110.78	105.79	103.69	100.28	108.52	105.1	107.63	117.09	104.98	111.04	103.02	108.59	108.75	110.33	106.72	110.38	106.52	112.98	109.63	106.29
100.7	98.055	104.9	96.15	93.748	94.283	95.173	103.2	99.969	99.558	100.83	99.635	95.49	102.03	98.1	96.317	108.98	98.754	98.924	88.05	99.222	102.47	98.219	103.81	96.799	95.415	96.867	103.91	93.142	98.188	93.775	99.423	97.415	100.44	98.193	97.371	101.68	100.22	93.15	107.89	99.541	101.83	93.552	103.77	98.416	100.91	95.935	97.309	100.91	100.59
105.68	102.29	109.5	111.22	106.13	103.18	103.73	107.4	108.73	113.96	105.44	106.69	105.35	107.28	100.79	110.23	109.01	108.58	109.43	107.9	97.144	108.6	107.53	105.48	104.56	105.33	107.03	107.99	104.36	106.5	103.51	104.7	115.19	104.97	100.15	106.26	105.45	107.63	104.66	104.44	109.21	112.89	108.35	117.65	101.46	106.38	96.206	111.44	98.243	104.91
109.46	112.22	108.62	105.8	107.07	106.58	111.32	106.57	107.29	111.08	109.68	108.67	108.26	107.14	105.48	103.73	105.63	111.72	104	113.84	107.27	103.7	108.73	106.54	108.04	106.08	108.82	109.96	110.78	109.65	107.74	112.12	111.99	109.48	110.29	101.61	109.11	105.07	104.2	112.58	104.99	105.99	106.28	109.2	106.92	107.8	108.01	112.66	102.5	110.22
109.16	108.62	113.58	103.05	109.68	108.48	102.35	106.82	105.69	105.45	108.24	98.403	108.61	107.63	106.88	102.57	109.89	105.46	106.66	113.72	110.32	107.95	104.96	104.62	106.11	104.5	104.01	102.04	102.41	105.43	103.64	108.53	108.73	105.58	106.13	105.91	101.26	108.76	110.71	110.56	100.98	100.04	108.72	102.6	106.58	110.73	112.83	107.8	106.53	101.92
110.21	105.31	111.26	104.09	105.3	101.69	105.3	101.56	105.72	107.22	98.761	107.41	102.15	106.29	102.55	110.11	109.53	114.16	106.87	110.36	103.15	107.22	100.22	104.61	104.23	101.49	110.82	105.04	102.86	108.07	102.03	110.44	103.28	111.16	107.47	104.87	105.59	98.82	110.57	107.42	98.272	103.77	102.17	109.87	105.03	109	116.39	105.38	106.67	108.07
111.01	104.79	98.725	104.6	105.65	106.5	104.92	107.52	108.52	105.8	107	107.49	110.64	105.09	106.38	104.02	103.5	101.99	109.2	107.1	102.43	105.81	102.13	99.545	102.64	107.98	96.512	106.28	102.92	110.04	103.88	105.63	110.35	112.08	99.83	111.1	105.09	103.5	109.28	105.57	100.48	102.17	105	111.76	107.67	106.85	110.07	105.23	103.66	108.6
102.05	102.97	103.49	99.986	106.6	102.28	93.662	100.54	100.78	99.176	100.78	107.37	100.17	99.599	102.09	99.913	98.41	98.556	96.864	102.87	102.42	101.94	102.6	103.8	105.37	99.374	101.06	97.359	100.73	101.28	110.02	101.17	108.27	103.55	100.81	96.61	97.857	103.91	101.3	103.43	102.48	97.311	101.78	98.787	97.577	99.446	96.942	96.611	95.178	98.628
93.176	95.528	95.041	90.021	95.179	98.281	92.565	94.813	95.416	90.402	92.955	94.761	103.99	95.021	102.12	101.71	96.171	96.793	98.838	95.214	105.78	103.39	99.573	96.977	96.377	95.929	96.776	102.85	85.427	98.308	99.583	97.947	105.88	98.161	98.886	94.485	98.938	97.456	96.677	93.698	102.2	93.857	98.48	91.423	101.18	96.713	96.361	99.128	98.516	96.698
107.06	114.49	115.98	109.85	107.75	107.64	108.44	110.03	109.75	107.94	109.41	110.45	108.99	109.84	108.53	110.37	112.57	109.39	108.05	111.68	101.56	106.35	112.53	105.11	107.36	104.98	103.66	107.78	116.87	110.2	111.37	110.27	107.16	108.03	110.67	105.38	110.06	103.93	110.07	109.64	104.85	113.92	107.13	111.06	108.48	100.04	104.86	102.62	113.73	108.91
90.918	94.187	99.756	98.153	100.02	103.96	93.043	105.44	97.045	97.367	100.61	93.918	99.042	99.777	94.711	95.079	100.43	96.935	102.1	94.406	97.607	97.05	97.796	102	105.89	94.012	98.129	103.01	97.294	97.875	98.345	99.903	99.619	99.506	94.106	102.78	98.853	101.41	95.482	96.217	91.446	99.664	102.46	97.78	101.87	99.585	97.029	101.87	101.58	89.843
100.69	106.45	104.57	102.55	104.94	102.71	104.29	105.28	104.6	106.99	110.11	99.881	106.25	101.82	106.92	103.73	106.72	105.57	108.33	103.31	104.86	105.71	108.09	108.91	106.69	105.42	103.41	102.73	105.06	105.88	109.42	108.15	104	112.14	106.08	101.69	102.4	105.79	102.79	102.24	101.37	99.254	108.47	102.94	110.12	105.46	107.04	105.8	100.56	98.893
108.23	103.01	108.53	101.37	106.95	110.19	115.02	109.11	103.7	107.46	108.68	105.1	102.7	110.17	104.11	104.98	111.96	102.84	106.08	114.95	109.19	109.48	103.55	105.19	108.54	106.39	107.74	104.17	113.09	108.01	109.87	109.13	106.23	115.15	108.96	111	108.02	109.78	109.67	103.87	106.81	105.76	108.68	104.63	112.72	113.05	109.77	107.31	108.5	114.7
99.617	95.627	91.916	101.49	94.38	96.739	101.28	96.694	86.341	94.503	101.4	88.539	102.51	100.41	100.69	95.162	99.26	101.11	96.76	100.6	99.38	102.24	93.447	102.68	97.884	92.846	99.761	99.774	100.81	100.01	94.267	98.107	96.033	99.959	91.125	99.466	99.915	96.351	101	98.301	91.795	100.4	104.93	99.334	95.254	93.535	94.176	99.354	97.208	98.59
99.064	101.81	110.58	104.6	102.14	109.34	100.24	101.23	99.385	98.987	105.5	112.2	109	109.55	111.67	108.52	106.26	107.77	108.59	105.31	109.34	109.75	114.62	107.52	107.99	104.18	98.395	104.1	101.96	106.74	108.98	105.54	107.41	107.32	100.56	105.37	106.87	102.03	99.373	107.96	109.26	106.59	108.93	102.41	105.8	107.21	109.07	110.27	104.14	100.89
105.61	101.18	106.61	107.99	101.06	94.178	109.29	104.38	98.377	98.247	110.68	106.28	105.92	108.63	110.7	102.35	106.56	106.01	103.22	106.44	104.72	101.59	107.63	109.74	109.5	107.49	101.67	102.61	99.536	103.7	110.23	103.85	110.63	108.03	104.04	104.05	96.351	106.03	109.39	100.42	105.22	101.85	100.15	111	97.29	99.062	102.08	105.35	102.91	106.14
103.17	103.92	106.68	109.94	100.84	107.73	102.46	107.7	105.02	105.31	106.37	112.5	107.48	108.75	112.71	109.41	109.8	112.94	101.77	110.2	108.09	109.09	100.15	103.2	101.95	103.63	106.76	104.29	108.87	106.48	107.59	102.27	106.62	109.06	109.63	107.04	106.97	102.82	106.46	106.7	104.24	109.84	107.41	106.82	100.95	96.804	104.21	110.69	100.44	97.381
97.161	94.411	93.532	92.782	102.86	100.4	103.04	106.45	99.42	91.952	100.54	100.5	94.867	100.05	96.611	97.564	96.187	95.269	100.3	96.614	96.04	95.244	98.167	99.35	98.59	97.22	92.373	90.414	95.494	99.03	96.761	100.49	102.01	100.52	98.37	98.262	98.064	104.88	99.086	91.507	95.598	100.56	98.321	97.717	101.04	96.274	97.434	100.71	96.65	97.892
109.76	107.75	103.29	106.33	106.83	97.563	106.39	104.89	105.55	102.97	104.71	110.07	102.31	112.81	108.57	106.71	98.613	110.01	114.26	105.4	103.05	104.48	108.64	110.27	106.14	108.98	106.24	109.08	100.85	107.74	110.74	107.36	112.06	103.01	104.84	104.62	102.66	102.94	107.53	112.76	103.25	107.53	105.82	113.05	108.93	108.21	106.76	109.4	106.22	100.87
108.69	108.79	104.94	109.2	104.91	106.84	109.94	109.83	109.22	107.2	105.53	111.63	102.98	104.14	101.95	108.55	108.85	107.27	110.48	104.28	106.15	109.12	100.66	102.56	109.06	103.75	113.1	108.43	107.94	105.18	106.33	107.97	104.74	102.29	102.06	108.99	104.85	104.06	104.43	108.31	106.75	107.27	103.01	99.602	109.14	106.58	105.34	105.21	103.43	103.91
108.75	114.42	104.06	99.285	108.01	106.28	106.78	100.37	101.41	104.64	109.79	103.52	106.38	99.543	112.36	100.06	101.93	104.31	104.62	103.6	102.53	107.24	109.53	105.02	102.71	108.8	105.58	108.21	102.33	103.77	106.81	100.32	102.54	104.42	100.46	108.24	98.913	105.72	108.17	102.22	102.17	108.67	100.16	99.141	103.06	104.27	107.5	105.48	99.821	110.11
115.63	109.75	112.09	108.9	106.3	110.05	106.81	112.73	111.56	113.72	115.01	111.08	109.33	113.28	104.22	112.53	112.25	109.32	109.57	116.03	108.69	104.13	111.17	110.82	110.25	109	113.44	111.94	109.89	112.19	106.66	114	108.18	109.77	109.85	108.73	112.28	107.02	113.85	103.92	111.07	110.49	108.63	108.49	105.4	109.24	111.76	108.57	111.27	119.02
108.12	104.91	111.91	106.36	106.79	105.96	104.85	111.55	104.44	101.02	106.09	110.4	109.15	107.98	108.05	106.07	102.51	109.61	98.205	102.14	97.534	102.63	109.75	97.998	108.97	103.67	106.59	108.75	103.81	98.325	108.63	106.58	104.29	107.25	106.74	104.18	105.84	105.9	107.7	110.82	102.35	104.42	105.29	108.97	103.5	103.3	101.23	104.38	98.528	110.81
108.51	107.78	110.19	102.34	103.53	107.77	103.37	108.2	106.36	105.68	103.98	107.45	99.596	106.22	103.64	110.38	101.67	104.04	108.58	105.59	111.83	105.14	112.65	98.153	107.73	103.49	106.1	113.54	105.2	115.16	101.53	107.49	98.253	106.56	107.42	98.87	110.12	103.9	107.65	111.72	110.34	102.54	107.23	105.06	108.57	106.67	104.17	104.93	111.16	106.78
101.56	93.025	105.12	99.754	106.45	99.789	100.49	103.12	99.797	101.08	99.633	95.604	104.58	105.02	103.82	104.15	102.43	96.222	101.64	99.227	107.07	97.819	101.98	99.314	98.784	100.3	96.273	103.94	107.11	96.57	98.391	104.57	108.31	102.42	104.81	107.89	104.69	95.392	99.672	94.056	104.26	96.071	97.961	98.764	103.65	105.95	100.83	106.13	99.128	96.354
111.59	103.25	108.36	110.72	103.65	104.71	110.95	107.6	113	105.96	103.5	111.25	109.86	108.7	107.66	106.53	105.78	110.6	106.68	114.11	116.01	107.24	110.79	104.89	102.09	106.85	104.33	106.67	110.37	108.63	109.01	106.23	105.18	109.46	108.89	107.36	105.6	108.11	106.06	110.83	109.35	105.65	106.68	105.51	110.7	104.62	107.73	106.16	105.65	105.72
102.4	107.88	100.81	106.82	100.78	107.6	102.31	106.93	107.11	103.8	104.62	105.92	111.71	100.94	103.95	99.68	107.53	102.68	107.12	109.87	106.81	101.63	101.55	105.99	100.12	106.13	104.09	104.38	109.79	103.36	105.21	113.69	110.24	105.14	105.9	110.41	106.6	97.118	103.73	113.06	105.63	107.06	109.85	101.58	103.6	107.13	102.14	108.16	104.3	106.33
104.17	106.48	108.42	112.8	107.02	110.34	107.46	106.26	102.7	107.21	105.71	102.54	105.16	110.14	109.46	110.63	108.33	107.3	103.05	111.74	102.66	104.83	105.62	108.13	103.39	105.6	111.62	104.58	108.65	111.9	107.99	111.82	107.7	105.71	112.14	103.66	110.64	108.34	102.94	101.82	106.41	102.11	104.74	107.29	104.69	108.9	102.8	104.53	110.32	112.94
102.2	99.034	96.329	100.06	96.705	95.435	95.83	96.333	92.413	108.9	95.431	97.14	97.913	93.312	101.24	98.082	103.34	100.33	100.04	98.94	100.15	97.47	101.34	101.57	99.633	90.171	100.77	95.949	102.91	95.77	100.65	95.542	94.84	96.49	97.044	99.034	98.492	96.551	100.99	101.35	104.09	97.615	94.63	98.126	93.894	96.579	100.79	100.68	104.5	100.17
100.99	102.19	99.134	107.91	104.85	104.55	111.1	109.86	112.03	106.57	107.37	106.06	109.18	107.38	107.95	102.64	106.49	103.45	105.63	99.98	105.48	106	114.81	101.43	109.57	104.21	116.01	102.28	107.35	106.72	111.83	101.15	108.4	113.1	109.88	106.72	104.44	112.58	109.53	106.2	102.33	105.68	105.88	110.19	107.86	106.2	102.91	101.63	110.38	106.42
113.77	116.09	105.06	105.91	111.96	107.88	102.01	105.32	108.05	108.12	109.13	108.15	112.78	109.09	117.58	108.74	111.52	106.09	104.77	107.55	107.94	105.82	111.03	110.15	100.05	106.41	117.15	99.068	114.22	116.05	108.87	111.55	109.76	104.58	106.29	110.96	109.29	104.68	107.62	108.81	109.19	101.72	102.47	105.63	112.36	103.95	106.36	113.38	113.8	112.49
106.82	105.67	105.92	109.43	107.4	108.71	105.26	106.11	104.47	108.94	110.55	108.03	109.72	104.38	103.99	106.04	107.96	110.1	108.53	107.8	102.87	112.73	106.44	108.03	109.43	104.72	113.6	105.72	105.6	108.3	105.33	115.17	106.09	107.99	100.62	110.19	114.53	107.04	104.1	114.92	104.38	107.65	108.44	116.47	105.63	105.65	108.04	108.12	105.69	109.58
109.24	101.53	106.18	109.22	103.69	108.38	107.82	105.4	103.51	107.26	100.38	104.02	107.23	103.52	106.28	102.35	103.3	103.97	102.24	108.37	104.39	102.87	110.53	106.7	103.08	105.63	104.69	108.04	104.43	102.33	104.39	109.82	106.41	105.11	105.07	104.18	101.89	102.37	104.98	103.27	109.55	106.09	107.1	104.63	104.99	102.95	102.48	105.88	107.75	109.96
113.7	101.22	111	102.23	106.96	112.89	108.43	108.08	110.25	104.88	107.21	105.73	111.74	108.42	110.53	108.47	108.48	103.23	107.53	104.43	112.73	106.97	107.98	103.14	107.06	106.93	112.87	107.22	111.22	108.06	99.937	110.34	106.14	103.33	110.41	111.09	109.62	108.36	107.73	109.44	113.39	110.14	105.2	108.91	109.99	106.32	104.76	107.21	112.2	107.5
103.81	106.35	109.56	106.33	108.28	107.55	110.41	104.67	104.76	107.28	105.84	103.82	108.32	105.16	109.08	103.68	110.98	99.239	103.44	104.73	107.79	100.96	101.86	103.21	101.82	107.34	101.2	105.15	109.51	104.67	103.77	105.42	103.23	104.97	104.35	107.46	107.5	105.05	104.64	106.17	105.13	108.76	100.33	102.17	108.61	107.89	102.75	109	104.66	107.27
105.63	107.94	106.58	110.34	108.44	115.41	109.13	109.3	104.6	113.07	110.55	108.39	110.18	113.33	109.78	107.82	112.38	116.45	107.31	111.65	109.43	107.82	102.48	110.22	104.65	106.93	110.42	106.98	108.59	102.94	107.59	110.07	111.62	114.6	107.58	108.38	107.23	103.45	106.06	116.35	112.11	118.31	107.09	104.62	112.77	111.54	110.97	105.31	108.33	107.71
106.05	105.85	106.62	109.14	99.697	102.01	102.78	105.26	108.21	105.25	105.82	102.33	110.05	104.11	105.49	105.4	100.7	105.78	106.43	105.44	106.91	107.52	108.45	108.14	102.55	102.23	102.35	103.01	106.36	106.94	102.9	106.55	107.92	109.98	113.8	108.32	107.95	107.68	106.06	112.37	100.29	110.21	98.677	113.73	106.25	107.55	103.44	109.29	104.71	114.41
98.416	105.35	102.04	100.78	101.63	97.2	104.55	104.93	96.885	94.488	102.05	104.59	102.72	104.2	98.326	97.431	100.52	98.017	98.169	101.49	105.07	101.5	99.865	106.35	105.41	102.45	97.484	96.495	97.534	94.283	103.91	97.96	101.05	95.348	102.22	101.84	102.22	101.01	95.015	101.34	99.365	108.07	92.081	95.184	105.34	108.75	105.77	99.301	104.41	102.12
101.01	109.61	106.31	107.56	105.2	106.6	105.23	98.845	105.96	106.97	111.6	110.34	108.19	108.1	110.65	97.45	106.2	106.84	111.45	107.11	105.16	105.73	112.02	112.42	110.95	102.95	107.72	109.67	107	100.29	114.15	105.53	105.86	100.65	103.8	111.25	103.58	103.57	105.4	100.14	106.57	109.18	109.06	109.64	102.34	105.44	110.15	112.21	105.21	102.62
103.12	102.59	109.68	108.03	103.89	107.29	106.82	99.681	103.39	109.55	105.34	106.51	107.59	105.81	103.99	108.16	100.34	108.76	101.72	103.73	114.09	105.32	101.87	106.78	103.73	105.07	102.09	106.33	112.65	106.02	103	105.83	98.449	111.52	100.17	106.19	98.059	107.83	102.99	112.13	108.09	102.98	101.96	100.8	107.74	104.19	103.13	103.68	103.53	105.84
108.51	104.74	107.45	101.96	106.38	101.25	106.41	102.9	107.86	107.69	104.19	104.56	103.36	104.58	104.76	106.67	103.88	106.47	104.79	103.21	100.49	110.24	110.6	103.28	112.69	106.16	107.09	111.49	103.95	107.84	104.58	108.15	101.48	103.61	106.06	108.1	106.09	109.03	103.99	106.52	109.87	104.89	111.68	104.72	104.44	103.45	107.72	104.5	103.64	103.77
102.27	113.43	109.35	106.43	102.94	102.03	103.32	101.2	107.84	105.68	103.77	109.06	106.3	104.99	102.63	98.377	98.554	106.25	100.44	112	109.3	107.63	115.9	102.95	103.69	110.28	110.28	108.26	104.8	105.35	103.25	108.16	106.07	106.41	106.67	112.87	107.88	108.69	109.91	109.97	105.58	102.05	108.63	105.09	104.39	115.68	110.07	106.03	105.06	103.5
109.58	110.15	105.49	107.29	99.221	107.51	109.59	113.49	114.91	105.8	108.34	102.59	105.51	101.94	106.16	100.81	102.89	105.06	108.97	99.237	107.5	112.74	110.64	101.64	104.05	104.14	105.84	106.15	110.27	101.99	110.39	105.77	105.11	102.04	106.79	99.683	110.47	104.93	101.89	108.57	100.6	109.65	105.06	103.28	101.49	105.23	96.958	103.25	105.9	106.04
99.386	97.688	94.375	103	96.766	96.674	101.26	101.02	98.079	104.18	106.63	109.44	108.2	99.88	102.6	96.435	100.72	106.81	102.93	100.98	104.62	98.805	94.03	99.997	101.97	99.189	101.01	102.12	98.059	97.761	98.731	104.03	101.8	99.435	98.672	99.76	101.45	101.79	100.84	101.53	98.906	104.36	96.428	100.66	101.06	102.34	100.36	105.63	107.68	95.709
108.5	109.81	111.67	115.48	106.11	110.7	105.22	111.32	109.6	116.44	108.77	109.57	111.99	113.44	106.48	114.1	114.67	110.85	105.08	115.27	113.64	110.7	103.4	111.44	110.44	114.91	109.29	114.33	112.57	114.21	111.15	106.82	114.57	110.04	105.54	114	108.07	116.23	113.13	109.02	112.42	106.1	110.97	102.92	110.64	110.47	110.75	108.14	111.74	116.33
103.46	106.17	102.46	102.74	107.21	108.61	110.11	100.63	106.61	102.95	101.39	105	107.24	104.25	99.664	104.43	103.03	107.24	108.3	104.18	105.1	99.69	106.96	107.17	105.88	108.9	103.05	103.36	107.27	104.85	100.79	103.63	103.6	109.35	103.11	109.75	106.51	107.24	110.22	104.6	106.08	105.53	106.41	109.56	98.301	107.92	107.38	108.61	105.45	102.49
97.719	105.86	99.788	90.867	96.675	102.34	95.452	103.58	100.78	98.16	97.141	103.23	101.39	105.13	103.11	96.338	93.681	99.718	101.31	100.55	100.92	100	92.043	92.891	96.141	93.141	103.62	92.704	95.204	99.412	92.151	94.248	101.17	101.37	96.514	98.594	95.675	103.64	102.53	98.925	94.099	100.68	97.363	95.469	102.37	96.532	105.78	95.226	93.73	93.195
104.53	114.07	107.88	108.35	110.35	107.86	109.5	103.35	104.56	102.58	103.44	104.17	107.94	106.47	105.48	106.71	112.32	103.65	107.48	106.11	104.07	102.89	107.2	110.75	105.9	104.6	106.03	105.78	105.96	103.56	107.76	107.36	110.74	107.55	111.78	109.1	101.21	103.32	101.03	108.51	100.13	103.96	100.08	101.89	107.11	102.42	107.25	112.27	103.39	109.06
109.73	107.32	111.12	114.71	115.7	107.39	112.23	110.33	115.13	113.32	117.27	105.07	112.53	103.75	113.81	105.05	108.43	112.59	107.47	109.03	109.82	109.6	107.77	108.17	106.46	109.48	109.57	112.68	110.73	112.96	104.51	107.48	112.36	106.3	113.25	108.69	113.6	113.67	105.43	107.49	105.88	108.3	102.26	119.35	112.09	116.27	110.52	102.16	108.2	107.95
101.91	105.91	103.95	97.484	97.242	102.19	96.671	99.437	99.22	101.01	102.4	109.89	96.549	98.242	97.162	100.6	100.07	98.845	98.862	99.585	105.35	100.95	98.402	101.38	103.12	104.92	98.368	100.28	95.707	102.79	102.61	96.022	102.93	95.361	95.469	100.26	97.738	102.24	92.685	108.7	103.54	96.402	98.181	100.8	97.698	97.808	96.655	101.61	100.53	100.99
104.24	107.62	108.44	113.36	105.75	107.31	109.61	102.67	110.88	106.22	112.05	114.38	104.99	109.78	105.54	103.08	106.59	116.9	106.66	104.15	105.65	111.88	110.29	106.65	104.28	109.25	116.17	107.06	104.21	116.48	105.58	103.22	108.15	108.47	106.68	105.2	106.81	111.01	108.89	111.39	112.05	105.54	103.68	110.13	107.45	104.83	114.88	113.25	110.99	109.49
106.25	106.79	108.19	101.26	106.23	96.995	101.7	98.457	103.73	101.4	104.68	107.03	111.04	105.44	103.93	105.12	100.73	97.863	105.25	106.74	105.16	101.84	107.66	101.53	102.89	104.23	100.31	105.23	105.93	102.64	104.95	99.558	109.59	107.15	104.75	99.46	104.47	109.08	106.46	100.3	102.48	98.702	108.02	102.76	105.07	109.5	106.16	103.83	100.87	102.61
105.36	111.68	104.14	103.38	102.4	104.23	101.31	101.18	98.814	109.63	108.58	107.81	105.05	109.74	100.42	101.73	103.54	99.215	108.32	101.12	114.64	102.61	104.45	101.45	105.45	103.51	108.16	108.47	105.12	105.93	107.68	103.69	106.74	108.06	103.41	105.12	110.28	104.99	105.04	110.78	105.09	108.3	103.61	104.76	109.65	107.21	100.3	102.86	104.8	99.528
104.76	109.2	111.66	108.04	109.19	99.491	104.47	106.68	104.06	107.77	103.98	108.51	104.12	110.07	105.87	105.54	106.54	103.33	105.76	101.75	105.81	107.26	100.38	106.68	108.76	98.396	107.64	107.26	105.71	108.29	103.93	102.73	108.67	111.06	105.5	110.3	108.68	102.45	103.75	103.08	106.21	111.4	106.98	106.15	109.41	105.27	110.26	106.8	104.64	103.06
104.8	101.87	101.67	103.89	104.4	108.4	107.76	104.08	105.33	103.77	107.95	106.32	107.97	111.87	109.86	101.57	105.63	108.05	100.88	106.15	107.61	103.2	109.23	106.52	108.35	101.44	101.89	98.817	108.74	105.75	106.96	109.11	110.93	104.06	107.9	97.066	102.15	107.07	106.58	106.45	106.86	99.002	101.61	106.35	101.55	111.03	104.74	109.33	95.484	105.29
105.36	115.54	108.31	108.39	110.63	105.12	103.31	104.37	107.34	112.36	111.79	109.95	106.59	109.5	110.93	113.3	104.19	107.85	109.42	109.47	110.53	108.51	106.29	108.62	107.83	104.19	107.89	103.26	102.91	107.91	106.15	107.62	105.32	108.34	109.87	113.04	113.01	110.74	111.57	119.4	109	108.61	102.39	104.31	110.03	111.36	114.1	110.7	105.12	107.19
101.72	103.17	102.88	108.02	113.01	99.479	99.67	104.19	108.94	105.01	110.9	105.89	100.41	102.53	111.39	108.33	104.71	101.81	105.56	106.72	103.71	109.59	107.12	105.55	106.82	101.65	102.63	104.88	102.24	105.29	104.5	109.25	102.97	118.02	106.94	101.54	105.51	109.92	106.54	106.63	109.1	106.81	108.15	101.71	106.05	105.5	111.85	106.05	109.21	102.8
107.72	108.89	107.22	109.16	114.12	106.51	104.51	113.43	110.32	110.09	104.85	109.84	109.54	110.97	111.33	110.27	109.83	105.53	110.39	106.15	109.59	106.22	111.26	108.43	107.92	110.96	112.61	112.53	111.56	111.14	109.05	108.08	111.47	113.45	108.98	105.89	115.73	106.97	105.71	109.34	105.23	115.61	110.93	111.1	104.79	109.01	106.95	108.98	108.35	105.33
111.92	102.21	106.91	108.58	109.74	104.29	110.22	111.62	106.42	106.44	103.77	105.9	108.69	111.3	104.27	99.081	107.02	107.03	112.4	111.66	108.64	108.73	104.53	106.67	109.61	114.9	108.49	106.2	105.35	100.51	107.17	106.43	106.91	107.24	103.1	112.46	111.6	110.21	109.75	108.95	99.25	106.68	113.57	116.24	106.84	109.38	110.21	103.93	108.67	103.01
97.924	94.56	96.333	102.01	103.69	102.71	106.5	98.319	100.93	95.277	97.652	97.932	100.06	104	103.02	96.767	101.37	101.68	98.359	99.669	97.11	98.893	101.55	103.04	102.27	98.611	102.9	108.83	95.648	98.081	97.513	105.56	96.64	106.05	94.607	101.43	103.42	102.96	99.996	100.55	98.139	106.08	110.64	99.603	98.529	102.46	96.383	102.91	98.49	99.793
97.655	89.839	104.17	95.341	95.037	97.662	100.41	94.411	89.342	98.237	91.346	103.32	101.15	94.334	103.51	94.86	92.801	96.114	92.131	93.312	96.147	96.941	101.3	94.687	93.988	95.765	96.016	102.71	97.967	96.514	91.28	96.965	98.309	97.697	102.78	96.565	98.273	100.28	92.949	89.221	102.83	94.705	99.535	97.637	95.825	98.727	97.331	94.655	91.773	97.161
103.02	92.07	99.289	102.71	98.269	102.18	101.17	100.26	97.131	94.098	98.143	99.74	96.977	100.88	98.738	101.14	99.263	98.277	100.21	98.162	90.157	101	98.937	96.853	98.072	103.61	101.01	103.11	91.624	101.47	96.359	98.069	100.15	94.725	97.514	103.53	97.748	101.86	100.1	100.36	98.015	100.59	100.8	96.126	100.35	98.578	95.155	93.758	103.06	102.04
103.25	109.61	106.27	101.23	112.95	108.05	109.04	114.33	112.05	106.4	109.27	110.73	110.69	107.23	107.09	113.3	104.58	106.85	110.22	114.97	111.17	108.79	109.22	103.6	105.45	104.14	114.57	111.45	106.75	102.92	113.12	109.67	108.84	109.33	109.08	110.63	110.92	109.48	106.86	105.35	110.18	108	112.86	109.27	108.14	109.15	106.04	101.9	111.7	112.75
108.31	109.46	107.45	107.76	103.48	108.79	97.812	100.26	108.23	107.22	106.9	108.43	108.7	102.41	105.32	104.75	101.48	103	104.06	113.97	104.37	114.55	102.16	102.49	105.38	107.58	111.79	105.68	104.17	105.55	105.15	105.18	102.16	110.48	107.84	108.47	100.12	105.14	106.28	105.33	108.65	103.36	105.65	106.9	105.49	106.27	105.5	104.66	104.01	106.63
96.537	98.348	100.64	98.125	101.53	100.7	91.638	97.922	108.5	102.49	101.99	95.881	102.04	94.472	95.15	104.11	97.763	104.75	99.981	100.33	101.65	96.866	99.547	94.334	102.67	102.96	103.46	105.98	101.42	93.402	95.531	93.808	92.525	100.54	94.954	104.53	96.87	92.257	92.146	101.42	102.51	95.256	98.394	94.599	102.4	99.567	95.183	101.88	97.814	104.29
110.34	104.46	106.19	105.12	109.2	108.84	101.78	109.01	110.28	106.04	104.87	103.44	110.95	111.21	105.6	108.76	111.14	106.34	101.67	101.25	100.65	110.89	104.35	113.21	109.07	100.33	110.21	99.696	112.38	105.25	107.02	106.82	101.35	112.25	104.21	110.67	107.45	105.2	102.65	102.52	107.93	109.91	109.07	99.32	101.19	104.17	107.79	111.96	110.48	100.29
110.24	107.59	108.08	107.07	105.9	110.25	103.43	102.82	105.22	103.44	109.76	110.35	108.68	111.39	114.55	107.24	108.34	110.59	100.3	112.25	101.1	104.73	108.3	107.28	105.07	108.42	113.22	109.35	106.34	105.6	116.89	107.24	107.62	112.2	109	108.2	105.92	110.3	108.9	117.09	109.6	105.85	108.65	109.69	104.75	110.63	107.32	104.9	110.33	98.003
106.93	102.56	112.5	109.83	113.31	116.4	106.24	109.08	103.5	101.79	105.75	107.66	111.28	115.32	110.04	105	108.5	104.95	114.2	108.4	101.39	104.58	111.38	113.67	106.43	108.02	107.5	103.93	110.7	106.32	113.27	106.91	114.01	105.97	103.77	111.56	111.45	105.48	111.83	105.75	105.71	109.71	107.21	113.73	113.13	107.16	105.98	108.26	104.59	105.78
108.06	103.13	110.62	106.26	111.7	101.82	105.21	107.93	112.16	110.92	101.5	106.21	106.53	115.14	109.21	108.74	103.74	110.52	111.64	112.69	108.37	114.23	101.5	107.57	109.44	114.39	110.93	105.01	112.32	111.55	106.73	112.22	102.55	109.08	115.31	107.22	100.44	107.2	109.44	107.81	105.42	108.6	101.42	108.05	114.55	109.63	106.4	105.4	112.61	106.03
110.5	107.82	105.48	105.24	100.69	103.32	106.9	104.32	102.07	103.67	107.99	109.67	108.98	108.32	108.43	103.11	105.73	103.4	101.22	109.84	104.41	102.63	104.55	102.52	104.78	102.88	109.3	106.28	96.783	106.61	105.81	103.56	110.11	112.55	107.75	106.87	102.16	101.73	110.12	103.47	105.35	103.75	103.52	105.59	110.02	105.03	110	108.04	111.39	103.6
108.01	106.82	102	111.34	105.61	105.68	105.96	110.05	105.77	107.24	101.41	109.7	102.96	105.41	105.26	116.09	105.52	108.25	108.69	109.25	109.26	105.82	104.43	110.15	108.95	113.21	111.42	109.61	105.01	105.61	115.8	105.03	109.7	104.94	106.29	106.61	111.92	102.75	115.62	107.41	109.17	114.91	105.88	108.97	102.92	107.93	108.19	105.38	104.99	108.04
110.11	111.65	102.31	110.75	104.8	102.32	100.37	108.37	105.07	112.96	109.93	108.38	104.08	110.02	106.34	109.03	105.38	111.53	113.52	108.19	112.88	113.64	108.22	101.76	105.61	106.09	105.77	117.76	112.04	109.37	113.16	102.88	100.95	113.78	111.42	109.5	114.4	112.83	110.31	110.57	106.84	104.78	107.86	114.78	111.26	110.75	111.9	101.54	105.79	108.27
105.6	105.31	107.16	105.06	108.38	106.52	105.41	102.52	108.85	109.09	105.43	103.97	100.44	99.324	110.31	107.92	102.45	104.72	103.68	110.26	103.97	103.69	99.77	107.06	95.781	101.52	103.13	101.96	99.872	100.54	101.45	107.1	104.62	102.97	109.83	105.76	105.49	100.21	104.05	108.52	113.33	100.19	107.33	104.16	101.04	96.997	106.09	107.72	99.119	106.06
108.23	112.02	107.91	110.66	110.7	109.38	112.67	105.67	106.88	103.27	110.72	109.76	110.23	110.3	110.43	107.25	116.93	108.02	105.43	108.33	108.18	107.43	108.74	106.32	105.21	105.65	104.25	107.12	109.01	110.78	116.54	111.22	102.42	110.27	109.99	108.01	111.52	106.55	106.52	114.33	105.13	111.93	108.49	107.03	108.57	105.29	108.17	113.27	107.59	108.07
101.01	97.614	99.068	95.719	101.09	103.91	100.02	95.747	104.6	101.68	105.6	102.16	104.31	101.05	101.67	102.18	97.95	93.23	104.88	102.5	95.178	101.93	97.118	103.59	110.4	109.7	98.707	98.195	100.03	106.97	106.65	105.81	103.93	104.52	106.43	101.52	95.716	102.88	103.41	96.69	103.59	98.426	104.69	102.38	100.64	96.306	104.21	98.061	99.165	94.813
106.05	115.11	105.86	99.3	102.8	105.64	110.27	110.47	99.426	102.08	103.32	106.19	107.29	106.55	106.89	105.71	105.12	104.76	108.94	106.53	106.79	102.81	106.81	109.07	106.49	111.25	104.66	107.59	102.19	102.5	101.24	107.61	107.68	104.23	110.05	104.2	104.47	103.59	106.47	108.29	105.5	104.22	105.04	108.91	108.72	106.51	102.37	110.52	107.64	104.53
112.28	108.04	108.7	109.98	112.16	111.6	105.29	107.48	114.74	105.53	108.16	109.57	109.02	105.71	106.23	106.84	110.96	104.95	109.27	110.11	115.06	108.51	106.57	101.54	101.55	112.48	117.31	111.51	107.83	113.76	104.56	104.46	108.43	107.59	108.39	111.55	107	105.83	111.26	110.76	108.25	115.71	110.29	110.51	111.19	110.7	110.59	108.08	113.37	103.84
108.44	102.56	104.64	110.33	104.89	107.99	111.64	102.35	108.47	112.3	106.41	103.59	105.27	103.63	107.29	112.37	101.26	111.28	106.99	108.45	105.93	100.69	100.48	102.6	106.24	104.36	104.96	102.63	106.35	107.07	103.66	110.62	107.95	109.21	105.3	108.8	107.53	107.59	108.96	110.8	106.05	105.89	104.1	109.95	107.86	107.01	107.04	110.67	101.49	107.69
114.56	112.56	107.16	102.48	107.49	106.63	104.43	108.3	109.27	103.55	110.54	111.7	102.26	106.39	112.9	100.95	114.62	115.01	113.91	115.89	109.48	110.01	111.72	110.69	107.31	108.69	113.84	111.62	107.97	102.8	108.47	107.54	113.48	105.81	100.82	110.59	114.9	104.78	108.91	104.97	110.4	112.36	110.25	102.18	110.86	104.59	111.34	107.19	110.52	107.55
107.21	102.09	106.47	105.06	107.07	104.2	113.18	106.98	101.08	104.44	109.58	106.52	104.99	107.87	109.25	109.02	107.25	107.92	102.67	105.91	108.32	98.978	107.99	104.09	104.58	109.89	103.24	105.17	108.9	103.62	107.8	104.64	108.24	104.83	105.78	109.3	107.2	105.31	110.57	105.31	103.19	104.33	106.12	103.73	110.94	106.41	106.49	110.97	116.03	109.45
112.6	105	108.3	107	104.34	102.17	109.23	103.98	106.2	102.89	109.91	113.31	100.96	107.65	99.396	104.1	97.468	105.78	104.39	105.49	107.5	104.24	105.1	104.83	105.31	106.42	104.79	107.69	105.68	106.25	107.47	107.59	108.89	105.51	105.08	106.71	105.67	102.4	100.11	109.92	109.55	110.96	108.17	104.79	100.94	109.11	105.47	105.76	106.98	104.04
99.941	96.149	97.799	107.23	96.405	100.73	102.39	99.716	97.689	98.241	101.74	103.45	97.67	101.08	99.003	106.71	96.224	95.361	93.207	101.24	101.46	101.74	97.395	106.03	100.29	101.5	99.308	98.603	105.62	97.645	96.719	104.6	100.99	104.49	99.405	103.4	99.25	97.613	98.39	98.961	101.09	101.16	105.86	101.95	98.416	93.35	98.071	99.669	97.937	101.52
105.6	98.462	96.089	101.92	107.05	100.64	101	97.827	95.535	98.021	98.136	99.671	99.096	107.11	98.652	104.52	97.798	93.505	97.266	93.663	98.666	106.72	107.27	102.1	100.33	100.45	105.99	101.44	104.88	100.07	96.845	101.8	104.98	101.21	104.81	102.68	108.09	97.83	95.319	104.96	103.13	103.23	106.49	98.559	100.5	100.42	99.832	98.384	105.32	102.78
107.87	105.47	107.47	103.8	107.71	107.92	105.74	104.05	113.25	105.29	99.268	109.26	115.07	109.48	99.079	103.44	108.16	100.87	105.59	108.67	105.77	108.4	108.92	107.91	100.17	97.458	100.28	108.63	105.12	108.16	105.29	112.96	99.601	113.49	108.18	106.1	100.99	107.41	101.41	100.21	105.9	101	107.59	107.04	108.12	100.56	104	106.03	106.33	113.17
100.08	108.06	107.29	103.17	107.7	111.91	104.16	110.05	105.96	109.55	110.36	109.33	107.14	110.58	107.68	102.09	104.44	111.1	101.66	108.47	108.13	104.21	103.85	113.04	112.9	108.57	107.48	111.79	108.88	112.16	112.32	106.82	108.39	110.48	107.09	107.13	108.48	102.46	106.01	112.55	111.27	113.42	113.63	105.73	103.38	111.84	111.33	103.16	105.23	112.16
113.08	101.04	104.82	104.87	100.61	110.24	98.048	97.075	104.46	104.11	105.64	110.48	107.57	107.55	108.04	106.57	102.28	104.61	101.18	107.03	106.66	105.88	101.53	107.79	105.85	103.34	109.13	104.6	109.41	96.025	110.35	105.86	105.87	108.53	102.6	108.84	110.83	106.65	109.86	108.48	103.9	109.35	105.67	110.72	106.46	101.31	115.33	108.32	104.85	110.23
111.29	109.65	110.74	107.04	110.37	109.44	113.29	103.82	107.57	103.87	109.19	109.26	111.88	103.65	111.63	110.58	106.38	109.35	109.76	111.35	115.52	107.99	110.5	107.52	111.06	111	116.4	108.74	113.81	108.58	107.68	112.1	110.15	111.1	106.08	108.73	114.48	103.02	105.96	103.86	101.6	105.57	110.75	111.72	109.19	106.25	113.44	112.05	104.29	104.19
98.051	98.3	101.72	95.758	102.37	103.72	103.44	105.22	100.05	96.013	106.57	101.14	100.92	106.97	100.48	91.711	104.94	104.8	94.161	101.15	102.74	96.741	102.12	101.74	103.21	103.94	101.7	101.75	105.15	98.739	99.461	95.706	100.97	104.83	102.28	97.552	100.84	101.53	100.31	102.65	107.81	94.941	98.396	101.82	100.21	106.16	100.69	96.324	103.18	102.32
97.759	100.2	94.371	93.947	97.804	95.875	105.39	98.29	104.19	107.16	99.557	96.088	100.27	101.39	105.11	93.429	95.571	96.282	99.438	96.754	95.989	95.368	98.289	97.595	100.37	96.108	99.041	95.833	95.209	91.571	95.812	93.109	91.958	97.294	107.64	106.3	97.527	93.788	96.581	100.18	103.43	90.05	89.545	103.9	96.031	94.118	98.983	93.837	100.43	104.34
106.49	106.6	102.9	104.7	106.16	107.53	107.46	105.36	109.92	104.86	113.62	107.33	112.29	107.83	106.49	111.42	99.059	108.01	104.48	100.1	104.72	103.78	111.95	107.72	104.55	106.98	102.73	107.97	110.6	108.7	108.59	102.62	111.78	103.22	104.07	103.07	97.529	101.22	104.49	108.12	107.31	110.21	104.07	105.26	106.51	101	103.74	95.678	106.96	106.89
101.79	103.1	104.67	107.91	105.75	100.85	108.07	100.99	107.03	108.05	108.31	103.37	110	99.082	104.48	102.59	103.11	101.98	109.08	104.03	104.59	108.5	109.06	107.02	106.64	100.84	103.62	112.87	104.64	104.66	103.92	100.91	109.67	101.76	103.16	102.7	106.17	109.51	98.59	104.53	105.4	106.16	107.85	106.34	102.99	110.11	107.3	104.66	105.34	106.3
97.651	103.09	92.419	96.543	99.138	98.893	97.085	98.084	100.27	95.284	100.06	101.68	98.104	100.83	97.625	95.574	94.986	94.042	103.68	104.16	102.11	100.67	91.979	98.137	101.82	94.362	99.5	99.834	101.31	94.977	100.27	102.4	93.241	95.045	97.044	97.196	95.056	101.69	94.107	97.602	90.916	98.69	92.035	101.42	97.304	99.176	98.207	100.01	101.87	98.398
103.01	104.07	107.43	104.32	103.06	105.32	106.09	105.71	103.87	107.64	105.09	106.06	102.89	103.28	108.64	106.17	113.18	104.06	106.39	105.72	102.91	103.41	104.94	111.1	101.66	104.35	104.5	105.2	104.54	111.42	106.84	107.16	108.1	111.3	104.65	108.57	109.13	106.27	108.02	103.94	103.26	99.439	110.74	103.84	109.93	101.22	104.01	99.793	106.25	103.4
103.71	112.57	106.49	104.38	108.37	108.53	110.08	107.72	101.87	109.92	102.29	98.973	108.88	116.05	103.7	107.63	105.69	104.29	110.53	105.64	106.14	107.41	107.79	112.29	109.01	112.62	108.03	102.59	113.38	110.07	108.45	116.39	96.507	113.2	114.5	105.18	103.13	103.83	107.69	109.67	109.61	106.1	110.77	111.3	106.87	105.77	107.36	108.08	107.7	113.58
100.72	101.29	97.402	100.37	105	98.669	105.04	101.6	103.64	97.459	101.18	101.99	99.219	99.131	99.166	96.325	102.07	96.285	103.72	102.53	101.97	103.51	108.31	98.945	104.36	104.68	106.58	102.18	99.242	103.1	103.72	96.378	100.51	100.32	100.22	99.63	110.32	98.821	97.226	105.69	100.98	100.65	101.87	104.16	98.867	104.7	104.74	103.95	108.08	94.859
100.79	103.4	109.43	109.26	107.14	97.84	109.34	105.33	111.74	104.79	101.87	107.41	105.63	105.45	108.61	103.45	108.79	102.69	108.86	105.54	109.76	107.55	106.71	107.43	107.22	106.85	101.08	109.38	106.02	103.36	109.9	104.58	106.41	109.64	109.35	109.32	104.75	102.95	106.28	113.12	107.26	101.02	114.42	104.14	104.97	106.79	103.31	109.65	113.63	103.03
100.09	99.536	100.63	104.31	102.21	96.101	98.675	101.78	100.75	107.76	97.647	102.9	102.14	99.928	100.92	101.16	104.03	96.756	101.88	93.283	98.99	101.13	100.09	97.429	98.135	103.18	93.564	96.557	103.61	102.57	100.38	100.42	97.085	105.8	97.963	97.872	100.28	100.39	99.477	99.219	102.99	105.32	103.9	101.01	100.29	107.2	94.813	101.9	101.81	95.219
106.06	115.08	104.91	110.36	109.27	111.97	112.7	109.3	111.99	110.68	103.89	108.33	111.64	108.55	111.15	113.62	107.68	110.03	106.02	103.58	108.88	103.57	112.42	109.89	111.12	113.92	100.92	101.96	112.17	108.09	105.66	108.49	105.7	104.95	105.28	108.85	111.3	109.37	109.24	112.03	112.14	111.96	107.41	109.18	105.24	106.3	104.79	110.91	116.11	106.49
101	106.53	107.7	111.13	105.76	110	106.83	101.98	109	111.88	100.61	115.28	107.72	105.96	105.6	98.135	107.9	108.17	107.35	108.76	100.99	107.98	112.08	107.98	102.07	102.42	103.54	103.65	104.02	102.05	103.29	104.44	106.46	104.54	103.81	104.58	116.75	104.23	105.43	104.75	103.47	107.43	103.97	110.96	103.72	108.05	106.29	103.16	101.89	110.86
113.86	109.09	112.04	104.79	111.66	108.04	111.01	107.02	112.71	101.76	108.2	110.74	112.84	106.72	106.26	112.14	105.35	106.79	110.13	106.96	110.36	103.75	112.55	105.14	109.42	103.6	107.71	116.51	115.77	107.36	113.22	105.46	111.01	108.96	112.6	109.69	103.07	107.25	108.68	104.75	109.32	103.36	105.18	108.21	113.16	106.14	111.55	105.72	103.17	109.88
107.75	102.97	102.87	104.11	104.94	108.71	104.99	100.78	109.02	103.5	110.86	105.69	104.99	104.1	104.84	106.73	104.19	105.31	109.12	111.89	104.27	102.69	110.2	105.74	109.18	103.72	103.07	108.54	107.48	105.93	107.78	105.45	105.6	106.67	107.43	107.42	111.17	109.13	113.11	112.37	109.11	107.43	104.07	102.07	104.15	107.24	99.366	101.22	107.89	101.6
109.84	109.04	103.96	107.42	104.13	108.46	100.87	104.06	104.56	104.03	98.362	106.49	101.91	104.83	109.75	103.84	106.36	109.3	104.93	110.74	103.96	104.48	110.07	97.724	107.95	107.73	106.61	104.08	106.08	103.8	110.73	99.508	101.46	100.3	102.8	105.85	105.17	108.08	113.51	110.67	108.58	112.05	110.15	107.73	96.951	105.92	105	99.355	108.38	107.8
108.59	107.69	102.73	109.16	103.57	107.99	98.151	106.06	107.67	110.95	112.76	105.38	110.32	109.48	103.27	100.88	110.66	112.01	107.53	109.18	103.44	102.46	104.07	110.44	110.64	110.72	110.71	106.83	110.11	104.88	109.11	107.45	109.54	115.19	109.53	104.31	110.56	103.25	108.86	109.44	108.1	101.23	115.32	110.97	108.47	101.9	98.903	112.42	100.49	109.51
98.167	98.362	107.89	102.21	107	107.53	116.22	100.69	107.68	106.01	103.5	105.08	104.76	106.79	111.22	110.03	98.183	108.76	105.92	105.97	106.7	96.962	111.56	106.72	104.78	102.81	104.38	99.676	103.13	108.1	104.62	104.05	108.05	106.9	103.41	106.76	106.93	106.29	101.39	104.78	108.64	101.57	110.75	107.87	107.58	106.73	107.33	110.29	101.65	108.98
97.339	100.34	93.126	99.172	96.627	98.779	98.335	96.159	94.504	98.291	99.188	95.024	103.91	102.45	99.774	96.69	97.265	95.261	94.856	90.943	95.64	96.263	100.72	98.534	100.61	104.94	99.592	101.87	97.35	98.322	102.57	101.55	103.29	100.1	98.984	97.349	102.97	98.482	96.216	93.659	97.967	95.231	103.46	100.52	99.047	99.375	104.16	105.36	99.623	101
103.66	100.42	99.431	100.08	100.68	96.915	102.5	97.263	104.69	93.724	96.005	100.2	98.026	92.402	92.607	98.219	100.42	100.99	99.2	87.365	98.42	104.2	99.818	90.021	105.56	92.952	102.36	99.01	94.236	97.773	100.11	100.47	92.036	98.757	99.626	99.977	104.71	99.984	95.576	96.368	96.24	100.57	95.044	101.5	97.842	100.74	97.995	96.596	98.742	102.18
102.43	99.725	107.96	101.96	106.31	108.12	107.31	104.46	98.855	108.85	109.62	98.24	105.41	103.64	106.48	102.5	105.97	101.81	104.77	105.64	103.13	106.68	105.3	107.34	103.11	107.83	101.97	105.35	110.23	104.53	109.11	105.44	107.5	112.85	107.7	103.73	112.51	102.34	106.39	109.28	112.76	104.33	109.26	103.88	111.26	110.43	101.32	111.32	97.942	105.57
106.91	111.83	98.51	107.86	112.19	113.41	112.17	106.56	111.96	116.79	107.75	108.9	105.93	110.12	107.13	111.54	105.99	102.55	108.42	110.01	106.67	108.28	114.25	101.23	102.12	101.97	107.48	108.22	107.14	115.25	107.83	106.3	108.09	113.13	111.04	104.87	107.76	108.95	110.48	109.5	104.98	106.57	107.61	111.17	109.36	106.73	102.41	112.02	104.72	112.91
97.322	102.29	102.28	102.23	103.47	98.33	97.874	102.42	102.43	97.022	96.638	97.933	108.04	102.17	105.45	93.339	102.01	98.943	101.08	91.698	96.971	105.53	104.72	99.617	101.88	103.27	106.17	106.23	98.201	97.697	97.659	99.07	100.86	101.89	99.392	106.44	98.332	105.19	96.211	103.18	101.87	101.61	96.34	101.27	97.871	102.6	102.62	100.99	98.237	97.316
92.203	101.48	103.46	93.999	97.903	95.12	98.151	100.96	98.144	97.62	96.99	95.276	100.44	101.11	101.79	97.627	94.778	97.448	98.779	95.848	101.12	101.68	96.354	99.357	100.99	93.731	98.785	96.858	95.033	99.482	92.865	103.32	108.18	96.2	99.554	94.663	92.021	99.725	97.717	94.893	95.657	96.331	96.031	99.373	100.58	97.923	98.975	100.54	95.155	101.45
105.93	104.84	104.19	108.45	100.12	116.5	102.98	101.74	100.74	105.05	100.36	104.94	105.82	106.43	102.8	108.42	106.69	101.01	103.39	108.58	109.71	104.37	110.15	112.78	106.66	101.28	103.29	100.48	109.24	109.08	106.27	106.85	103.28	112.29	98.995	100.48	103.46	105.07	107.46	108.24	101.02	100.78	104.02	108.84	107.09	109.77	106.36	109.07	107.04	110.37
111.01	106.72	106.12	111.31	101.37	106.97	103.91	102.46	102.25	107.78	102.16	109.65	107.04	108.58	104.41	105.53	104.85	101.75	105.5	111.45	104.07	107.7	98.33	113.13	103.77	103.54	105.84	110.41	105.39	95.281	102.06	102.72	107.14	106.02	100.96	109.34	110.05	105.91	102.14	112.1	106.45	108.33	102.29	100.71	110.45	111.31	106.75	108.38	106.19	110.24
110.84	103.87	105.17	114.58	109.91	103.27	109.03	107.17	110.79	106.32	109.79	108.94	107.69	113.1	110.71	110.01	108.56	109.72	106.24	108.51	110.52	103.89	111.15	108.55	112.18	105.52	102.63	110.18	109.05	104.42	108.46	113.02	111.67	111.67	113.45	99.745	112.89	108.86	105.2	106.26	110.25	104.69	108.4	114.93	100.9	108.77	112.82	109.2	102.44	107.64
104.86	101.84	106.18	104.25	101.87	105.34	99.862	111.01	102.39	102.06	107.61	106.36	110.24	106.29	107.4	107.79	101.72	116.69	106.18	102.68	105.8	108.97	104.5	103.03	101.04	105.93	114.35	104.69	105.4	110.06	107.8	107.8	109.04	104.35	109.2	107.65	102.56	104.38	106.32	106.51	102.21	100.37	106.12	105.54	113.53	104.47	106.88	106.51	106.22	107.79
96.622	99.258	94.093	98.556	94.03	95.985	99.964	96.487	91.024	95.838	95.858	97.557	105.6	98.136	98.228	96.274	98.153	97.62	96.45	96.267	95.654	99.046	104.72	99.416	101.66	100.46	97.256	99.698	92.213	98.912	100.63	93.961	101.4	96.322	100.35	98.841	101.36	95.538	100.65	95.429	99.8	97.138	98.996	97.062	98.269	100.21	104.67	104.67	98.395	103.73
109.29	109.96	110.32	106.57	103.77	108.36	108.34	108.24	111.84	107.94	109.43	111.6	103.44	108.43	104.31	114.06	108.4	107.47	112.14	111.42	111.36	106.88	111.64	105.04	108.77	114.16	112.73	109.09	107.91	111.32	113.32	118.88	117.06	107.83	111.02	110.25	108.19	105.35	113.24	106.73	108.4	111.39	112.24	112.07	104.7	109.03	105.13	106.19	108.23	112.22
110.33	105.31	103.56	105.63	111.1	103.34	113.7	112.46	112.97	111.2	105.11	111.12	111.75	105.24	111.89	113.63	104.31	108.5	104.46	109.7	108.71	103.54	114.02	104.75	110.92	103.19	109.56	117.49	107.42	104.98	111.26	106.99	106.54	105.38	111.67	108.22	111.48	109.13	105.4	107.23	107.13	106.75	114.56	104.99	105.2	110.87	109.36	102.3	105.24	109.74
107.82	109.38	111.04	113.57	113.91	102.77	111.56	107.82	108.59	112.13	107.32	110.22	111.79	105.5	110.95	109.22	104.41	105.46	107.06	105.92	105.48	109.92	108.46	110.09	114.29	109.02	109.03	106.74	101.37	109.5	114.28	104.79	104.98	110.1	113.46	107.83	111.1	109.85	111.76	109.27	107.95	110.38	110.97	107.31	110.79	106.18	111.24	111.71	110.4	102.19
95.138	93.956	102.08	97.942	99.051	99.17	96.606	94.977	93.311	98.237	89.57	98.936	94.739	92.999	97.45	98.327	101.97	100.1	102.38	96.125	98.097	100.13	97.149	99.381	97.567	98.818	100.86	101.67	100.47	97.684	94.746	98.116	99.113	100.17	101.41	108.31	103.98	98.307	96.1	101.96	101.74	99.241	107.73	97.926	100.85	97.832	99.792	100.47	91.089	97.838
104.88	100.39	101.83	97.567	101.47	94.729	96.83	101.86	98.095	101.03	97.302	98.157	101.84	94.295	95.725	89.04	99.243	104.99	98.378	101.65	103.17	104.07	103.35	104.64	104.85	102.56	103.77	94.322	98.356	96.911	102.9	97.712	96.816	101.79	106.1	99.703	95.952	99.57	99.577	100.74	102.43	100.3	97.47	103.78	96.784	105.39	103.47	104.73	100.99	95.072
106.8	108.16	107.91	110.04	106.7	107.41	109.91	108.14	107.1	105.73	102.26	107.1	102.86	105.81	108.6	109.7	112.26	104.86	104.64	104.73	101.81	101.22	106.33	106.59	108.49	101.44	107.39	112.45	103.88	108.02	107.31	104.71	113.17	106.4	107.89	105.74	112.95	109	105.72	100.5	105.51	99.346	104.04	105.23	101.18	101.87	105.73	103.71	105.12	109.35
93.766	97.878	95.531	103.08	95.786	103.05	101.7	106.59	96.048	98.1	92.196	96.177	100.25	96.407	100.2	102.17	99.073	97.656	96.228	97.055	103.05	97.498	98.803	95.8	91.825	91.516	99.04	103.08	97.53	99.271	97.606	103.12	104.06	94.277	97.81	92.287	98.204	102.39	95.359	100.05	94.547	97.554	103.36	93.746	100.29	104.39	99.932	96.266	100.81	95.215
112.76	99.803	102.75	103.08	103.35	110.13	105.02	107.19	105.13	112.37	103.46	111.1	99.668	106.56	108.51	103.91	109.18	106.37	110.75	107.02	104.58	109.23	100.44	110.88	108.5	103.95	109.68	110.07	110.43	104.61	107.08	106.94	104.34	101.02	103.98	103.88	108.1	111.31	102.58	106.37	99.705	100.79	109.68	111.63	113.14	105.37	107.45	103.26	116.55	116.58
106.28	106.86	105.84	107.79	106.64	110.69	114.25	116.36	106.64	105.57	109.41	113.34	104.72	107.2	114.27	113.54	111.44	108.84	108.64	102.49	104.88	110.93	106.45	111.3	106.74	107.81	106.24	109.94	107.05	102.96	112.56	112.96	106.94	105.34	106.32	101.84	110.92	106.77	104.59	112.74	104.49	107.04	108.45	111.47	107.64	108.6	112.05	101.27	111.22	113.42
109.66	97.887	108.64	98.971	108.76	105.59	111.75	98.396	103.23	110.76	108.94	106.78	100.6	109.43	106.52	117.29	109.25	109.85	102.96	106.51	103.99	105.91	102.63	107.9	108.42	101.94	101.19	105.42	102.92	102.99	109.18	103.18	105.59	105.85	101.8	104.29	103.78	105.11	102.22	103.68	102.82	102.52	106.2	107.62	111.84	103.38	105.54	103.48	109.84	98.522
105.32	106.76	110.34	108.65	105.36	105.67	107.28	110.78	104.55	104.09	109.95	108.36	104.9	104.06	106.43	103.12	105.99	106.18	104.84	102.61	100.48	105.87	104.86	103.26	104.57	105.39	104.05	95.752	104.02	120.35	111.67	109.76	107.7	96.156	104.79	107.82	101.13	106.04	108.34	107.06	110.04	105.45	103.91	99.31	109.23	103.35	102.53	103.94	111.2	105.2
104.51	101.48	111.41	105.84	101.32	103.37	106.43	109.76	106.97	108.3	105.72	107.62	101.76	100.81	107.18	104.59	104.9	102.77	101.16	110.73	100.43	111.79	108.24	111.06	103.52	105.02	105.59	105.9	105.57	108.28	103.56	103.58	113.78	101.61	100.6	102.1	108.65	103.6	107.51	107.67	111.48	107.7	110.3	109.99	107.02	105.84	103	107.57	104.22	103.02
110.06	107.95	101.26	104.43	110.99	102.29	105.76	104.11	107.83	104.98	106.45	100.25	101.87	103.87	112.94	107.75	103.94	106.86	104.73	110.58	104.3	112.86	103.65	106.12	104.35	102.52	110.89	107.46	103.39	104.92	105.63	102.26	104.96	109.86	97.044	105.74	102.45	107.38	104.53	109.05	110.19	104.55	107.07	98.159	98.558	102.03	100.79	104.22	113.21	106.6
108.52	107.86	101.57	103.92	113.7	102.38	106.81	113.5	113.09	105.43	106.89	102.29	111.98	100.93	104.82	101.27	106.2	113.43	113.14	102.8	112.04	108.61	103.2	110.26	105.1	102.11	113.59	109.75	108.24	108.48	110.77	105.98	114.21	110.65	105.01	106.66	106.33	105.1	111.9	105.02	108.09	107.63	111.65	111.86	103.83	109.16	111.18	104.73	109.48	104.42
101.82	111.84	104.45	101.93	106.28	108.39	103.64	104.09	105.58	104.76	109.23	108.97	105.02	100.07	103.18	108.87	102.67	99.055	106.31	102.81	109.66	107.15	109.95	102.7	99.442	105.23	102.63	105.85	102.12	103.21	99.835	109.44	104.06	107.19	101.28	105.49	101.98	106.22	104.16	101.53	101.17	104.68	105.66	105.82	107.86	103.95	105.46	106.31	110.7	111.91
96.403	93.564	94.026	96.161	93.726	98.063	103.73	107.27	99.93	101.26	96.951	96.28	97.12	96.641	101.29	104.23	97.982	90.39	100.43	103.15	97.116	92.94	99.841	103.11	106.03	95.785	100.78	100.75	104.69	97.554	95.63	96.736	96.468	100.68	101.97	97.174	96.032	100.95	102.38	92.875	98.112	106.84	104.39	91.708	102.07	98.14	92.22	103.92	97.952	98.372
108.86	106.21	108.82	98.819	111.31	101.08	106.16	109.27	104.07	103.61	106.19	106.54	107.02	103.38	109.52	96.619	104.87	106.4	110.5	112.96	102.56	98.473	105.35	108.49	102.13	111.37	105.54	111.89	109.9	110.01	100.91	110.26	101.84	106.92	106.37	107.08	110.89	107.81	100.33	108.54	103.17	110.41	107.97	110.1	105.41	108.08	103.98	110.23	104.93	98.031
105.43	109.38	100.5	105.76	101.54	96.615	106.08	95.106	100.42	95.175	100.65	108.1	99.434	106.26	100.94	96.646	95.223	101.57	93.866	107.69	102.5	98.852	103.52	99.397	100.14	101.51	103.36	96.35	95.53	100.45	100.94	100.75	106.2	106.43	99.692	101.3	100.71	104.2	94.049	102.89	99.612	101.88	104.74	102.78	96.86	104.49	94.558	95.948	96.489	100.69
100.82	102.67	100.79	111.16	103.81	104.46	104.09	112.12	105.75	109.87	102.41	98.298	105.65	103.11	111.04	107.91	111.41	106.93	103.22	107.14	109.41	111.93	105.07	103.26	109.54	104.32	108.79	107.74	106.09	102.17	103.45	100.8	109.1	94.789	106.07	109.69	109.16	109.03	98.522	107.22	103.52	107.85	104.08	103.8	106.78	109.68	109.33	102.7	109.04	106.88
96.94	101.43	96.908	107.21	102.72	97.433	99.5	91.619	100.99	94.517	99.21	100.82	96.705	97.917	96.716	98.122	97.929	102.11	98.383	95.624	94.243	95.701	97.199	103.02	107.16	95.82	96.205	99.713	100.85	102.68	100.62	94.347	101.18	98.917	101.98	100.98	102.24	96.347	92.976	102.04	99.201	97.199	100.71	98.426	94.316	100.31	95.414	94.872	97.579	99.805
109.34	102.23	104.99	103.31	106.58	102.94	102.82	104.9	107.53	112.66	106.11	102.76	101.72	103.06	100.53	107.91	108.07	109.89	100.53	107.39	104.67	103.35	107.15	112.17	113.9	104.83	110.83	109.25	104.92	107.14	106.69	113.52	106.16	104.55	106.7	106.17	104.03	116.5	108.23	102.36	103.03	106.54	111.15	109.97	107.04	101.87	107.12	96.626	105	105.29
104.34	101.37	101.62	107.6	103.31	104.97	109.15	105.72	108.46	99.753	102.07	107.22	106.07	106.72	103.8	101.08	104.22	107.19	104.55	110.02	102.92	111.6	108.92	103.5	108.73	106.51	112.8	102.1	106.25	103.34	99.989	100.46	104.48	106.66	105.34	95.013	105.24	110.83	109.28	106.66	105.87	104.65	105.1	101.06	110.16	101.07	106.54	107.31	96.829	104.23
103.57	103.24	108.88	106.76	100.08	107.98	106.07	107.91	100.39	109.75	114.77	108.92	103.38	105.44	107.63	103.4	103.91	105.28	107.59	103.67	106.4	100.02	104.59	106.75	102.97	107.85	105.9	108.26	105.68	100.5	108.99	106.2	102.43	107.14	107.82	104.35	95.598	105.91	105.35	99.7	103.17	106.35	107.03	105.03	105.46	106.94	108.42	100.74	107.27	105
111.16	109.94	109.75	104.56	107.8	108.58	101.39	110.77	109.91	107.41	102.92	107.82	98.243	108.28	106.46	106.65	111.07	105.62	105.48	107.36	105.49	102.91	101.26	105.93	109.44	99.448	108.39	110.57	105.61	113.32	105.76	106.86	108.98	108.93	108.55	107.67	107.08	103.03	108.46	106.15	106.24	106.7	104.97	103.74	101.18	104.93	100.86	105.79	104.22	107.4
100.93	98.958	98.019	96.965	97.697	96.653	100.39	101	99.423	97.189	98.061	101.89	96.66	100.3	97.741	92.799	100.29	92.155	102.64	97.475	100.11	100.49	95.736	91.331	93.516	98.562	96.647	93.979	105.96	101.13	96.421	100.16	96.198	88.649	99.899	94.75	89.91	101.03	94.049	96.325	93.342	97.029	97.06	97.414	99.084	102.74	92.997	100.99	101.1	96.413
110.52	109.37	108.95	106.75	102.61	102.28	109.85	105.98	103.87	105.49	115.76	104.99	107.58	106.03	110.67	101.09	106.47	111.72	106.94	114.39	113.88	110.64	113.49	108.85	107.66	111.07	111.73	112.47	116.44	101.47	111.35	110.95	111.85	107.91	111.67	110.65	108.14	107.6	111.59	105.22	118.06	103.97	111.11	106.43	108.4	109.66	106.86	107.01	106.61	108.13
108.93	107.3	102.67	108.48	108.39	110.89	107.51	107.97	109.84	100.72	103.94	108.52	112.09	107.39	105.41	108.76	108.07	107.91	111.57	105.91	111.81	111.92	112.3	107.36	111.09	106.25	106.49	106.55	106.13	109.95	109.05	103.83	112.66	101.23	110.52	105.14	116.74	106.58	112.71	109.23	106.43	107.7	103.92	110.57	108.45	105.23	106.31	111.06	107.32	111.23
108.49	108.38	105.1	101.48	102.73	97.965	109.29	105.45	105.84	101.11	104.12	100.75	105.32	103.96	100.8	105.97	106.35	104.8	105.46	105.1	108.41	108.25	108.04	107.99	99.304	105.47	107.71	104.17	99.86	105.97	103.01	107.91	105.28	106.94	102.86	108.96	101.17	101.02	108.81	105.84	105.08	103.99	110.45	98.753	107.74	107.73	102.94	107.93	100.54	105.81
114.04	106.9	110.59	107.49	108.32	108.2	106.71	113.53	113.84	110.84	105.73	111.33	106.02	106.46	113.96	111.57	110.85	106.93	109.64	108.84	108.14	103.83	110.18	106.69	108.48	108.21	110.67	102.85	107.91	103.17	116.26	111.42	105.36	106	109.83	107.66	104.89	109.89	109.26	109.08	113.95	104.2	109.81	107.3	110.09	113.17	108.75	115.04	108.52	105.74
109.64	112.71	113.11	112.49	100.06	107.74	101.14	108.69	106.22	106.82	106.04	105.86	104.54	105.87	112.28	109.74	107.14	106.55	107.12	103	109.92	111.56	112.71	109.66	106.28	109.89	108.99	109.43	105.19	111.07	106.38	107.42	111.33	113.35	111.94	107.24	108.6	111.7	108.02	111.8	110.21	109.83	110.72	113.87	108.03	104.5	112.03	104.19	105.17	108.58
108.01	101.6	105.87	101.14	106.96	102.56	108.4	105.14	107.85	100.55	106.42	105.26	101.24	112.54	98.319	104.08	106.58	108.84	107.34	106.13	105.87	106.6	106.23	97.496	103.04	106.81	97.393	106.08	105.39	107.59	108.78	107.1	104.18	107.72	104.46	102.89	105.86	104.12	109.72	105.06	106.81	108.39	105.39	99.713	108.23	105.16	99.368	105.82	107.59	101.72
102.47	103.96	106.92	104.95	101.36	105.73	104.62	108.72	104.11	104.63	105.95	103	109.22	107.41	105.46	103.15	105.76	107.36	114.48	99.635	102.91	103.16	110.92	101.8	111.14	105.79	105.93	113.48	106.28	111.48	102.19	109.3	112.31	106.94	107.56	106.38	101.6	108.4	101.61	111.58	108.85	107.44	107.31	103.96	107	108.09	105.89	108.08	106.78	98.861
103.33	109.79	108.92	108.92	108.11	107.17	102.39	107.79	98.061	102.1	106.21	97.494	106.69	109.82	111.01	101.9	104.83	108.2	112.04	105.8	101.5	109.49	105.19	101.88	109.74	108.24	105.26	109.99	101.2	106.51	108.78	107.42	98.247	104.92	110.36	102.24	100.57	108.3	108.43	98.029	102.41	109.5	106.73	108.4	104.62	103.75	106.71	105.74	102.47	105.53
110.82	112.87	111.25	108.53	110.42	115.03	109.94	116.26	105.44	113.7	104.38	111.37	110.53	110.65	114.17	108.95	114.99	113.91	101.46	112.57	111.38	116.99	110.56	112.53	105.14	112.6	111.85	111.11	109.92	108.85	110.71	112.9	108.87	106.52	112.74	112.01	113.35	108.89	111.94	110.06	114.56	101.5	106.93	115.66	110.76	109.69	107.05	116.06	100.48	112.31
105.01	108.5	109.57	109.48	110.93	110.12	103.14	109.42	111.88	105.28	105.85	102.16	103.35	112.75	105.74	112.33	109.72	109.82	105.43	107.35	106.57	107.06	108.8	106.14	102.75	103.84	102.96	104.02	111.28	104.95	104.62	108.37	112.39	100.38	107.99	107.5	105.37	108.55	110.24	102.57	102.05	109.31	110.68	111.27	100.95	104.2	107.44	107.1	106.81	108.46
106.7	105.91	118.09	112.22	102.86	102.84	108.45	103.88	112.92	109.17	107.76	112.19	108.03	105.8	110.13	106.04	104.98	108.26	106	105.38	110.73	108.31	110.66	109.97	105.4	105.89	110.11	106.52	106.85	110.29	107.48	103.5	110.81	115.01	104.18	102.36	113.07	105.72	105.65	100.35	108.53	110.46	104.82	101.2	107.87	99.605	106.26	111.23	108.75	106.22
105.93	109.9	106.48	104.5	101.86	110.16	102.04	109.76	104.1	108.18	105.43	107.5	106.53	107.83	109.83	113.12	109.65	100.72	101.87	104.46	97.402	112.97	113.11	113.45	105.7	107.65	113.14	105.63	111.78	105.17	106.09	101.71	107.66	108.47	106.91	106.19	110.06	113.65	111.98	107.1	106.38	111.18	108.13	106.59	108.99	106.88	99.874	103.62	115.02	104.69
103.77	110.95	101.11	106.89	104.43	109.77	106.91	107.7	108.06	100.44	102.54	98.704	106.6	111.88	103.97	110.7	103.83	102.96	100.69	106.56	103.85	112.68	109.19	106.32	107.35	100.1	102.47	104.69	100.2	100.81	104.65	107.49	104.06	107.47	108.21	103.02	107.55	106.23	105.8	99.052	101.55	101.92	104.73	104.94	101.4	110.03	106.18	104.51	110.74	105.11
99.873	108.11	107.06	114.11	100.27	105.92	102.09	102.81	100.61	104.85	99.609	107.15	102.52	101.84	106.7	104.31	106.21	106.27	102.21	102.14	106.75	107.68	106.21	105.54	107.03	108.62	110.93	101.53	110.02	98.005	110.33	98.461	106.56	101.82	102.16	103.55	103.71	110.43	107.43	100.47	109.45	101.24	107.62	107.7	108.2	101.16	104.03	103.67	109.29	103.39
106.7	103.6	103.4	104.25	105.73	99.377	109.33	106.6	106.26	111.09	110.8	109.52	110.91	106.62	108.21	108.24	111.22	105.25	101.23	106.61	107.05	108.42	107.84	107.07	107.67	110.49	107.02	106.22	110.81	108.35	108.12	104.34	110.59	109.25	115.32	104.93	115.03	109.81	109.82	114.65	106.4	105.75	109.77	107.74	109.67	107.56	112.82	109.06	103.72	114.41
104.87	107.21	106.25	108.09	111.78	108.35	105.81	107.96	111.67	113.05	108.5	109.99	109.99	111.81	110.94	112.14	106.24	108.6	102.79	109.95	105.88	107.77	110.32	107.47	103.66	114.38	104.42	108.87	107.48	113.94	108.01	106.69	106.73	106.33	111.11	105.01	104.66	108.01	108.66	108.46	104.5	106.73	108.68	110.9	110.48	107.36	114.26	115.12	106.94	109.1
106.14	110.4	110.32	115.68	101.78	108.89	108.63	111.76	107.38	110.62	112.38	101.47	106.65	106.86	108.56	103.1	108.32	110.32	111.93	103.94	109.37	112.34	110.66	104.82	109.32	104.06	108.99	107.9	114.88	103.76	108.51	109.18	113.82	106.34	113.58	107.4	106.79	112.88	108.23	107.71	113.21	109.14	110.87	105.54	101.92	109.2	113.94	110.36	108.28	107.75
103.09	109.88	109.93	97.756	106.15	112.01	102.27	107.98	107.31	107.9	102.38	106.64	107.3	107.71	101.86	105.95	105.76	106.54	101.47	100.56	104.62	108.42	105.7	109.09	101.62	110.53	108.65	110.7	103.3	106.77	105.27	103.15	110.46	101.33	106.6	106.34	104.53	100.21	102.38	101.93	106.92	103.76	111.02	102.59	103.03	106.41	106.42	105.29	111.88	105.33
112.26	108.8	106.57	112.43	108.39	110.28	115.02	115.67	112.02	108.81	111.79	110.6	107.14	108.76	104.73	112.34	114.15	117.16	108.69	109.12	108.46	101	118.2	109.93	111.36	112.41	104.79	105.12	114.14	104.89	113.06	112.2	109.72	114.07	105.72	104.42	109.03	109.18	108.71	114.05	117.59	116.27	108.08	109.69	111.35	112.18	106.04	115.66	107.86	107.53
110.89	112.67	110.97	105.98	119.37	104.55	114.12	105.56	108.51	110.24	108.54	106.14	109.35	110.58	111.03	112.93	109.87	111.43	110.14	114.73	111.05	109.45	108.93	110.08	107.17	112.26	107.32	111.61	104.55	113.97	110.17	111.1	106.88	100.62	113.78	113.06	111.59	108.95	112.82	113.79	109.34	112.58	111.76	108.66	105.78	107.69	114.89	111.06	109.12	107.53
108.16	109.39	104.83	112.56	108.05	104.24	107.92	114.11	111.8	107.44	105.22	104.33	103.71	109.23	106.02	109.94	109.47	112.81	110.26	110.46	109.05	111.97	109	106.57	110.08	107.8	118.14	111.54	108.27	110.57	100.59	107.68	105.14	114.56	108.5	99.531	109.42	98.612	115.49	106.86	106.3	112.88	108.24	107.68	104.53	111.7	113.97	111.37	102.68	105.49
103.37	105.58	114.62	107.75	102.96	101.23	104.51	101.66	103.52	102.83	102.06	106.25	106.74	99.774	106.71	104.35	100.81	108.82	110.81	111.97	104.24	103.95	108.06	106.31	102.31	104.08	105.52	107.9	105.14	108.46	104.99	107.05	110.48	105.47	106.11	100.52	106.77	109.12	100.34	105.28	113.7	101.97	108.27	100.25	106.59	108.45	106.69	105.79	111.19	109.52
103.01	102.11	107.26	107.84	107.2	109.26	107.18	110.68	102.98	104.38	107.12	105.6	104.89	103.98	109.52	106.39	105.32	108.98	101.28	106.26	95.956	110.82	105.82	104.85	106.7	109.03	102.65	107.16	108.17	100.98	105.47	108.2	107.97	109.58	106.13	107.89	109.97	109.21	111.73	102.13	112.62	107.44	110.49	112.53	110.74	99.015	106.34	109.4	100.89	105.7
97.394	101.55	105.61	106.99	101.3	97.479	101.57	96.983	97.521	93.739	98.864	99.639	94.502	96.983	101.52	96.258	99.384	97.561	103.85	104.07	105.51	100.49	106.25	96.619	101.46	99.243	101.09	99.763	100.48	96.659	101.37	97.179	99.763	107.48	97.5	102.33	98.435	98.126	106.12	94.949	103.83	107.19	99.83	108.68	96.972	102.23	102.44	97.865	95.18	103.78
109.02	104	110.03	104.42	109.44	105.13	107.63	106.28	103.31	101.92	111.51	104.36	99.618	104.4	105.07	109.8	103.17	96.182	106.68	107.43	108.84	110	109.22	105.49	106.78	100.98	105.82	100.28	108.92	103.7	103.79	110.06	109.2	110.63	107.08	99.815	103.99	103.9	102.33	104.66	109.51	101.18	108.58	105.05	104.56	112.94	108.53	110.67	104.32	107.11
102.08	93.93	96.96	95.991	96.744	102.82	96.554	95.5	104.76	94.968	94.896	102.87	98.525	92.155	93.995	102.13	91.678	96.958	101.53	98.213	92.216	99.701	93.844	101.16	93.853	97.015	102.69	98.599	97.321	100.04	103.22	96.997	98.78	98.61	105.37	97.312	100.23	101.13	100.96	97.495	97.099	94.872	98.188	98.516	95.275	101.18	98.886	99.635	92.585	98.643
107.37	105.82	108.45	114.53	106.35	106.28	102.93	106.6	100.02	99.517	108.77	111.28	111	107.52	108.95	107.6	107.33	111.49	109.21	103.94	111.76	104.26	107.47	112.37	110.53	112.21	112.69	108.3	109.25	108	116.09	108.92	110.3	111.6	106.36	109.23	108.44	111.26	110.99	108.78	107	107.73	109.97	109.29	109.82	107.64	107.92	109.1	103.41	109.67
109.7	106.48	106.74	111.26	110.93	104.81	108.51	110.39	104.4	113.15	104.32	110.83	103.43	113.7	112.2	103.2	109.06	106.98	110.02	106.55	103.49	107.86	101.87	106.19	105.15	104.38	108.59	106.31	108.57	107.22	106.46	106.65	105.25	109.39	108.09	110.85	107.37	103.49	110.45	114.24	110.74	103.54	108.18	111.96	106.15	108.65	111.85	105.19	105.84	108.54
110.06	107.57	109.38	106.04	108.22	109.08	101.5	106.64	104.52	107.09	103.18	102.17	101.28	107.07	107.55	107.88	102.65	110	103.97	104.81	104.37	104.5	112.58	99.789	109.94	104.74	110.48	103.25	111.28	104.21	109.42	103.06	109.93	108.97	103.29	98.254	101.98	108.42	108.27	102.46	106.58	108.76	105.17	107.42	110.94	106.53	106.42	105.5	110.5	112.4
108.15	104.73	107.51	104.17	108.29	110.04	107.32	107.09	107.73	105.88	106.93	107.71	106.14	106.74	108.68	108.5	109.9	107.08	99.601	109.71	101.06	109.68	104.81	113	113.47	104.26	104.25	110.01	110.82	104.25	110.24	103.97	104.4	104.06	107.29	102.22	105.26	107.73	106.46	108.2	108.66	105.35	104.19	108.35	107.41	107.28	106.47	107.76	115.58	114.62
102.93	99.574	99.557	99.608	102.19	98.737	101.26	100.25	98.218	98.898	103.34	95.954	94.165	101.46	94.756	100.95	101.59	105.02	97.498	98.902	107.95	103.88	96.764	96.754	97.377	104.41	96.012	94.188	100.65	101.54	104.8	97.741	95.577	103.71	105.59	103.5	98.381	105.28	94.754	101.63	102.2	101.33	95.619	107.52	95.818	103.93	100.16	101.9	101.77	105.55
106.06	116.42	102.63	111.47	111.96	103.37	105.83	106.03	110.94	103.84	103.76	109.04	109.4	106.32	111.88	103.16	104.79	110.41	107.45	104.62	101.99	113.95	104.93	110.43	103	109.71	106.07	111.38	111.08	107.94	110.07	106.71	104.89	108	106.18	114.95	109.44	108.94	102.72	103.1	102.08	113.08	109.94	108.6	107.9	103.96	108.79	103.06	113.27	112.19
107.98	105.78	110.39	107.77	109.31	106.86	110.55	112.62	106.95	109.46	102.8	103.38	108.25	107.82	110.48	108.24	113.4	109.77	108.91	108.26	104.1	108.91	109.57	111.94	105.45	103.99	105.93	104.35	108.02	110.84	106.89	107.84	111.72	109.34	109.22	112.32	109.64	112.01	111.84	105.63	106.86	107.09	103.08	104.13	109.44	110.74	108.97	107.42	114.63	108.21
98.544	102.41	101.23	97.21	102.56	95.591	104.75	93.624	98.577	98.779	103.59	104.15	100.84	100.73	101.1	96.953	100.8	105.55	106.21	101.21	104.73	106.3	102.68	105.19	99.366	99.168	98.87	99.785	100.18	99.478	102.86	98.779	103.04	100.61	104.03	93.498	104.48	99.648	99.343	93.376	111.82	95.756	100.25	106.38	99.939	101.01	99.456	99.444	97.939	101.05
94.395	99.769	100.44	102.54	109.15	99.203	102.05	102.91	100.05	96.904	103.37	101.7	106.68	98.976	94.854	103.79	107.38	100.73	107.32	99.96	96.553	105.29	103.7	97.243	106.53	96.012	105.29	102.27	97.905	99.391	102.63	101.75	95.618	99.441	97.54	95.417	108.26	105.86	97.763	93.217	103.16	98.173	103.83	100.29	104.06	95.434	100.85	100.01	100.68	99.661
110.05	111.94	104.49	104.5	104.27	109.45	110.95	98.159	103.19	111.83	105.28	107.28	104.82	106.39	110.05	106.56	107.42	102.59	106.44	113.6	101.55	107.62	109.49	104.64	103.59	103.04	100.76	105.69	103.91	99.64	109.51	111.73	99.14	106.96	105.67	107.19	110.7	100.5	107.23	105.11	104.2	103.15	107.75	101.74	104.55	106.83	100.68	108.41	109.69	105.17
104.04	104.14	107.58	102.99	108.1	100.27	107.13	107.22	102.38	105.74	106.71	112.06	97.48	106.62	104.46	104.63	98.066	103.82	104.16	107.48	107.22	111.04	109.21	109.36	99.727	104.77	103.98	103.47	102.2	108.95	106.92	107.8	110.49	105.4	106.13	102.81	107.62	106.72	104.74	115.1	107.84	111.59	105.45	101.02	104.42	106.91	104.62	111.75	112.09	107.44
107.75	105.1	108.92	108.06	115.2	112.4	104.95	108.9	100.34	104.05	108.84	108.07	107.12	110.01	105.1	102.48	110.49	108.62	110.71	102.75	111.26	107.12	108.58	107.95	101.79	112	108.77	101.96	105.34	102.7	106.55	104.71	103.1	103.97	108.9	105.14	104.27	107.66	108.24	105.31	110.94	107.74	105.09	109.02	109.02	109.19	111.38	110.16	104.82	102.5
108.52	109.11	108.39	99.581	97.26	107.64	105.98	104.72	105.59	99.507	109.57	105.29	106.03	110.36	105.61	113.32	104.87	111.98	112.5	107.67	105.88	108.8	103.17	107.73	104.9	105.5	100.66	110.02	107.32	103.5	105.33	104.64	109.05	105.45	96.76	109.89	106.05	103.47	106.36	110.09	107.33	106.34	102.51	107.3	96.883	108.21	108.17	102.86	109.92	105.77
99.469	93.337	96.077	85.742	94.678	94.587	101.22	98.125	96.991	91.044	94.591	96.636	97.597	98.222	96.595	97.924	93.756	99.569	98.685	100.22	93.048	99.783	95.667	101.85	102.37	99.493	94.182	99.402	94.626	103.15	94.921	98.255	97.66	96.525	98.768	98.608	96.376	92.096	95.106	100.14	97.449	95.381	101.24	93.077	104.55	97.533	94.445	97.411	100.06	94.865
93.913	95.163	96.04	93.862	94.237	97.529	101.65	99.63	98.782	101.87	91.095	100.19	102.32	91.064	102.31	95.464	101.71	92.838	96.365	97.996	97.493	98.246	95.074	90.81	99.944	97.419	96.531	91.702	100.94	99.877	101.66	97.234	94.022	99.107	99.841	94.161	91.847	101.52	90.046	94.826	99.133	94.928	103.78	100.11	97.712	100.83	100.74	100.56	97.362	97.163
107.05	109.14	114.87	114.41	113.82	106.46	107.97	107.12	109.32	115.02	109.33	112.3	108.26	114.3	108.94	111.52	110.61	112.91	114.03	112.31	111.7	108.53	106.84	110.8	105.02	107	108.8	111.34	105.83	110.88	106.68	116.77	103.36	106.85	114.69	115.07	115.5	108.28	111.54	109.34	113.24	117.05	112.02	107.72	112.04	107.54	110.79	107.13	110.96	112.3
108.8	106.96	107.57	106.26	103.01	104.32	106.41	107.57	106.88	105.65	103.8	105.28	104.26	109.95	109.74	101.03	105.4	105.12	110.59	106.13	102.61	107.38	103.38	111.62	107.85	105.59	103.46	108.46	110.02	106.43	101.88	101.3	107.55	107.77	103.53	109.28	110.18	111.27	106.19	104.9	108.91	108.86	108.77	102.68	104.94	108.69	107	101.35	104.54	106.96
108.68	111.35	111.64	103.26	108.19	104.81	112.96	111.87	109.89	106.77	105.17	109.22	105.69	105.57	108.57	107.78	108.32	105.17	108.32	104.78	104.61	108.57	110.28	112.8	109.46	102.37	107.4	110.12	107.3	103.92	107.7	99.73	107.93	101.46	104.36	104.67	105.22	109.25	111.69	104.59	95.643	109.63	107.88	95.362	102.42	108.2	103.89	101.12	108.93	101.04
103.94	109.14	108.66	108.09	104.07	106.38	109.31	114.4	106.86	111.02	110.09	110.47	105.9	110.14	100.69	111.89	110.03	114.21	112.69	111.1	114.85	101.96	108.68	110	104.6	109.62	107.96	110.36	118.79	105.9	106.29	107.76	110.35	107.93	108.76	114.37	107.96	105.99	103.71	100.92	104.59	110.66	114.52	106.97	112.13	111.68	104.48	106.1	107.93	108.87
98.475	98.86	99.491	93.842	94.666	97.515	98.999	91.549	101.24	96.742	95.277	102.38	98.048	101.07	91.234	103.33	89.245	94.297	101.47	91.393	93.017	101.49	90.28	95.07	103.63	88.126	103.03	96.757	101.98	101.39	94.419	97.466	100.62	98.089	98.472	98.951	99.289	95.577	98.426	104.24	99.893	102.13	91.279	92.071	97.706	94	101.76	97.58	97.31	89.434
105.97	110.41	102.3	105.75	105.85	111.29	106.76	106.72	103.46	104.37	105.2	101.83	106.8	111.22	106.09	106.28	99.882	106.28	105.45	115.74	101.01	101.09	109.98	97.219	101.94	106.76	104.33	104.92	104.54	103.92	103.21	101.34	106.87	103.42	101.79	105.02	106.1	107.46	104.05	103.53	103.29	108.42	100.75	101.27	105.32	105.64	111.68	112.3	108.67	100.53
100.45	101	99.344	103.4	97.361	100.25	99.468	103.68	102.44	100.39	97.877	102.37	106.53	103.68	104.87	106.05	92.149	98.054	95.386	94.758	96.421	105.06	96.865	103.81	97.574	99.496	100.21	96.471	102.36	101.18	104.77	102.03	97.445	101.38	104.61	100.23	100.73	102.12	101.9	102.66	103.98	106.37	97.356	100.4	103.81	101.73	99.187	96.379	104.29	108.3
106.78	112.45	109.79	110.36	108.14	104.11	105.19	113.16	115.68	112.09	106.92	109.71	108.24	112.97	103.4	107.91	108.45	109.17	108.08	109.87	106.33	106.68	112.48	107.71	100.55	116.53	110.74	110.3	106.38	103.08	106.61	105.06	106.39	111.91	106.67	109.34	111.72	108.92	105.25	107.94	106.13	111.19	115.56	105.45	109.4	101.7	108.89	108.66	110.66	109.66
106.38	111.06	110.95	118.06	110.53	105.94	107.42	109.1	108.72	103.79	110.05	108.06	106.82	101.7	108.22	109.7	111.6	111.14	107.47	105.59	110.61	106.77	111.65	104.79	106.16	106.33	108.33	112.76	107.79	98.64	110.82	112.99	109.37	110.62	104.38	109.87	110.85	109.3	112.28	106.85	107.84	107.44	108.21	107.5	103.83	109.36	110.07	110.16	113.52	113.26
100.52	97.405	105.49	102.7	104.25	99.895	101.21	102.24	103.26	106.45	103.79	102.5	92.602	95.579	98.942	96.806	103.4	95.868	102.39	98.173	107.44	96.607	100.2	99.748	101.62	105.16	105.38	105.36	99.033	94.159	104.54	99.998	105.91	103.13	99.713	99.719	99.549	105.17	100.6	107.75	98.483	94.541	98.14	103.93	95.049	105.29	105.43	95.34	100.25	105.3
114.31	99.781	106.88	104.93	104.88	99.018	104.57	112.67	105.23	106.48	108.03	106.23	109.17	108.46	104.62	110.86	105.3	105.47	103.94	105.34	109.78	106.95	106.24	111.01	110.96	101.26	108.81	104.6	109.04	110.55	108.75	100.69	105.29	100.65	103.62	103.04	111.64	104.99	103.29	101.96	107.39	105.79	103.64	103.8	101.06	103.88	111.53	114.68	109.84	106.39
112.09	101.53	113	108	110.62	101.6	105.94	99.332	105.2	102.42	107.08	103.49	103.25	103.19	103.51	105.62	101.56	105.07	104.23	110.99	102.48	102.66	104.96	106.11	105.22	109.89	101.38	108.03	106.06	105.54	108.14	99.695	104.67	100.36	104.54	106.42	112.92	102.61	109.15	102.44	105.66	105.5	107.86	109.83	107.54	107.53	114.87	105.02	105.41	109.06
109.14	112.91	110.22	101.86	106.86	103.89	109.37	106.46	114	112.24	103.37	106.92	109	103.13	112.6	111.52	106.4	108.66	112.46	111.22	107.92	106.38	106.71	111.2	103.57	110.74	107.83	109.05	104.94	112.25	117.91	107.92	109.93	107.46	104.01	105.74	107.12	109.98	107.44	109.05	108.1	107.77	102.89	106.31	102.76	106.45	104.62	109.73	107.8	103.82
107.6	111.8	105.7	103.45	107.23	103.04	101.98	108.46	108.32	98.366	110.05	106.13	105.24	108.49	107.16	114.22	105.83	106.8	110.12	107.16	112.68	111.02	104.95	103.27	104.12	105.9	101.63	106.01	104.93	105.95	108.32	106.75	104.3	100.13	112.39	106.64	105.16	111.75	112.14	109.35	110.01	105.08	105.72	107.27	105.24	106.32	106.93	108.1	100.66	107.36
99.11	107.35	103.18	107.09	105.38	107.02	107.6	104.7	107.67	112.29	107.8	106.3	110.52	102.86	115.09	106.58	102.44	103.95	109.92	104.78	108.1	107.96	105.74	110.77	107.59	103.92	107.48	102.41	106.2	103.08	113.09	103.43	106.43	104.3	103.93	108.29	103.15	105.1	107.05	106.25	101.9	105.9	106.49	106.36	106.51	104.09	104.6	108.42	106.57	112.35
101.18	91.946	101.79	98.74	94.974	101.02	97.741	100.31	93.054	105.06	98.097	99.906	92.795	94.675	96.13	92.777	99.613	91.421	100.52	99.974	98.954	100.86	101.64	97.672	97.918	97.219	92.196	99.779	97.634	96.781	92.904	100.89	101.48	101.52	101.49	100.72	102.26	100.51	105.42	99.012	95.217	95.127	98.949	98.187	94.358	105.09	98.634	97.105	98.498	99.462
100.09	105.9	91.487	95.088	101.52	97.372	85.328	92.27	100.24	97.776	98.878	107.15	102.5	101.04	100.3	101.99	98.301	91.313	98.493	101.28	94.377	101.37	105.01	103.45	102.47	100.22	95.686	98.742	98.427	100.47	104.21	100.19	96.843	96.706	95.82	103.92	92.89	105.21	97.505	101.87	102.66	93.847	99.767	98.426	95.481	99.58	101.47	97.745	98.511	98.941
104.9	110.81	103.5	113.36	97.321	107.31	101.94	103.71	111.98	103.01	103.67	107.14	105.48	112.32	102.97	105.27	99.11	108.14	112.56	112.42	98.779	107.4	102.82	105.69	110.5	106.98	103.88	103.76	110.45	103.1	107.5	101.04	104.74	106.24	101.9	106.05	101.83	105.03	112.11	103.73	105.02	104.19	102.92	99.238	104.3	109.36	112.5	110.26	105.25	105.36
104.63	113.34	107.87	105.91	107.29	114.92	106.18	105.23	113.66	107.06	108.9	111.62	114.14	108.81	109.08	106.07	101.79	109.38	107.24	104.09	102.85	107.88	107.81	107.89	107.84	112.01	101.01	108.96	105.67	104.18	106.56	115.37	109.94	102.33	108.08	112.77	113.93	113.29	106.68	111.37	107.51	111.71	106.5	100.52	111.95	110	114.29	107.68	109.31	109.82
100.76	107.17	113.7	110.36	103.7	101.59	105.56	103.2	104.61	112.32	110.9	106.74	106.65	102.55	104.18	111.91	104.8	103.55	106.31	102.85	108.35	103.82	108.22	101.85	100.1	102.47	114.76	101.96	109.79	108.87	98.913	110.56	107.13	105.28	111	103.13	108	105.85	107.63	104.83	114.03	98.854	106.02	112.67	105.53	100.46	102.3	105.6	101.98	104.72
105.17	110.94	110.8	100.44	108.4	95.437	101.98	101.04	101.91	106.26	103.92	106.53	108.67	105.18	100.88	106.43	104.94	102.12	103.97	100.44	105.68	105.7	100.02	100.5	109.01	97.386	105.87	110.15	102.04	109.95	108.57	116.39	109.66	103.2	107.73	104.17	101.98	106.13	108.72	108.48	108.92	106.59	103.49	102.29	105.01	107.88	108.71	108.6	103.61	103.2
99.13	108.94	109.76	107.8	106.61	104.6	108.89	109.95	109.33	107.26	109.12	106.82	113.52	106.39	105.54	106.63	111.32	111.97	107.13	103.05	111.87	103.62	105.68	107.92	105.18	106.88	101.56	106.51	109.9	106.77	108.35	110.15	105.59	109.72	106.63	105.44	106.99	109.99	108.09	113.99	106.38	107.69	109.33	108.96	107.07	111.43	111.91	104.94	108.04	107.18
101.24	101.56	107.72	95.619	102.23	99.98	101.17	100.81	94.99	104.69	100.77	105.5	99.347	100.54	95.164	101.29	94.64	97.59	101.91	103.35	102.48	101.54	108.23	99.005	98.847	102.15	92.992	96.564	103.72	103.01	102.19	102.69	101.01	100.21	101.76	102.84	103.09	95.571	101.5	96.387	100.09	103.03	98.072	102.79	102.73	101.12	104.24	102.75	99.241	96.98
102.1	103.96	110.99	106.66	115.57	104.82	106.1	108.02	109.24	107.39	110.18	104.94	117.47	104.43	104.24	105.96	106.03	105.24	103.21	108.07	106.75	111.56	105.18	107.71	99.095	104.88	109.53	103.28	108.99	108.71	102.03	109.97	102.94	103.49	107.41	98.851	105.63	111.72	107.32	105.57	108.9	104.63	103.92	103.78	99.967	105.83	104.18	103.25	107.25	110.31
100	104.16	105.74	107.34	106.46	104.71	107.18	104.95	107.36	109.24	102.95	108	108.31	102.88	107.52	104.39	107.17	107.06	110.83	111.21	107.55	107.27	109.11	100.87	107.93	110.72	101.83	104.99	108.14	107.11	102.11	102.08	105.96	109.59	104.49	104.08	105.87	98.469	104.1	99.6	105.81	110.8	102.55	101.97	105.13	102.97	111.5	102.96	105.16	104.17
100.3	102.66	102.41	104.81	104.3	109.36	99.685	106.01	104.25	112.35	102.94	106.11	109.65	103.22	113.21	108.56	101.66	108.05	109.04	103.6	106.58	107.25	102.56	108.48	105.79	113.11	112.13	107.7	111.75	104.26	102.7	101.34	104.98	109.56	108.97	109	103.27	106.83	106.71	106.41	101.72	102.05	102.67	104.54	107.24	111.65	110.08	109.46	104.94	102.6
106.3	110.57	108.66	102.55	105.15	103.41	103.51	111.03	109.67	110.02	110.78	110.99	105.07	113.25	106.39	105.99	108.93	115.3	105.62	109	109.91	102.9	106.78	98.752	114.4	107.36	104.71	114.2	108.65	107.65	107.88	105.78	104.05	111.14	105.96	107.41	109.76	95.546	109.56	107.73	111	108.29	107.44	111.04	113.47	105.92	109.08	109.82	111.38	103.13
109.85	101.12	108.26	110.91	109.85	108.68	113.24	104.83	105.59	107.24	107.16	107.54	109.85	105.97	97.3	106.47	104.58	104.1	103.8	97.337	110.68	102.83	108.16	100.04	108.4	105.27	97.438	102.07	104.05	106.22	106.33	104.15	100.32	106.05	105.78	102.11	105.76	105.64	107.59	103.89	99.087	101.58	97.457	101.24	110.71	101.35	101.36	109.61	111.43	111
105.18	104.42	107.65	114.3	106.27	107.21	114.26	104.36	101.36	108.85	111.42	112.71	102.22	104.3	105.12	100.89	105.44	110.35	109.96	108.64	110.31	106.89	118.94	111.8	105.3	108.93	108.04	105.43	107.02	110.85	108.22	108.35	114.01	106.96	102.7	113.01	107.61	108.18	108.26	110.19	103.09	109.18	113.48	103.71	107.13	111.25	105	106.76	106.39	110.66
102.31	106.58	107.64	95.663	108.75	106.49	106.44	102.68	104.05	104.19	106.1	108.1	102.79	100.27	106.48	107.33	104.61	101.29	105.36	107.93	104.1	112.47	104.12	106.84	110.62	104.28	100.38	106.95	104.83	106.92	106.08	105.58	104.16	98.983	102.51	106.73	106.98	108	106.65	106.81	104.65	107.72	102.06	108.62	107.58	108.22	102.97	109.79	98.861	107.08
99.495	101.66	102.57	101.35	99.938	100.69	92.757	95.393	96.5	102.77	99.447	99.424	100.58	98.095	94.355	92.094	92.938	96.46	97.984	102.91	96.92	97.22	103.34	97.024	102.86	95.988	98.023	87.682	93.978	103.32	91.977	95.883	96.771	104.84	98.374	98.871	94.733	99.182	90.099	94.752	94.404	100.66	91.317	95.123	104.82	90.442	95.189	106.84	98.01	98.94
100.69	98.781	95.022	96.435	89.994	98.317	93.931	105.15	98.882	98.817	106.29	101.75	97.863	102.74	97.984	97.008	94.291	92.72	100.68	89.287	106.6	96.336	93.558	99.374	93.615	99.964	97.67	100.13	97.468	97.178	91.696	91.973	99.312	96.727	95.539	93.8	96.603	101.58	97.545	94.421	97.858	93.67	99.634	97.807	100.69	90.848	100.93	90.918	94.169	99.818
101.53	95.15	99.541	98.453	97.207	94.372	99.17	95.583	94.423	93.388	103.43	96.195	96.692	96.388	102.7	97.955	103.08	98.334	97.297	95.992	98.407	98.974	101.02	98.257	102.63	90.077	101.94	98.907	99.048	93.031	98.125	100.38	99.735	98.211	95.748	102.29	100.72	105.36	101.48	95.017	95.642	98.088	97.54	101.71	100.79	100.85	94.037	94.788	96.064	102.29
114.05	110.74	109.53	104.84	107.39	107.63	100.1	106.85	112.89	104.92	109.84	110.01	106.48	109.48	114.16	101.17	105.93	107.45	109.03	104.45	108.16	112.65	114	113.61	104.52	104.92	106.93	112.25	108.78	105.97	109.22	104.89	109.15	105.74	109.34	106.87	107.23	105.76	106.98	106.04	108.66	111.01	104.24	112.78	105.97	105.29	106.68	107.05	108.65	107.88
113.39	104.81	113.59	107.87	108.65	101.09	104.85	110.43	113.57	103.74	114.74	110.31	105.7	110.04	113.01	109.35	114.49	106.03	109.5	108.35	109.31	107.87	109.12	106.15	113.67	108.96	97.482	109.46	109.36	107.71	106.84	109.42	109.02	111.27	100.59	107.03	106.91	107.41	115.16	110.97	112.02	105.92	111.28	104.9	108.38	108.13	107.62	107.88	112.69	103.8
102.49	98.233	97.198	95.831	96.822	92.474	102.97	88.915	97.002	93.209	96.481	94.407	103.59	96.345	98.047	98.812	95.481	103.27	100.86	98.558	99.248	107.47	97.008	95.085	97.957	94.535	97.678	95.997	95.96	90.415	100.72	99.663	91.847	98.051	101.89	96.543	94.011	103.38	103.84	92.681	98.745	98.722	106.72	91.631	97.827	96.278	100.72	99.356	98.373	98.612
103.36	99.046	108.67	107.4	107.49	104.77	102.24	104.95	102.19	107.42	108.15	108.61	106.38	108.17	106.38	99.03	104.79	101.86	104.16	110.43	106.94	102.61	105.12	110.53	108.86	108.25	110.87	104.69	110.11	102.18	104.92	107.18	109.3	107.7	113.25	103.94	104.6	104.14	106.64	108.76	109.05	105.78	101.64	104.4	107.01	102.15	109.89	105.17	109.29	105.68
100.54	101.59	93.271	95.79	96.922	104.12	96.782	103.1	96.517	106.47	100.23	109.16	95.885	100.44	103.37	93.279	100.98	100.56	100.5	103.64	105.7	99.205	104.73	99.233	93.168	101.13	103.74	100.23	99.915	95.054	101.06	103.29	95.382	101.83	97.106	105.49	104.71	104.85	99.321	98.212	106.91	97.961	105.29	104.43	102.13	100.88	105.2	98.51	99.401	109.02
116.55	102.32	109.12	104.43	109.92	104.36	104.94	109.06	111.21	100.93	107.8	105.02	106.81	103.84	100.57	105.58	112.26	104.06	112.54	109.67	106.61	103.95	106.04	108.46	107.14	109.7	109.09	109.02	108.77	100.92	113.08	98.081	111.06	101.51	102.16	105.35	108.59	103.7	108.74	106.47	104.71	100.83	107	105.7	96.802	107.96	105.68	103.44	105.46	103.95
105.19	96.625	104.72	106.42	106.6	100.74	108.59	101.22	106.74	110.09	99.375	105.86	109.95	101.2	105.31	105.21	105.65	93.624	104.78	102.21	101.79	110.55	103.75	108.27	101.66	101.61	105.56	103.3	106.53	106.74	107.87	105.75	100.86	107.32	112.36	110.03	110.47	106.21	108.6	100.7	108.97	103.78	103.08	105.46	104.95	102.8	102.33	105.53	106.6	102.19
106.25	107.59	106.27	100.94	103.66	109.07	105.14	103.01	106.74	105.95	105.31	104.42	105.34	104.36	99.729	106.93	101.16	104.05	109.96	107.19	109.96	109.73	101.95	104.23	103.78	105.86	101.14	105.13	107.16	105.01	102.47	109.55	108.98	105.19	105.74	107.59	105.32	108.73	103.79	113.12	104.21	101.2	110.59	107.51	109.74	109.01	109.24	106.54	106.69	108.09
107.57	105.06	113.58	105.56	104.68	105.38	102.55	108.26	109.1	106.27	104.49	108.2	111.13	110.92	99.11	106.93	104.15	110.61	112.21	110.64	111.17	102.86	108.99	106.96	108.46	106.89	103.88	101.95	106.04	109.42	103.3	99.328	104.58	105.31	104.83	107.35	101.97	107.44	106.08	108.03	102.78	104.04	107.52	103.52	105.35	110.01	103.85	110.22	109.45	105.05
99.604	93.674	101.32	98.491	97.793	103.49	101.96	95.934	97.438	95.513	97.824	97.935	96.404	97.509	98.828	94.959	97.924	97.356	98.958	98.58	94.975	98.891	96.334	97.106	95.495	94.453	97.911	98.578	101.24	100.02	98.334	100.19	96.995	105.54	93.818	97.316	99.909	92.574	93.804	99.952	96.154	93.37	101.85	100.52	98.645	91.184	96.878	95.381	96.753	99.723
105.85	105.21	107.13	104.75	99.407	102.7	104.94	103.11	107.81	107.66	112.18	112.03	110.04	108.86	107.65	102.43	106.69	104.08	105.99	105.72	110.17	102.28	112.81	111.5	103.55	108.21	105.45	109.36	104.54	103.97	103.6	105.75	101.45	112.25	106.45	102.64	105.31	101.82	105.54	109.08	106.97	97.344	103.03	108.43	107.34	104.88	101.71	106.74	105.09	99.484
102.89	106.59	94.704	103.16	106.94	106.22	102.41	106.57	107.35	110.35	112.79	109.92	101.58	107.14	99.153	105.3	104.77	105.15	112.05	106.45	110.96	99.125	108.01	111.81	108.86	103.89	107.07	104.95	106.25	108.45	103.55	106.83	104.81	112.27	110.56	106.24	106.76	103.89	112.74	101.9	107.18	102.99	106.63	101.78	101.16	102.76	106.15	104.64	107.93	110.31
99.935	103.79	105.21	106.4	98.067	99.787	99.82	98.728	102.87	101.78	96.2	96.628	102.04	102.43	100.4	97.012	105.43	98.902	94.06	96.866	95.624	95.069	101.23	94.45	99.4	96.624	99.446	91.184	99.449	100.64	96.357	102.26	105.82	104.45	101.64	100.29	100.05	102.28	98.026	97.553	99.46	100.21	102.84	98.601	95.688	104.38	90.796	105	107.78	99.077
100.13	99.331	102.52	98.291	94.966	97.077	100.64	88.773	93.464	107.17	95.62	99.534	100.08	94.169	90.905	102.25	100.23	104.94	101.14	97.064	97.604	96.186	102.93	97.305	104.66	99.718	94.039	94.62	97.683	97.871	94.682	94.708	100.58	101.43	97.347	101.31	100.52	102.74	99.016	93.023	93.378	101.62	94.046	100.26	96.853	97.029	98.337	94.019	102.78	100.02
116.05	104.87	108.99	109.69	113.92	108.91	105.83	107.84	111.52	107.13	104.55	108.36	105.09	108.44	109.64	117.12	114.01	108.33	109.43	111.16	110.33	104.54	111.93	105.84	116.92	106.76	111.71	106.18	104.95	107.9	107.66	108.49	108.23	100.5	102.35	104.91	107.05	111.53	108.09	109.73	106.79	110.9	102.86	104.15	106.98	111.82	104.84	109.49	106.89	105.96
105.91	101.77	107.83	106.3	106.48	105.94	103.02	103.95	104.55	112.26	105.36	103.52	109.11	105.87	106.39	113.45	104.48	108.08	103.53	106.34	103.06	103.25	105.59	106.16	107.19	114.29	109.96	105	116.38	105.68	113.25	106.54	108.45	96.193	108.46	102.86	106.41	103.5	108.21	111.44	107.23	105.56	108.69	102.87	111.27	110.43	99.825	103.59	105.14	105.5
107.09	110.31	107.81	104.94	106.42	107.56	111.76	106.29	108.93	104.29	108.61	106.07	111.22	108.18	105.97	107.92	103.8	112.73	104.45	111.69	116.74	108.1	107.17	108.2	104.27	113.85	106.15	107.71	111.96	109.01	107.54	109.89	108.07	100.43	102.13	113.12	108.31	109.93	105.76	115.85	111.46	107.76	97.884	112.72	109.97	105.77	110.5	107.83	109.3	109.89
105.13	108.96	110.33	104.96	106.86	108.02	101.39	109.42	111.67	107.9	99.594	105.92	106.31	108.11	102.06	108.76	102.26	99.371	107.45	103.85	104.35	110.43	108.67	105.64	105.55	107.78	106.71	101.35	108.71	104.66	107.15	105.6	99.799	111.81	101.6	110.2	109.82	99.689	105.59	102.67	111.09	98.569	106.88	108.33	100.44	100.38	106.76	107.63	105.28	111.16
108.05	107.13	104.64	107.91	103.96	105.95	99.485	107.28	104.89	113.08	108.47	104.24	105.57	107.23	103.63	103.59	108.02	104.28	109.74	106.67	107.52	107.86	101.32	105.72	111.72	107.43	108.55	105.44	96.596	99.459	110.96	103.78	106.03	102.11	104.89	106.05	103.4	110.16	100.42	106.75	105.18	102.62	103.84	105.82	103.01	111.47	106.49	109.97	102.37	106.83
100.49	105.34	105.56	105.78	104.68	107.07	106.77	110.05	111.98	109.23	104.83	113.13	113.79	110.52	112.73	105.15	106.18	107.39	110.17	108.76	104.26	105.7	108.93	114.88	101.56	105.68	98.565	103.69	103.55	106.52	108.24	103.1	105.08	106.82	104.66	100.85	106.82	101.9	106.79	110.38	107.31	109.21	103.52	109.58	109.62	112.47	104.92	104.91	101.52	104.82
105.62	96.687	95.017	97.804	104.88	97.115	102.9	95.712	99.494	97.887	102.03	104.59	102.89	93.04	95.665	96.413	100	101.92	95.624	95.924	93.787	95.461	95.264	92.572	100.85	96.129	106.14	102.83	96.909	97.866	100.44	98.801	96.932	94.984	95.83	95.682	97.045	101.25	96.569	90.915	97.79	101.52	96.787	102.43	95.927	91.849	90.898	98.391	99.174	99.456
108.17	110.44	112.62	111.57	110.39	105.44	109.28	112.27	107.77	105.7	109.1	108.23	111.33	109.73	108.57	105.39	112.46	108.48	112.25	113.61	110.44	108.07	115.08	104.61	106.59	110.58	115.42	103.79	104.83	103.47	106.77	108.5	104.01	110.18	110.42	104.46	110.47	109.51	111.95	109.96	105.88	102.69	107.76	105.87	112.98	108.33	108.54	110.31	100.47	106.35
108.16	105.35	103.22	108.42	108.26	111.44	110.56	104.18	110.08	105.88	111.96	103.59	109.8	101.71	108.28	104.84	112.26	105.13	106.22	104.93	111.73	109.79	107.43	109.43	105.31	114.51	110.31	108.99	106.93	114.81	112.5	104.51	103.72	109.49	110.14	106.33	111.98	108.14	103.55	103.52	103.82	110.09	104.66	107.98	107.56	100.47	107.23	110.8	109.44	103.66
107.36	113.3	111.82	108.4	113.21	109.34	107.22	108.27	106.64	107.99	110.31	105.74	111.49	114.22	113.34	109.96	116.1	109.29	114.52	111.78	103.91	119.46	110.24	101.04	111.88	113.23	108.64	112.55	103.62	113.46	109.75	113.94	112.4	112.4	114.78	112.02	112.34	114.23	114.55	104.99	107.15	111.73	115.22	106.19	107.3	113.51	111.61	119.58	107.95	107.83
102.27	100.2	107.33	108.62	100.59	106.43	106.24	107.3	108.82	108.53	111.11	98.582	110.53	98.719	105.56	106.39	102.22	104.78	108.18	105.02	106.03	108.58	106.94	99.385	111.25	109.8	104.71	106.98	105.16	108.87	98.589	105.59	111.91	111.84	105.57	109.5	102.04	105.93	104.91	107.82	101.44	104.89	106.34	106.51	111.33	102.18	101.6	108.88	105.7	102.08
94.926	100.88	94.76	103.26	91.682	102.76	96.966	98.905	101.59	105.23	104.21	96.898	102.73	101.6	93.826	99.43	91.038	101.95	102.87	102.25	94.904	101.34	96.936	97.653	95.037	103.11	101.51	102.25	92.52	98.927	101.61	101.65	101.93	101.33	97.132	97.475	101.33	95.788	103.41	102.39	100.26	102.72	101.41	96.879	93.993	89.931	95.73	101.97	104.98	99.475
112.05	107.75	102.1	104.11	104.7	104.9	98.708	110.44	104.28	107.09	103.32	103.46	114.81	108.63	102.17	99.009	106.74	101.46	106.22	104.91	110.91	103.47	102.62	106.87	105.29	108.17	111.42	103.85	100.4	112.5	107.47	104.58	105.34	105.84	106.7	102.86	102.15	105.86	105.59	107.26	108.8	106.14	100.19	106.27	102.74	105.1	106.08	106.55	106.68	107.03
98.6	100.66	103.24	92.363	95.872	100.74	101.57	95.391	101.88	93.689	96.76	97.399	99.351	96.973	97.881	95.234	103.88	98.17	105.08	104.83	100.1	97.411	100.03	100.23	93.903	99.839	101.56	100.25	98.732	100.78	95.517	100.35	98.557	102.48	92.846	98.674	98.562	106	95.646	103.5	106.23	107.21	96.058	97.952	95.208	89.761	98.109	95.441	94.781	96.717
108.08	101.71	101.06	104.85	105.21	108.11	99.304	105.96	109.17	104.86	99.938	104.03	98.187	99.377	102.27	107.97	102.82	107.33	103.86	103.6	109.57	105.61	105.89	103.12	107.77	104.01	106.85	102.1	104.98	110.25	101.63	106	99.454	105.4	109.09	101.93	104.98	104.23	100.73	103.74	110.91	107.45	104.56	105.68	100.94	107.9	104.3	103.86	106.16	102.88
101.73	107	110.32	105.84	107.62	107.61	107.43	107.33	108.3	106.98	114.98	98.81	107.73	111.66	102.92	108.99	106.78	109.65	113.35	111.8	110.73	110.92	107.9	115.18	113.87	109.73	107.16	102.04	113.27	102.84	107.91	104.24	112.84	108.43	109.15	112.36	108.61	110.07	112.5	109.72	109.5	112.04	106.04	105.34	105.37	110.33	109.67	109.87	107.95	110.8
108.53	107.74	107.32	106.03	104.9	107.91	101.87	106.16	103.16	108.39	101.89	104.78	105.22	109.79	106.77	103.48	102.95	106.66	103.75	108.14	105.83	100.28	107.62	106.87	107.77	106.25	106.05	107.67	104.68	107.96	105.91	110.45	105.08	108.07	108	109.58	108.1	100.31	105.54	107.17	103.6	104.3	100.03	105.87	104.07	101.11	103.28	104.52	111.3	112.68
107.65	107.74	108.28	104	105.58	106.45	108.18	101.72	108.31	113.14	103.89	102.36	104.68	109.27	110.64	102.59	107.32	107.91	102.51	103.83	105.7	108.61	109.18	104.1	106.61	111.06	106.17	99.307	104.85	106.07	107.42	112.06	108.3	111.15	104.01	104.18	109.16	101.97	108.98	106.92	108.6	102.64	112.35	110.72	101.31	103.85	104.9	107.03	104.33	100.82
111.32	110.16	105.2	109.79	103.07	108.09	105.81	101.72	109.01	109.39	109.73	109.65	110.7	108.15	112.63	103.47	108.11	103.75	107.49	104.87	103.67	112.53	104.73	107.18	110.83	111.04	111.1	105.54	112.2	106.01	105.62	111.77	101.66	110.28	112.54	110.45	104.33	106.91	108.71	115.52	117.13	103.67	110.66	108.69	109.16	104.21	110.54	109.13	110.05	105.63
103.06	109.94	98.148	98.99	99.785	105.66	97.456	97.941	101.13	103.43	103.9	102.56	98.092	97.088	99.924	95.853	98.559	100.44	98.823	106.3	106.44	98.225	106	99.711	102.43	106.4	107.98	105.52	100.61	103.17	101.4	100.02	96.611	104.55	102.33	97.65	97.105	99.522	102.69	97.917	104.47	102.04	100.77	100.01	101.29	105.56	100.54	108.32	98.569	103.13
112.77	112.5	105.8	105.36	106.02	108.34	107.97	107.08	99.195	115.44	111.32	111.63	107.92	112.88	102.87	109.79	110.44	108.24	104.97	108.28	110.97	106.04	108.7	105.46	107.6	100.65	110.44	103.84	102.39	108.38	101.94	104.49	107.63	109.02	107.31	107.71	107.55	107.91	98.582	100.21	110.08	107.96	101.13	105.36	104.88	108.09	107.57	109.67	102.02	108.45
100.28	105.52	102.1	108.83	110.52	107.8	107.16	105.96	102.84	103.75	99.356	104.87	110.21	101.57	102.1	104.84	104.36	106.8	108.33	109.42	99.447	104.73	98.879	107.6	110.38	103.05	108.2	108.55	100.86	104.41	109.26	105.51	105.96	105.03	109.92	109.47	112.69	103.88	106.15	105.73	104.08	106.36	106.53	105.13	105.48	109.24	109.51	107.14	105.24	104.9
97.4	102.51	99.815	101.74	96.431	105.73	101.78	100	99.063	96.897	103.05	102.42	92.703	100.36	98.116	96.958	100.19	97.582	98.166	96.148	94.471	99.914	95.71	98.222	100.3	97.418	104.34	99.593	93.137	96.701	99.47	103.86	100.95	100.07	94.77	99.554	97.579	99.413	99.224	96.3	102.45	100.37	103.17	104.09	99.293	101.94	106.7	107.39	97.351	98.219
97.505	96.911	104.37	94.861	99.034	96.728	95.894	93.364	99.344	99.994	100.83	104.64	100.02	100.8	99.518	102.13	98.133	101.99	96.561	103.51	98.578	102.19	96.016	96.511	98.661	94.002	96.438	98.394	97.364	96.319	91.208	98.46	91.172	100.73	100.05	102.13	93.565	96.341	96.895	102.23	96.044	98.996	96.361	96.214	98.517	101.7	100.98	96.443	94.332	96.449
111.49	112.98	109.57	115.84	113.47	107.78	109.11	110.02	104.5	108.24	103.2	110.48	110.65	108.04	106.88	107.4	107.98	108.71	109.23	108.99	107.53	109.84	107.95	115.22	109.85	108.08	102.07	106.96	108.98	111.26	114.86	108.19	112.13	109.05	109.84	112.95	109.34	108.89	104.01	109.44	105.91	107.07	110.51	107.18	108.91	104.78	109.4	99.133	105.86	110.76
106.96	103.19	104.81	109.85	108.41	101.8	109.53	109.84	106.19	109.91	107.57	106.2	101.77	102.88	106.11	106.77	108.76	106.92	110.9	100.85	100.6	105.09	109.81	102.85	97.268	103.72	102.41	101.5	104.03	103.35	102.84	104.44	104.54	107.76	108.54	102.09	108.48	98.212	105.28	98.595	106.87	111.53	101.23	103.91	101.53	106.65	105.51	106.1	109.93	102.75
101.47	107.31	105.28	100.76	105.05	103.83	110.6	102.55	106.35	105.07	104.75	103.17	106.89	110.65	108.58	109.44	109.62	102.18	109.25	110.08	109.05	98.617	103.25	106.29	109.71	102.89	109.03	110.2	103.3	104.91	110.36	113.47	109.43	103.24	103.96	104.86	105.94	111	102.77	106.93	112.56	102.57	108.12	102.12	104.72	98.911	109.61	106.8	105.19	111.52
105.33	106.56	109.96	107.43	99.431	106.7	104.87	103.84	109.26	116.53	107.21	102.45	104.72	103.95	107.22	110.28	112	104.73	105.64	110.46	108.48	106.84	106.35	112.11	101.7	106.71	107.48	109.12	102.54	107.38	101.04	108.45	108.39	106.15	109.51	104.05	114.11	107.96	102.83	106.26	94.925	106.61	109.26	110.1	106.63	106.68	108.71	111.6	102.16	104.91
105.98	105.7	104.1	107.3	108.09	113.16	104.38	104.49	96.915	108.73	100.94	105.05	108.48	108.61	107.42	107.41	95.43	105.24	108.66	105.07	105.91	102.32	99.164	108.46	104.43	106.96	98.911	105.81	106.51	104.81	111.08	104.14	104.82	102.54	101.78	98.322	104.17	106.78	101.57	106.79	106.4	107.08	106.45	110.32	104.25	105.67	105.6	98.127	106.73	114.31
112.05	102.63	107.41	102.59	105.89	109.14	110.11	108.51	101.26	106.77	109.42	104.57	111.98	107.99	103.24	108.74	108.9	106.78	104.62	108.33	106.25	107.75	110.38	105.75	102.53	108.56	112.21	108.88	113	101.87	103.72	114.88	108.13	110	113.79	98.098	110.89	108.34	109.43	102.28	112.9	104.69	113.74	109.82	106.26	111.15	106.61	109.02	104.09	107.66
109.44	103.19	95.29	102.03	108.2	99.65	98.907	100.51	93.457	98.428	93.99	96.493	100.53	106.73	94.745	92.02	96.353	97.849	100.74	100.33	99.271	99.745	97.295	97.946	103.9	95.126	96.327	104.39	103.44	98.185	100.58	101.58	101.62	100.39	105.62	96.689	99.562	96.927	98.656	103.39	93.666	97.972	97.964	100.31	93.571	95.568	96.715	101.85	94.879	99.811
115.59	109.13	101.27	104.73	107.84	103.69	109.75	107.42	106.92	112.6	111.2	111.14	103.47	108.3	107.04	112.23	105.55	105.89	107.8	108.15	105.47	104.68	98.251	111.41	105.03	104.95	106.01	110.4	106.18	106.19	103.33	112.14	108.28	111.17	101.54	102.26	109.48	109.18	111.24	106.74	109.66	106.62	103.18	108.18	101.31	112.59	103.96	103.71	113.36	112.66
101.75	101.11	96.73	103.37	99.982	102.14	96.907	95.858	96.659	100.01	98.878	107.56	101.74	103.43	96.111	102.82	100.67	98.095	102.15	106.9	101.76	98.847	96.248	99.038	102.18	97.35	94.086	104.79	99.125	100.12	97.775	100.24	100.97	96.691	100.45	101.61	103.61	98.59	95.745	102.61	100.45	104.05	100.85	94.443	98.841	104.21	95.01	97.683	101.63	103.17
105.56	106	110.14	103.97	103.54	103.92	107.36	110.07	106.24	101.57	111.06	103.52	103.38	103.24	109.77	106.27	109.63	107.15	107.98	107.18	109.97	102.76	107.39	107.03	104.71	104.28	96.149	97.905	110.91	103	108.46	112.31	103.14	105.57	106.24	102.89	108.32	105.8	102.39	105.1	109.56	109.15	108.26	106.9	107.3	103.54	110.46	103.09	96.563	109.3
112.96	102.52	109.16	99.693	104.84	110.65	105.59	105.56	106.72	105.42	105.65	106.09	101.22	103.17	108.76	95.225	112.12	101.64	110.5	107.89	100.58	102.72	108.46	98.109	103.88	106.59	99.743	101.79	107.27	105.57	100.32	108.37	102.84	98.605	105.58	105.15	105.01	112.32	105.73	103.53	114.6	108.14	109.1	105.06	107.45	108.23	103.47	103.84	104.05	102.27
101.63	116.11	105.46	110.16	102.94	101.76	107.2	100.78	104.43	104.93	106.02	102.98	107.17	111.38	109.66	103.97	110.12	109.15	109.1	104.25	105.6	100.9	104.36	104.94	107.83	101.63	105.04	108.28	109.05	101.59	104.48	107.75	109.58	106.61	96.131	109.11	104.99	113.42	107.51	105.14	110.34	105.06	108.85	103.7	105.67	105.73	110.59	105.85	97.591	115.46
107.28	107.13	106.97	107.82	107.07	106.23	100.54	103.88	108.43	104.29	105.26	107.15	99.987	100.84	108.6	104.73	101.26	107.73	109.49	102.36	105.09	102.43	109	108.8	104.87	107.29	107.84	103.94	97.813	113.47	104.38	101.37	101.87	105.3	107.93	104.16	111.53	101.86	107.73	104.5	100.55	107.99	100.43	97.884	105.01	106.19	104.37	101.86	102.58	101.59
109.97	106.84	105.62	108.4	103.57	106.92	107.12	102.4	108.42	104.34	105.99	108.88	110.9	101.47	111.85	111.06	104.43	104.76	103.62	104.32	109.66	107.24	102.86	111.48	109.78	107.22	101.02	101.32	104.73	100.96	102.55	102.17	106.73	104.27	100.72	107.26	109.3	107.41	110.2	105.21	108.81	104.14	100.94	101.39	102.5	106.21	103.95	104.34	101.67	102.93
106.78	113.34	103.99	109.04	108.87	109.66	104.28	108.6	107.21	108.75	111.31	115.09	109.12	111.32	109.99	102.4	104.25	106.27	105.25	111.45	113.92	112.34	113.07	102.57	106.41	113.47	110.9	108.19	104.98	109.43	106.56	107.86	106.47	108.32	108.14	111.09	109.22	107.25	99.377	104.23	111.37	107.48	107.8	112.87	104.59	111.06	104.07	110.45	111.65	106.4
106.61	106.64	104.77	104.18	101.77	97.425	104.08	110.89	109.5	105.71	106.42	104.64	112	107.87	101.16	105.61	106.01	103.59	105.55	104.1	103.19	104.24	105.13	97.809	108.76	109.23	107.92	109.92	107.1	104.86	108.68	108.45	111.82	105.26	106.1	111.18	103.35	101.8	107.86	101.9	105.59	104.13	112.37	110.22	103.75	107.44	105.72	108.07	105.75	100.02
106.26	109.76	110.2	104.78	114.15	110.41	109.97	108.94	104.94	108.65	103.46	108.58	107.25	108.05	109.61	106.04	105.88	102.03	106.67	109.15	105.09	107.02	109.75	108.75	106.33	103.18	106.31	105.81	105.49	107.8	106.58	111.49	101.75	109.17	100.44	109.83	97.641	101.73	106.88	99.253	102.13	105.97	102.26	108.81	105.89	101.52	110.65	107.67	109.29	102.47
96.465	106.81	97.136	99.954	94.857	105.43	102.47	103.28	102.56	99.574	102	101.75	99.018	103.95	100.63	102.46	101.14	98.947	99.98	98.777	107.51	98.429	97.036	101.59	105.43	101.61	93.759	95.895	98.621	96.028	101.65	98.43	104.13	102	103.6	102.59	95.038	101.93	100.31	105.33	96.573	99.27	97.845	101.83	99.095	96.164	96.806	94.484	98.128	98.7
105.65	110.37	111.17	106.28	107.61	110.11	108.25	113.04	107.02	108.68	107.53	111.56	110.63	105.68	111.21	107.23	105.83	106.88	107.95	107.29	110.8	105.73	106.1	109.66	117.01	104.59	108.22	108.86	108.41	110.33	102.96	103.91	114.14	110.44	107.5	99.684	102.81	110.09	101.48	115.95	102.78	114.91	103.37	104.76	103.22	110.68	104.99	105.62	110.17	106.71
105.79	107.3	103.85	111.08	108.12	112.69	108.96	108.74	106.82	118.57	104.81	111.89	105.51	107.65	106.46	109.05	100.08	105.04	107.05	107.04	107.68	102.4	107.8	110.14	101.74	103.5	105.22	105.56	102.76	105.19	106.06	110.81	110.24	103.92	107.12	103.15	108.92	106.06	112.5	103.41	107.56	102.88	111.91	107.34	107.69	105.52	105.36	107.97	106.95	103.67
110.77	107.82	110.46	110.87	110.9	109.28	105.65	110	105.59	106.34	108.36	109.17	106.66	103.63	111.33	108.26	119.33	110.37	116.85	103.85	111.09	108.5	108.14	114.66	107.05	112.92	103.23	105.2	105.18	98.818	104.43	105.56	107	110.04	102.35	113.21	109.21	108.33	97.921	108.76	112.01	110.2	110.22	102.85	115.16	107.42	113.37	101.54	106.9	110.25
102.05	93.734	91.455	100.04	99.619	101.91	101.78	100.34	95.662	96.427	101.49	99.318	94.985	95.218	98.392	95.509	95.978	91.866	93.301	102.14	103.04	97.255	98.38	100.48	99.424	100.71	99.607	92.734	95.603	97.963	101.84	101.63	102.58	98.219	95.052	97.225	100.5	95.887	97.8	96.513	100.75	91.96	95.505	98.43	93.468	102.34	98.717	96.05	103.15	103.2
105.74	103.66	106.55	105.01	106.73	112.69	103.62	101.04	102.07	109.04	106.56	105.36	108.89	110.6	108.2	107.12	105.7	99.678	108.57	105.4	106.77	104.44	107.06	106.51	103.64	105.41	104.03	102.85	104.1	103.26	108.44	105.65	112.55	107.67	106.24	100.53	108.04	99.899	101.92	111.34	107.89	103.68	104.5	108.23	106.14	105.15	102.05	106.44	104.99	109.07
104.36	109.36	101.25	103.38	109.84	108.12	107.13	101.11	102.74	96.638	103.42	105.12	97.05	102.75	98.566	104.15	105.36	106.51	103.54	98.769	107.52	100.91	106.18	104.16	103.08	103.19	109.61	103.67	104.22	101.28	98.248	106.36	98.561	98.958	102.35	101.72	100.5	105.3	101.8	102.42	100.41	102	100.52	104.09	101.02	105.99	100.34	104.17	101.59	107.79
103.94	110.87	109.11	102.98	102.46	101.39	97.486	109.06	104.17	110.63	98.642	99.801	106.09	102.5	102.77	109.83	105.82	100.42	106.74	107.91	105.27	103.95	110.68	105.7	104.66	112.25	101.44	103.22	103.99	108.06	106.97	106.67	106.87	106.46	111.3	106.72	106.6	101.99	103.92	108.71	104.71	114.05	99.24	104.69	101.38	107.55	105.61	109.39	107.69	104.28
95.498	100.21	104.16	103.41	96.027	99.973	99.433	97.18	104.18	101.2	95.029	100.67	101.49	97.505	99.143	91.703	101.55	101.72	99.402	104.6	102.53	97.604	95.925	101.24	100.86	98.734	98.039	99.655	101.28	98.234	100.01	97.089	106.73	98.859	92.79	101.78	109.73	99.055	95.456	104.09	98.385	103.82	100.85	98.214	99.459	102.46	94.962	98.903	98.681	99.745
110.41	109.1	106.4	109.25	110.6	109.19	109.57	106.83	103.53	108.29	107.31	111.84	107.5	105.97	108.57	103.42	106.65	109.37	108.07	109.04	107.34	106.08	102.25	106.61	107.07	104.5	111.38	113.38	112.69	105.22	99.26	106.23	105.96	107.71	114	101.96	115.01	107.95	108.55	111.14	111.53	111.12	106.57	106.77	107.43	106.25	106.72	113.64	105.87	104
115.83	105.92	106.32	109.05	111.14	102.24	102.81	109.89	108.16	100.59	106.11	104.73	103.76	107.76	105.36	104.3	107.9	108.1	108.57	112.4	96.793	107.37	109.73	110.4	103.33	110.47	111.48	107.19	109.69	102.26	108.3	107.4	109.24	110.32	117.05	108.57	105.39	112.55	108.09	109.31	114.69	113.6	108.66	109.32	109.96	106.19	106.2	105.8	107.99	115.27
109.62	110.13	111.12	100.61	116.87	108.96	105.11	110.26	108.04	108.31	112.73	104.43	115.87	110.87	103.76	106.16	100.79	113.16	104.33	106.72	113.73	112.48	112.59	111.13	108.52	106.79	111.91	110.57	107.38	110.38	108.59	105.99	108.7	109.03	109.5	103.1	109.36	105.49	102.78	108.9	110.24	102.12	108.14	101.93	110.14	110.51	105.31	106.5	108.56	109.95
110.07	99.926	97.521	96.425	102.05	105.68	110.04	105.36	105.86	106.98	101.06	110.2	105.12	112.74	102.54	109.37	110.16	104.38	104.29	115.75	108.27	102.4	107.02	101.94	106.61	108.47	104.21	107.87	110.54	111.1	109.39	100.59	104.96	107.3	102.35	109.55	112.46	97.517	110.47	100.42	107.2	100.11	107.96	108.72	100.22	111.38	98.873	108.46	105.43	105.53
99.295	98.143	100.73	100.72	90.023	100.23	91.939	95.215	96.627	90.816	105.6	93.717	103.36	100.65	99.942	98.527	91.246	95.775	107.87	97.583	93.453	100.12	98.349	96.931	99.782	99.943	100.44	88.943	93.76	92.826	95.93	101.24	104.01	98.804	96.191	97.575	100.13	97.681	97.813	94.66	93.123	97.92	96.292	96.065	97.624	100.11	101.73	100.14	94.788	94.414
109.9	104.07	104.92	102.74	105.09	106.71	107.9	108.42	108.96	111.63	103.29	106.65	105.54	109.41	107.57	105.04	107.98	105.48	106.04	108.99	104.42	104.8	105.07	102.34	104.04	106.23	105.92	113.59	102.03	105.05	97.854	110.77	108.48	109.86	106.64	109.33	107.17	100.03	101.74	104.79	105.04	107.45	107.29	110.76	107.22	107.91	100.86	102.84	101.84	108.54
96.335	95.289	104.29	98.548	96.908	101.39	106.04	95.937	98.495	100.16	99.469	99.934	99.815	99.212	98.384	97.762	95.687	100.89	94.63	98.51	96.404	101.19	96.422	94.033	97.53	100.42	95.502	98.198	95.424	91.952	99.978	93.62	91.941	95.51	97.772	96.037	93.646	100.89	91.445	96.472	100.89	97.391	93.842	101.24	87.46	98.38	98.388	100.69	104.43	98.737
94.003	100.53	94.315	95.703	97.769	99.186	104.09	88.731	89.123	94.091	99.821	95.463	99.976	95.076	94.901	97.739	94.48	95.38	100.08	97.808	97.768	97.797	91.73	97.608	98.741	101.55	87.267	97.969	99.779	95.617	92.435	98.981	96.358	95.902	95.918	101.53	98.885	96.595	95.63	104.31	88.197	103.14	103.68	101.19	97.439	104.56	96.292	96.923	96.161	95.524
90.737	98.172	104.49	98.897	96.872	93.476	99.094	101.29	97.512	88.111	95.641	96.055	95.891	101.13	97.392	98.818	97.138	91.232	98.339	101.23	97.993	92.566	103.43	101.18	93.162	98.861	104.84	103.53	104.97	94.759	89.519	94.832	100.55	91.05	98.445	101.52	102.93	101.65	90.229	98.716	93.655	100.69	95.524	100.58	94.884	92.052	98.989	94.369	99.64	101.19
99.765	102.14	105.06	101.68	105.31	102.41	107.85	105.31	106.58	104.88	104.22	111.46	106.39	102.33	99.931	98.044	101.08	106.99	101.65	100.61	101.55	104.24	98.893	101.97	102.13	102.23	102.67	101.28	99.701	102.39	104.85	108.28	98.399	106.09	105.16	103.86	105.39	103.19	101.47	99.626	99.125	109.63	103.36	100.56	100.45	100.2	103.34	103.84	107.96	105.4
108.86	115.6	108.28	107.76	107.73	110.73	108.88	109.75	104.93	111.5	109.03	111.41	108.51	105.06	103.81	104.92	103.15	106.59	106.71	110.11	108.92	103.88	104.14	106.17	107.76	106.21	107.01	107.49	112.51	111.19	102.45	107.99	111.2	111.92	109.28	107.62	107.48	104.54	112.06	101.28	108.58	105.18	105.03	102.85	109.34	111.38	105.77	111.56	109.95	105.05
110.78	108.44	108.35	102.94	101.33	105.22	103.04	110.57	102.27	105.9	105.09	99.702	113.72	100.07	107.46	109.9	107.04	96.747	105.16	104.87	107.24	107.96	105.11	106.72	109.37	110.48	100.17	103.8	108.13	103.67	106.04	98.836	94.553	108.1	106.37	102.43	101.25	104.87	105.58	101.54	106.57	104.04	100.29	103.66	106.02	104.1	110.01	104.97	106.15	107.33
97.794	98.488	94.372	96.472	103.81	100.89	100.11	103.39	101.68	100.42	97.901	98.469	104.6	100.35	98.525	95.455	101.31	95.812	104.33	102.12	99.73	104.2	110.77	99.09	95.902	104.38	102.41	101.42	102.92	105.05	107.34	106.4	107.89	104.64	99.225	98.511	99.204	100.5	101.64	101.2	103.5	102.81	95.869	99.73	96.721	99.453	99.035	100.8	97.039	103.12
103.73	99.173	109.24	107.04	106.33	107.79	107.69	107.68	103.33	101.31	112.24	105.33	103.87	109.46	107.84	99.028	103.5	107.37	107.17	100.47	99.301	105.29	101.48	103.59	105.14	110.43	101.09	113.18	105.83	106.95	111.91	104.3	110.77	103.06	104.53	106.68	103.5	105.12	110.47	109.84	108.6	107.82	107.92	100.4	103.29	104.58	107.41	107.24	107.16	107.36
103.54	107.52	100.84	115.28	105.96	111.1	105.1	101.22	106.75	108.53	98.582	99.719	105.53	108.93	104.85	106.99	105.91	107.04	106.78	106.04	104.71	112.17	100.55	107.89	100.16	107.93	107.51	100.55	102.21	106.27	109.21	98.804	101.73	109.92	106.74	103.46	105.7	103.35	105.82	104.37	109.64	106.07	108.32	105.35	97.432	103.76	102.02	109.07	105.75	109.37
108.82	112.55	110.89	114.03	104.71	104.62	105.4	111.73	106.61	105.17	109.99	109.46	106.6	106.99	106.2	109.23	109.53	100.83	115.62	108.45	112.49	105.29	108.54	109.77	106.47	105.41	109.99	108.93	109.09	110.43	111.78	114.41	108	107.76	112.69	113.57	106.71	104.88	102.72	107.41	105.06	103.4	103.47	104.99	107.21	109.43	102.2	105.4	110.64	109.3
106.94	104.12	100.2	103.02	102.77	105.15	103.02	106.42	105.57	110.13	108.46	107.3	108.66	108.94	112.93	103.54	109.71	106.77	108.9	112.47	110.1	105.88	106.99	112.57	109.48	96.972	102.14	104.48	108.47	109.45	108.54	109.11	104.68	99.887	106.57	105.97	107.54	107.42	109.27	105.32	103.69	98.337	106.58	102.44	110.77	103.96	105.69	107.21	109.52	104.66
108.34	117.52	107.86	104.81	104.37	106.27	110.02	107.09	103.81	108.1	106.91	105.27	117.77	106.69	114.13	107.8	113.24	114.9	107.11	108.54	111.63	108.86	109.63	110.06	104.46	107.64	115.7	112.44	102.74	111.99	106.33	106.3	108.88	111.08	109.46	112.24	107.81	109.94	114.22	105.99	110.28	108.63	106.95	112	106.55	109.11	115.64	106.63	105.64	105.09
105.06	107.86	103.9	107.38	111.07	107.89	99.86	110.67	104.07	109.59	107.1	108.47	105.68	108.89	99.495	97.457	106.55	103.64	98.348	109.46	99.844	105.83	105.86	104.79	105.8	106.79	108.13	108.37	108.11	99.991	100.4	107.57	110.52	102.61	106.72	108.62	107.79	109.82	104.52	108.16	109.26	107.48	104.74	109.74	101.28	100.79	99.757	101.79	107.03	103.91
110.1	105.43	109.51	109.25	106.86	100.99	100.24	106.04	104.18	101.66	112.58	104.87	106.15	110.96	106.96	98.37	107.76	109.45	98.135	96.182	105.91	106.51	105.78	103.31	109.01	105.3	100.29	106.44	105.21	106.3	100.01	108.99	106.13	111.33	100.18	104.92	108.61	107.93	105.69	106.69	106.2	107.18	108.81	108.02	104.87	99.45	102.94	107.59	107.38	100.77
112.32	104.75	107.63	103.43	108.39	100.19	108.28	110.32	112.48	109.57	105.19	105.36	106.75	110.55	105.71	103.39	113.89	108.11	107.78	105.62	110.87	109.15	105	108.57	106.72	111.01	106.83	113.42	103.76	109.05	101.95	111.89	108.6	109.52	108.22	108.18	106.19	108.88	107.31	108.37	107.32	110.31	105.79	109.28	111.99	106.76	106.65	110.41	110.76	104.11
102.08	101.03	96.578	99.44	97.878	103.48	99.255	92.844	91.935	93.486	95.544	95.889	97.293	92.14	95.133	91.647	98.368	94.937	98.885	101.63	96.799	96.333	95.582	97.636	99.446	97.162	98.191	98.173	95.274	104.05	97.795	106.2	99.339	98.069	99.213	98.488	99.683	104.04	99.851	102.5	97.877	96.339	102.39	99.512	101.91	101.56	95.232	99.284	97.311	105.63
103.35	109.28	99.097	109.39	108.35	105.21	103.41	102.17	94.37	106.53	104.93	104.63	97.714	100.53	100.27	107.92	105.29	103.09	99.764	107.73	103.42	105.84	107.18	101.12	104.2	110.6	103.24	109.33	108.91	109.71	103.38	108.3	105.71	106.33	105.42	101.06	104.83	111.53	105.22	102.7	100.23	108.89	103.23	109.74	103.28	103.61	105	108.33	104.02	105.01
96.63	98.676	101.57	94.27	96.402	103.44	97.826	101.7	98.457	103.3	94.134	101.09	95.647	98.654	92.145	98.957	98.281	97.635	100.43	96.165	105.16	98.591	92.588	102.05	101.41	93.867	88.975	107.78	93.233	96.871	101.15	99.69	95.066	98.135	93.398	95.023	96.857	98.213	101.55	102.7	100.58	97.033	95.684	100.6	94.592	99.314	92.766	97.027	97.207	99.562
104.86	108.56	108.96	111.8	107.7	105.03	107.01	109.1	106.46	113.5	106.72	104.41	109.86	100.98	106.83	106.58	97.966	106.89	105.16	109.24	106.4	105.45	110.33	102.96	104.29	101.35	109.41	108.91	105.48	107.48	96.281	107.15	113.12	112.14	105.49	104.38	105.9	106.79	105.95	106.53	104.95	111.95	108.53	106.2	100.85	102.36	104.06	113.21	110.79	105.04
103.77	111.93	107.1	112.28	111.37	103.83	113.97	101.97	111.41	105.66	106.06	107.5	113.58	105.58	110.32	108.15	105.43	105.84	116.66	107.72	109.84	106.32	105.09	101.38	108.33	108.27	107.34	107.05	103.98	105.03	107.32	115.95	103.85	108.13	110.8	109.33	111.21	113.61	108.78	110.33	109.47	102.82	105.68	104.7	109.14	108.73	108.6	115.61	107.19	114.78
102.48	112.52	103.21	108.27	97.049	101.57	101.23	107.64	104.83	107.98	103.35	106.17	106.88	108.56	101.6	108.94	110.9	98.106	104.38	107.66	110.39	101.99	103.46	107.6	104.08	106.05	106.24	107.34	102.21	103.18	101.91	114.59	105.16	107.9	103.26	98.281	102.1	109.54	102.76	105.06	104.88	103.77	101.83	106.36	106.72	105.36	107.36	101.29	107.59	106.44
104	95.884	101.31	96.669	100.59	103.41	96.516	99.953	101.74	98.644	104.36	108.74	96.522	101.19	104.37	97.9	101.86	102.68	101.46	103.46	95.573	95.318	102.7	98.286	99.149	99.509	99.236	103.21	108.28	100.05	96.735	105.78	98.744	101.41	103.95	101.67	103.38	107.86	101.65	96.225	104.76	101.55	96.847	95.405	101.64	101.06	112.7	102.45	100.73	96.229
104.41	105.67	109.07	103.94	114.2	109.38	108.21	110.75	107.53	111.05	109.52	107.57	107.31	107.52	108.57	109.95	110.85	108.51	104.65	111.25	109.55	109.11	107.81	113.48	112.38	101.28	108.97	114.65	108.33	105.53	104.43	109.35	109.6	115.25	110.45	108.54	105.02	110.15	107.39	109.79	112.21	113.55	110.1	107.24	107.05	112.68	111.62	108.76	107.06	108.04
104.54	100.5	100.67	104.07	103.72	104.47	103.88	107.52	99.441	108.05	104.61	103.85	107.83	105.19	102.83	105.98	105.93	107.84	103.04	107.45	103.21	107.15	106.42	110.36	105.84	104.17	107.37	104.48	101.28	114.34	97.98	100.14	110.26	104.9	106.76	102.96	103.6	103.3	114.32	102.95	110.32	108.56	107.69	105.7	99.34	103.47	112.16	107.67	111.26	102.12
102.56	99.804	108.35	106.27	111.72	106.02	112.24	109.05	104.94	103.06	103.15	102.91	106.91	100.85	107.78	100.59	101.78	106.48	112.69	104.57	106.68	103.88	107.28	108.08	103.09	100.62	102.76	105.5	99.886	104.66	108.87	104	108.63	107.92	108.02	111.26	108.87	101.39	101.24	113.38	99.164	105.77	101	102.69	107.96	101.31	110.72	105.17	103.2	99.207
108.5	100.73	100.39	96.877	103.36	103.61	95.785	95.897	108.55	101.85	94.263	103.73	103.69	98.265	101.64	94.153	100.37	102.74	107.23	99.801	102.88	100.96	101.22	101.33	100.66	99.096	102.62	103.98	95.866	99.818	104.95	99.168	100.33	100.56	97.585	101.81	104.69	105.73	102.73	99.93	100.31	98.698	101.56	106.81	99.625	92.871	96.68	101.43	101.06	96.366
107.86	107.81	110.72	110.21	108.1	113.07	111.01	113.82	108.41	108.52	100.57	107.25	107.17	106.96	102.65	106.13	106.96	103.58	107.37	112.21	105.58	100.51	104.17	105.11	101.31	102.23	111.57	105.15	109.29	108.33	110.46	107.51	110.88	103.96	110.54	110.93	106.12	104.78	100.99	112.76	102.25	112.33	102.74	103.1	109.65	107.09	107.74	110.52	103.33	106.29
102.94	97.492	102.44	100.77	90.038	99.193	103.01	98	100.74	101.42	95.063	101.16	100.53	100.14	108.63	95.726	96.671	110.01	98.899	99.922	101.41	98.424	102.49	97.077	96.831	102.04	96.73	95.644	100.58	100.07	102.34	102.05	101.61	102.93	98.197	94.921	102.06	97.318	100.4	101.05	101.73	99.737	100.1	102.97	108.46	106.89	105.4	100.63	98.832	96.212
95.489	98.369	102.2	101.2	93.664	98.919	98.841	100.21	102.92	101.01	100.17	102.65	101.93	103.04	102.76	100.94	106.34	102.88	106.98	101.87	94.871	94.933	105.87	101.67	93.772	96.844	97.69	106.56	98.549	101.88	90.388	101.75	94.162	99.224	100.65	109.58	96.682	105.16	107.06	100.38	103.34	103.57	102.2	92.566	102.53	102.04	94.974	99.881	106.18	105.04
106.7	104.57	109.69	111.33	102.23	112.75	106.57	110.29	108.86	114.2	109.19	109.44	109.69	110.83	111.44	106.07	115.1	109.73	111.17	104.02	110.17	107.82	109	106.83	113.02	116.05	103.57	108.46	110.01	105.34	112.73	104.17	109.83	107.31	115.71	113.89	110.58	110.94	108.67	110.68	117.86	113.07	105.98	101.62	111.76	110.42	106.81	108.61	110.48	113.16
102.69	95.836	98.922	94.908	98.376	101.39	96.407	95.357	105.05	95.123	98.399	98.364	94.91	94.311	104.68	99.706	97.259	95.101	91.527	94.704	91.885	98.915	93.666	93.004	100.72	100.25	95.638	92.181	96.762	100.77	102.67	99.306	100.4	99.783	102.2	104.39	92.62	97.069	96.211	95.098	91.057	94.126	98.377	102.9	95.947	96.65	98.352	96.813	95.217	97.237
99.172	99.03	100.87	100.78	100.63	105.44	95.528	100.04	99.702	103.55	102.74	105.92	103.83	104.17	104.54	102.58	92.571	97.744	98.556	100.83	96.436	98.376	92.443	94.071	104.73	102.41	103.15	98.461	103.98	104.69	98.059	91.7	98.157	104.32	94.948	102.23	98.552	98.763	104.2	102.88	95.518	95.45	99.912	109.32	98.488	104.19	103.73	103.53	105.88	107.33
111.86	116.25	116.68	109.99	105.01	111.72	112.58	114.92	109.19	108.15	105.76	110.17	107.79	113.96	111.58	107.2	109.64	109.38	107.37	107.85	104.57	105.01	105.77	108.92	108.25	105.55	110.61	110.09	112.86	109.8	111.03	111.9	107.74	111.33	111.74	114.46	114.67	108.99	105.5	105.79	106.65	98.571	102.69	113.13	110.48	103.23	109.83	105.51	111.52	107.85
110.14	105.64	111.31	108.53	107.57	108.04	107.66	107.39	112.35	104.02	108.48	105.56	109.4	114.3	107.03	108.45	105.98	107.61	111.01	106.52	113.34	106.08	103.06	109.95	110.16	111.5	112.29	103.78	103.79	107.05	104.72	111.67	108.03	103.28	108.04	107	104.86	112.04	115.37	98.401	104.51	108.79	104.96	103.56	108.9	105.78	111.58	111.53	113.48	109.87
106.73	110.33	113.14	105.04	104.64	110.97	106.17	114.52	107.86	105.46	108.63	109.19	104.27	111.82	112.72	109.57	107.46	109.08	112.25	106.01	107.43	106.51	109.54	107.86	110.1	116.08	112.79	111.79	110.5	107.74	107.7	99.916	106.01	106.32	113.25	99.239	105.54	113.92	108.39	101.88	106.1	113.7	110.46	106.75	104.27	105.19	104.75	109.51	109.3	108.55
102.53	103.45	109.94	99.07	104.75	108	101.75	109.82	105.7	102.84	101.6	103.11	101.39	110.59	98.676	105.09	110.08	104.35	106.07	99.43	103.18	97.004	108.44	101.93	107.85	102.11	104.46	103.52	97.849	105.76	116.57	100.37	104.72	101.89	99.368	109.05	97.277	100.6	100.39	108.41	105.88	109	106.77	103.23	107.25	109.67	105.07	101.32	100.34	100.36
109.88	104.98	111.51	112.12	105.97	110.39	106.5	105.98	112.94	112.5	115.49	107.03	107.88	112.15	111.02	112.29	108.3	108.85	110.14	107.26	106.08	112.33	113.12	101.8	109.05	111.53	110.22	106.77	107.04	112.86	110.21	105.06	111.58	103.94	103.47	102.69	107.73	108.63	107.88	112.23	107.73	111.03	109.38	106.97	110.19	115.56	108.16	108.86	110.02	112.65
105.09	107.27	109.83	100.49	103.6	109.48	98.928	111.18	108.91	102.31	107.43	98.14	99.572	103.51	103.11	102.34	104.18	107.99	101.01	108.76	105.16	106.61	108.2	104.64	106.42	101.6	109.68	106.74	103.66	111.68	101.26	107.85	104.74	108.23	112.51	108.59	105.6	101.2	103.15	101.42	105.55	109.94	103.19	102.48	103.56	105.93	104.95	107.3	104.16	103.59
105.64	114.2	109.47	107.92	98.165	107.61	102.46	107.84	106.92	101.95	102.22	106.58	105.96	109.77	104.3	107.52	102.18	107.65	104.65	113.31	107.54	104.2	103.33	103.82	102.57	108.72	100.68	101.98	110.49	102.05	106.89	106.65	105.46	107.62	103.74	109.97	105.96	99.587	108.77	109.39	104.49	111.29	108.04	108.48	106.7	101.31	104.74	111.32	102.72	100.48
106.32	104.66	111.82	116.04	110.47	101.02	104.3	110.71	109.91	98.53	103.62	107.97	100.32	105.35	101.85	105.8	106.82	103.62	100.39	112.14	102.35	107.19	103.55	108.48	106.52	110.98	104.85	110.49	106.83	100.22	100.94	110.85	104.97	104.33	104.68	106.07	104.91	101.53	110.15	105.45	104.53	99.793	108.16	107.83	96.12	106.07	103.35	105.11	107.94	101.04
103.55	106.1	104.88	108.41	102.33	110.8	106.22	106.96	110.36	109.69	106.42	114.32	114.31	106.4	107.39	105.91	107.25	104.32	110.16	111.03	110.61	105.86	106.76	108.33	103.31	110.02	109.23	107.05	102.71	108.3	102.74	114.4	108.7	111.15	113.73	114.38	108.67	106.33	111.02	109.07	104.39	107.51	110.66	109.58	105.88	105.56	106.39	104.78	107.43	107.56
98.974	101.58	109.38	101.88	104.85	103.37	115.28	107.58	105.89	105.83	104.11	108.58	111.32	103.89	108.71	105.62	107.34	110.19	103.4	105.42	104.4	108.4	109.54	103.68	101.36	101.58	99.876	108.11	108.46	105.35	104.51	108.8	110.8	106.82	103.72	107.15	107.64	105.2	104.21	109.85	110.07	105.52	111	109.85	109.45	100.82	99.401	106.57	105.66	104.42
104.41	112.32	103.46	98.72	106.29	104.94	104.59	113.67	102.35	106.57	106.86	102.35	108.38	108.12	97.873	101.45	109.08	103.1	97.462	95.721	98.643	102.43	109.22	107.63	102.12	104.54	104.48	105.59	100.37	105.5	105.98	103.8	101.76	103.57	104.08	110.96	107.14	109.71	113.62	101.39	105.84	99.909	107.88	107.68	107.87	108.47	101.27	101.7	112.12	111.29
109.16	107.66	110.12	113.96	112.56	105.47	103.61	108.12	106.12	112.19	101.58	107.05	109.09	111.7	106.06	109.61	107.09	109.88	108.79	107.3	106.24	106.91	104.78	110.53	106.75	106.23	107.32	101.85	106.73	112.93	105.53	105.84	111.85	111.68	110.28	111.15	105.89	113.93	108.87	103.96	108.01	107.36	112.19	106.18	102.72	108.13	106.48	115.5	109.87	106.83
113.31	111.82	111.75	111.96	112.78	106.63	108.08	113.55	112.95	107.84	110.02	111.84	118.12	112.58	114.93	104.33	110.6	107.83	119.08	113.54	107.27	112.26	109.76	107.57	109.68	118.38	109.02	116.56	107.44	108.94	110.52	108.14	107.5	112.72	106.87	115.87	110.61	112.05	113.17	113.92	111.6	106.4	105.72	108.49	115.46	107.06	112.14	111.05	101.27	114.51
108.84	107.56	109.65	108.73	107.36	110.82	101.96	111.74	106.73	105.77	102.65	102.25	112.7	110.86	106.51	105.67	113.63	114.12	118.21	108.66	107.56	103.76	105.66	105.47	110.88	106.33	111.3	110.53	110.7	111.02	106.14	107.02	108.68	108.21	103.41	109.3	105.97	110.13	111.47	104.12	107.96	111.27	101.48	112.42	108.97	108.53	105.86	105.31	112.61	107.69
88.317	103.74	100.64	100.54	104.95	95.004	96.202	96.068	104.34	101.31	98.111	98.518	96.017	103.85	99.239	93.52	94.58	97.573	94.94	94.487	96.934	101.69	98.277	98.177	96.408	100.94	94.15	102.95	94.377	97.627	98.391	94.553	97.604	100.55	99.289	97.325	98.122	92.224	101.07	106.03	100.92	102.55	96.703	97.869	98.034	93.452	92.488	97.928	96.037	95.404
102.37	105.48	105.14	103.9	107.82	104.66	102.74	108.34	103.84	109.92	113.94	108.25	110.53	102.61	101.51	101.16	110.11	103.49	111.9	110.12	107.85	104.06	107.72	108.49	105.38	107.36	108.35	106.48	105.2	109.57	104.29	90.165	105.6	104.92	115.53	109.02	109.69	101.12	113.34	102.74	102.64	109.68	104.41	109.56	104.9	107.46	105.51	105.24	102.29	109.1
104.4	106.77	106.93	107.02	107.68	105.69	110.32	101.64	104.29	108.94	109.8	106.21	102.91	110.22	107.76	104.35	107.09	102.9	106.33	104.15	116.91	107.99	109.26	107.36	107.26	109.36	115.29	105.04	108.39	102.76	108.08	107.6	113.96	108.25	112.8	104.77	107.81	110.18	103.73	111.67	112.62	115.98	104.96	106.08	112.23	108.57	105.49	114.02	108.62	107.12
96.005	97.919	99.7	95.354	100.5	97.039	102.05	101.85	90.167	101.03	101.36	99.094	93.914	98.889	102.48	97.979	95.759	98.928	98.338	101.69	103.98	98.018	100.03	93.875	95.857	95.25	97.224	95.768	99.999	100.31	103.61	100.18	100.62	99.565	94.235	91.069	102.6	101.73	99.259	92.661	98.307	100.27	102.97	95.73	97.594	95.839	96.279	99.934	96.976	89.863
111.92	114.09	107.96	110.35	107.9	106.88	110.71	109.56	109.2	106.65	108.31	101.8	105.47	105.25	105.24	112.79	100.77	107.59	108.78	111.94	103.41	107.72	111.06	105.47	108.21	106.33	106.42	107.7	109.09	106.09	104.66	110.35	104.63	107.33	102.1	117.44	117.3	108.29	108.84	104.18	106.64	111.42	106.05	112.58	107.83	106.22	109.1	108.94	111.42	105.45
102.82	113.46	112.91	99.075	110.6	108.37	101.75	113.69	107.08	106.03	108.78	100.91	96.897	102.82	102.81	105.82	109.83	105.5	107.83	104.85	109.66	103.95	102.95	108.53	104.77	103.85	105.01	113.58	106.12	109.61	104.66	104.15	110.31	108.84	104.3	104.98	103.31	100.88	107.42	102.58	105.87	101.68	107.61	106.53	111.89	104.55	108.46	102.41	101.66	110.01
96.035	97.231	95.294	98.058	94.622	93.36	96.743	94.818	94.955	97.852	105.01	97.265	103.35	100.49	94.716	106.16	94.622	103.81	103.03	101.16	97.497	101.1	95.002	99.282	98.815	90.771	93.105	96.253	98.548	95.555	98.684	94.757	100.15	96.818	98.278	95.975	94.344	95.58	95.184	98.112	99.144	94.576	99.32	89.793	97.155	101.17	93.833	102.16	99.299	92.184
104.16	110.32	106.17	107.73	112.21	109.18	107.47	110.78	99.021	108.92	102.81	110.26	110.73	104.44	113.65	102.37	105.23	109.63	107	111.68	104.23	105.88	103.88	107.14	107.55	111.15	108.03	101.39	112.65	106.34	103.43	107.17	108.02	105.93	106.54	107.94	99.629	112	105.55	108.9	109.86	105.83	109.05	101.31	103.61	104.35	109.18	104	107.83	98.341
94.426	94.291	93.776	100.08	96.431	92.785	92.197	95.475	92.253	94.604	99.48	98.411	104.11	99.491	96.669	103.02	98.944	91.377	101.05	103.71	91.646	98.333	93.664	98.774	94.227	90.523	90.624	93.271	88.2	99.012	98.333	99.818	101.08	96.65	96.61	96.999	93.485	100.98	99.658	96.08	92.586	103.9	100.48	98.091	94.11	94.744	99.707	98.244	100.12	105.62
108.02	107.54	113.87	105.55	109.5	105.96	111.11	108.24	107.64	100.6	109.58	111.12	112.6	110.28	107.56	114.59	113.76	106.32	105.32	111.99	107.16	108.47	104.43	114.63	104.26	104.31	113.41	111.72	107.09	105.34	107.36	105.58	114.65	107.77	109.35	106.02	116.91	105.6	102.43	107.66	105.57	111.72	106.91	111.98	106.3	115.44	111.01	106.18	104.04	104.97
114.51	112.87	112.44	110.57	116.03	113.61	109.82	114.81	114.19	112.76	109.44	117.59	107.95	107.02	106.04	108.77	108.87	109.34	109.06	112.45	107.79	106.42	112.75	113.76	104.02	106.08	110.71	111.21	116.61	110.85	105.55	113.72	101.67	104.64	107.02	111.35	110.65	116.65	104.11	108.9	111.28	112.42	109.54	113.54	109.24	118.62	112.24	109.84	110.86	108.44
107.78	106.7	102.03	111.24	108.73	104.95	106.51	107.84	104.2	113.04	108.56	101.65	107.28	101.42	107.22	109.84	101.57	100.7	110.11	107.66	104.41	104.62	113.83	103.57	105.14	102.01	108.49	108.35	105.98	107.59	103.9	101.86	105.61	104.69	110.57	101.64	103	108.6	108.89	100.78	102.55	107.12	107.67	103.3	106.47	108.66	111.24	100.33	103.47	107.27
107.98	114.46	110.57	115.09	108.53	111.68	114.27	107.49	102.37	110.34	106.98	108.56	113.25	111.66	105.92	105.37	110.29	105.9	105.55	101.63	106.6	107.2	108.52	106.4	108.61	108.68	112.76	104.91	111.94	111.28	108.26	112.56	110.21	111.58	110.06	114.75	112.2	110.23	109.16	105.42	106.04	107.29	109.41	103.48	101.48	109.47	110.21	109.32	108.29	108.37
110.15	104.12	105.44	106	110.59	110.86	111.53	107.32	105.62	112.29	103.88	103.36	106.04	105.67	106.68	109.66	105.76	106.4	107.73	110.35	105.69	105.3	110.76	103.04	112.7	110.22	106.13	107.9	105.01	105.7	108.65	107.69	107.17	106.73	106.53	109.31	111.99	107.7	101.55	101.18	110.82	105.71	114	108.99	109.04	109.45	114.39	107.96	107.88	108.42
97.828	99.955	98.001	92.034	99.427	99.378	95.714	95.949	93.483	102.48	97.73	103.83	99.534	97.733	98.744	98.773	94.736	90.63	95.422	94.361	102.93	94.819	101.78	96.434	93.68	94.158	95.837	97.184	96.245	100.25	102.05	104.18	95.843	100.6	98.983	104.23	98.813	94.891	93.993	95.435	96.749	94.472	96.33	95.316	96.954	97.275	94.194	95.171	100.36	99.11
105.89	107.61	107.46	113.38	109.14	108.39	105.06	103.46	107.95	111.67	107.5	109.53	112.95	113.85	104.87	108.77	106.34	106.18	108.1	116.14	104.82	106.35	108.03	109.49	100.02	113.04	116.44	109.6	106.35	110.28	105.6	111.98	105.51	108.85	111.86	106.24	113.25	104.69	111.57	106.44	106.91	113.24	107.32	100.6	105.82	109.05	112.99	115.28	113.99	105.88
102.02	108.74	112.66	107.78	110.67	104.95	110.27	104.93	108.42	106.15	107.95	106.47	102.04	107.33	109.88	102.93	113.67	107.07	112.05	111.89	108.5	113.76	107.59	110.3	116.77	109.31	106.16	104.01	107.96	111.6	109.7	106.44	116.75	109.15	112.01	111.91	110.85	105.08	110.81	112.93	108.38	108.94	112.44	111.18	112.08	110.89	106.31	105.12	107.75	107.71
105.44	109.2	100.16	110.16	108.8	110.55	105.36	109.84	105.95	109.56	106.53	113.05	105.82	106.92	104.56	107.77	106.3	107.53	103.67	110.09	104.37	109.59	108.8	102.84	100.99	104.27	108.81	103.64	105.95	110.92	107.81	111.58	109.56	107.63	106	106.14	110.65	105.13	106.03	109.01	108.5	117.28	102.58	107.6	105.89	108.99	106.43	100.68	105.38	106.74
103.12	110.22	113.57	107.78	108.05	108.03	110.24	106.66	108.29	103.86	102.22	113.94	108.1	107.8	106.98	110.42	114.79	110.36	106.55	105.15	105.6	115.35	105.08	99.584	103.5	105.97	102.5	99.565	108.4	110.87	108.08	113.36	110.91	112.27	114.28	111.11	117.88	112.76	111.96	97.074	107.9	110.58	108.75	121.69	110.38	111.88	107.26	115.69	113.95	103.86
108.57	105.27	112.07	109	104.12	103.31	107.97	111.27	104.72	108.35	108.26	102.29	106.94	106.25	103.38	110.33	108.47	100.49	104.89	107.67	109.73	103.26	109.8	109.09	104.99	110.86	110.07	106.24	101.19	107.21	110.78	105.25	105.08	104.4	107.23	105.73	108.06	107.45	104.84	108.44	101.19	102.6	105.99	114.65	110.41	113.58	106.66	108.51	104	100.42
112.33	101.13	106.79	105.31	101.75	108.43	104.79	108.75	109.39	107.8	103.82	106.62	107.9	107.85	99.153	112.25	109.79	101.6	102.24	103.09	108.13	111.8	109.44	107.08	112.17	112.8	105.57	105.23	108.34	106.59	103.9	111.1	104.41	108.12	99.757	102.45	104.72	105.58	103.28	98.591	100.66	110.68	108.06	103.06	101.53	104.77	106.62	105.87	99.993	106.62
102.47	105.97	102.21	99.695	101.76	101.57	101.75	100.96	110.42	107.47	102.82	106.75	108.14	110.59	104.6	105.23	105.94	107.57	103.67	99.357	102.89	105.82	103.09	100.77	106.39	110.9	103.34	97.642	105.62	108.09	101.19	99.02	104.7	111.06	100.78	95.77	114.43	106.6	100.22	107.17	108.95	103.39	102.36	108.04	99.791	102.1	98.692	101.18	101.22	102.03
105.98	113.34	105.42	106.65	103.14	107	109.04	106.35	102.5	114.04	106.37	103.83	107	107.96	98.657	111.76	105.76	109.35	105.27	106.85	102.77	102.2	114.06	104.27	112.34	104.51	105.8	102	106.99	103.51	101.7	111.03	104.03	106.64	101.17	108.27	105.52	109.44	109.05	103.4	102.94	103.21	102.74	104.4	102.44	110.38	107.47	104.06	101.75	110.73
108.39	104.85	107.23	105.83	107.59	102.41	104.09	104.62	110.87	101.17	106	106.8	103.29	102.57	110.53	104.53	105.64	107.55	105.32	108.03	107.97	110.27	108.81	110.37	104.96	111.13	108.35	108.66	110.77	102.83	106.01	111.02	105.7	102.81	110.02	110.24	106.62	110.81	104.46	106.36	104.79	102.99	104.27	106.94	107.74	105.95	110.8	103.59	102.17	102.57
111.11	105.26	101.82	108.97	99.797	103.11	108.02	104.94	104.65	103.56	105.14	108.6	112.22	105.31	103.47	101.55	106.54	104.06	101.18	107.73	109.86	109.73	107.93	107.6	102.11	107.58	106.22	109.97	116.47	109.74	107.11	107.44	108.26	106.96	109.35	105.82	101.7	102.03	105.33	107.71	104.97	103.01	107.29	106.9	104.91	107.82	106.99	106.08	111.38	108.6
98.757	96.211	93.778	95.904	91.679	99.588	103.29	95.17	87.69	91.877	95.721	98.225	99.841	99.998	95.404	89.095	98.386	92.388	99.257	97.678	99.432	96.105	98.641	98.607	96.371	105.03	90.623	100.08	102.45	95.447	97.369	92.925	95.518	89.478	93.187	101.48	93.822	92.959	102.46	101.08	100.65	97.242	93.471	95.429	106.1	101.06	96.421	94.63	97.948	95.614
103.81	108.23	106.07	109.51	110.8	107.95	101.47	109.05	104.28	109.04	104.68	111.41	106.79	102.37	107.22	103.44	109.27	105.39	109.45	114.83	115.02	106.34	108.94	105.47	110.92	109.03	109.74	106.73	109.96	111.52	115.42	111.09	105.29	108.53	108.72	104.84	107.38	102.65	114.87	104.88	112.11	108.48	113.84	110.71	109.28	106.7	106.82	106.47	108.21	108.54
104.5	107.06	113.81	117.14	109.72	104.81	115.57	109.73	111.1	111.97	110.04	106.46	111.3	104.65	106.98	105.84	108.48	110.48	113.79	111.13	101.21	109.55	111.56	110.34	111.54	109.59	107.73	110.4	111.34	112.6	106.28	112.35	111.4	107.26	107.59	105.63	103.49	108.14	106.69	102.54	108.81	106.03	108.94	113.73	106.32	105.14	108.95	111.25	107.85	110.4
104.94	111.34	109.14	111.62	106.03	103	102.44	103.69	102.46	106.46	106.5	105.88	102.82	103.19	110.31	106.38	104.12	104.72	105.64	104.9	105.74	102.42	107.68	103.22	111.16	108.15	111.95	103.53	110.63	110.06	105.73	109.01	109.19	103.55	104.64	114.13	97.528	104.7	108.76	104.62	106.12	104.65	105	110.14	101.04	103.65	105.46	99.115	106.49	101.79
113.55	105.7	107.82	106.22	107.99	101.35	106.12	102.28	105.29	104.69	107.17	105.28	104.05	102.21	109.9	105.12	104.32	105.43	107.46	106.57	110.2	105.21	103.92	105.62	104.54	103.38	105.31	108.04	106.86	109.96	105.58	106.07	104.39	104.14	106.04	105.95	109.2	100.7	108.88	106.38	100.94	109.58	104.74	109.4	104.74	106.41	106.77	101.59	106.04	102.1
105.92	108.86	98.48	103.73	108.26	110.68	109.03	113.27	104.24	104.72	109.72	107.16	96.879	107.36	101.05	103.26	108.82	109.91	110.03	101.97	105.28	101.67	102.74	111.34	107.41	99.297	104.43	107.34	106.51	109	105.92	104.57	106.55	102.96	103.33	106.3	100.26	106.77	101.55	105.28	109.24	106.8	107.09	107.16	103.68	107.19	105.65	105.69	105.51	103.33
105.34	110.52	105.01	109.83	111.38	111.95	104.82	111.08	110.7	110.91	110.52	106.92	109.67	112.35	111.34	117.19	107.09	116.52	111.93	118.76	108.81	109.42	108.64	107.74	108.37	108.04	115.09	105.36	106.47	102.7	108.52	108.88	113.9	100.99	111.07	115.45	112.74	109.73	112.68	108.59	109.42	116.85	106.87	115.45	109.35	115.83	112.59	112.5	108.2	110.48
110.05	101.53	108.18	103.72	112.95	108.64	104.39	105.83	98.566	104.31	100.66	103.01	108.52	105.45	105.38	107.36	103.72	112.12	101.52	108.4	107.26	105.89	105.27	111.62	108.1	107.84	105.88	107.4	108.06	104.03	108.73	107.14	104.7	105.2	111.42	105.46	106.53	104.66	105.69	104.89	111.89	106.85	105.56	115.71	107.22	104.71	107.84	109.24	106.9	109.43
97.215	97.626	95.047	97.806	100.66	95.478	101.81	104.09	100.35	97.808	96.026	94.348	93.292	97.308	103.3	95.954	97.275	97.651	105.22	96.937	94.609	103.73	99.258	97.23	96.842	95.893	90.707	93.18	96.822	102.69	94.977	95.501	99.7	94.438	100.28	95.011	94.639	97.406	96.339	102.83	99.913	96.79	97.955	102.63	95.729	99.864	95.857	103.76	99.03	100.04
108.97	106.5	109.52	103.95	110.73	103.39	110.7	108.24	103.38	103.93	105.66	111.14	103.73	107.45	106.46	106.54	102.31	103.7	109.2	110.89	105.47	105.62	94.94	109.94	106.07	108.99	97.043	102.87	97.182	107.39	104.03	101.06	108.37	105.5	106.8	101.24	109.73	102.09	105.66	99.988	107.58	104.85	102.71	109.86	104.01	103.72	97.32	106.64	105.58	98.654
99.869	106.88	103.13	103.54	104.27	106.74	103.82	108.23	98.975	105.51	100.67	104.12	108.14	96.947	107.3	109.98	106.61	105.14	109.5	107.82	106.34	100.8	102.97	99.738	102.94	104.85	103.92	111.14	102.87	106.72	103.82	109.99	102.3	106.42	103.41	105.16	105.7	106.45	107.98	106.9	114.84	103.89	105.59	108.54	101.34	106.06	103.06	110.44	103.36	109.35
103.6	106.16	106.44	108.09	106.47	102.91	108.99	103.93	106.76	106.09	104.27	116.67	108.75	106.76	109.7	106.7	106.17	111.82	108.15	115.6	107.43	102.96	112.09	115.03	106.77	107.63	108.51	114.15	108.53	106.84	108.31	107.99	108.32	113.51	110.27	109.85	111.39	106.97	112.98	111.42	105.31	117.69	107.06	106.3	109.06	109.15	108.37	100.92	109.94	108.94
111.06	104.7	111.44	105.39	111.03	110.29	106.36	105.7	102.91	106.6	106.32	109.29	106.77	105.72	105.19	102.92	108.38	103.52	112.15	110.73	108.74	110.6	105.06	105.04	102.67	119.4	107.92	111.2	106.16	111.19	108.85	110.11	104.44	107.14	112.2	110.14	110.49	108.54	105.03	108.51	100.78	105.8	114.82	110.47	102.14	106.39	113.36	105.27	109.54	109.21
107.26	109.7	103.5	107.55	106.82	105.04	110.28	107.57	108.03	111.54	111.33	109.1	107.12	109.99	104.39	107.3	107.7	109.92	104.53	117.21	104.77	111.46	107.3	109.5	105.3	100.1	112.67	110.46	111.18	109.19	102.58	110.38	103.14	107.99	110.16	109.54	108.93	110.38	104.93	106.8	110.52	112.89	109.36	110.31	106.92	107.79	102.44	104.54	108.7	109.23
112.39	107.94	109.45	116.24	107.15	100.88	109.49	110.25	108.14	104.7	113.03	108.91	114.15	105.17	107.95	108.59	108.73	104.65	105.27	106.01	103	107.39	101.55	114.06	111.54	107.27	107.42	111.33	110.76	112.62	112.72	101.96	110.59	107.91	115.54	106.46	109.44	100.36	106.88	112.22	110.48	108.32	107.76	107.47	110.69	107.21	111.72	109.81	111.35	105.69
105.59	108.93	103.62	112.66	106.44	107.91	106	108.37	99.145	101.08	100.3	103.68	105.1	101.17	108.63	105.36	102.04	105.2	103.57	111.57	109.3	107.52	109.62	107.66	107.15	108.53	104.01	106.79	104.49	111.92	109.41	110.4	109.21	112.38	100.86	112.16	111.75	110.96	111.26	107.39	107.21	105.18	105.08	109.88	108.36	107.84	104.78	103	102.37	104.37
104.69	107.3	108.55	105.19	111.74	103.98	108.01	107.37	109.41	108.81	108.29	109.9	107.75	113.32	105.61	117.73	108.39	113.31	106.26	111.6	113.04	118.39	114.94	105.07	111.36	115.12	103.25	110.81	107.65	106.05	108.31	111.24	109.14	110.27	111.77	115.16	113.68	107.55	110.03	111	107.73	104.62	105.98	103.56	106.57	110.3	108.01	107.53	105.43	108.53
103.36	109.79	108.65	107.42	104.92	107.83	105.89	104.41	105.53	104.94	107.84	108.02	105.99	103.76	112.22	109.69	107.05	105.2	108.89	104.51	107.96	110.89	103.73	105.38	108.39	100.7	107.31	106.72	109.32	108.78	109.17	104.75	111.83	106.56	100.52	101.07	105.78	104.11	99.558	106.65	105.55	113.87	105.91	105.85	98.888	105.65	108.29	109.43	113.92	103.11
102.17	100.43	106.76	98.195	103.09	100.07	102.08	99.381	92.769	99.19	101.97	99.307	100.34	104.41	95.027	105.68	98.453	99.883	96.145	101.33	100.34	104.2	96.942	95.89	101.63	101.13	96.15	101.86	97.339	96.778	100.71	101.58	102.05	103.46	104.16	92.804	96.522	98.32	93.766	107.54	98.272	95.082	98.08	95.501	95.983	94.282	100.01	91.629	102.4	98.819
104.5	103.6	99.551	111.44	110.53	104.25	112.99	107.4	105.44	106.8	108.37	111.33	108.13	108.64	107.21	108.47	104.94	110.88	108.48	111.61	103.42	109.48	106.76	111.39	109.54	108.18	104.65	113.94	104.14	102.87	110.35	110.89	106.68	108.41	107.56	111.46	105.65	103.94	107.27	109.15	103.99	107.72	108.19	109.85	103.51	111.41	109.19	106.9	108.38	109.65
98.219	95.772	97.505	94.319	99.655	94.317	98.805	104.06	94.04	97.34	104.97	95.299	99.608	98.545	98.095	97.91	106.57	95.089	104.62	98.286	99.986	98.956	94.849	100.12	103.03	99.75	94.986	101.04	98.29	95.024	102.14	98.268	100.94	98.857	104.28	107.01	98.972	107.31	93.945	93.702	102.56	100.1	97.613	102.82	98.714	102.9	98.76	100.65	96.606	97.469
108.57	99.325	98.271	111.05	103.21	100.02	104.26	102.59	104.39	110.63	103.9	100.66	105.13	103.76	103.06	109.37	107.8	110.9	105.12	103.52	106.2	101.12	98.375	94.795	102.49	106.93	102.67	105.67	101.76	98.638	99.156	104.14	107.02	99.403	102.07	100.37	115.85	106.41	98.493	105.24	104.1	110.67	102.12	104.06	100.97	103.63	104.85	104.7	108.55	100.73
111.63	106.88	105.54	108.27	104.77	110.86	108.51	100.67	101.31	106.24	107.86	109.1	109.55	108.11	105.38	104.32	107.61	101.55	100.58	105.58	105.87	100.67	105.61	101.77	106.67	106.75	100.64	100.9	106.4	106.99	103.52	103.8	98.751	108.01	108.38	100.67	94.928	103.89	100.7	104.65	105.09	106.21	102.87	112.63	104.38	106.52	109.31	103.05	101.93	108.37
107.75	104.71	104.36	103.67	101.2	108.07	105.52	103.83	106.65	108.5	107.89	105.59	105.85	104.5	102.11	101.53	99.217	107.77	103.91	102.96	107.28	105	101.22	115.73	116.7	103.09	110.21	108.06	111.26	109.17	106.34	103.81	103.5	106.96	104.98	105.52	108.42	103.9	111	113.42	104.63	108.82	102.75	105.19	108.71	106.22	107.04	102.63	109.52	108.62
108.53	110.23	112.25	108.75	104.44	108.2	120.22	112.69	111.56	114.63	106.78	104.85	106.74	103.94	108.7	105.67	116.33	115.77	101.18	109.2	105.44	104.36	109.4	107.47	109.06	106.14	106.51	109.1	109.56	108.47	112.3	107.09	105.02	108.84	107.23	100.9	108.36	116.76	111.12	110.93	107.78	109.39	103.8	102.03	107.15	110.35	107.8	102.88	110.13	108.82
110.01	98.626	99.548	103.48	108.09	102.29	106.57	99.169	110.64	105.04	108.39	108.28	106.58	102.21	108.63	110.93	98.272	103.01	109.48	103.64	103.72	111.42	103.63	106.74	105.3	103.51	108.24	108.98	104.38	108.72	108.38	106.42	108.98	105.62	101.73	99.63	101.02	108.01	105.83	106.61	108.98	106.37	108.2	105.18	112.13	106.27	108.99	110.33	103.64	104.73
101.76	99.862	103.76	99.194	98.603	106.21	94.749	107.1	101.6	105.45	101.01	97.752	100.13	96.961	98.74	100.74	99.988	100.39	100.65	102.9	101.97	104.6	98.246	98.457	96.865	100.62	103.83	100.77	96.533	99.57	106.48	103.21	101.04	98.19	101.55	97.032	100.4	95.082	104.49	98.178	99.317	96.957	99.413	97.02	98.346	103.11	99.951	99.785	98.425	98.005
103.33	109.97	110.74	103.78	104.26	108.72	108.3	106.32	111.67	108.3	105.43	107.84	111.53	111	107.6	105.06	110.13	113.62	110.64	105.38	105.48	106.87	103.76	109.49	108.19	109.52	104.86	109.42	103.54	103.86	108.01	111.78	102.05	106.57	104.79	106.93	106.45	105.35	107.43	109.8	112.84	106.09	104.47	106.3	104.13	103.33	108.41	109.5	108.22	108.6
101.08	102.92	100.57	103.1	101.53	102.08	96.594	93.769	99.381	103.09	103.46	105.71	104.82	106.53	95.155	99.572	95.476	108.37	97.018	105.67	101.61	107.91	110.24	97.676	97.998	102.79	96.252	102.22	101.59	98.895	96.456	99.691	99.032	101.82	99.923	106.97	95.795	102.54	100.32	104.79	98.528	106.16	99.877	102.17	107.07	107.55	105.09	103.33	106.82	98.626
111.38	109.52	113.35	100.45	117.74	111.57	100.8	104.46	113.87	105.48	106.62	109.82	113.27	108.69	113.7	114.19	109.48	110.62	112.13	113.5	105.81	105.66	107.4	102.97	108.82	109.29	107.82	105.97	114.88	112.21	109.35	112.7	112.8	106.3	108.36	105.52	108.82	108.83	110.21	102.35	109.14	105.18	110.61	106.74	112.85	108.69	111.39	105.98	108.97	110.02
113.55	106.91	111.7	97.983	103.19	106.49	107.44	103.2	106.22	109.14	106.3	106.81	108.32	110.34	105.56	112.5	112.45	110.23	101.18	108.06	112.06	109.08	106.37	99.547	105.7	109.38	100.48	106.58	106.75	103.39	103.05	107.76	91.704	105.41	106.58	108.36	103.62	105.21	107.31	97.291	104.8	108.05	112.3	99.311	102.46	102.5	102.65	109.68	108.97	105.07
101.88	97.468	100.93	99.157	93.332	101.38	93.538	96.929	98.012	98.069	98.268	98.315	96.068	95.646	93.177	96.167	94.611	96.913	93.935	102.18	96.612	97.975	95.547	101.01	100.57	96.467	104.27	104.93	99.029	101.42	97.171	99.512	92.935	90.964	106.06	101.07	93.554	93.676	99.158	92.565	93.358	97.255	96.638	102.83	95.857	105.1	93.96	100.62	94.599	95.43
104.91	108.72	106.91	100.7	103.42	106.95	107.67	108.81	105.25	113.59	100.15	105.19	105.72	99.977	103.77	108.55	104.68	108.63	104.3	102.65	107.34	109.52	105.65	110.65	103.08	106.7	107.95	104.74	110.77	110.98	108.98	113.62	102.8	106.37	105.3	106.26	103.94	106.55	105.7	105.56	109.87	100.42	105.08	104.47	109.4	101.02	106.94	107.68	104.78	103.94
100.59	102.4	109.1	104.45	100.86	103.75	106.69	104.28	107.43	108.76	110.08	101.43	104.17	100.88	100.16	106.05	103.47	103.1	106.34	101.27	111.84	105.3	101.03	100.78	103.62	101.55	111.01	104.56	109.82	105.2	102	106.54	104.16	103.97	105.99	103.32	106.85	105.15	103.99	106.73	104.57	106.65	110.2	104	105.31	105.8	102.5	107.58	107.02	113.24
113.84	100.33	101.02	109.97	104.61	107.8	111.84	110.1	102.6	104.7	115.93	109.87	114.15	108.22	113.24	99.355	108.79	110.59	105.52	110.71	106.08	112.17	107.15	108.63	107.36	103.24	106.04	107.53	111.74	108.21	107.25	109.22	112.85	111.91	103.41	106.09	111.18	107.37	108.59	111.38	107.14	109.32	109.97	107.75	104.66	105.87	103.82	107.64	93.695	106.83
98.267	103.5	103.39	107.45	102.32	106.24	102.39	105.01	107.98	109.6	104.64	106.35	104.11	106.31	104.73	103.68	100.63	105.48	107.36	106.96	105.06	108.97	104.33	103.96	108.64	112.84	107.23	108.25	105.99	99.212	100.09	111.56	104.15	110.63	102.02	97.468	104.86	110.23	108.75	109.19	101.66	105.65	106.55	106.4	106.61	106.95	101.41	110.84	106.06	105.81
97.974	98.965	95.144	98.39	101.28	101.74	103.97	102.35	97.159	105.75	97.743	101.49	97.49	102.31	97.391	101.31	105.12	104.75	93.656	94.233	98.699	95.971	94.336	95.989	98.328	97.36	96.664	89.602	97.002	99.188	104.23	91.637	99.745	99.099	97.025	91.12	98.23	92.844	106.22	98.378	96.798	101.2	97.431	92.438	101.62	92.455	99.3	100.2	96.02	101.15
114.02	100.63	114.84	109.84	104.44	108.2	98.999	110.62	112.02	107.54	104.59	104.38	111.46	109.4	111.4	107.05	115.6	104.18	108.74	108.9	105.88	106.33	108.99	104.56	103.46	113.52	110.98	110.38	104.8	103.5	107.23	107.2	110.15	109.59	107.69	106.98	99.209	104.74	103.33	102.83	104.73	110.7	108.83	112.77	105.71	112.85	113.66	106.39	113.46	115.62
107.68	103.39	104.69	113.86	106.97	113.43	111.02	109.32	110.24	114.93	110.09	115.34	110.35	107.99	109.26	107.03	108.69	110.56	108.23	109.27	104.3	108.28	110.27	108.57	106.68	103.45	108.62	114.2	113.81	107.17	109.67	107.1	109.81	112.06	109.77	109.04	105.78	109.22	102.57	106.94	104.39	107.61	107.59	114.79	110.36	111.8	113.01	111.54	114.74	111.88
98.868	105.17	90.589	99.18	98.133	102.99	93.672	101.32	99.966	93.519	100.13	92.922	104.28	99.252	98.244	94.603	98.241	100.43	94.155	93.867	99.971	91.495	92.33	95.961	99.322	97.375	100.81	103.91	104.81	105.53	98.544	91.633	108.59	102.19	99.43	102.18	102.09	98	98.577	100.7	100.63	97.794	93.678	94.912	101.72	99.854	98.111	101.18	95.462	99.196
112.45	107.36	111.78	106.57	112.39	106.95	103.74	106.66	106.32	109.97	110.52	106.34	99.843	108.16	107.3	107.73	105.5	105.41	114.32	107.12	103.83	107.51	104.86	105.48	105.05	114.62	110.47	102.45	104.71	110.48	113.73	106.26	109.61	113.02	109.82	107.84	108.79	108.28	108.19	111.87	101.17	107.51	102.04	104.69	112.86	109.55	104.98	105.62	108.59	103.46
102.03	105.54	110.98	108.06	104.15	105.58	105.6	100.58	108.7	105.6	103.11	104.34	102.18	107.56	106.56	109.88	109.27	110.03	107.43	102.21	105.75	104.08	114.9	106.97	111.66	109.43	106.76	110.41	106.24	105.69	106.16	110.26	104.27	111.86	111.01	106.99	105.83	104.5	99.373	104.59	106.39	108.02	107.21	108.3	103.79	108.7	105.9	111.26	108.42	106.72
104.04	103.29	112.27	104.57	107.84	107.4	102.61	111.75	101.22	109.14	106.2	110.47	106.76	103.19	101.14	105.38	109.94	112.46	108.99	108.57	111.84	110.95	110.45	109.85	107.65	108.03	106.22	107.42	114.26	110.3	101.89	107.16	111.13	107.82	101.31	112.43	113.28	102.68	109.48	107.74	105.84	107.51	105.88	102.23	109.92	110.5	112.63	110.76	103.94	108.23
111.44	107.28	108.56	108.96	106.41	108.76	103.7	104.05	114.54	105.98	107.84	106.14	106.59	105.29	110	106.79	110.68	111.68	111.73	112.92	106.7	107.65	112.58	100.68	111.35	109.52	109.46	112.23	110.62	107.43	111.61	108.07	112.7	107.41	106.77	108.53	108.62	105.89	106.32	109.19	104.29	111.8	108.31	108.65	110.5	108.7	111.35	100.82	103.51	108.24
102.17	99.635	97.606	100.32	94.578	96.708	96.081	96.135	105.86	100.24	97.401	101.24	102.47	103.75	95.319	98.043	97.831	97.647	99.735	96.849	97.52	95.679	91.034	99.606	94.636	102.88	93.824	98.901	96.998	102.04	98.431	98.324	98.69	99.094	97.441	97.82	102.7	97.423	97.558	98.064	98.414	93.024	97.382	103.44	95.869	93.051	95.478	92.133	100.11	92.125
103.61	99.99	102	109.4	101.04	105.7	103.92	100.37	102.12	102.6	101.44	105.85	103.35	104.71	103.47	101.92	99.301	105.54	105.37	104.14	101.94	99.813	108.13	99.249	101.7	106.67	100.34	102.26	103.66	101.97	100.81	98.992	105.18	103.65	108.22	99.598	99.503	100.69	104.67	101.85	103.07	102.28	101.15	112.73	101.49	102.5	105.1	104.26	99.227	99.264
109.06	108.7	101.12	107.82	102.42	104.79	103.26	103.79	102.82	104.04	104.19	107.77	113.17	107.41	107.52	105.43	106.56	105.79	103.93	108.06	106.56	111.97	99.943	107.7	99.661	106.77	108.14	108.58	107.76	105.78	107.93	108.64	105.66	111	107.19	106.45	107.28	104.13	104.8	107.34	108.3	97.107	102.74	109.85	108.77	105.65	107.98	108.72	106.62	103.79
110.45	104.56	107.15	107.54	107.67	105.17	108.42	103.7	106.7	108.78	107.11	106.7	102.92	106.83	105.69	114.4	102.26	106.11	104.07	110.23	111.2	107.07	108.88	105.26	105.92	113.05	104.74	102.04	105.35	109.52	110.82	111.91	107.91	103.96	107.18	107.58	110.33	100.65	107.05	112.07	104.59	102.95	108.43	107.78	110.8	113.06	104.73	108.68	107.33	108.66
107.7	108.75	103.74	107.5	104.71	101.1	105.51	110.06	109.7	108.5	105.56	104.79	111.44	110.46	107.33	105.14	104.8	108.86	107.27	108.87	108.39	114.31	101.46	112.03	104.85	109.85	105.76	100.48	103.71	100.31	109.49	106.25	107.71	101.15	100.24	112.65	105.24	105.83	110.5	113.68	110.54	107.3	108.59	104.13	109.08	102.83	102.85	111.11	108.55	110.51
107.44	109.41	100.27	103.82	104.27	109.15	102.42	105.91	108.21	104.36	106.99	111.21	104.39	109.28	105.69	107.4	98.022	107.78	101.05	106.79	105.25	107.52	104.25	102.42	103.97	109.09	99.593	105.72	105.27	111.42	100.38	107.57	102.69	104.36	102.52	105.29	107.68	106.66	107.32	107.25	111.31	104.38	105.52	101.75	117.15	109.15	102.54	107.69	102.36	110.3
106.6	105.99	112.06	108.07	111.06	104.6	108.62	111.13	101.66	110.84	108.78	105.3	104.5	111.16	107.05	110.01	109.77	102.96	111.15	105.01	107.06	115.7	111.15	107.56	107	108.27	105.58	107.27	107.11	113.8	110.74	101.42	110.17	104.18	113	107.77	103.9	105.58	109.37	106.65	111.06	104.75	107.96	115.05	114.86	106.2	103.51	104.23	107.21	103.89
108.82	109.51	104.55	105.32	107.09	105.99	108.25	100.61	107.84	105.39	101.85	105.33	103.49	99.625	108.89	103.07	103.77	109.71	104.05	108.45	100.59	110.03	104.99	107.08	101.2	102.07	101.4	105.67	110.46	104.27	105.73	104.78	106.29	103.87	96.396	108.75	108.23	106.75	105.85	98.662	105.72	108.06	103.51	102.44	101.19	103.82	111.18	103.93	103.08	109.46
104.8	105.45	112.24	109.78	104.01	108.91	104.79	111.35	104.01	112.07	107.85	110.79	108.73	107.35	109.33	109.99	108.16	108.61	111.12	108.22	108.49	99.491	101.35	110.22	109.45	112.22	105.06	111.65	109.38	109.76	108.07	101.29	109.69	109.33	110.28	109.52	108.57	109.92	107.15	106.56	115.12	114.26	111.35	105.95	108.18	107.5	103.93	107.46	108.48	100.22
109.35	103.41	108.17	109.02	107.48	106.05	110.68	100.56	112.51	114.86	114.06	110.05	106.13	106.77	114.86	108.65	109.81	109.55	107.02	109.2	102.12	109.02	101.02	106.28	107.14	103.89	103.73	119.09	108.13	107.07	115.07	110.02	104.19	104.33	109.04	108.14	103.77	109.09	102.47	104.1	110.43	104.41	106.83	109.72	103.59	109.91	109.14	102.72	108.12	102.2
110.53	104.13	114.55	111.39	104.82	109.69	107.41	107.99	111.81	107.91	104.41	114.63	105.61	115.77	112.75	106.82	118.64	111.81	115.22	114.3	107.45	109.74	107.73	106.62	105.91	108.62	114.66	107.3	113.88	109.46	111.49	109.71	108.41	109.86	108.66	104.67	102.82	105.15	115.87	113.44	115	111.51	103.73	113.77	113.08	105.83	109.86	106.59	107.67	112.35
92.683	95.418	98.629	99.157	96.019	96.83	100.43	101.63	100.48	101.64	93.355	103.48	95.215	96.523	97.135	104.47	98.831	99.468	96.871	91.83	97.435	103.84	101.4	98.244	96.454	91.874	100.58	94.253	101.44	95.293	103.31	101.08	101.37	90.809	97.824	103.17	101.39	98.246	102.99	101.03	94.161	98.967	92.721	95.081	100.53	97.01	94.486	102.39	98.842	95.169
111.05	105.95	113.15	111.03	104.36	105.37	108.47	111.46	108.19	113.77	109.2	106.7	110.04	106.3	101.91	118.44	111.75	107.26	110.75	104.56	106.57	108.71	108.12	104.1	108.45	113.07	105.53	114.39	107.94	112.71	110.18	105.4	110.43	111.15	116.21	109.63	105.72	106.54	111.38	110.01	103.58	104.58	110.1	110.87	103.16	108	110.49	107.78	106.8	103.68
106.62	106.75	108.47	108.27	108.41	111.26	107.31	105.91	108.99	108.15	106.93	104.42	105.07	107.12	107	107.99	115.06	109.79	111.34	106.66	109.87	114.33	111.6	113.34	107.64	108.49	106.62	114.34	106.03	107.19	112.41	108.21	105.51	110.42	111.86	111.11	105.9	100.14	108.8	109.45	107.93	105.29	103.87	108.15	106.03	103.55	111.63	103.64	109.61	109.62
106.26	107.78	103.16	107.39	107.89	101.73	104.92	100.8	100.46	109.32	106.45	109.47	100.67	106.48	108.91	113.33	106.36	102.9	105.36	105.56	104.06	101.23	101.35	111.68	101.8	104.55	108.17	102.03	102.47	107.52	110.67	102.17	108.06	104.76	107.45	110.77	102.98	107.62	103.84	109.8	96.038	108.5	102.78	105.9	112.12	106.08	104.1	103.43	102.82	107.01
101.51	96.916	97.952	101	97.411	97.706	97.115	100.26	99.334	95.548	103.19	95.886	97.335	98.122	100.47	94.219	101	95.583	104.64	104.41	97.303	101.59	96.603	103.37	104.59	92.15	95.787	97.405	95.072	95.067	100.04	101.16	102.78	98.685	95.281	102.28	90.535	99.752	97.065	101.85	96.852	97.202	94.862	105.59	95.686	100.4	98.161	96.93	92.717	98.637
108.58	106.47	112.71	112.36	102.37	107.58	105.71	102.16	113.43	113.04	108.01	107.97	108.19	99.082	110.42	101.4	110.69	105.43	95.996	108.26	110.33	109.51	101.96	107.18	110.66	107.25	108.95	101.49	106.94	105.38	102.22	108.74	115.52	104.05	104.78	109.88	107.04	107.6	106.67	111.97	115.14	101.84	102.74	110.8	110.04	103.6	105.23	101.71	109.52	100.26
107.2	103.69	106.42	106.37	105.64	102.63	108.32	107.83	102.28	102.43	100.38	108.08	100.3	102.34	103.76	114.01	105.2	101.11	108.59	98.411	103.86	99.743	107.18	104.47	99.066	102.11	104.92	106.76	101.39	101.11	104.16	103.74	109.28	106.61	107.57	104.83	103.64	99.532	106.44	98.895	98.399	107.29	100.86	104.48	111.5	108.69	110.2	102.52	105.68	102.97
103.87	107.7	105.16	109.71	106.81	104.41	108.51	104.55	109.15	106.19	112.6	110.85	105.08	104.42	111.5	104.03	108.14	109.02	107.94	109.06	114.15	108.85	108.65	112.25	105.15	117.26	111.89	108.55	108.23	105.69	99.398	110.22	107.07	106.69	110.36	104.77	107.64	104.95	105.6	104.85	99.908	100.74	112.36	111.43	110.27	110.32	106.18	103.79	107.81	113.02
96.397	100.16	92.786	99.079	104.98	99.616	102.81	101.22	90.908	106.57	95.171	103.55	99.623	96.827	96.864	98.289	97.761	99.142	102.22	94.503	105.17	93.148	99.752	92.317	99.291	99.655	95.656	104.87	101.08	106.18	98.445	107.74	101.92	99.894	100.43	97.803	95.176	97.308	106.19	92.974	92.325	96.774	94.001	100.34	99.18	97.124	96.145	98.071	101.58	103.29
104.94	109.58	114.61	103.67	108.69	98.538	105.26	107.78	102.84	105.52	100.95	104	104.35	103.21	101.12	108.89	106.35	101.16	103.58	107.31	101.86	110.86	109.5	103.62	100.76	102.76	99.512	98.725	112.06	104.58	106.65	112.86	106.1	101.36	102.89	105.88	106.49	110.61	104.16	106.84	110.56	113.21	104.18	105.8	106.12	106.06	104.87	106.8	105.11	109.22
106.19	99.484	109.32	104.24	102.58	98.836	106.18	102.7	110.81	102.75	110.93	101.15	103.43	99.808	104.93	103.33	105.04	106.7	101.52	103.58	106.42	109.04	109.12	107.3	109.05	106.81	103.71	102.52	100.98	108.74	105.25	100.87	104.08	108.76	99.688	104.3	98.286	106.38	102.48	104.9	103.42	101.1	104.13	110.58	100.49	111.8	110.19	106.75	105.1	95.459
101.56	106.94	106.04	106.9	105.48	113.66	99.548	109.73	102.98	101.56	105.64	101.89	109.97	101.36	105.1	103.95	103.31	110.74	110.27	108.95	106.15	104.86	107.05	111.18	106.07	112.07	109.74	105.71	104.89	100.35	107.13	112.04	111.53	106.09	103.78	103.66	108.74	106.77	105.98	108.15	103.27	101.56	111.05	105.5	104.01	106.07	109	106.39	105.32	103.14
111.01	106.24	108.06	113.55	114.56	110.46	105.91	110.49	114.55	105.54	109.28	109.76	108.83	117.31	109.59	112.53	115.08	107.75	108.77	108.27	106.28	109.06	115.21	110.15	109.66	111.84	108.54	110.98	106.18	111.24	107.17	113.59	101.58	112.72	113.23	107.73	112.82	115.18	108.07	113.59	109.96	107.81	103.47	106.23	111.29	106.25	111.09	105.93	110.83	106.79
103.26	110.04	105.02	108.85	107.41	107.89	108.26	109.89	104.4	106.09	110.05	114.23	110.81	107.76	113.46	107.32	106.58	112.53	110.14	107	113.76	109.38	110.84	103.77	104.66	106.45	106.93	111.3	100.76	99.403	106.18	112.38	114.68	98.732	111.17	111.27	107.98	100.52	111.52	110.49	107.75	117.99	103.26	108.93	109.72	107.69	108.21	108.77	102.45	113.28
106.02	103.66	108.34	111.51	110.74	102.63	110.78	104.98	110.68	102.21	105.8	102.54	114.64	105.69	108.14	105.15	105.72	104.62	105.35	102.65	105.59	107.1	109.3	116.45	105.46	114.49	108.3	107.07	105.88	111.98	103.17	108.88	109.26	110.56	104.9	115.41	106.67	108.27	107.79	100.43	106.9	107.04	105.38	103.15	108.6	100.53	104.86	103.2	101.65	116.04
95.979	96.08	103.03	99.198	99.367	93.837	98.787	99.106	101.51	94.426	102.03	95.746	95.724	98.163	94.001	96.346	98.095	93.829	95.35	97.291	97.453	102.37	103.02	99.03	97.355	101.59	101.38	92.934	101.37	95.058	96.228	91.178	105.36	105.72	100.84	101.76	96.935	95.422	97.161	105.32	91.783	97.031	92.918	95.93	97.79	100.66	97.571	101.25	96.444	95.049
94.084	98.529	94.767	93.665	103.7	97.325	101.46	99.416	105.89	99.74	100.89	99.077	96.962	99.765	96.701	90.872	90.403	103.45	96.774	95.112	102.67	98.368	102.87	100.21	89.869	100.17	99.918	102.14	90.748	98.159	93.024	99.258	99.795	96.726	93.866	98.753	102.68	99.126	97.465	97.731	95.94	98.073	101.19	99.471	94.802	98.912	103.57	100.32	101.83	100.3
99.456	102.45	109.45	104.78	104.17	107.26	106.39	106.49	100.28	100.18	105.75	102.52	113.26	108	103.98	112.82	106.84	112.93	105.32	106.39	104.57	106.11	103.8	104.04	114.68	109.28	113.21	110.29	105.58	106.49	108.06	106.22	101.02	107.07	105.75	103.51	103.23	106.01	105.87	105.17	103.64	107.06	102.71	105.43	109.76	102.43	106.24	103.11	106.07	105.43
93.388	95.702	102.95	104.24	104.57	104.98	95.085	101.59	100.01	94.753	98.835	98.319	106.49	101.27	97.674	103.91	97.59	98.788	93.952	94.149	101.16	88.558	99.82	94.574	93.805	101.58	96.121	101.04	99.375	101.99	95.468	99.545	102.71	101.24	96.421	104.64	97.534	100.9	98.336	95.622	96.156	100.61	92.628	96.207	101.17	98.949	102.51	102.24	100.21	97.418
110.15	111.01	111.42	107.41	101.29	107.98	103.64	105.99	103.64	107.71	106.32	107.02	99.614	103.12	106.56	102.01	97.711	112.24	109.77	104.37	106.67	104.55	107.68	110.19	99.639	113.24	102.77	106.91	105.98	104.49	99.366	108.34	108.16	103.74	105.08	106.39	104.02	101.56	104.83	105.9	99.363	104.13	106.62	104.2	103.7	104.91	105.71	107.26	100.78	108.74
99.342	98.523	98.5	99.941	96.883	101.22	95.973	100.1	100.91	100.77	98.717	105.99	97.08	97.353	94.72	97.867	97.019	96.419	101.65	90.492	97.948	97.611	98.616	99.323	95.828	104.24	99.6	96.812	97.535	99.974	101.14	96.179	97.895	100.75	98.248	104.7	104.94	99.668	99.166	102.15	99.638	97.841	99.377	96.345	97.885	96.258	93.491	93.321	88.755	98.24
97.41	98.845	91.496	95.707	100.13	101.47	101.29	101.31	99.144	103.21	101.66	97.427	96.14	100.94	102.89	101.48	105.46	104.81	103.65	96.802	102.14	101.84	104.96	99.617	100.53	102.69	104.63	101.56	99.527	100.77	101.53	95.109	101.78	92.059	96.391	110.12	97.453	99.022	102.65	106.34	99.715	99.866	104.88	105.69	101.47	104.27	102.44	97.993	92.659	93.182
111.38	109.39	111.12	103.36	104.12	102.51	107.96	108.86	108.12	108.21	108.9	112.25	107.69	103	110.27	108.98	108.33	102.96	105.25	106.14	101.97	106.85	108.05	110.73	104.99	107.42	109.41	106.37	108.53	112.88	112.14	106.38	109.82	113.3	105.38	107.7	107.33	107.02	109.22	105.05	107.63	109.15	112.46	105.18	113.06	103.59	103.75	105.19	111.33	111.52
108.01	105.71	103.94	103.42	106.37	107.01	106.84	111.77	106.83	102.27	107.32	106.61	111.08	107.07	107.84	108.1	109.85	107.21	111.17	103.15	103.5	109.62	107.61	111.75	104.53	104.49	106.26	105.34	100.96	106.25	107.38	105.15	107.11	110.12	107.94	111.76	105.47	106.65	105.82	107.65	108.89	110.94	107.14	107.2	108.84	106.3	108.64	104.96	115.37	104.15
97.723	98.558	100.48	99.755	98.537	99.249	103.2	99.088	98.871	95.445	100.56	100.14	95.045	100.62	95.293	101.21	102.58	100.22	94.637	96.707	91.249	100.33	99.394	97.42	93.948	95.81	96.167	97.908	91.923	102.45	98.965	94.262	101.85	90.159	93.854	100.51	101.93	94.252	94.39	101.84	103.9	94.36	93.386	98.13	100.53	98.868	99.214	94.448	94.269	96.538
111.07	107.32	107.06	105.94	108.78	101	105.47	101.17	106.14	102.45	100.15	99.643	104.26	98.875	110.72	105.94	107.02	105.87	99.068	105.6	103.89	100.74	106.13	104.71	108.67	108.91	109.24	100.13	107.47	103.81	109.11	110.81	101.57	107.2	105.1	114.11	109.52	103.16	109.6	107.64	108.32	101.46	110.64	108.09	102.36	108.99	105.83	101.86	111.84	99.401
105.87	108.29	107.67	114.83	102.75	115.49	110.12	107.19	106.08	106	109.46	114.17	109.11	110.99	106.16	102.37	115.16	107.88	110.63	101.96	101.62	107.07	107.15	110.21	108.33	110.58	108.03	107.98	105.88	107.3	102.24	104.83	104.08	103.57	108.56	116.88	112.11	102.26	110.99	99.316	107.96	105.56	111.64	110.71	104.55	105.73	107.11	107.61	102.41	109.25
112.47	105.21	102.18	113.97	114.32	103.81	107.42	110.3	107.45	104.13	104.07	113.11	106.99	107.57	109.36	106.04	99.083	110.22	112.65	106.64	111.67	105.96	108.61	104.68	102.66	108.51	104.35	109.48	108.23	103.08	105.52	109.78	104.44	104.43	113.01	114.83	109.52	108.63	102.87	108.71	104.6	112.11	113.5	105.76	111.97	109.53	110.24	110.84	106.49	108.83
97.918	95.287	98.684	95.423	96.83	96.616	95.533	96.559	89.786	101.4	98.114	94.964	103.84	96.249	94.684	99.533	96.622	94.164	97.117	100.51	93.516	100.06	95.188	96.253	93.72	99.505	102.46	99.704	102.24	102.27	96.188	101.03	97.803	100.65	106.94	101.94	96.386	94.44	96.077	98.053	96.837	98.325	96.688	103.28	105.6	101.79	94.658	87.512	89.286	94.707
104.9	104.02	101.59	106.21	107.76	112.47	111.13	105.95	107.72	101.94	108.23	111.17	109.31	113.53	115.89	112.27	107.47	109.92	101.52	110.04	104.2	108.35	106.18	106.26	104.09	109.27	108.88	106.2	104.83	103.58	111.56	104.75	108.27	112.23	112.61	102.49	109.62	108.77	110.64	105.39	109.58	107.88	115.06	107.92	111.62	110.84	108.99	104.66	114.49	113.69
104.8	107.06	107.69	107.05	107.93	103.44	109.94	113.84	110.83	112.3	108.91	105.3	106.52	101.41	105.25	107.93	110.21	110.28	101.49	108.9	109.56	105.16	107.31	109.47	106.1	112.35	100.11	108.71	113.96	111.84	107.81	109.72	107.81	107.52	113.32	109.22	112.66	105.66	107.01	105.39	107.76	108.94	108.87	106.06	105.78	109.14	103.84	104.28	111.1	104.93
104.03	108.45	106.31	108.43	108.28	103.48	102.4	112.63	109.25	109.47	103.12	106.07	107.99	104.09	109.28	114.87	104.65	104.78	106.18	105.66	114.51	106.55	104.29	108.99	112.43	106.8	107.67	106.65	103.77	108.68	109.02	105.67	111.41	108.84	106.5	108.81	105.12	107.23	110.22	107.86	102.51	109.84	100.48	107.14	102.79	106.97	110.9	105.23	109.35	107.47
111.44	114.59	113.66	108.58	109.48	114.69	109.38	103.83	104.26	102.68	108.74	106.96	105.93	108.47	108	103.26	109.74	109.82	113.15	108.77	104.66	105.63	101.3	105.67	109.03	112.05	117.05	112.97	112.35	103.77	109.7	112.28	109.43	100.53	107.18	109.69	101.26	110.94	103.93	112.85	111.66	108.8	112.32	102.71	104.21	102.72	111.15	114.99	107.36	110.34
103.1	99.097	108.82	108.69	110.19	103.76	103.82	106.36	108.55	107.51	110.51	101.88	108.44	108.03	97.781	106.56	106.76	110.96	109.15	109.07	108.93	104.09	108.56	109.4	108.63	107.24	108.7	108.49	108.28	101.25	102.73	111.27	102.93	110.29	107.39	108.75	103.48	112.34	100.72	107.48	113.47	106.66	106.87	101.57	110.43	105.15	109.98	110.01	100.92	104.4
103.37	111.92	108.35	106.45	101.65	106.11	100.81	108.05	111.49	108.86	111.09	102.22	108.47	113.83	108.29	108.29	100.83	106.88	108.84	109.44	104.9	104.41	113.6	108.24	105.35	108.97	110.96	103.91	105.42	113.37	109.32	106.93	105.81	99.999	109.6	108.2	102.16	104.88	112.5	106.61	108.47	100.63	99.788	109.14	104.12	107.31	106.54	107.77	112.06	109.84
98.077	97.603	99.355	97.791	103.53	99.934	96.38	95.664	95.208	101.58	90.287	95.819	88.287	96.061	99.85	99.307	96.626	96.335	96.687	99.412	96.132	99.007	100.72	90.553	93.905	102.24	104.6	95.234	102.14	98.86	101.45	96.154	90.152	89.691	90.645	99.639	97.177	98.635	94.856	97.002	102.07	96.564	102.67	98.29	98.212	94.85	99.512	93.966	98.242	97.019
108.34	104.55	104.27	103.76	106.03	105.73	103.71	110.43	103.76	103.87	105.44	105.48	108.66	103.79	106.33	105.46	101.42	101.64	108.98	98.629	106.91	107.16	104.46	98.123	110.16	105.29	103.38	109.74	103.83	105.48	106.96	105.56	106.26	105.08	108.95	115.77	103.8	102.88	104.8	103.92	107.99	105.6	103.33	106	106.85	105.83	110.34	105.78	101.95	110.17
94.379	97.546	98.463	104.74	96.032	97.742	98.115	94.959	89.597	96.18	99.113	100.42	97.86	99.082	103	96.829	99.271	96.961	92.131	93.83	96.859	93.082	93.067	99.36	95.568	92.126	101.1	92.312	96.851	105.86	101.71	93.764	95.628	101.01	105.21	95.576	96.195	98.973	99.965	97.406	99.096	101.23	100.22	94.707	96.623	97.004	91.606	99.869	92.85	95.033
104.48	105.76	105.29	104.47	99.162	106.02	103.72	108.03	108.32	102.55	108.48	106.35	104.26	108.04	105.52	106.48	112.2	108.25	108.81	103.17	103.3	99.939	103.63	101.17	110.69	105.25	105.18	110.18	109.62	105.44	105.22	104.07	108.37	105.72	108.08	101.73	106.3	102.85	107.95	106.88	109.28	108.07	102.89	105.81	101.98	103.87	102.73	99.402	99.383	105.71
107.09	114.16	108.43	105.47	104.77	109.95	108.95	108.83	104.77	107.57	116.35	103.64	106.46	110.37	107.21	108.57	107.94	106.21	108.89	109.17	108.46	115.66	108.11	106.28	105.98	101.32	112.58	104.99	106.72	106.95	109.18	111.71	111.56	107.77	109.31	104.83	107.98	108.82	112.91	104.35	110.25	106	107.67	104.64	112.89	105.02	107.96	108.21	109.88	107.52
99.612	99.138	96.103	106.04	96.248	96.693	95.545	101.35	96.208	100	100.9	100.44	101.35	97.147	96.511	101.57	100.56	99.45	104.32	92.267	100.16	97.055	101.11	101.43	92.976	97.068	100.54	103.51	96.074	100.95	100.97	98.155	100.69	99.625	94.41	100.64	98.975	106.29	99.004	108.39	101.49	99.598	99.27	91.158	100.27	101.75	96.648	102.41	91.053	101.87
107.21	109.08	105.9	109.67	104.43	105.94	108.68	100.55	104.9	107.14	103.54	110.9	103.49	108.27	107.9	108.55	102.67	112.6	108.73	107.23	107.02	107.27	105.93	105.01	105.18	103.92	103.36	114.46	106.77	102.85	102.57	106.05	103.45	106.31	103.64	105.71	104.57	112.04	100.99	112.14	103.94	101.12	106.65	103.5	106.03	105.2	103.09	107.36	101.1	102.93
98.671	101.76	92.986	105.36	96.885	98.389	96.771	99.162	105.7	101.11	100.85	96.872	92.289	95.924	103.1	97.799	95.19	96.617	99.779	103.05	99.437	105.93	93.224	95.948	99.782	98.961	100.87	93.359	91.63	88.066	96.909	86.293	99.82	96.222	95.576	95.851	95.729	103	99.911	100.12	98.523	93.902	96.781	97.6	105.09	96.365	98.053	96.09	94.725	99.944
105.42	101.37	101.51	98.271	100.32	102.1	111.04	106.79	98.837	104.04	95.111	103.06	106.7	101.55	106.82	100.38	106.26	105.79	105.88	106.41	107.13	102.39	105.21	105.86	100.82	106.91	103.71	103.22	107.03	106.23	106.19	103.59	106.22	108.91	111.19	106.83	109.36	107.91	103.03	105.42	104.77	102.91	109.09	100.1	102.93	102.5	108.52	106.45	106.48	107.1
109.24	110.42	106.37	105.26	105.75	101.15	107.47	106.06	107.25	108.89	105.2	109.17	109.84	106.81	108.81	108.68	103.62	110.85	112.19	103.65	104.77	110.7	109.17	104.66	105.75	106.83	112.7	108.79	103.31	103.38	105.95	100.94	109.1	103.28	104.7	110.29	110.72	109.07	102.65	111.34	107.18	98.461	105.57	103.54	108.91	110.34	106.24	102.65	102.77	102.12
107.59	104.27	103.9	107.05	107	107.53	103.57	109.63	107.98	100.22	105.05	113.73	111.2	103.02	111.4	110.34	103.08	104.48	116.43	106.27	110.48	108.13	106.06	111.69	111.51	109.92	109.53	105.23	112.1	110.39	111.56	97.347	108.78	111.17	99.499	108.48	99.807	106.36	105.33	106.84	108.49	106.97	111.07	113.58	109.47	109.74	108.27	104.99	111.62	108.29
98.342	106.03	98.173	101.16	109.68	104.16	105.37	103.75	108	102.93	106.16	102.79	107.18	106.87	107.73	104.84	107.03	103.45	107.05	107.93	108.79	103.5	105.92	108.56	103.25	103.66	106.31	104.25	102.91	105.46	95.75	112.61	105.17	109.02	107.02	106.1	101.81	104.01	101.05	104.83	104.78	108.06	97.664	100.22	112.13	108.24	102.45	109.97	109.13	103.32
103.9	107.36	101.45	103.86	102.95	108.96	104.34	108.8	104.42	110.87	105.91	108.9	113.42	103.4	105.15	104.55	107.86	109.32	101.01	105.43	110.44	101.75	97.254	109.31	107.62	103.06	106.78	104.81	108.72	106.49	97.46	105.44	106.54	101.11	111.77	96.179	104.25	103.43	108.59	104.37	107.17	102.11	113.11	109.95	104.31	103.01	97.434	107.82	109.41	106.57
113.03	104.65	109.3	110.21	108.03	108.56	108.98	109.21	112.98	106.98	107.69	103.69	104.56	110.83	106.32	111.48	99.806	106.73	106.08	105	109.67	101.43	109.64	103.39	104.26	103.44	113.03	105.87	107.76	103.64	100.57	106.51	102.82	109.44	104.41	99.052	106.23	105.44	106	112.19	108.59	107.37	101.64	111.2	107.26	102.15	98.354	103.52	106.11	102.74
106.9	110.82	110.89	102.66	102.38	107.02	103.93	106.46	111.2	103.83	107.92	105.06	104.03	109.09	109.58	101.47	107.23	105.73	109.8	105.35	108.85	107.15	105.24	109.42	105.25	109.7	108.87	101.4	106.13	103.4	105.81	97.684	105.62	104.9	110.66	104.47	111.96	103.71	107.23	106.81	107.51	110.19	108.08	98.312	96.622	110.03	107.18	101.5	99.085	98.238
111.35	109.29	106.48	105.94	105.77	110.57	108.83	106.68	105.41	108.79	108.23	109.2	108.27	107.27	110.35	104.76	113.54	107.28	109.1	108.93	109.92	110.47	109.33	107.36	107.73	104.93	99.392	107.26	95.637	105.39	110.82	107.41	103.77	103.75	107.37	106.25	109.27	116.14	109.76	109.51	100.19	105.01	111.96	109.2	116.74	106.74	100.46	107.76	104.6	113.05
109.12	103.27	96.908	100.54	109.36	106.42	104.76	107.02	108.87	105.68	101.71	101.77	105.89	110.3	104.96	111.6	99.558	106.27	106.67	109.57	106.8	102.62	107.88	108.22	98.827	105.48	106.24	107.99	98.83	104.87	103.83	98.449	104.26	100.44	104.5	108.55	100.13	107.46	113.81	102.12	110.46	108.76	105.57	104.01	113.79	102.43	106.08	103.14	104.67	105.93
108.5	110.92	111.2	107.31	108	106.81	110.03	104.43	109.67	113.51	108.38	114.56	111	115.22	102.01	107.52	112.14	109.72	108.19	106.49	109.04	105.54	109.06	105.15	105.9	109.33	111.19	105.1	106.82	109.86	108.38	105.79	104.62	109.32	108.96	107.36	108.16	106.08	108.65	109.11	108.78	108.16	110.65	109.25	111.16	114.3	106.37	107.95	112.06	109.27
105.29	90.718	98.601	99.275	93.367	101.95	93.968	94.718	97.4	95.794	100.03	99.522	98.363	94.625	103.23	98.875	96.884	100.74	104.43	100.94	99.182	98.958	103.6	101.79	92.119	99.054	101.21	96.545	98.868	94.901	97.923	94.178	92.77	92.77	94.64	96.802	94.059	99.522	97.019	98.705	96.39	98.336	98.461	99.219	99.373	102.57	95.391	97.143	98.226	95.827
100.14	94.205	98.769	98.489	99.711	103.47	100.1	94.779	100.61	95.587	93.404	97.694	101.76	106.13	101.69	96.262	95.455	95.475	94.051	97.984	94.221	95.962	91.646	100.76	98.692	98.999	96.177	100.69	101.7	97.791	93.568	102.92	99.273	93.916	92.86	99.287	100.7	103.44	101.77	94.139	106.84	94.781	91.93	98.493	93.132	109.29	98.889	101.04	102.28	94.763
112.15	113.8	108.68	105.2	102.49	101.96	104.77	101.22	108.29	105.58	109.24	104.53	103.46	105.89	100.13	107.9	101.81	107.28	98.439	103.74	105.32	108.62	104.67	106.63	107.38	108.71	104.91	102.38	108.59	112.81	100.48	107.27	113.47	102.25	107.2	111.95	108.74	106.93	99.302	110.34	105.44	109.47	106.73	117.39	105.15	106.27	110.19	101.77	107.22	104.06
99.281	105.7	102.75	98.357	102.42	102.88	100.06	104.49	93.541	98.082	100.36	100.39	102.19	101.06	99.301	97.672	98.573	95.535	97.457	103.75	99.026	101.65	104.25	95.391	99.215	102.51	108.24	106.04	105.02	100.94	96.081	104.88	98.161	100.57	106.36	101.75	97.733	99.123	98.701	104.63	102.73	101.59	95.726	98.527	101.89	102.42	100.56	101.48	97.534	99.654
108.25	109.4	114.03	107.88	110.42	98.275	109.26	111.94	103.19	103.61	108.56	103.99	107.61	112.23	109.13	111.95	112.31	104.56	109.17	104.73	110.18	106.69	103.29	99.65	100.32	112.61	111.33	107.62	109.04	110.73	100.4	110.44	107.52	107.87	107.53	120.99	110.12	110.38	103.7	105.22	108.85	105.28	107.67	105.46	106.95	107.22	109.19	105.61	105.92	107.84
111.13	105.32	113.59	108.67	103.6	105.74	107.67	111.32	97.716	105.56	109.6	111.85	106.73	105.78	101.19	102.67	105.08	105.47	112.41	106.13	107.31	110.89	108.04	104.82	103.39	104.67	110.32	104.78	106.83	110.4	100.58	109.62	109.24	107.21	103.52	116.76	105.57	103.75	110.63	109.52	107.76	111.26	105.44	111.22	98.018	106.24	102.61	103.52	112.75	102.75
104.55	106.85	108.7	109.33	110.6	106.7	114.88	103.14	107.26	109.77	107.22	103.71	104.9	107.27	100.22	110.93	105.97	102	107.39	108.66	106	98.266	103.33	110.18	111.59	108.34	104.65	109.42	103.64	104.45	110.86	108.95	109.19	107.34	106.16	107.28	104.61	101.92	102.32	105.58	106.06	100.2	102.93	110.7	100.17	107.1	105.08	100.56	103.89	107.64
105.19	108.43	108.5	112.67	109.45	106.87	111.49	101.47	102.48	112.84	104.03	103.43	107.38	114.38	108.03	107.3	112.28	108.82	102.95	108.41	109.18	112.08	115	108.28	105.41	110.75	107.16	109.95	104.03	104.19	112.7	102.04	110.56	107.54	108.68	111.85	107.7	112.55	108.22	99.577	102.64	103.23	112.67	107.85	109.85	107.84	110.55	111.45	105.17	107.36
103.04	106.45	109.22	111.67	105.78	107.15	104.8	103.51	108.32	113.62	105.18	101.92	105.27	103.94	112.09	107.73	108.2	103.62	104.07	108.88	115.1	112.25	108.18	110.24	101.91	104.16	109.23	102.04	108.37	102.85	103.08	101.69	106.46	106.93	107.77	103.48	109.63	107.26	109.53	107.56	109.09	107.19	106.55	110.6	103.2	105.7	113.53	108.67	107.78	108.19
96.895	96.353	97.553	100.42	98.896	101.88	100.65	96.26	99.701	107.52	102.15	96.253	97.214	103.91	104.78	101.57	96.646	100.51	96.362	100.48	99.587	102.06	99.432	95.194	102.84	99.853	93.912	92.545	96.211	95.677	101.49	101.79	95.344	95.264	101.71	95.931	97.745	99.07	98.19	104.27	103.17	98.473	97.575	98.139	98.936	98.45	97.278	100.4	96.997	99.58
108.94	105.45	106.83	105.7	101.98	110.07	112.49	108.61	102.9	111.7	101.7	99.822	107.28	110.12	107.54	112.4	108.11	111.74	106.34	104.72	113.56	108.44	107.01	108.71	106.04	108.58	102.59	111.74	108.35	106.94	107.45	108.5	107.86	101.13	105.85	111.21	112.17	108.22	106.12	110.46	108.21	105.86	113.56	107.83	112.85	109.77	109.4	109.55	106.14	107.55
109.77	109.23	108.23	112.87	107.75	106.61	101.48	102.7	110.07	106.99	110.33	106.4	101.11	111.65	109.2	110.14	106.1	105.11	106.45	102.67	104.2	107.84	106.18	108.43	102.67	105.02	98.861	98.381	107.7	103.85	109.68	104.03	107.99	103	103.22	107.29	107.1	108.59	104.79	105.64	108.98	107.53	107.95	105.06	106.47	102.68	102.61	101.14	108.6	100.99
105.79	106.95	101.19	98.504	108.51	108.3	108.86	105.35	108.84	107.54	107.53	100.34	101.29	107.03	100.12	100.53	103.73	108.25	101.85	105.43	104.89	102.32	100.83	106.78	101.95	106.51	106.9	110.85	105.09	104.92	105.3	104.98	105.77	110.72	103.67	101.75	109.23	105.03	108.83	104.67	112.77	108.88	108.53	97.137	103.85	108.19	102.1	104.21	107.73	102.25
100.09	96.422	99.935	98.903	105.24	98.229	99.316	99.77	99.604	93.985	100.64	98.151	94.517	95.818	101.27	94.864	97.627	102.79	101.97	94.384	97.444	99.124	96.002	101.2	96.674	99.943	98.219	102.21	94.461	102	96.947	93.299	93.451	100.08	103.04	99.471	94.911	94.179	99.857	102.65	100.51	100.31	99.926	94.743	93.945	97.601	98.551	100.66	96.127	100.2
102.59	95.123	99.293	102.7	105.21	103.88	94.292	88.214	96.928	94.671	96.837	101.16	101.33	97.913	94.113	106.84	99.236	93.973	95.717	101.67	100.98	96.865	91.493	102.48	101.95	100.42	101.41	95.973	97.846	90.05	100.23	99.827	100.25	97.837	101.23	93.798	94.453	95.938	98.857	100.5	90.103	93.479	101.41	98.436	98.099	92.205	98.718	97.352	93.932	97.163
100.18	100.83	96.374	91.984	97.154	97.388	99.672	98.749	100.58	103.31	100.27	104.57	99.909	98.741	103.49	100.43	95.827	98.631	100.52	93.769	94.351	101.36	104.77	95.935	92.336	92.195	98.539	90.737	96.584	94.356	95.718	96.339	97.155	94.515	92.226	100.26	100.02	93.358	94.623	97.843	99.793	99.329	100.82	99.363	101.78	97.479	98.331	97.478	92	97.812
107.55	107.26	110.52	115.8	112.95	103.58	103.75	107.35	103.64	109.24	109.22	111.97	107.82	107.6	103.6	105.2	113.16	106.8	110.45	102.25	104.04	110.04	111.11	105.26	106.15	105.68	106.32	108.12	113.24	106.64	102.13	109.13	111.89	107.86	99.819	113.38	108.67	106.44	112.04	112.57	104.61	110.87	108.14	107.99	110.14	108.64	112.25	107.68	108.28	109.15
102.89	106.41	104.81	110.15	105.14	107.66	108.66	105.6	108.5	102.73	100.78	108.97	108.11	96.297	106.64	104.75	102.31	100.94	107.35	100.99	107.95	108.81	104.18	106.65	101.77	106.62	104.02	106.57	101.63	107.39	99.784	105.98	104.66	106.55	104.56	97.728	106.43	108.81	104.64	110.66	104.67	104.77	107.73	107.28	107.53	108.72	103.89	105.86	102.85	108.79
112.75	106.25	102.42	102.07	103.25	99.769	99.725	101.95	110.1	106.69	107.4	109.26	107.86	108.81	103.02	107.32	107.97	104.26	102.8	105.04	106.13	99.674	112.77	109.99	101.95	109.12	103.57	111.58	104.95	103.76	110.63	106.33	106.01	102.1	102.05	100.27	106.68	100.1	104.75	104.82	107.85	106.27	105.73	99.111	102.18	104.4	106.61	107.91	108.74	102.84
107.54	104.22	104.19	102.19	103.93	103.4	103.5	101.74	116.73	97.993	98.322	109.28	108.74	108.78	105.21	109.92	107.19	107.06	104.01	114.79	103.37	104.43	110.55	113.54	102.9	115.24	107.12	109.11	96.029	111.85	108.92	109.17	107.33	105.15	106.9	110.21	105.92	104.28	105.65	112.11	108.06	104.02	113.64	105.59	109.08	105.63	102.41	112.71	106.13	103.92
104.29	108.62	103.08	98.04	103.07	110.51	106.79	103.65	101.65	104.58	106.13	102.16	106.19	109.18	100.17	104.95	100.88	102.59	111.58	107.24	104.35	109.11	103.26	107.43	104.48	104.18	116.24	104.45	109.28	100.68	103.55	107.21	104.53	106.08	109.65	104.06	102.28	105.5	109.55	111.07	108.04	104.56	104.44	107.61	104.47	102.9	111.98	104	105.89	105.33
110.94	106.94	118.84	108.32	111.66	114.93	104.36	104.44	106.73	106.25	108.89	111.61	103.79	113.82	115.1	112.15	113.06	110.07	101.95	104.56	104.85	109.44	113.27	106.21	108.26	108.14	107.09	106.23	111.88	108.7	111.64	108.88	112.21	107.65	105.92	103.77	106.16	112.58	106.96	108.12	111.76	110.31	106.96	108.13	104.22	111.23	112.67	104.06	112.82	110.88
104.98	104.48	103.21	102.5	99.803	103.2	95.827	97.99	100.19	99.276	106.65	102.59	104.3	103.1	98.068	102	105.79	99.073	100.5	102.99	100.21	102.17	105.19	100.88	103.33	101.23	103.17	105.99	100.3	96.45	99.289	94.128	100.61	103.89	101.71	102.6	101.41	99.976	98.631	101.81	107.09	99.582	103.01	104.53	96.351	105.76	102.65	100.66	104.19	102.9
111.52	112.25	110.44	112.57	110.38	105.95	114.93	112.05	110.38	106.8	112.07	104.58	107.97	112.25	110	106.07	110.04	104.01	115.1	110.53	113.41	110.47	104.79	111.35	112.47	113.22	111.91	110.29	111.48	110.47	106.95	101.9	109.43	109.7	109.69	105.9	111.34	109.37	106.77	102.18	111.87	115.08	106.51	106.67	108.81	106.77	113.02	110.36	113.87	105.23
104.44	111.79	111.11	107.26	111.44	104.24	110.36	108.37	100.16	106.41	101.2	105.85	101.65	111.44	105.35	107.67	108.2	106.61	108.89	111.17	114.59	105.2	108.74	103.88	109.2	105.5	110.64	100.63	107.23	111	109.31	108.37	107.96	107.27	107.04	104.44	109.13	105.2	106.29	109.26	107.59	112.84	110.65	106.03	109.23	113.57	106.67	106.7	110.94	110.65
110.66	103.35	107	108.5	106.1	108.32	111.55	108.21	107.24	107.49	107.1	112.06	108.17	108.89	109.96	104.06	105.21	106.17	108.28	106.62	107.14	106.97	107.42	108.4	111.09	111.79	106.69	106.29	113.4	109.16	106.15	107.39	105.83	104.55	110.29	111.41	110.09	107.78	114.95	105.11	108.58	103.33	112.13	106.38	104.75	105.89	113.87	108.25	104.48	105.76
108.14	112.13	101.56	108.18	105.29	104	101.37	112.05	100.78	106.17	109.67	110.22	106.84	109.14	109.8	103.67	110.34	102.49	103.04	100.55	100.09	108.08	101.25	97.649	103.31	102.47	95.046	103.6	109.57	102.43	99.693	107.65	110.28	100.67	102.74	106.75	107.69	103.87	106.84	107.87	108.52	107.99	106.29	102.12	102.71	106.6	98.939	110.94	107.58	103.16
100.4	97.126	101.52	93.143	96.121	96.693	99.086	99.111	95.271	98.875	100.72	92.182	94.924	101.86	99.973	101.05	99.381	95.482	101.49	98.442	98.634	92.815	100.02	103.49	105.34	101.04	98.668	100.55	99	93.909	97.956	96.058	97.143	96.924	100.6	100.2	92.572	102.93	107.91	99.28	90.236	97.754	98.352	95.05	103.69	98.205	98.968	108.13	95.617	100.15
108.61	110.35	105.47	104.62	103.31	108.67	101.64	105.94	104.37	106.64	106.96	112.16	103.79	109.17	108.41	106.2	108.48	105.05	108.99	107.15	100.91	106.43	111.55	104.86	104.61	113.66	104.99	112.76	107.54	107.37	101.93	104.46	108.25	103.56	107.46	104.72	106.89	97.505	107.54	108.26	105.65	104.91	100.02	107.94	106.16	102.25	109.36	108.79	106.16	104.3
99.438	103.07	98.004	91.319	103.2	103.33	101.53	98.452	101.34	103.85	101.25	99.312	94.672	101.57	100.78	92.486	99.279	94.105	96.391	106.31	94.416	95.593	99.745	97.884	95.884	103.39	100.72	102.58	97.297	95.782	103.57	98.226	107.78	99.22	92.409	97.627	98.116	94.489	94.19	97.26	94.861	99.67	103.59	100.96	92.997	103.99	100.2	100.54	95.403	95.513
105.76	107.23	110.44	108.7	103.74	109.08	106.62	106.97	101.61	96.482	104.93	110.38	106.29	99.512	102.47	110.17	100.73	106.16	97.646	109.49	109.4	100.78	102.24	107.39	109.08	102.27	101.98	105.59	102.5	96.897	103.78	108	107.54	99.633	104.95	105.38	111.86	106.9	112.02	99.798	100.5	106.49	112.16	111.18	100.72	104.76	101.64	109.01	102.4	110.27
104.63	103.09	110.84	105.76	102.63	104.44	105.51	106.37	108.62	105.94	102.77	105.81	102.5	102.94	109.95	102.09	107.18	105.67	102.93	102.83	106.54	113.73	102.66	104.35	108.14	110.93	108.1	101.71	105.72	104.67	105	100.69	102.07	107.6	110.71	97.851	107.21	107.12	103.46	104.45	109	103.91	107.61	105.84	111.05	111.03	111.1	103.87	103.04	104
102.41	104.47	96.709	99.751	97.945	99.235	106.87	100.43	99.215	103.29	97.88	106.25	96.642	101.75	96.558	100.03	102.08	104.25	100.73	99.098	99.767	103.43	96.682	97.943	97.938	92.673	101.81	99.037	103.18	96.261	98.425	103.42	99.213	96.997	103.05	97.684	104.85	94.694	101.48	100.46	107.41	98.518	103.79	104.59	110.22	98.237	100.64	98.044	94.307	101.75
104.5	95.986	104.01	106.22	99.748	103.54	110.73	103.89	104.44	113.04	106.32	108.39	101.56	105.39	105.94	97.666	104.31	101.27	99.09	103.15	107.64	98.906	104.85	95.91	99.617	100.98	108.34	104.6	103	99.495	109.77	104.45	101.1	105.06	110.06	100.61	104.99	102.21	95.511	105.65	101.85	96.865	103.02	101.95	99.799	99.053	98.835	101.42	102.5	103.67
105.85	110.51	115.66	107.09	108.71	105.52	108.76	109.82	112.16	114.68	112.02	105.19	110.96	104.32	109.32	110.92	109.92	108.24	109.25	107.84	104.78	111.97	110.04	110.24	109.53	109.58	113.81	103.24	110.82	109.02	104.44	108.17	103.24	111.2	108.2	107.52	105.44	106.54	104.34	111.4	109.81	108.57	111.08	106.55	103.09	105.59	111.15	108.28	105.09	107.43
99.252	105.44	109	99.674	105.99	111.54	102.44	104.29	105.63	100.38	107.49	101.43	104.11	106.84	102.35	103.04	112.71	107.16	111.49	101.16	108.93	105.51	105.48	112.66	107.21	107.86	100.86	107.48	102.6	104.95	108.17	110.16	107.76	108.38	107.16	104.54	105.52	103.07	108.77	105.48	110.6	101.19	104.75	106.97	103.01	102.34	109.77	107.37	108.76	105.27
114.72	108.97	112.56	106.62	106.27	103.05	110.39	110.1	107.1	112.86	111.07	110.41	103.23	106.74	110.83	112.55	114.29	114.95	108.89	108.13	106.77	103.56	101.61	107.16	105.31	104.39	109.17	112.34	111.91	110.26	112.87	113.98	103.98	112.56	113.14	107.88	106.14	106.82	105.47	106.02	103.92	106.64	106.5	106.37	108.73	112.34	106.79	109.22	106.75	102.95
97.585	102.47	96.871	104.41	105.99	94.828	102.28	99.024	95.287	96.571	103.29	98.555	103.95	103.38	106.82	111.61	100.64	96.742	99.843	99.652	99.543	104.85	104.14	95.455	101.61	105.3	101.19	98.686	98.373	102.03	103.58	103.31	100.76	97.859	104.18	100.23	95.825	107.63	104.36	101.92	104.8	102.09	97.82	99.989	100.79	97.95	99.702	98.566	98.735	102.4
101.09	97.925	97.862	96.824	98.645	105.19	100.79	99.886	100.51	96.625	100.62	102.89	95.99	104.14	102.01	100.03	100.6	100.6	100.87	100.27	101.16	98.265	98.79	107.89	97.566	100.06	99.645	102.48	97.809	95.22	105.3	108.73	97.906	99.534	102.42	99.08	101.76	100.92	98.386	98.639	97.554	101.31	103.96	101.05	96.725	97.046	93.316	101.2	102.25	101.87
106.5	104.48	98.771	114.06	100.95	109.01	102.24	104.69	104.43	106.02	106.09	99.292	106.21	114.54	107.76	106.05	107.19	112.77	108.88	108.3	105.1	109.58	108.32	105.06	103.29	105.99	100.81	102.95	104	105.59	107.92	104.63	106.47	107.24	108.42	105.41	106.68	105.28	105.39	104.62	104.49	96.628	96.771	106.95	102.68	108.32	104.36	106.59	104.46	103.08
101.9	112.19	102.2	110.34	106.06	103.34	108.38	105.84	110.05	109.37	105.15	115.33	104.57	108.76	108.19	107.67	107.46	103.24	106.14	107.15	100.42	108.46	108.75	104.79	111.76	105.71	99.578	109.45	100.67	105.33	109.24	101.9	105.23	107.61	104.1	106.08	100.97	105.43	105.17	105.93	106.66	104.36	103.92	105.29	104.26	104.88	103.88	108.02	109.32	105.51
100.45	104.78	110.64	104.98	108.28	109.51	112.85	108.46	107.98	105.94	100.43	104.02	99.723	111.37	99.125	107.48	106.13	108.25	104.06	104.49	103.54	103.27	99.911	105	100.64	108.92	107.8	103.29	111.52	108.05	106.64	100.43	100.73	109.43	104.06	107.69	97.64	103.94	107.8	107.41	102.66	107.08	105.62	104.73	103.38	108.35	110.37	116.1	101.72	101.78
102.53	97.403	98.86	95.954	93.421	98.206	96.49	98.225	98.598	97.237	93.183	97.389	98.108	97.464	104.52	100.16	100.31	95.662	96.157	92.739	99.596	95.855	98.271	101.88	97.181	98.604	97.141	95.051	97.999	95.472	96.342	99.927	96.491	95.977	96.304	94.031	95.825	101.49	92.483	101.54	99.767	96.45	96.325	98.911	101.87	94.414	97.699	95.634	95.077	100.6
102.9	110.52	100.77	107.23	101.95	105.5	102.89	105.21	102.63	102.25	105.74	107.55	102.3	102.29	109.42	100.32	106.7	102.77	106.43	104.12	104.99	108.99	101.32	103.68	112.32	113.76	102.23	110.09	105.15	102.18	107.7	100.76	98.069	101.38	108.15	108.39	95.015	106.21	108.75	107.62	106.18	100.08	104.23	107.08	112.72	103.92	101.82	106.09	106.73	104.12
108.24	111.76	101.29	112.26	106.13	107.02	107.71	112.26	105.48	110	107.26	111.94	107.91	111.83	107.55	109.2	104.86	108.31	103.72	114.13	107.99	108.76	109.81	104.58	117.45	113.84	110.15	109.41	110.45	106.93	106.79	110.47	110.64	109.03	107.52	107.23	107.41	105.7	109.13	105.35	104.2	106	110.83	105.53	105.39	109.85	111.34	113.39	107.75	111.47
110.9	104.8	111.94	112.41	113.8	111.9	107.84	109.49	106.57	110.82	104.22	107.22	106.75	106.71	108.36	106.17	112.36	113.05	105.6	109.4	114.69	110.04	113.7	105.94	106.46	109.83	103.84	106.78	110.83	103.03	105.66	108.82	108.1	111.62	109.31	107.06	110.67	104.13	106.97	104.86	113.34	110.3	104.91	104.69	108.21	105.15	108.69	113.35	108.35	106.01
105.82	109.92	108.11	108.08	103.56	105.13	111.05	113.42	101.09	98.246	108.12	111.2	110.46	105.32	106.55	101.67	105.8	107.81	103.48	100.69	104.85	110.05	108.99	107.63	107.28	106.56	107.43	106.65	110.44	104.77	101.74	110.85	108.75	109.47	107.73	105.02	113.18	105.76	111.95	109.34	107.3	106.38	106.13	102.07	106.62	111.02	104.61	111.84	103.63	104.09
108.04	108.02	102.74	107.85	105.81	101.62	102.09	104.33	102.92	103.9	107.71	106.65	104.34	108.65	107.73	102.23	102.66	103.68	106.72	107.07	111.53	101.87	103.97	106.76	107.83	102.11	105.29	104.76	104.81	103.72	107.19	102.63	113.19	106.49	102.54	114.63	103.59	104.27	106.13	106.41	102.26	104.28	106.24	108.03	104.3	104.12	109.47	108.16	101.39	108.75
95.428	97.359	99.492	95.015	98.137	99.478	99.227	97.977	105.04	96.888	97.224	92.932	96.502	97.716	100.97	100.28	97.722	101.36	101.2	98.336	101.54	104.77	103.37	110.07	103.8	101.44	100.3	95.489	105.16	97.972	102.51	99.486	105.35	101.39	106.61	102.69	101.54	101.58	100.67	96.366	103.36	95.079	98.443	106.85	101.76	100.92	102.28	100.69	98.604	103.58
98.084	106.6	107.97	103.25	103.83	110.44	103.34	107.15	111.24	107.78	106.26	103.32	101.28	108.61	104.4	104.72	105.85	113.69	106.65	107.28	109.38	107.89	106.74	107.96	102.14	102.52	107.26	101.81	103.35	111.15	110.48	111.69	107.78	102.54	104.97	105.12	99.048	104.15	101.09	105.24	104.2	108.1	101.47	108.62	105.08	107.36	110.93	94.458	102.76	111.26
107.32	105.16	105.7	104.95	106.7	101.82	105.12	106.02	101.17	104.06	102.06	105.27	104.89	104.86	108.41	111.32	103.37	106.37	104.2	110.23	107.13	107.07	106.73	99.548	104.84	99.418	108.24	102.18	105	100.5	106.53	104.13	102.12	108.3	104.03	107.58	107.46	106.56	104.52	105.07	101.47	111.36	105.14	109.05	111.87	107.38	103.88	112.17	107.06	108.27
111.54	102.01	112.93	102.93	108.49	107.79	106.11	109.86	110.65	104.42	106.73	110.46	106.75	106.75	111.18	109.25	102.17	110.93	109.11	112.39	105.95	107.35	98.819	112.09	102.33	108.06	111.92	111.48	107.5	112.95	106.71	105.01	103.89	106.62	110.54	103.62	109.16	116.46	109.38	112.25	104.56	115.17	103.19	102.04	111.03	104.76	105.99	107.86	103.24	111.99
106.62	105.78	107.92	104.69	103.97	100.96	104.74	108.21	110.46	103.84	106.58	114.71	104.66	109.67	107.96	104.64	106.68	99.805	110.3	109.57	109.09	111.42	101.58	100.57	107.55	104.33	116.79	103.76	105.09	104.41	110.93	106.81	113.07	104.73	108.41	103.47	107.55	102.48	105.78	110	104.6	110.17	109.38	101.85	105.67	109.35	107.17	110.89	109.02	103.29
109.97	101.79	106.19	111.62	104.16	108.83	103.5	108.51	105.83	103.81	109.54	98.485	104.46	102.08	104.98	107.74	106.8	106.59	108.05	105.87	107.6	103.18	100.89	109.21	103.66	111.09	104.28	110.38	109.18	104.03	107.99	105.27	103.8	108.07	103.22	108.21	106.22	108.77	104.83	105.78	107.14	107.59	102.62	103.27	108.85	105.28	106.71	103.77	104.96	106.92
111.82	107.51	116.12	110.66	110.53	107.21	108.94	105.04	110.29	105.96	113.94	111.12	109.62	107.77	112.39	108.41	104.7	110.21	100.18	109.51	103.95	111.03	112.79	106.95	100.29	109.95	110.59	110.56	109.12	104.42	104.31	105.26	106.56	110.66	108.62	108.9	106.98	109.14	108.62	103.89	109.06	107.93	102.04	110.57	108.38	107.93	108.7	109.79	106.4	108.17
110.85	106.96	109.93	113.14	105.95	107.89	113.86	108.71	101.36	108.84	103.55	106.28	109.1	111.06	108.36	109.74	107.65	114.57	107.27	106.1	104.35	106.97	103.57	115.13	110.32	104.26	101.25	106.42	109.14	105.15	112.82	113.76	114.42	109.09	108.89	108.51	109.19	106.98	111.1	100.73	112.78	106.58	104.99	112.36	109.06	112.33	106.92	110.64	107.12	109.1
106.21	107.33	101.91	103.13	102.16	106.45	106.37	107.1	103.02	104.21	109.15	104.76	104.63	106.22	107.64	103.78	103.63	108.45	103.31	106.15	105.69	101.33	111.08	97.507	110.01	101.52	105.17	102.17	103.91	107.41	101.16	108.98	94.111	111.47	106.1	110.19	103.54	106.17	108.26	110.38	109.57	101.03	103.48	101.25	101.17	100.99	99.687	106.68	112.37	105.66
110.97	111.55	109.58	110.02	106.39	105.45	102.99	112.85	109.71	106.68	107.24	113.48	103.42	111.7	104.72	106.21	104.74	104.97	106.21	112.83	108.66	109.67	107.85	105.08	108.77	112.23	102.62	106.12	105.49	102.86	111.16	109.25	109.48	111.64	111.27	109.48	108.35	104.89	110.91	100.82	110.17	105.94	106.08	108.8	108.27	109.03	108.59	105.21	110.27	105.82
104.76	109.13	106.25	102.45	103.16	104.67	111.12	106.77	100.18	105.12	103.54	105.66	103.41	103.38	113.33	110.46	107.38	108.49	105.16	105.66	105.89	107.78	101.41	99.688	100.43	105.53	101.91	101.16	113.68	107.35	101.66	108.17	106.26	107.61	106.14	103.14	104.27	110.12	105.73	109.83	107.69	108.04	101.75	104.75	103.73	108.65	104.31	101.95	103.52	105.67
112.93	108.03	109.88	109.08	109.49	115.33	105.19	102.33	102	113.47	110.73	106.27	112.01	100.03	109.91	112.44	111.65	102.29	105.61	112.13	112.44	106.69	107.18	105.21	106.28	108.88	107.34	104.69	106.4	105.96	106.61	106.35	106.79	104.22	107.29	103.91	105.69	104.35	115.56	106.95	106.73	98.708	103.8	107.39	103.31	112.8	101.43	111.83	116.74	111.86
115.34	106.34	104.14	101.33	107.23	109.75	105.77	111.51	104.74	105.51	105.7	103.05	105.1	108.35	108.63	106.89	106.08	108.13	101.31	103.83	106.16	101.92	100.63	104.34	107.86	103.28	104.9	103.67	101.8	100.47	98.656	103.75	105.25	109.22	107.9	103.88	108.37	107.35	107.62	105.45	102.66	106.15	102.29	105.64	107.58	112.22	100.5	103.69	107.7	106.75
105.71	108.69	106.67	107.79	108.32	106.7	110.95	105.47	105.26	106.64	105	108.23	106.35	112.3	108.63	106.54	107.7	107.41	97.537	108.33	108.63	105.78	107.38	103.09	108.99	107.25	110.5	103.29	108.15	115.52	107.17	106.05	108.4	102.59	104.2	101.56	107.03	99.949	105.82	109.15	108.3	110.04	105.95	111.89	108.17	102.03	113.06	112.92	111.35	106.38
108.08	107.76	93.371	103.07	105.43	105.05	107.2	105.66	105.53	108.56	100.75	111.26	106.14	102.45	102.85	102.78	94.401	107.73	105.83	107.37	112.74	109.99	101.13	108.92	110.35	100.46	104.29	108.52	109.64	100.88	106.77	105.15	102.89	110.92	105.62	111.64	105.73	106.44	107.44	108.02	105.03	112.43	103.31	100.87	109.43	107.4	104.86	102.48	110.74	103.91
109.03	107.02	106.88	108.21	105.47	106.31	104.22	100.79	108.35	105.1	105.26	103.41	101.6	104.39	107.44	102.15	103.99	108.96	108.51	105.66	107.77	107.19	115.24	111.16	100.07	106.31	110.74	100.61	109.51	106.98	111.02	103.47	104.1	106.38	100.6	98.478	100.41	103.3	105.22	103.45	105.22	104.94	112.91	99.678	106.32	106.84	108.95	112.65	113.24	99.787
103.65	104.7	102.46	109.29	110.87	105.85	108.13	109.87	103.27	106.03	107.16	106.52	105.23	107.8	109.78	110.08	103.12	106.02	107.35	108.19	102.04	105.86	110.51	104.63	107.95	108.23	107.28	108.53	104.74	113.14	104.93	106.67	112.14	102.59	109.99	104.68	104.81	96.865	108.5	110.41	109.46	104.92	104.84	112.23	106.11	108.24	109	106.91	106.42	110.32
109.45	107.5	107.3	113.12	107.77	109.47	105.01	107.11	111.74	114.18	109.68	112	110.66	109.2	108.19	108.11	112.08	110.33	107.48	113.16	99.464	104.34	109.08	108.37	115.83	112	106.45	110.51	114.77	101.76	104.76	111.13	112.29	104.55	108.91	107.27	108.63	109.18	103.03	109.19	111.88	107.17	101.98	107.52	102.22	107.71	108.9	107.06	101.64	108.85
99.209	104.45	96.072	97.803	97.909	103.69	102.42	99.726	93.683	97.167	102.93	96.505	95.501	101.66	92.046	96.776	102.32	106.59	97.246	103.08	98.403	97.289	94.85	93.82	99.226	96.809	95.653	100.87	102.21	92.58	99.542	95.391	92.819	97.786	100.93	96.033	105.24	97.229	99.519	98.418	97.687	93.888	95.288	101.16	98.391	96.894	104.46	102.32	95.298	92.919
110.4	105.82	104.38	99.125	110.4	109.14	111.48	113.51	109.4	105.2	110.06	99.713	102.51	109.89	108.04	108.38	107.27	105	100.78	104.97	106.47	104.09	104.5	107.44	111.54	107.54	104.96	112.9	98.363	106.27	101.67	108.22	104.99	105.4	103.65	103.96	102.62	104.2	103.34	103.89	107.73	109.15	108.62	102.33	106.22	110	101.54	108.27	106.99	103.98
107.21	108.35	103.41	110.49	104.44	114.6	106.19	107.18	105.47	101.28	105.63	107.35	99.188	110.86	108.86	106.24	102.5	110.26	105.04	109.19	104.27	104.31	108.86	106.5	114.45	110.41	112.84	107.96	106.49	105.27	108.15	105.93	108.76	112.11	111.35	103.76	105.86	105.64	111.89	105.33	109.93	112.37	109.18	110.26	115.08	109.67	109.3	103.42	110.47	113.62
112.53	107.89	111.31	108.92	105.5	104.02	106.31	112.26	113.69	107.89	111.4	110.94	107.83	106.92	111.99	122.02	113.52	114.63	111.05	116.63	104.99	107.13	113.84	116.95	103.24	116	116.3	102.07	109.19	105.97	110.99	113.26	108.93	107.41	106.56	108.35	116.8	113.68	111.39	109.7	112.02	107.71	109.21	109.66	110.27	113.23	103.92	110.78	110.3	105.56
104.11	99.025	111.39	101.2	102.51	107.96	103.26	104.69	94.913	113.65	102.19	108.79	111	111.49	104.64	106.08	102.61	102.63	107.83	109.25	103.85	108.95	104.74	105.16	110.32	108.99	109.5	111.57	103.23	102.04	106.28	106.16	106.55	106.11	100.85	106.76	106.34	107.04	102.12	106.09	105	107.03	105.1	97.674	104.92	108.03	114.82	100.71	101.14	104.13
107.13	108.48	102.11	103.21	101.69	106.59	105.95	101.19	113.12	104.68	105.16	105.96	109.31	108.16	107.91	106.87	105.79	104.76	99.142	107.87	109.2	102.24	110.17	103.93	102.84	111.4	101.71	111.21	106.73	112.4	99.897	111.7	108.45	101.79	98.763	108.93	103.2	107.8	100.39	105.44	102.97	108.86	108.5	106.73	101.46	101.61	108.77	107.1	111.22	104.26
99.906	105.66	108.29	105.82	104.35	105.15	106.87	105.58	106.55	108.66	102.59	102.72	104.12	107.48	108.39	101	110.73	103.6	104.81	108.82	103.93	108.93	112.07	101.41	96.928	105.22	107.12	103.96	103.51	99.344	107.79	104.08	101.53	101.89	104.21	108.84	107.17	106.93	102.84	97.75	107.65	102.74	102.14	106.45	108.2	98.825	105.75	108.91	102.15	101.94
112.19	106.54	105.03	100.67	108.11	107.8	103.56	102.25	107.84	105.33	106.86	110.18	108.81	99.592	108.72	99.026	106.6	106.48	104.18	103.16	108.91	101.66	104.96	110.06	99.469	101.6	105.19	111.08	101.78	105.89	104.88	111.09	102.58	109.9	101.84	113.09	105.45	104.07	103.62	101.11	105.82	105.71	100.84	105.99	102.55	104.4	104.54	111.37	107.81	103.83
111.16	108.83	101.85	101.21	102.56	114.25	107.24	105.47	101.28	106.31	102.96	95.365	100.35	99.481	108.45	105.18	107.46	100.14	105.03	108.66	102.72	107.29	108.15	105.13	104.38	104.69	106.83	111.62	104.17	105.65	100.83	104.11	106.42	103.77	106.17	98.368	112.5	109.86	110.77	104.44	104.42	103.68	108.74	97.455	106.97	101.98	111.54	98.165	100.43	102.7
112.61	103.78	118.26	108.75	107.65	110.72	103.4	106.06	105.11	111.31	110.37	103.61	106.85	104.68	100.58	107.11	102.09	103.5	105.47	110.58	106.1	101.84	108.03	106.22	103.32	107.06	111.27	108.26	104.88	102.34	106.6	107.07	106.72	101.45	106.22	108.87	104.61	113.48	107.43	105.61	112.39	102.9	110.22	107.81	108.49	104.96	111.04	110.7	110.84	110.06
112.77	112.63	108.88	108.12	106.32	104.54	110.91	104.38	105.48	108.75	107.46	109.46	110.17	109.39	102.9	111.03	107.22	117.33	106.94	108.14	107.47	105.25	107.04	100.99	108.89	106.06	111.8	109.45	104.31	103.65	108.61	109.39	107.83	111.51	116.18	106.1	111.45	106.14	104.63	104.39	110.42	101.49	108.62	106.39	114.46	107.01	109.12	108.76	107.96	109.02
105.81	110.17	113.22	109.21	107.62	111.28	108.01	112.59	109.85	112.86	104.32	111.9	105.92	107.69	105.29	107.05	107.62	107.53	107.23	106.56	106.78	113.79	105.43	108.11	114.98	110.77	104.69	107.35	106.45	101.57	105.52	108.9	107.05	110.41	107.2	104.52	109.48	111.12	107.48	104.23	104.16	107.07	107.54	109.71	106.86	105.63	106.94	107.23	110.73	108.88
98.009	106.46	104.61	103.66	106.04	103.62	112.13	104.69	107.12	109.68	111.95	108.26	108.06	108.39	103.17	107.21	101.22	107.61	104.65	108.96	103.17	100.86	110.6	105.88	102.43	107.62	106.26	102.13	104.99	106.69	106.46	105.85	103.57	102.49	100.68	106.24	110.14	105.53	107.6	106.61	102.95	110.24	104.57	110.8	104.14	106.55	108.93	106.01	99.458	102.95
112.43	109.28	99.484	110.74	104.58	110.37	105.98	110.9	109.05	109.15	108.32	107.3	107.39	100.98	107.17	106.36	107.95	108.27	99.308	107.19	106.44	102.69	106.3	107.55	106	106.69	103.52	99.314	107.99	101.86	111.47	111.95	107.66	110.52	109.66	103.95	112.04	106.18	101.53	107.55	110.57	109.66	103.64	99.393	108.45	105.21	106.01	109.97	110.73	107.28
96.243	98.862	102.33	96.198	105.68	94.033	96.211	101.11	97.035	94.585	99.546	98.209	93.285	96.749	100.11	93.082	96.907	97.497	101.93	98.407	96.459	103.61	100.25	99.268	96.629	106.47	97.905	97.915	98.741	103.39	101.5	100.47	99.551	103.22	100.74	101.4	100.45	100.1	100.45	99.772	99.231	98.123	100.68	96.817	96.65	101.55	103.59	103.48	95.286	88.83
109.36	111.04	105.38	107.44	102.17	110.99	104.74	109.26	102.24	105.51	98.883	114.24	107.58	109.24	111.38	104.95	108.28	106.41	107.6	111.91	107.09	110.07	114.82	102.15	105.76	102.68	112.42	106.77	110.2	108.26	110.4	106.22	113.96	105.04	114.18	106.1	111.69	106.39	109.28	103.29	107.7	109.11	107.89	113.19	113.2	105.54	107.52	113.44	108.22	112.53
98.857	100.88	97.612	102.56	101.14	101.79	95.67	102.12	96.431	99.441	95.147	96.701	103.48	101.34	91.859	102.01	103.29	95.889	94.205	100.94	96.943	95.062	97.386	102.64	103.32	95.626	98.584	98.91	97.363	100.21	96.074	100.09	91.556	97.045	95.279	95.809	98.661	96.758	98.168	99.848	98.622	101.32	97.687	98.677	99.521	103.36	99.445	100.27	97.495	101.45
112.38	112.56	103.14	104.1	103.48	94.791	105.97	110.71	104.52	109.3	107.36	109.96	102.62	109.27	105.26	104.66	101.05	106.36	103.15	109.37	104.27	101.72	102.4	106.22	102.12	101.76	105.72	111.11	107.05	106.05	107.01	105.94	107.8	103.35	103.02	109.91	106.29	105.09	105.87	104.65	105.64	104.97	100.77	109.93	104.29	96.32	108.06	103.2	108.7	107.92
108.38	111.94	108.9	115.12	104.54	114.07	103.7	109.64	103.2	104.49	104.89	105.39	108.82	112.71	114.36	115.61	106.84	108.39	107.75	112.3	113.52	105.03	104.71	101.68	110.25	109.66	116.43	112.5	104.68	109.4	109.61	114.29	111.35	109.03	115.39	111.28	107.06	106.19	110.92	114.17	107.57	112.38	108.57	108.89	109.07	108.37	103.23	107.02	111.94	110.36
109.26	109.37	111.34	105.99	110.07	115.91	103.76	107.02	103.54	111.4	113.16	112.8	116.04	110.37	108.32	115.26	113.7	103.92	113.69	102.58	111.96	115.13	108.55	104.9	111.94	106.19	107.56	107.84	110.72	112.66	109.14	107.2	109.22	111.49	112.78	108.97	111.65	109.31	111.65	111.71	114.82	114	112.23	107.11	109.81	106.35	105.94	115.33	108.15	107.36
111.59	109.88	104.23	108.23	114.08	107.66	105.42	105.48	111.41	106.52	109.12	108.78	109.82	108.91	106.54	101.33	106.16	109.38	106.71	101.52	100.53	112.63	105.61	109.8	106.95	104.71	109.42	106.57	111.59	102.35	112.07	107.17	111.16	107.94	103.48	107.24	107.63	105.29	112.15	110.31	105.65	108.57	109.14	98.838	110.92	102.34	110.73	106.57	116.09	107.34
103.12	102.07	101.8	95.472	100.86	103.29	95.587	94.48	97.334	100.61	96.403	95.837	91.367	102.3	103.75	106.67	96.849	100.26	98.139	97.858	98.631	101.22	95.687	101.59	96.594	95.484	92.646	100.56	96.873	98.711	92.649	99.757	107.27	98.755	96.493	101.15	93.134	98.937	101.5	106.39	97.484	100.44	92.27	103.6	96.768	97.604	102.28	100.25	90.962	94.73
107.16	104.25	100.01	109.27	104.01	104.75	112.69	108.77	108.03	104.3	105.71	106.78	103.68	106.85	106.15	106.58	107.98	106.07	98.062	105.55	107.87	106.39	107.18	103.76	105.09	114.37	108.79	100.9	105.1	105.36	108.57	111.55	107.19	103.05	111.19	102.01	111.34	100.93	110.15	105.64	116.93	107.54	104.1	107.81	104.15	111.4	105.5	102.84	101	106.15
[truncated: 150 more columns]
