# Supplementary material for: Genetic dissection of main and epistatic effects of QTL based on augmented triple test cross design
Source: PLoS One. 2017 Dec 14;12(12):e0189054. doi: 10.1371/journal.pone.0189054 (PMC5730204; doi:10.1371/journal.pone.0189054)
Supplement: S10 Supporting Information — (ZIP) [file pone.0189054.s010.zip › z6_650_0.2_5.csv]

112.76	101.38	113.07	110.08	105.37	107.36	103.08	109.99	103.14	101.89	100.53	97.087	97.277	108.47	105.86	108.51	108.06	108.82	114.14	107.33	102.28	93.124	98.003	104.88	102.07	99.42	105.19	103.1	105.06	111.45	104.49	110.88	106.18	108.88	98.124	101.52	103.15	120.66	108.1	101.45	85.765	99.734	107.64	97.041	98.506	107.14	103.04	109.09	105.06	109.57
106.19	101.62	104.98	108.65	98.946	111.56	104.86	102.09	105.81	98.821	96.612	107.83	115.58	115.42	106.03	108.4	112.53	117.83	110.06	95.564	101.64	111.16	109.43	110.92	102.64	110.32	114.09	109.44	105.7	109.7	101.94	100.84	107.5	108.79	104.72	108.88	108.14	99.701	112.87	103.8	96.952	106.83	104.87	106.24	104.59	114.75	105.1	110.8	107.67	103.85
94.003	102.24	105.12	105.93	101.17	115.03	101.65	104.85	106.69	107.32	98.935	107.37	104.57	106.88	106.24	109.06	113.16	108.86	106.97	105.86	102.64	111.97	102.04	106.2	115.04	107.53	112.35	98.461	104.3	102.91	110.71	112.97	104.1	108.33	109.87	107.03	106.19	106.77	111.67	115.02	108.41	103.49	111.69	99.775	100.36	109.39	107.31	104	113.31	103.21
99.235	105.72	107.04	106.11	103.39	111.38	98.654	108.41	103.79	105.69	106.04	103.28	102.39	113.72	108.87	105.73	104.38	109.05	113.04	110.4	113.88	110.73	112.74	103.87	109.94	107.64	110.5	111.27	114.65	108.64	102.28	106.84	110.59	106.73	116.24	109.68	103.85	105.03	115.07	106.57	107.74	114.83	113.25	116.64	113.72	106.16	110.21	111.42	109.32	108.5
91.257	96.986	103.72	99.153	92.796	99.557	95.375	93.619	98.004	106.21	94.927	97.605	103.2	95.659	101.18	94.257	101.02	100.26	95.913	105.23	103.39	100.57	95.402	99.328	99.406	106.02	100.88	90.146	101.86	97.002	100.11	101.08	101.21	106.08	97.916	103.75	101.69	99.265	104.01	100.98	104.09	86.521	92.523	87.236	89.316	96.125	100.82	106.67	100.76	102.43
103.34	108.4	110.56	107.05	112.88	97.517	102.81	102.81	111.07	104.81	110.4	112.19	108.99	105.96	103.37	105.59	105.11	113.48	104.1	101.91	102.52	105.41	106.69	104.32	109.77	100.04	104.94	100.64	107.77	109.29	102.76	92.883	113.5	98.578	104.3	100.08	102.67	109.06	102.45	102.79	97.563	95.107	104.65	108.97	106.57	97.469	112.89	102.78	101.46	110.94
95.357	100.26	109.4	101.72	103.92	101.94	96.779	104.78	99.667	99.96	97.529	100.81	98.9	97.334	107	98.063	102.03	92.909	96.384	104.59	101.27	97.137	99.302	96.878	93.811	98.984	93.124	98.335	104.9	103.72	109.65	97.761	99.85	96.547	105.95	95.859	118.28	92.966	91.378	99.613	103.4	100.41	94.59	96.699	104.34	92.88	98.337	89.957	103.76	102.06
112.73	112.72	102.06	104.93	112.27	108.77	103.37	106.55	110.75	104.82	94.05	104.37	102.59	112.03	113.21	105.28	110.25	108.27	116.02	108.51	105.48	109.77	101.95	113.16	99.002	98.879	96.246	103.34	111.24	108.06	108.52	111.9	103.71	106.25	100.19	107.08	103.75	109.34	104.24	105.3	114.52	106.84	107.34	101.38	100.69	103.67	109.25	100.6	96.542	106.39
110.51	107.96	103.04	97.351	108.88	102.35	106.86	108.93	108.04	100.73	107.75	99.688	101.53	98.787	102.65	106.14	110.53	108.92	109.07	115.09	105.48	102.6	111.66	109.52	99.12	101.58	106.2	105.99	102.33	109.68	115.62	108.32	107.21	99.982	100.35	101.66	109.47	113.5	112.42	96.724	101.49	106.41	107.86	101.56	109.2	117.76	111.96	105.04	97.467	110.08
102.95	101.42	103.26	111.48	98.428	109.17	109.92	106.54	111.26	105.82	104.42	106.27	109.53	101.43	110.83	110.1	101.12	105.44	109.81	99.24	111.65	101.05	92.441	104.28	100.84	112.88	105.75	98.82	108.01	111.94	102.46	106.75	109.12	104.2	100.21	112.79	105.11	107.33	105.14	113.66	107.93	102.59	100.49	107.48	112.71	109.37	101.14	112.07	106.14	107.54
108.89	99.047	110.93	106.25	108.89	105.17	111.96	108.45	115.93	110.34	110.83	108.09	105.74	111.36	116.37	104.57	114.17	99.184	98.011	115.2	107.65	102.55	113.22	110.19	111.66	105.87	111.83	104.85	108.67	108.26	104.08	113.94	118.76	106.76	105.18	99.921	122.08	110.13	107.36	108.2	114.7	116.69	110.43	115.63	118.85	111.97	115.78	114.26	114.59	108.05
114.5	111.28	105.36	95.788	105.42	112.89	103.12	113.84	111.68	114.57	116.72	104.92	113.29	110.11	106.02	112.26	110.88	111.56	105.08	110.27	106.92	99.901	114.56	119.36	114.17	113.56	105.52	115.79	114.21	117.72	110.73	107.24	115.75	111.03	115.47	108.21	111.49	106.87	114.37	106.22	113.65	109.31	120.53	106.36	106.58	109.95	112.32	112.23	104.32	108.56
109.46	109.86	113.04	109.38	104.5	103.51	101.01	112.35	104.3	116.06	112.3	116.25	112.95	118.52	108.04	106.84	103.49	105.97	115.05	115.45	105.34	114.2	109.72	104.29	106.01	108.56	112.62	112.24	113.14	98.836	108.47	117.04	98.349	117.57	105.61	112.76	113.59	115.29	103.62	100.68	110.01	105.88	111.6	105.82	107.13	96.668	107.81	102.09	108.06	106.93
110.73	109.4	109.8	107.12	108.76	104.32	111.19	115.75	99.881	106.94	102.95	111.46	112.83	109.54	117.07	107.06	111.52	108.64	107.11	105.65	114.45	119.96	111.46	107.52	110.21	111.29	110.52	108.04	112.02	106.93	111.92	111.9	115.73	93.75	104.63	106.67	109.81	107.19	109.16	111.49	107.44	112.77	105.95	107.74	105.01	112.43	105.82	116.82	109.06	113.2
108.16	113.09	106.59	112.31	110.22	104.98	116.54	109.87	103.75	112.08	99.66	111.13	103.83	98.071	111.67	105.92	120.55	111.15	106.55	105.5	110.7	108.27	103.34	118.41	104.42	109.29	109.46	104.39	104.82	108.36	100.69	113.94	104.06	109.81	107.44	106.08	107.32	105.25	107.85	108.71	102.6	108.86	94.476	111.66	107.11	111.68	110.87	104.67	108.07	108.86
100.94	102.03	103.35	96.169	88.931	110.29	100.89	86.37	98.032	101.78	102.6	106.84	107.25	111.09	103.48	101.17	100.68	106.7	101.29	107.12	97.206	105.56	105.54	96.606	102.55	100.54	99.835	96.837	100.08	106.46	99.932	99.104	100.24	102.58	100.8	103.34	99.755	110.16	100.96	97.515	93.987	104.45	101.69	97.611	103.84	105.74	101.99	102.23	100.12	99.742
108.8	110.67	109.31	110.41	105.6	112.22	100.85	99.485	95.715	109.09	110.88	100.22	107.75	107.18	98.302	111.44	103.7	94.862	107.57	108.9	113.01	105.06	109.41	101.77	110.27	98.535	99.042	103.12	104.14	102.36	111.01	112.89	105.03	107.35	103.72	102.99	95.902	100.46	112.01	99.784	100.17	111.85	108.54	107.92	113.39	105.26	96.538	108.48	113.16	105.17
93.454	101.94	107.63	91.191	94.61	106.51	113.2	98.549	98.529	105	100.02	97.966	103.5	96.715	95.89	102.41	100.12	91.773	108.62	101.72	95.723	93.106	92.715	96.372	101.52	104.16	102.55	98.923	104.35	106.07	96.747	99.929	111.42	99.173	108.89	94.479	99.822	104.57	108.41	101.21	91.877	101.34	102.18	90.53	97.421	98.954	100.68	94.645	93.64	100.06
112.38	104.35	108.83	103.67	100.51	105.67	96.346	109.74	109.98	109.98	107.94	118.45	108.86	109.09	109.21	104.72	105.09	109.52	111.44	107.15	103.34	98.621	107.79	103.83	106.59	108.53	109.65	107.56	113.2	115.23	102.47	113.21	108.24	110.61	108.37	114.37	105.91	101.43	98.815	107.34	106.17	106.62	116.02	116.19	100.57	110.52	101.93	103.14	103.55	107.68
98.655	97.726	98.572	96.781	93.181	91.81	91.104	98.038	93.53	97.828	97.903	91.491	113.28	100.63	100.04	99.649	105.45	103.65	104.15	99.778	94.194	98.122	97.211	103.56	99.44	105.06	91.341	93.059	107.44	99.086	100.3	93.58	93.623	107.02	93.376	97.703	94.942	91.971	99.083	95.152	102.22	104.23	99.769	87.613	103.72	94.876	96.001	91.834	94.47	103.07
114.08	101.91	114.19	122.38	100.06	109.38	112.26	100.86	106.57	114.1	120.49	108.39	103.67	110.2	112.77	106.77	111.59	103.3	114	110.32	103.94	107.73	108.52	108.51	100.29	111.31	113.61	103.85	98.212	114.03	108.28	110.05	112.64	110	115.47	113.1	109.83	109.24	110.67	103.81	107.07	109.67	110.75	112.27	107.35	108.05	111.81	118.78	102.91	111.18
106.59	114.01	109.87	105.36	104.02	105.4	106.51	110.18	110.26	108.09	120.04	105.88	109.38	115.32	108.18	109.98	98.608	109.37	106.09	107.07	111.12	109.43	106.48	117.12	107.08	108.49	111.39	111.01	101.54	107.98	102.35	100.73	118.17	110.91	114.49	110.81	108.63	113.81	111.69	107.54	113.04	112.01	112.11	112.48	105.34	108.48	106.72	107.31	103.14	105.49
98.331	106.56	95.524	105.94	97.15	103.81	109.82	102.54	101.13	107.45	95.5	111.89	109.58	104.95	105.44	101.2	103.68	105.55	107.24	105.65	100.88	111.08	112.49	105.18	111.08	101.72	97.458	103.23	110.02	102.96	103.66	103.35	108.26	103.16	108.33	107.32	107.04	105.86	111.92	111.56	103.87	107.8	101.34	103.63	116.6	110.67	107.12	107.02	105.46	109.98
101.88	100.28	107.17	102.37	97.452	101.53	110.68	98.178	99.945	105.83	91.042	94.834	101.46	103.75	105.15	97.447	92.831	99.712	102.05	91.952	104.16	92.94	101.86	91.298	104.19	102.2	109.12	106.75	100.97	99.963	102.18	97.943	97.245	105.19	105.67	100.85	104.34	97.378	93.255	94.016	94.294	94.162	92.861	100.54	103.78	95.645	98.842	105.86	99.133	96.607
107.39	109.73	108.28	107.63	99.584	104.24	100.99	104.05	102.94	100.49	112.06	111	96.738	109.6	104.26	105.45	113.45	106.29	101.49	103.22	114.47	100.65	101.74	97.595	109.62	107.42	109.06	103.7	102.02	100.31	108.07	115.41	109.4	102.05	100.15	115.94	103.34	114	112.45	97.431	105.44	104.61	111.95	113.59	107.54	107.41	100.02	108.66	92.679	102.92
108.2	94.856	101.31	106.14	115.79	105.76	103.54	109.51	95.998	105.7	98.168	105.24	105.83	106.48	103.11	115.93	100.66	108.69	100.4	108.28	102.84	105.66	105.28	109.88	103.75	108.43	106.52	105.49	104.72	98.036	111.21	104.03	119.51	111.43	106.27	107.67	102.89	112.46	99.384	97.438	99.117	107.8	104.24	107.13	101.73	101.28	106.34	102.01	101.14	100.76
112.59	108.58	110.42	115.92	97.94	105.95	101.83	105.97	103.75	97.852	111.75	109.32	104.51	109.33	100.5	95.479	101.26	106.44	109.53	103.75	109.66	107.74	106.39	105.34	100.54	109.91	108.89	99.871	110.03	103.31	102.45	104.79	99.452	100.8	103.62	111.65	100.47	110.24	100.62	109.74	107.54	107.09	107.06	106.84	116.59	108.87	107.11	103.95	110.96	105.05
102.24	100.01	100.44	104.97	114.59	107.22	106.19	101.55	101.55	105.79	104.88	112.99	98.279	100.86	115.18	106.57	106.72	103.71	115.71	111.21	106.84	109.75	109.84	113.71	115.43	108.77	106.32	106.3	108.55	105.11	107.24	106.98	103.86	108.37	111.75	115.12	107.97	102.6	101.46	115.26	113.02	105	112.73	114.26	107.62	99.768	96.093	108.33	102.7	108.78
93.524	101.08	98.791	94.18	101.56	102.85	99.829	92.035	92.314	91.233	97.508	94.57	88.833	94.48	98.186	94.629	114.55	98.899	106.17	98.637	87.804	89.042	96.52	92.788	104.31	100.13	92.21	92.032	92.88	99.521	94.806	91.39	104.57	99.166	102.83	97.956	96.843	97.568	100.63	99.514	89.03	96.14	98.422	94.039	88.778	100	94.089	100.58	103.77	103.34
110.86	103.86	103.27	107.71	109.47	106.27	105.21	105.77	107.61	107.62	113.92	97.352	106.05	110.43	97.834	110.56	117.98	110.41	107.84	106.44	111.73	101.11	115.28	107.59	108.48	104.85	109.65	107.14	110.64	119.7	110.51	103.25	104.69	113.56	104.95	99.826	107.37	104.55	105.71	99.171	109.54	107.85	99.128	106.46	106.96	101.74	112.98	109.36	105.56	103.96
115.42	109.56	112.55	104.03	112.38	107.86	112.38	109.48	109.27	102.77	106.05	116.27	114.26	110.59	113.67	104.89	103.52	112.42	112.21	99.696	110.21	113.63	113.72	101.6	102.89	111.98	112.93	111.91	108.3	93.516	106.62	100.77	106.01	112.24	107.42	113.98	113.6	115.08	101.63	103.57	104.22	105.72	112.78	109.23	106.27	108.12	98.709	108.56	117.48	113.67
108.12	99.762	113.67	98.097	106.55	111.62	113.79	109.85	113.47	112.53	113.76	96.264	107.08	111.74	109.36	110.68	105.44	107.35	106.12	103.73	108.39	105.92	117.22	108.77	95.063	109.44	100.92	101.65	107.71	114.92	105.43	106.76	100.57	109.28	102.42	113.38	113.34	110.33	104.48	109.34	108.47	104.26	105.89	113.24	115.54	111.5	99.191	111.14	104.93	99.154
106.55	105.71	106.03	95.263	92.392	99.536	101.61	103.82	101.67	99.26	103.66	94.232	110.03	104.12	105.33	98.29	107.54	104.48	107.83	92.051	103.83	102.54	106.2	89.758	103.58	101.38	106.1	103.88	102.43	102.76	94.426	102.65	93.466	97.89	100.47	101.34	90.798	98.212	95.622	103.09	104.22	106.32	102.91	96.183	97.882	100.43	100.11	95.689	95.745	105.02
112.32	108.71	109.96	103.74	105.23	114.13	107.75	108.86	122.06	109.69	116	110.95	107.82	107.98	109.93	109.2	102.5	111.01	108.55	111.94	112.85	107.71	116.1	113.38	106.15	104.64	106.21	103.29	108.6	109.26	111.94	118.27	107.77	114.15	107.96	108.86	110.01	110.83	110.06	104.32	106.25	108.15	110.73	108.97	114.33	110.15	105.15	111.97	110.39	106.38
110.55	112.59	110.38	110.76	103.14	112.05	110.57	107.79	114.55	109.98	103.42	100.76	106.15	110.42	114.19	109.94	101.95	108.73	118.8	104.82	108.04	104.99	113.91	107.35	111.06	111.24	116.33	107.73	112.77	117.62	118.62	112.76	103.35	107.81	113.89	106.82	97.826	107.87	116.78	112.5	115.47	111	117.29	107.08	111.77	108.22	109.95	119.06	103.84	116.17
102.45	100.94	104.31	104.08	105.18	103.7	116.81	108.06	104.44	105.34	104.95	110.57	105.45	102.46	96.609	101.85	112.2	104.68	103.1	108.05	111.33	104.17	98.76	95.214	105.18	107.28	114.63	101.66	110.91	102.19	109.54	106.98	114.09	111.41	101.1	106.44	105.53	106.97	108.13	108.02	107.33	107.71	105.29	104.64	105.13	103.87	100.54	104.12	109.09	106.72
111.6	107.62	98.319	97.114	103.81	104.24	111.43	114.62	110.81	96.641	108.02	115.97	106.67	108.6	100.64	98.716	110.39	119.98	110.5	106.58	115.12	114.19	106.9	106.29	106.6	103.27	113.24	105.39	104.87	104.07	108.83	100.59	111.6	100.33	102.77	101.41	106.03	108.73	107.84	110.05	101.97	106.63	103.19	96.386	112.47	103.78	99.316	108.98	105.92	102.3
108.02	110.41	109.3	96.945	97.925	110.03	98.99	103.03	104.86	99.326	90.928	105.84	109.22	112.88	106.05	105.47	106.44	110.87	104.8	99.794	108.16	102.63	99.742	107.97	102.9	110.25	106.01	106.32	100.82	103.51	109.74	109.25	106.36	102.88	109.15	102.12	104.87	109.08	108.23	116.16	112.27	100.4	108.51	107.77	105.39	105.47	104.47	110.15	102.54	101.51
93.305	102.37	105.64	100.35	102.21	97.748	94.101	98.473	89.589	98.666	104.53	98.267	88.933	97.154	88.911	100.17	98.609	103.6	99.417	92.276	105.49	102.84	99.889	99.842	109.36	95.555	99.476	102.92	102.75	94.343	97.384	85.979	92.52	97.354	93.399	99.358	101.91	104.42	93.638	101.01	104.3	98.996	95.247	95.688	93.783	102.74	101.3	104.75	94.963	108.62
104.55	103.15	106.35	105.02	99.197	100.14	104.72	113.27	102.1	110.08	103.91	98.509	103.48	103.49	106.21	110.35	105.56	109.74	115.62	110.09	101.63	105.2	104.21	104.61	107.85	104.2	104.19	110.33	107.71	111.75	108.32	111.71	107.14	97.598	106.96	103.4	104.88	106.6	96.089	100.36	101.32	104.08	109.14	103.54	109.02	105.74	103.3	98.058	104.53	114.58
107.8	108.13	106.25	106.62	112.71	107.24	107.26	100.28	109.49	107.15	102.16	112.33	105.96	111.44	103.61	106	108.07	105.1	100.59	111.6	107.85	109.95	113.63	109.55	113.35	112.47	109.97	105.21	103.95	104.41	112.01	101.1	110.07	101.45	112.64	111.42	109.04	108.33	113.14	106.02	103.42	112.68	97.432	104.17	101.09	116.11	106.91	106.74	112.74	108.95
109.9	108.45	112.78	107.23	103.07	100.98	111.28	106.84	112.51	108.62	101.32	99.828	106.57	113.67	107.55	104.67	106.46	96.872	104.67	114.26	105.88	110.55	102.7	94.272	102.38	108.8	108.51	107.66	104.75	106.26	106.72	105.41	101.29	101.55	106.03	101.38	111.41	107.99	101.57	99.671	101.49	100.07	104.29	107.93	108.27	100.4	103.8	104.82	106.36	105.16
111.08	111.48	105.66	112.45	112.33	101.75	107.35	109.12	118.26	114.9	104.11	95.518	104.33	100.71	112.84	108.56	116.09	111.57	107.09	110.3	107.69	109.95	115.09	110.93	107.07	104.59	106.58	107.02	117	117.18	102.94	106.85	102.36	101.45	99.551	115.06	111.94	108.1	104.57	100.62	108.08	109.41	113.02	114.27	105.48	103.46	103.78	106.17	109.49	106.9
117.84	106.74	117.93	118.02	111.66	112.25	110.88	106.68	110.56	107.71	115.28	112.41	115.5	109.85	104.01	109.99	116.15	108.09	105.78	104.18	111.87	112.95	102.99	104.39	110.92	105.79	107.67	108.13	112.36	113.66	114.96	110.2	115.4	105.22	92.594	115.84	111.13	107.85	111.3	107.44	111.43	112.12	114.8	110.49	110.58	101.6	112.98	108.76	106.01	112.16
106.54	100.19	108.32	109.25	109.64	106.37	100.91	108.31	101.86	110.97	110.54	107.42	110.81	106.45	104.9	104.7	110.42	95.787	101.36	107.62	106.5	109.03	113.48	101.85	105.89	104.63	108.66	107.46	105.24	106.17	105.85	104.07	106.58	95.58	112.98	105.24	99.852	107.12	102.99	108.07	105.98	114.59	103.77	105.6	101.82	97.677	104.76	105.86	101.96	102.37
95.101	96.229	90.977	105.55	95.738	93.888	93.486	89.425	104.38	100.01	105.77	91.865	110.29	103.67	97.616	96.724	104.14	103.88	102.13	104.55	105.62	102.51	102.58	97.649	96.487	108.86	98.2	89.296	97.484	101.31	94.777	100.05	98.473	95.746	94.84	96.182	89.821	97.296	100.78	103.5	97.349	103.74	98.179	94.905	98.473	99.06	99.61	99.862	96.249	100.1
104.11	104.79	111.97	106.89	111.07	107.91	104.73	105.57	103.55	109.95	106.72	105.72	112.3	107.38	105.76	95.413	108.7	102.82	98.816	119.02	100.95	103.26	94.048	109.78	109.02	102.08	105.22	104.73	113.16	110.24	107.04	109.6	101.14	114.64	101.75	104.06	102.65	109.89	103.8	104.77	109.16	103.45	117.62	98.187	108.6	107.7	102.89	99.167	104.93	99.774
94.553	98.831	96.259	99.437	101.71	91.48	94.868	105.73	96.884	100.97	102.6	93.555	101.36	96.312	103.5	95.425	101.17	101.71	98.186	100.3	99.701	96.497	99.071	100.57	102.3	102.45	100.32	88.477	103	106.16	102.86	100.07	95.477	104.45	102.49	101.01	90.627	97.846	102.06	99.392	100.09	105.1	105.76	99.201	98.752	117.96	105.79	102.08	93.957	86.952
97.892	112.45	103.71	105.14	101.86	107.63	99.415	120.28	100.63	95.963	108.48	113.66	111.56	107.47	104.95	105.56	107.84	104.93	101.82	113.14	111.03	103.9	97.064	102.65	104.78	107.07	110.6	108.24	106.72	115.85	108.02	107.64	105.83	110.23	114.09	103.45	95.981	109.52	105.4	102.76	110.59	108.6	95.938	101.1	109.81	109.07	100.4	101.48	106.29	102.85
103.96	103.7	109.77	110.35	110.39	106.3	94.234	105.74	108.01	100.31	103.14	108.25	113.67	107.69	107.53	105.13	113.3	102.52	109.13	100.92	112.52	105.25	97.397	111.17	102.29	106	102.73	107.5	108.75	108.68	105.47	102.83	94.708	99.785	107.83	102.06	104.28	98.951	102.6	104.47	114.19	99.257	102.56	109.11	100.69	107.26	99.475	102.8	100.73	102.11
95.314	107.61	109.92	106.31	115.76	114.55	103.39	111.52	108.5	107.41	108.15	99.352	104.71	112.28	103.15	101.07	106.06	109.11	103.91	99.409	104.25	110.53	103.74	119.01	106.68	100.99	106.95	112.98	114.27	111.05	104.88	105.89	110.13	102.42	116.2	104.54	109.51	112.44	105.37	107.21	103.32	115.77	101.12	106.03	110.61	104.77	98.229	108.54	114.08	103.46
99.081	106.76	113.65	109	116.99	114.4	98.545	113.68	103.28	108.18	109.66	109.64	109.79	100.89	122.85	103.69	104.77	100.85	108.35	114.13	106.09	122.27	106.95	104.64	100.85	101.29	112.68	99.739	104.7	104.77	107.88	107.91	115.89	110.38	106.73	118.57	109.64	104.94	108.62	116.16	106.62	105.54	113.07	106.11	102.98	104.67	107.99	100.62	94.601	105.26
107.44	110.15	97.862	107.91	111.5	102.53	119.38	107.77	107.5	112.9	110.15	105.08	108.06	107.58	116.57	105.76	109.77	100.83	106.43	112.67	111.92	107.73	104.05	109.47	104.47	113.45	99.525	107.19	108.61	98.502	103.88	114.85	112.52	114.43	104.15	103.45	102.39	101.43	111.43	102.6	112.81	100.25	114.44	108.65	121.96	103.98	103.59	108.47	104.67	112.88
94.453	98.762	99.376	98.885	88.548	100.21	97.215	91.174	95.921	96.931	106.27	102.51	104.1	92.24	100.78	97.369	96.59	96.51	101.33	91.072	88.52	104.16	86.326	100.86	103.21	95.769	104.7	98.202	97.415	100.92	98.734	98.527	96.784	101.15	89.106	106.78	90.994	94.574	96.99	100.38	100.48	99.362	95.593	103.67	85.725	97.148	88.883	94.272	99.222	104.7
92.375	102.07	108.26	97.31	100.61	98.628	105.32	97.394	102.62	88.888	93.868	92.05	94.672	92.492	91.213	107.63	99.458	98.106	102.18	96.904	107.46	101.33	92.23	99.641	100.81	102.3	88.749	99.231	93.802	99.215	93.798	94.388	98.83	100.22	95.689	101.23	99.678	102.21	99.387	89.399	106.41	98.748	97.438	98.936	103.69	96.913	92.031	112.42	99.356	103.79
88.835	93.092	103.98	107.62	89.348	102.3	105.79	94.25	89.34	103.26	103.54	99.398	91.509	91.509	103.01	97.967	105.26	98.82	105.7	104.95	96.472	102.72	97.517	96.452	98.045	93.995	88.961	98.583	94.266	98.374	88.832	91.942	100.2	95.095	89.231	98.378	103.5	96.838	108.98	99.16	96.106	93.692	97.759	102.17	93.606	99.654	110.41	110.24	97.359	89.409
103.75	96.314	105.72	107.47	104.19	108.38	101.99	106.58	98.622	101.16	96.391	101.7	106.56	106.94	102.92	94.871	100.33	93.341	99.5	106.46	100.11	106.47	106.04	93.139	106.73	98.814	102.65	105.82	99.537	104.47	100.67	110.59	102.98	108.27	107.98	102.61	102.88	105.56	106.4	102.61	107.82	108.53	106.65	103.75	97.685	104.7	97.043	108.47	99.668	101.42
92.574	99.823	100.93	92.36	94.485	97.074	101.57	93.211	87.066	96.359	107.56	91.993	92.699	100.6	99.009	101.56	100.74	100.18	98.469	94.792	103.32	98.293	97.362	93.313	90.739	105.72	92.488	96.652	99.865	100.98	98.213	100.28	100.7	100.24	101.67	101.26	99.456	98.665	106.32	103.02	108.8	103.39	106.53	103.72	88.855	95.655	98.532	99.095	102.58	96.119
109.05	101.4	104.31	111	115.36	110.95	101.74	105.6	111.98	113.17	114.87	104.75	111.38	107.84	104.82	109.3	113.25	110.75	107.03	104.97	110.25	115.05	110.65	108.18	108.96	109.25	111.07	103.91	107.63	106.5	113.09	101.76	111.9	106.75	107.9	107.15	96.029	101.85	110.21	106.65	106.12	108.52	110.28	98.423	109.94	113.41	110.34	110.32	120.16	97.27
96.41	95.656	98.298	98.385	99.717	105.82	94.972	89.932	94.814	95.785	98.332	96.831	92.478	91.396	101.3	101.79	97.115	106.38	102.28	96.615	100.36	96.831	101.36	105.01	99.638	105.42	107.95	100.5	99.727	103.34	102.43	101.5	105.69	96.431	100.69	96.656	100.97	97.672	101.51	93.632	92.681	93.443	90.601	98.411	89.657	102.93	93.059	98.919	99.305	97.277
103.3	112.94	109.17	111.23	103.85	113.77	111.37	106.13	110.52	109.7	102.14	105.29	112.56	106.48	111.38	107.61	111.87	104.63	105.42	112.15	104.77	116.56	108.43	114.13	116.95	108.17	108.64	103.72	114.18	117.96	108.07	99.696	100.51	110.82	105.62	106.78	110.95	113.26	105.22	103.36	105.17	107.31	107.37	100.04	111.85	114.6	104.81	101.68	115.62	110.87
108.17	110.7	117.71	109.18	105.41	108.03	115.06	109.99	98.17	110.89	104.89	107.86	100.7	101.92	117.86	110.64	111.79	110.96	107.94	108.55	107.91	112.78	104.34	112.13	104.66	111.46	105.9	99.424	111.9	109.52	117.27	107.3	109.71	106.49	107.31	101.2	104.24	112.55	119.15	100.42	109.13	103.28	111.39	114.11	111.46	107	100.74	102.39	102.62	108.41
110.76	113.55	97.827	107.39	112.99	104.09	115.47	103.02	115.26	101.91	111.96	109.22	104.91	111.61	105.33	101.75	105.6	104.39	113.43	110.39	97.14	104.49	101.34	116.69	110.1	102.37	106.01	98.748	97.753	105.49	111.91	102.93	109.4	98.81	105.81	101.77	101.09	107.1	109.4	100.41	111.2	103.38	103.61	104.17	99.69	112.1	103.97	109.4	103.48	112.29
97.939	95.274	103.28	99.775	95.371	108.33	99.376	96.154	99.632	96.884	92.919	102.49	90.188	96.322	85.434	107.12	100.86	105.78	96.712	100.51	101.09	94.202	97.029	101.53	105.44	105.59	96.744	93.233	102.29	101.95	94.956	104.27	103.43	93.434	98.96	100.96	95.059	99.822	96.663	101.05	99.822	102.83	96.786	94.634	96.546	91.994	94.801	97.067	105.12	100.41
103.14	105.5	108.54	104.43	106.81	104.6	104.28	95.828	98.181	101.39	106.71	108.39	107.53	110.45	115.69	100.02	104.67	104.87	104.09	105.44	99.198	106.52	97.222	101.14	104	101.67	102.15	118.69	105.56	101.21	97.302	106.22	117.75	108.85	112.78	106.98	109.71	102.66	106.81	109.95	107.97	98.833	104.21	102.38	107.4	93.57	112	95.361	100.52	112.75
96.974	98.74	102.25	105.81	97.75	96.602	94.656	100.5	99.262	99.102	100.13	101.73	102.26	105.37	93.704	96.737	104.67	95.394	97.847	104.11	86.672	98.268	99.587	103.49	105.28	92.637	98.839	93.24	95.831	88.372	96.968	95.013	97.27	105.87	99.565	102.54	89.788	89.908	91.315	97.246	91.749	92.54	98.023	90.479	95.165	97.344	96.662	108.56	105.78	90.118
102.65	106.24	114.71	109.08	102.78	100.94	118.91	100.46	99.825	99.96	107.72	107.46	115.98	98.77	106.24	103.18	104.92	111.31	109.26	103.38	112.52	104.17	102.43	104.23	107.88	102.4	109.73	112.03	102.81	99.013	100.83	107.6	113.84	108.8	110.43	110.84	108.51	119.83	108.11	103.16	112.6	103.89	110.87	108.83	115.59	114.69	107.2	105.83	95.327	108.54
114.22	111.82	107.07	116.94	117.97	110.67	101.25	108.62	102.11	110.94	112.73	120.96	104.91	110.58	104.99	109.49	111.36	116.92	108.47	106.07	120.33	113.81	105.25	113.5	110.11	112.09	104.35	104.82	108.66	99.98	105.46	111.1	110.29	118.93	118.01	106.52	106.7	113.18	107.07	110.64	107.9	118.37	104.99	113.02	114.89	113.33	112.18	114.62	110.09	108.73
108.72	104.22	111.06	97.684	104.85	104.03	109.47	114.76	105.2	115.54	114.77	109.81	101.29	106.26	111.29	106.45	109.5	104.37	112.12	102.82	102.42	89.812	104.53	103.72	104.62	110.86	104.44	117.04	108.94	111.09	107.58	100.34	112.42	105.15	100.21	105.58	104.49	94.314	119.26	110.69	106.34	103.91	95.997	119.79	106.11	106.96	108.58	102.91	103.03	118.44
109.9	104.49	112.19	119.92	99.221	112.3	108.09	111.77	116.55	108.78	113.37	115.54	107.79	107.19	107.5	111.19	116.4	109.33	114.39	106.86	111.91	98.645	104.08	107.84	104.16	115.29	109.09	107.66	99.023	106.92	106.81	113.4	112.97	104.64	110.21	109.56	109.07	108.39	107.06	108.48	103.94	104.91	107.9	108.46	102.16	110.72	111.74	105.26	112.86	114.04
95.439	102.63	96.515	93.27	100.11	99.488	94.503	96.762	91.134	98.268	105.88	89.645	97.752	101.05	95.363	96.406	101.67	92.293	95.417	108.14	100.9	89.577	95.79	98.168	97.864	100.57	94.069	98.775	87.029	94.67	98.038	100.61	98.803	103.32	105.81	109.08	94.24	104.2	90.643	95.63	101.22	94.221	94.047	99.289	96.643	98.576	98.11	86.339	105.9	94.245
101.45	100.69	99.395	99.656	109.38	101.49	93.997	103.4	105.48	100.82	103.57	96.397	106.86	105.59	95.589	96.885	96.941	90.741	100.35	98.508	98.418	101.9	100	101.66	99.615	101.58	100.48	100.26	97.61	92.094	94.259	104.84	90.629	110.99	96.171	102.42	99.037	98.319	96.784	100.32	95.846	90.888	96.698	112.42	92.953	100.55	98.836	96.19	95.894	95.755
100.42	104.08	110.69	107.7	100.87	113.46	103.89	102.44	109.07	110.96	101.07	115.01	105.04	96.38	102.89	105.96	109.12	114.98	106	108	109.29	105.06	104.98	102.6	107.08	106.78	104.52	106.41	105.77	104.78	104.07	103.8	110.58	107.28	111.47	110.45	107.67	103.39	113.98	105.03	106.3	108.93	106.39	101.64	108.24	109.59	102.69	99.892	106.87	107.37
102.49	99.049	100.5	95.209	103.12	100	94.592	99.24	101.33	100.33	100.2	101.22	99.957	100.2	99.294	103.52	90.227	104.59	97.61	95.232	90.997	90.998	104.03	99	89.041	93.5	90.703	105.04	91.158	101.16	99.397	113.71	88.364	97.02	105.08	104.87	100.12	100.72	98.001	91.104	99.782	95.779	100.4	104.08	97.524	107.28	106.3	91.681	96.289	95.491
103.53	109.98	118.7	109.52	105.58	105.92	99.388	99.137	116.32	110.7	109.52	111.98	101.1	104.77	102.9	100.14	102.18	108.13	111.19	104.75	102.86	105.76	107.48	106.06	107.3	97.225	103.25	97.061	102.53	104.18	110.04	102.1	100.49	106.06	110.63	106.55	97.831	97.2	98.325	103.71	107.89	95.367	105.97	101.98	107.57	99.586	108.79	103.58	105.04	107.74
102.28	98.254	99.058	100.02	95.69	90.167	94.201	101.01	95.979	101.92	98.855	104.06	101.42	100.56	100.91	95.051	103.06	106.31	96.249	91.28	99.424	98.43	108.64	112.47	94.328	110.3	98.943	92.471	92.246	100.12	99.806	101.69	95.282	97.912	105.45	96.299	96.971	100.07	102.38	85.943	93.356	91.171	103.18	106.39	99.694	93.228	99.134	95.372	89.761	97.602
115.56	104.7	111.25	112.9	111.35	110.77	108.33	111.06	112.81	113.18	108.58	106.16	104.27	116.31	115.33	112.24	113.81	125.55	101.76	118.92	104.62	103.45	102.54	101.48	112.88	119.99	111.68	109.9	101.65	102.76	110.58	109.64	109.14	108.79	116.01	117.02	109.05	117.06	113.83	117.98	112.15	115.31	116.73	103.87	109.85	111.03	111.66	105.66	111.86	108.59
102.58	112.68	115.18	101.15	109.4	101.34	108.59	120.75	112.11	108.24	109.04	108.46	108.27	117.02	119.54	104.39	108.48	104.66	108.29	116.54	106.2	111.66	97.943	114.7	108.06	97.839	103.67	106.21	108.44	97.738	113.13	108.66	108.51	113.66	105.72	111.85	111.68	112.1	118.53	114.38	106.82	121.85	99.196	100.06	106.94	111.7	107.17	107.44	109.05	109.07
100.78	101.92	96.2	100.06	105.98	96.263	94.701	101.64	98.476	103.69	100.54	93.726	93.253	105.75	95.915	107.75	101.29	100.19	96.629	99.705	94.824	93.061	99.985	95.412	100.33	90.202	91.983	98.365	95.003	100.99	101.13	96.799	93.793	105.83	92.524	106.2	99.174	89.884	100.54	92.372	95.966	108.29	92.158	99.251	95.642	100.2	104.86	102.81	97.992	104.03
109.46	115.7	117.3	104.71	111.44	108.59	110.43	107.8	113.44	111.82	113.4	102.41	118.04	109.56	115.57	113.48	113.78	111.25	115.78	108.02	110.44	113.39	118.64	112.67	107.79	113.44	115.77	99.918	107.2	106.91	111.75	110.32	110.95	114.23	110.93	108.91	113.37	109.35	114.12	108.53	116.69	102.73	114.64	107.88	106.13	108.39	114.38	112.13	105.74	104.16
102.58	108.01	105.44	105.4	100.63	109.38	99.004	106.55	109.06	111.85	104.27	107.51	95.894	105.88	91.103	111.73	104.5	100.11	106.32	105.56	108.26	107.8	108.56	110.71	108.42	112.33	112.49	110.96	112.99	114.96	105.2	111.96	104.58	105.97	101.8	106.94	109.72	112.44	109.34	109.93	107.59	102.64	115.95	108.61	108.44	114.64	102.57	98.768	99.784	110.4
104.13	108.44	105.67	103.8	110.87	110.57	109.98	109.75	113.59	101.93	103.79	106.12	115.78	106.86	106.75	103.36	108.29	107.7	102.59	105.73	105.76	106.5	107.4	101.6	102.38	103.72	108.14	109.4	111.46	108.1	109.96	107.85	111.54	107.7	108.94	104.68	110.75	107.18	111.88	106.6	105.56	114.8	106.13	106.99	100.19	97.348	106.18	107.39	99.439	105.31
110.4	110.09	108.06	100.32	106.7	102.04	112.89	105.84	105.98	106.01	105.25	105.27	103.47	103.13	112.19	118.99	106.35	101.54	111.8	106.31	103.71	112.69	108.45	103.3	101.56	103.58	106.77	109.74	107.62	113.24	106.89	105.09	114.44	111.79	111.29	109.15	115.11	96.767	118.09	109.88	117.14	111.67	117.55	100.91	110.39	106.75	114.81	110.02	108.66	105.27
107.4	106.3	108.28	111.88	101.98	110.24	110.03	106.98	98.307	102.39	103.23	106.78	113.59	106.84	104.58	117.18	108.94	112.97	100.12	112.59	118.61	100.92	109.06	106.97	101.87	108.22	104.09	105.59	113.72	120.75	104.87	106.82	101.53	108.33	111.63	109.25	96.436	109.3	113.23	113.24	104.99	108.48	109.1	108.12	108.34	105.18	110.94	117.16	114.77	110.7
103.31	105.64	110.4	100.18	100.35	97.695	96.232	101.94	104.56	108.64	103.57	103.54	105.71	103.91	114.15	112.94	101.57	101.83	99.326	114.09	98.436	104.24	98.772	103.73	101.5	98.727	104.04	98.794	100.64	95.248	110.84	100.06	98.095	102.85	101.05	112.38	104.02	102.83	103.86	104.44	108.56	110.96	100.56	110.31	103.89	94.685	106.23	101.35	107.87	109.5
100.4	107.74	98.946	109.72	103.62	104.9	102.76	110.41	104.01	103.8	102.35	104.81	100.25	106.53	106.94	107.42	106.81	107.39	114.89	101.82	101.35	99.493	106.61	99.77	107.37	112.87	95.135	105.88	99.634	112.29	108.76	105.13	110.49	108.17	104.21	97.012	98.327	109.45	104.24	106.23	107.33	112.73	109.94	104.33	114.45	106.3	109.22	110.74	100.92	113.41
112.06	95.192	103.13	110.05	108.87	96.834	102.88	113.41	99.946	109.33	99.02	110.75	101.45	105.92	100.3	97.429	100.65	104.03	109.08	101.96	100.59	96.72	103.06	100.46	104.57	108.4	107.98	112.54	105.78	104.67	101.19	106.19	103.19	104.39	104.79	105.41	93.646	108.15	103.65	111.68	105.85	104.54	103.74	114.74	106.87	109.17	105.92	112.35	106.59	98.123
108.9	105.51	95.96	99.744	118.12	111.15	109.09	108.83	108.78	102.59	106.74	106.39	102.71	111.89	99.467	102.43	114.82	101.2	101.59	115.19	104.58	115.74	107.18	108.63	114.63	110.63	111.29	99.361	103.51	107.32	109.67	107.19	117.22	112.45	106.63	106.02	108.26	104.55	102.51	101.79	110.5	111.8	97.987	100.67	107.7	108.49	112.89	107.99	109.29	109.57
100.91	110.14	104.44	111.49	110.26	103.91	104.24	100.75	108.43	103.2	113.7	103.73	109.14	111.5	96.242	111.16	104.47	105.02	108.78	112.15	108.7	104.22	102.37	105.27	104.47	102.82	108.2	108.01	103.03	102.75	97.119	104.18	104.07	105.35	117.65	101.81	114.96	100.5	111.67	99.999	101.99	104.88	110.83	103.39	108.46	100.63	105.48	101.92	104.36	104.51
103.16	108.46	113.61	104.26	114.62	110.35	109.81	106.88	104.52	102.27	98.43	106.93	106.98	100.13	98.212	104.27	104.57	105.56	108.5	106.77	113.13	103.14	113.16	106.51	107.83	100.56	106.85	108.78	101.79	114.97	102.82	107.79	104.66	114.21	107.24	107.44	102.67	100.94	100.99	108.33	97.274	101.84	110.54	97.277	102.82	103.88	104.5	106.6	111.23	101.63
107.82	101.11	109.26	115.78	106.34	107.23	108.66	101.6	100.38	105.4	109.12	106.93	97.372	103.16	102.5	107.6	107.11	105.04	108.6	110.93	113.85	107.64	108.24	113.64	107.49	108.09	113.25	111.31	102.09	110.23	113.51	108.67	114.73	106.28	112.3	115.47	123.84	114.2	113.7	111.21	112.54	106.15	110.3	109.38	107.58	101.11	110.61	111.88	109.92	111.19
102.02	106.76	104.02	101.04	105.65	105.81	108.24	109.52	103.08	108.17	108.37	104.5	100.68	110.49	109.9	101.52	108.22	114.32	102.63	107.52	110.61	103.92	103.22	109.53	104.72	108.23	104.23	97.097	105.91	98.568	101.47	103.04	112.91	110.64	109.37	109.98	99.802	111.48	98.47	111.92	109.18	102.78	104.4	103.01	117.91	105.73	106.06	102.54	108.4	110.13
90.381	100.09	88.053	95.566	102.08	94.584	90.234	99.518	94.707	90.819	104.09	89.536	91.07	99.671	93.639	93.724	98.845	91.574	102.83	98.994	93.453	101.97	97.878	97.185	99.836	103.04	95.817	99.851	97.661	96.371	102.5	90.384	104.09	98.278	99.236	93.806	96.53	109.11	104.14	90.262	92.898	101.95	97.527	99.968	99.424	87.948	90.046	107.76	99.82	105.19
107.44	103.39	106.94	95.538	113.3	106.55	104.68	107.03	107.19	104.54	104.77	103.35	104.7	104.1	101.64	117.58	106	110.68	106.71	105.82	102.66	113.29	112.14	94.957	108.84	98.682	115.86	106.6	108.4	106.12	107.65	109.51	105.8	102.78	115.63	101.54	105.9	111.69	105.15	102.99	106.03	109.61	104.14	113.28	114.64	111.06	108.62	102.15	114.87	98.255
105.58	103.88	116.48	104.71	112.95	105.58	107.99	102.43	101.74	122.1	102.39	107.14	108.07	109.71	112.6	111.76	111.71	105.19	108.79	109.99	105.21	105.74	105.33	109.48	110.14	105.02	99.983	113.02	112.43	109.93	102.57	104.14	108.16	108.84	110.76	112.12	113.1	110.37	112.26	109.44	109.23	110.82	104.77	106.81	112.54	109.17	105.23	107.16	106.63	109.53
112.23	97.762	108.87	110.56	106.56	103.14	104.65	110.64	106.1	102.74	109.67	106.29	106.39	109.85	106.05	97.487	124.95	99.739	101.39	113.59	104.26	106.2	100.54	102.96	109.44	103.72	116.18	106.88	109.56	106.95	110	107.48	102.56	106.95	108.77	104.83	113.74	114.22	106.53	112.51	109.59	105.32	103.35	107.92	107.19	107.16	111.59	113.06	105.03	100.31
110.36	115.42	111.65	106.51	110.79	105.37	110.94	108.08	107.76	114.35	104.49	114.85	109.27	100.66	117.12	110.65	108.83	104.31	114.82	110.59	105.81	105.06	108.91	98.574	100.11	108.05	111.55	111.24	107.25	103.12	101.5	103.92	104.01	104.42	111	111.39	104.65	100.08	103.87	106.17	101.92	111.32	102.12	96.718	99.647	115.63	109.57	98.861	106.55	108.54
108.39	107.98	105.26	110.79	99.499	104.06	101.81	106.86	101.19	103.12	111.55	104.37	107.93	102.15	106.15	105.77	102.76	110.89	109.62	100.77	96.248	108.92	101.2	98.516	100.56	110.08	105.84	105.38	108.64	100.12	102.24	111.26	104.78	100.18	108.34	107.16	105.01	113.3	105.38	99.674	104.16	108.69	110.47	108.92	101.85	105.29	112.98	102.19	100.04	110.08
107.64	109.78	96.97	111.59	101.45	106.87	107.51	105.85	108.61	103.94	109.1	112.59	113.44	104.81	100.25	100.08	112.63	106.86	112.43	103.52	103.62	109.15	101.18	118.99	109.73	108.53	103.38	109.56	108.81	105.94	100.41	100.61	105.56	99.94	110.6	107.02	105.88	105.29	103.38	111.11	110.64	114.59	108.87	104.06	105.4	100.62	117.15	117.01	112.74	109.66
105.17	114.83	108.96	110.26	110.04	107.29	112.74	117.73	104.46	107.93	110.91	104.82	105.43	109.6	112.25	110.36	111.3	105.69	109.17	108.04	112.48	108.68	103.6	118.23	107.25	101.96	99.343	116.38	110.22	109.65	107.34	112.32	100.33	104.78	115.69	104.41	119.02	106.74	103.22	111.05	107.02	105.14	112.3	106.81	106.3	106.42	106.86	109.48	109.17	105.2
114.36	107.45	107.44	98.512	113.21	114.3	114.05	113.24	107.3	110.86	110.14	99.069	109.86	103.7	103.93	113.74	110.19	107.74	106.2	109.7	103.77	103.87	109.71	99.915	111.88	111.68	107.4	103.09	110.38	110.63	94.743	108.81	109.32	108.49	105.32	115.76	99.758	107.74	100.08	112.18	115.84	114.95	113.77	97.436	113.69	110.51	111.55	108.79	113.36	103.09
113.41	116.72	105.87	98.015	113.64	105.98	104.9	103.49	99.142	101.29	99.882	107.71	104.3	107.02	104.87	96.939	105.17	109.2	102.78	102.11	100.32	96.482	99.815	103.52	109.92	100.81	99.123	103.08	103.22	95.936	93.613	102.22	112.45	105.13	106.36	103.58	110.93	107.79	96.64	107.7	106.18	99.843	99.136	99.524	99.069	104.78	103.95	102	104.7	106.21
104.66	109.75	118.84	108.21	106.66	109.69	110.89	110.04	107.06	109.34	106.03	104.81	113.63	113.16	114.15	106.59	106.67	108.6	98.268	107.96	104.61	113.7	106.64	111.87	99.916	102.65	106.43	114.25	112.69	111.94	113.2	113.75	110.93	107	114.13	113.55	114.9	110.76	107.16	107.5	107.21	102.65	111.65	101.92	107.92	110.74	108.45	108.15	108.67	113.98
98.768	102.67	101.44	100.88	99.153	95.915	93.446	98.233	99.911	96.462	105.11	89.072	91.857	97.54	91.382	92.183	93.011	97.825	99.01	98.069	99.84	101.96	101.77	98.094	107.65	97.988	88.785	103.87	93.165	97.814	91.053	100.19	93.82	98.028	93.736	94.864	95.072	99.224	95.426	97.284	97.64	102.45	94.181	96.241	96.228	97.586	92.611	101.8	98.475	91.548
123.85	102.42	97.933	111.63	109.76	103.75	101.8	111.13	100.05	98.306	110.1	108.81	100.81	109.12	110.1	103.17	107.02	101	109.69	112.41	109.11	106.28	110.84	104.81	107.88	100.47	102.86	108.74	111.79	103.69	102.56	107.9	108.96	110.05	111.26	112.14	114.41	99.106	113.24	104.58	106.86	108.66	105.36	106.67	110.67	107.72	115.72	107.98	105.77	107.84
99.056	105.3	94.927	108.53	113.41	104.96	103.74	101.16	98.764	98.175	111.35	96.669	119.49	100.57	102.29	103.11	103.33	104.98	104.96	107.23	108.29	98.766	101.34	103.62	99.202	104.27	102.54	102.42	105.83	104.28	115.48	111.1	108.47	102.7	95.325	101.96	109.5	103.09	110.85	100.37	102.97	99.619	104.36	96.544	104.45	109.91	105.25	100.05	102.77	103.74
95.76	101.63	114.8	112.52	103.5	103.14	108.34	93.055	99.021	108.58	94.802	100.36	101.22	97.552	101.35	109.56	106.55	108.6	98.326	110.01	112.7	102.31	112.33	111.64	105.29	108.81	96.198	105.02	93.305	104.93	112.92	100.52	110.77	98.605	115.4	104.74	110.21	110.72	99.083	111.84	103.73	100.37	104.25	102.44	114.51	113.46	109.27	103.05	108.14	106.6
107.79	112.84	108.43	119.67	109.88	118.43	112.66	107.87	112.56	109.5	100.45	99.861	105.73	101.98	109.07	108.94	113.16	114.16	108.15	111.29	118.64	103.01	111.91	117.12	113.8	113.22	106.13	104.25	100.32	113.47	109.63	106.96	112.37	109.31	111.2	107.18	114.6	114.31	110.1	106.99	116.23	107.76	108.96	106.21	106.89	112.85	104.36	103.3	109.96	113.07
104.88	98.664	107.64	102.61	107.42	105.37	111.91	110.28	103.61	104.75	113.07	97.766	104.98	100.05	107.67	101.76	110.13	109.08	110.23	101.72	104.01	102.35	101.3	106.69	95.726	104.54	101.47	109.23	100.54	104.63	105.89	96.01	104.51	105.19	98.19	107.03	103.41	108.35	101.06	101.06	112.73	95.965	105.27	98.85	105.98	103.22	105.51	112.34	102.75	105.34
114.36	112.65	125.38	103.22	91.505	102.11	101.52	99.799	104.83	108.53	102.64	105.43	110.04	109.24	108.92	113.9	109.47	115.99	104.24	109.84	111.91	115.28	110.61	98.659	106.02	106.27	100.03	109.71	92.299	110.63	108.76	102.75	104.82	115.58	104.67	107.35	100.89	112.81	95.522	109.54	104.9	97.55	100.24	109.37	108.46	116.51	102.39	105.3	101.39	114.71
102.27	100.35	109.92	110.86	109.84	101.18	105.07	107.34	105.53	106.22	109.94	107.03	110.63	101.81	98.971	99.645	104.33	97.583	99.863	100.31	102.11	100.4	106.92	108.03	102.19	109.88	105.19	108.59	102.59	112.69	109.65	111.23	101.63	99.479	98.599	101.22	104.57	112.42	103.79	102.74	112.66	115.2	106.87	96.684	109.38	111.31	103.11	101.75	105.69	105.67
109.66	107.45	106.99	101.85	107.32	112.54	109.75	115.1	108.35	118.82	109.32	114.04	106.16	116.2	109.3	109.51	112.34	108.47	109.95	107.57	107.04	110.46	112.71	110.98	103.17	97.698	109.45	113.39	99.756	101.25	101.72	102.72	105.07	100.57	102.24	117.37	104.3	104.92	109.53	107.51	103.94	106.48	107.66	102.73	109.2	110.05	115.18	110.28	102.5	106.63
99.645	113	107.24	115.62	105.42	96.293	102.23	105.4	104.82	111.81	117.06	103.14	107.47	103.62	109	99.957	112.28	111.37	109.7	114.44	101.3	111.26	102.32	105.51	107.72	99.878	94.706	105.27	107.43	111.78	111.21	104.63	104.53	117.72	105.94	109.39	102.92	108.63	113.49	101	102.42	108.55	112.01	103.16	101.84	111.65	105.91	100.49	109.83	109.76
102.58	105.25	113.63	111.82	112.11	105.69	108.96	118.74	116.82	100.66	114.97	105.51	104.08	110.47	125.39	112.38	123.9	103.96	108.33	102.53	113.09	113.41	106.4	104.39	105.44	113.88	117.39	111.42	105.2	103.18	102.24	109.56	106.85	110.13	110.22	113.92	108.9	101.39	113.76	112.92	117.63	115.19	110.85	112.43	106.72	112.49	110.95	113.06	115.37	116.6
97.967	103.86	95.922	96.541	101.74	104.21	104.02	102.41	102.01	109.91	95.112	104.56	91.865	99.533	107.46	86.363	102.21	94.263	93.905	102.04	99.713	101.92	89.617	100.47	96.516	101.4	96.801	94.106	87.951	92.142	103.37	100.8	92.708	98.125	93.25	95.88	89.08	102.02	91.942	99.505	98.142	99.679	98.893	99.707	107.56	86.731	95.343	106.64	105.59	96.956
103.56	100.7	94.119	102.89	102.45	104.65	89.519	91.749	98.198	90.559	98.168	104.31	96.086	100.64	107.28	104.22	97.546	98.479	96.737	104.74	102.49	92.583	93.238	100.45	101.39	103.28	94.805	94.085	92.487	95.916	97.569	99.002	95.949	94.052	105.07	90.831	97.942	101.99	98.777	99.872	103.58	89.456	97.27	94.027	102.77	91.029	91.583	97.688	97.106	94.968
100.14	101.53	100.65	111.65	96.486	101.27	93.752	98.087	105.78	98.482	94.601	96.575	106.2	99.234	93.132	92.958	92.047	99.343	97.432	100.24	100.13	109.04	98.467	102.05	90.651	98.599	96.22	106.32	103.28	108.29	95.636	96.926	96.768	92.491	91.157	101.27	104.27	90.801	90.391	102.24	101.75	88.355	96.266	102.08	96.799	105.48	99.85	90.813	98.011	101.76
96.205	96.978	99.63	106.94	111.54	104.85	107.12	111.09	108.91	103.6	106.78	108	104.95	112.92	106.8	105.99	113.43	101.8	106.32	107	106.55	113.1	107.22	113.23	108.91	109.38	112.77	111.34	101.56	105.26	102.98	107.89	109.42	103.31	104.89	106.24	110.39	111.13	108.8	108.62	92.785	111.32	108.9	105.47	104.48	103.7	109.2	102.07	110.6	101.17
93.622	106.75	103.46	104.06	108.72	109.25	105.33	108.87	107.2	86.266	107.5	101.55	104.98	113.65	107.59	106.22	110.85	98.024	113.45	104.56	105.41	110.76	95.076	100.79	100.72	106.63	108.87	105.83	111.35	106.65	104.95	99.035	110.83	97.745	108.23	105.84	110.55	104.63	108	112.39	96.85	103.15	105.48	97.385	101.65	96.94	102.77	105.48	103.27	108.46
96.376	96.764	109.96	107.45	94.705	108.63	96.041	102.67	95.462	100.94	97.22	98.369	100.8	94.277	99.285	98.642	98.68	99.041	94.674	101.14	100.44	94.501	98.715	98.631	94.2	98.902	104.36	94.267	104.52	107.48	95.243	88.117	96.814	95.479	96.394	93.483	99.736	94.564	105.88	99.101	96.306	96.079	91.788	102.79	99.134	99.447	94.343	93.853	96.32	93.296
104.78	103.95	110.11	100.76	120.24	110.18	113.26	107.86	99.05	111.85	101.95	103.95	103.58	105.14	106.07	97.614	111.39	108.54	103.55	97.462	110.12	108.52	105.13	109.85	101.81	105.33	113.32	113.51	107.48	98.596	108.75	114.31	93.132	102.11	110.41	99.899	100.63	95.656	98.38	104.64	116.68	103.16	107.79	101.58	112.77	107.09	105.99	105.58	99.093	102.94
97.699	95.569	102.18	94.947	99.174	102.4	104.74	101.53	114.19	100.25	102.46	97.194	101.22	97.297	91.565	98.209	105.7	107.76	104.99	102.75	103.56	100.73	106.37	100.71	103.92	98.475	107.73	104.27	102.48	99.926	97.435	100.14	109.11	101.48	103.44	105	99.533	98.195	107.69	111.69	110.63	103.24	99.951	102.54	110.75	111.14	104.36	103.79	106	108.54
94.682	106.81	94.402	89.615	98.761	104.15	104.56	96.404	99.591	104.99	93.939	92.741	91.326	100.49	108.8	93.619	97.748	100.29	96.801	95.329	103.3	99.842	97.717	95.3	98.88	94.087	100.06	95.087	100.57	104.27	99.706	96.912	96.426	88.488	95.872	103.48	91.58	94.908	96.453	92.078	93.749	104.09	97.771	91.647	98.861	99.526	91.15	98.59	94.965	94.498
99.673	109.59	103.46	107.34	112.74	107.33	104.47	106.27	92.43	110.67	105.87	110.81	103.55	109.36	103.99	104.92	107.34	103	102.56	105.48	107.66	104.9	113.57	102.89	102.67	92.395	119.35	108.94	105.23	102.21	109.98	103.14	109.41	96.33	99.524	103.32	103.4	103.64	99.086	109.43	106.77	110.44	108.31	106.02	98.753	110.61	99.075	116.24	114.22	110.43
109.59	102.01	103.39	111.95	99.092	106.15	102.36	103.58	94.235	99.675	112.7	110.75	105.14	108.5	98.283	108.16	107.14	115.5	107.54	108.84	103.15	103.15	103.85	107.58	100.55	108.38	105.85	99.049	116.71	98.791	106.19	102.7	110.46	113.48	99.342	103.03	108.89	101.2	100.99	107.78	106.53	105.61	103.02	106.58	103.48	108.69	103.03	96.512	110.75	108.59
117.11	108.02	98.568	103.06	122.55	116.95	113.25	111.2	104.1	111.11	109.4	112.83	116.3	111.64	102.76	109.45	107.61	109.1	112.43	118.09	112.22	104.99	121.51	113.28	116.57	114.47	108.48	104.26	109.26	98.127	101.33	113.83	107.56	114.29	113.35	112.67	108.51	105.84	111.08	108.48	112.78	115.39	101.86	111.27	113.72	113.96	104.63	103.44	105.18	109.76
102.79	108.4	102.36	110.99	107.79	116.66	110.81	105.05	107.46	106.33	101.38	111.94	106.92	108.99	97.18	106.67	102.98	105.5	99.812	108.05	105.89	100.24	109.98	106.18	112.87	118.08	111.2	107.73	99.126	103.09	106.79	104.14	111.43	108.85	109.5	105.53	115.36	113.72	107.63	108.01	98.136	110.91	112.42	101.44	108.46	108.94	116.55	103.36	105.03	109.65
102.93	104.58	107.54	103.86	105.65	98.501	113.5	102.76	103.88	105.31	100.03	112.51	113.94	108.53	104.32	104.58	108.07	100.88	118.99	107.84	111.88	108.66	107.32	102.86	105.63	107.11	102.91	114.7	102.41	116.44	101.24	106.22	114.25	104.77	107.23	108.75	105.32	110.61	103.96	99.98	106.84	102.45	99.262	98.967	101.06	108.6	104.48	107.65	110.01	113.72
112.61	103.9	107.35	97.249	103.15	103	100.72	118.24	102.69	112.44	96.742	111.54	109.08	104.39	102.92	106.17	99.213	103.59	110.38	110.16	100.37	97.397	105.77	97.665	101.52	103.59	106.93	99.827	99.083	104.47	108.93	105.88	110.11	108.92	107.65	118.1	106.6	107.91	105.2	108.92	109.59	101.05	113.85	106.19	93.952	105.21	107.45	110.37	101.35	111.48
104.84	98.584	109.46	107.6	105.99	106.75	114.67	110.31	113.6	114.26	115.11	112.94	98.992	107.18	113.7	108.67	110.07	109.12	104.82	103.5	116.19	110.73	98.051	112.38	110.69	104.36	111.33	113.61	117.34	108.34	109.66	111.87	107.58	98.566	105.64	107.95	119.3	113.82	100.57	107.34	103.96	113.69	115.02	109.97	106.91	107.01	105.43	104.93	105.65	103.51
104.76	113.03	104.33	113.92	109.29	106.84	110.19	110	99.12	115.95	109.57	106.17	100.25	106.22	105.51	103.86	110	118.52	100.99	102.91	109.41	100.21	110.32	111.87	114.15	105.43	110.58	103.4	106.77	111.14	99.727	101.7	109.03	109.74	106.06	109.53	107.45	108.38	110.28	107.57	103.42	108.12	107.98	101.57	110.49	107.54	100.02	111.44	110.88	110.85
113.11	108.78	110.16	108.13	111.96	112.7	113.37	106.72	109.08	114.83	107.78	111.7	114.92	112.61	101.78	111.8	110.21	105.8	105.7	103.7	96.436	109.96	116.03	110.67	111.91	108.51	99.086	105.65	113.51	109.22	110.43	110.83	104.67	107.67	109.9	107.32	114.04	100.83	108	113.8	111.55	109.85	115.39	104.35	107.28	110.7	106.46	112.79	107.69	104.72
112.77	103.13	104.7	110.25	110.08	99.685	105.91	96.903	115.81	103.92	104.97	110.7	92.816	104.38	109.41	101.89	106.54	106.79	95.647	107.61	103.5	102.12	101.58	100.86	105.24	108.66	105.85	102.4	107.89	106.79	104.04	108.96	107.11	102.68	110.17	120.31	111.57	106.41	97.932	103	97.586	102.1	102.2	104.28	97.576	98.101	103.05	102.08	103.8	100.42
107.31	107.57	115.51	104.78	110.1	106.66	104.53	100.51	115.18	104.94	107.19	108.14	107.46	107.81	117.13	104.17	114.12	113.48	111.71	108.1	106.66	105.88	107.97	108.7	112.63	120.02	116.01	107.48	102.35	100.3	112.51	107.31	103.51	114.33	113.2	105.33	107.58	112.09	116.15	107.6	118.36	113.23	112.29	118.56	115.96	112.45	105.49	111.34	106.16	117.5
101.81	105.82	96.73	98.572	92.316	94.632	99.02	98.176	102.36	104.91	93.538	105.87	100.13	96.527	99.116	88.342	103.72	101.8	103.1	94.845	99.133	105.96	97.88	98.672	98.158	98.785	104.69	99.756	101.49	100.36	105.61	101.56	95.33	98.231	97.693	96.208	98.459	97.509	94.337	91.768	100.35	89.47	98.59	95.883	98.92	99.34	98.738	96.458	105.13	92.155
102.06	108.8	110.6	102.12	107.55	96.702	107.78	104.41	107.62	111.19	103.77	112.37	113.39	110.32	107.31	105.69	109.62	111.4	107.54	113.46	99.267	104.48	111.28	101	111.95	102.92	106.11	103.43	106.68	105.37	111.07	106.55	96.394	99.77	100.83	114.74	112.66	103.89	110.1	100.15	113.97	103.76	109.11	100.61	101.85	104.12	117.82	106.44	102.59	110.07
112.09	113.61	102.97	104.76	102.67	116.44	107.55	107.78	99.782	104.53	106.65	109.96	109.96	115.65	105.97	105.11	110.01	104.47	102.69	104.57	107.55	104.32	102.87	109.58	108.71	112.13	105.43	119.56	96.868	105.66	102.62	100.92	113.6	106.23	104.69	110.32	111.63	105.79	110.97	102.68	106.06	104.08	107.99	94.759	110.49	113.06	105.72	103.19	111.56	112.8
105.45	113.23	117.41	113.41	108.85	108.66	118.14	109.68	104.93	107.47	107.41	104.42	111.9	107.64	108.48	112.24	107.92	107.97	108.54	113.15	110.44	110.56	110.81	101.72	106.45	113.07	114.67	102.84	111.91	108.05	107.29	111.22	111.93	106.69	110.1	114.25	107.37	112.25	108.25	114.98	112.31	104.58	114.85	110.86	107.67	110.45	106.2	114.68	118.88	102.99
94.501	105.41	108.34	120.7	98.092	108.56	105.12	106.78	100.01	114.91	113.27	112.57	109.06	102.97	107.92	109.82	101.46	117.3	106.94	92.809	103.16	110.22	99.297	107.27	103.03	105.04	100.38	108.04	105.9	100.81	115.03	110.07	111.31	100.01	106.36	111.03	107.98	95.14	109.22	102.13	104.55	101.27	102.45	107.91	115.48	103.22	115.12	101.36	107.76	105.56
106.4	107.96	105.8	108	107.79	104.11	114.6	109.41	105.23	104.07	109.17	114.2	111.09	120.2	110.98	113.23	110.45	110.8	104.44	113.05	110.12	111.78	110.23	115.78	103.01	112.75	116.7	105.77	106.55	106.32	95.884	108.85	110.74	107.81	109.62	99.995	105.43	111.48	109.91	110.71	100.71	101.44	105.37	110.71	108.87	103.23	107.04	105.93	110.73	98.57
104.46	101.66	107	117.42	101.3	95.857	115.37	111.61	108.6	99.691	101.49	113.08	102.65	102.77	109.59	104.08	106.21	104.32	110.49	105.17	119.35	101.71	116.54	109.63	112.62	107.32	106.47	106.25	106.67	105.5	113.73	100.45	103.97	98.69	113.99	97.923	105.3	101.06	100.11	97.288	109.14	107.24	97.248	110.11	100.81	113.86	107.76	105.16	98.152	103.68
107.35	108.88	103.45	91.976	87.124	98.044	102.26	98.835	106.62	104.46	99.691	94.405	102.56	95.32	95.124	96.35	107.73	86.056	98.938	95.222	105.94	98.53	95.272	98.257	100.42	95.894	95.539	97.391	95.813	92.756	100.8	98.599	97.104	94.363	96.359	96.2	98.655	101.84	101.24	99.285	107.09	90.586	98.037	93.688	101.81	100.46	104.99	104.09	100.44	95.339
110.8	108.63	106.69	116.01	112.85	105.55	112.21	109.16	101.42	106.77	103.96	108.3	106.53	105.6	109.8	105.25	101.92	120.13	114.18	105.63	111.17	109.33	109.51	110.29	108.95	104.82	106.61	103.54	108.49	103.19	107.04	105.28	109.65	104.89	105.31	104.03	118	109.64	110.89	112.68	112.19	109.95	112.81	106.02	112.96	119.29	109.99	106.93	108.08	105.55
102.18	110.64	108.57	113.61	103.09	102.04	100.38	105.77	108.68	109.29	109.78	106.15	99.498	108.44	102.8	104.72	103.76	102.53	102.42	101.98	101.51	107.39	105.7	113.63	109.91	107.86	107.11	109.55	98.777	105.47	112.23	94.823	106.14	108.3	104.65	107.28	102.64	108.16	104.44	110.27	101.92	96.788	96.928	107.15	103.38	115.11	104.9	107.21	99.284	98.207
104.47	100.72	102.11	101.74	99.474	108.31	96.208	104.33	96.325	109.17	100.04	110.03	100.79	101.57	104.95	108.54	102.7	107.27	108.87	113.75	107.97	111.06	112.61	102.69	106.13	109	96.8	102.45	109.8	112.48	106.89	106.22	103.31	102.53	103.07	107.3	101.92	102.51	111.74	111.39	100.68	101.3	103.69	101.39	102.44	105.98	102.23	100.66	97.162	105.99
106.9	113.03	109.33	109.68	114.23	101.17	112.62	114.56	108.22	104.32	106.73	110.97	110.21	115.97	105.81	115.92	115.63	103.71	105.99	99.838	98.444	99.995	109.36	93.232	104.91	119.04	106.99	106.15	109.75	109.73	107.89	116.84	102.78	117.04	111.01	107.99	115.66	104.69	109.96	112.14	106.78	92.588	110.44	114.37	113.15	112.17	104.6	103.56	116.3	107.1
103.38	95.186	95.671	103.71	103.89	97.95	106.15	94.173	103.99	101.26	103.29	104.96	94.135	109.86	100.72	98.328	95.567	105	98.38	101.79	98.33	94.663	101.05	106.18	98.157	97.806	100.43	95.86	106.19	105.94	98.334	98.781	103.25	105.56	109.95	103.55	105.76	93.002	93.947	90.093	97.417	97.369	100.8	100.15	96.388	101.17	99.998	105.9	106.78	93.174
91.691	98.99	101.95	100.75	94.218	104.54	97.035	98.959	94.202	103.85	100.9	101.77	101.27	93.256	86.208	101.02	95.808	99.723	96.241	97.161	98.784	99.684	94.575	91.002	97.349	100.47	102.44	101.63	98.216	96.012	104.18	93.954	103.21	106.37	102.72	102.7	98.685	96.647	98.066	108.45	101.12	107.63	101.98	105.84	101.29	97.853	106.5	100.01	109.36	107.59
113.47	104.8	117.21	103.67	110.98	104.86	110.68	114.22	108.17	111.05	110.43	103.6	106.12	108.68	108.53	99.626	99.795	103.85	108.61	109.48	114.51	107.24	102.17	102.34	100.39	103.45	109.51	112.65	104.92	97.063	104.21	111.57	118.64	109.63	103.63	98.044	109.86	107.48	113.25	97.714	110.69	97.049	112.57	100.44	107.63	109.4	97.624	102.76	100.69	107.83
102.57	89.831	98.629	101.05	99.927	100.82	97.811	97.911	98.824	90.678	106.03	95.211	99.2	103.09	92.072	101.3	96.742	97.695	98.899	96.2	90.921	99.625	102.13	99.089	95.249	100.26	90.051	103.76	103.13	104.16	97.271	95.205	108.61	93.378	100.16	103.98	104.02	97.258	94.224	93.391	101.38	91.281	99.751	95.342	103.05	100.4	96.257	114.36	90.691	100.14
97.731	96.294	106.34	95.639	104.73	97.955	95.891	93.659	101.55	107.97	92.089	97.268	94.789	95.674	102.67	90.813	97.099	95.24	98.939	93.211	106.2	94.346	97.779	96.363	104.75	98.418	101.52	94.991	98.955	92.912	101.7	98.576	100.7	95.41	98.388	102.67	92.178	97.929	94.776	97.63	94.537	105.12	85.906	97.461	104.91	98.458	109.88	88.405	88.264	91.359
102.46	107.5	114.47	108.78	111.62	108.96	108.13	116.29	107.92	98.861	106.56	107.14	113.93	112.65	96.443	105.16	111.23	111.46	112.44	112.56	112.99	108.28	107.32	93.2	104.3	108.28	104.46	97.68	111.84	107.44	112.92	107.12	107.05	107.7	109.43	103.03	105.56	111.59	114.78	111.92	114.05	104.88	112.44	104.76	111.74	96.067	107	111.21	108.04	100.54
101.4	101.61	105.12	110.34	106.5	111.43	107.41	99.06	103.93	101.98	106.09	112.04	99.074	111.49	105.07	113.6	100.82	98.008	93.648	104.56	106.94	112.74	100.76	115.65	103.92	112.98	111.11	107.14	99.263	114.59	102.9	103.83	102.51	103.55	115.1	115.16	112.43	106.72	112.8	105.07	118.32	101.44	103.01	110.27	112.89	113.81	102.1	109.34	110.84	120.06
116.1	98.366	104.95	105.99	109.97	111.32	101.12	104.97	104.68	112.01	108.86	109.75	119.38	100.17	108.91	107.7	105.06	111.81	110.76	113.74	97.198	112	110.21	109.68	108.2	100.72	103.49	101.95	107.78	104.08	109.79	104.23	104.62	107.14	106.2	110	106.82	101.21	113.47	99.04	107.78	107.18	100.9	117.4	98.7	108.83	101.37	105.42	106.01	105.03
105.11	101.95	109.89	114.43	106.69	103.87	109.43	99.024	98.237	116.58	101.73	101.23	110.05	113.05	115.84	100.22	103.23	108.28	105.84	96.681	101.41	109.56	107.63	110.09	108.29	99.357	100.01	102.22	101.64	107.57	105.81	110.78	108.67	99.709	108.74	115.59	97.232	102.24	105.02	102.18	97.561	104.03	104.83	96.833	105.33	109.59	101.95	110.96	108.58	108.55
108.4	104.8	103.89	100.35	105.58	108.05	108.24	109.02	106.63	103.15	111.95	103.07	111.26	110.59	112.85	99.853	103.62	110.86	101.06	104.16	112.4	103.7	109.44	111.28	112	104.4	112.8	108.95	114.89	106.16	98.708	105.87	104.94	105.19	107.98	115.22	106.39	107.75	107.74	113.14	103.26	101.28	105.98	105.34	101	109.82	115.78	109.28	103.63	111.18
107.42	107.83	97.885	112.15	107.87	102.38	105.8	104.81	105.76	107.66	108.38	108.38	104.64	113.88	110.37	110.93	102.99	100.8	119.25	103.32	114.63	110.68	107.15	120.84	102.47	108.59	114.78	108.63	115.25	103.64	106.39	106.31	105.51	111.12	105.92	105.34	111.38	114.74	112.02	110.93	109.26	99.882	108.94	106.9	110.77	105.97	101.67	113.23	102.1	103.17
110.88	98.982	107.76	106.44	108.98	113.9	106.97	99.362	114.13	101.2	106.2	108.61	105.05	114.52	110.49	107.85	105.83	110.57	111.89	106.45	107.97	107.84	108.58	112.61	111.32	111.68	112.11	112.94	109.63	112.86	116.45	113.68	114.99	105.12	107.21	106.91	112.32	109.59	106.28	106.3	114.55	105.55	108.37	109.98	109.38	102.9	101.83	112.4	113.84	103.13
110.98	103.23	109.82	112.84	102.89	107.25	111.64	109.87	110.9	109.58	110.75	105.15	107.36	107.53	109.99	114.78	109.58	114.36	108.63	110.21	122.13	106.96	105.05	105.04	106.8	107.5	110.98	110.72	105.9	107.94	112.86	101.94	105.43	107.22	106.19	106.72	106.8	108.32	93.104	104.2	107.59	107.93	102.74	116.23	106.85	107.31	110.76	113.44	110.88	111.26
110.67	110.72	107.32	101.27	105.07	102.52	102.35	105.2	99.055	100.1	89.991	101.13	101.07	104.5	103.49	105.56	104.44	106.44	105.82	95.807	101.63	103.41	107.96	104.11	101.4	101.38	99.228	91.224	106.98	99.889	97.734	97.98	100.67	99.725	99.458	99.762	96.165	100.69	101.27	106.18	104.86	102.3	97.183	94.564	99.238	94.648	98.909	105.67	100.38	105.93
103.07	109.7	108.75	99.077	106.8	113	105.79	105.45	105.94	108.99	109.53	105.18	96.49	110.83	108.4	117.17	108.86	106.98	108.09	106.94	103.69	106.38	98.094	115.21	99.933	102.29	103.13	108.44	114.49	117.54	102.41	111.68	96.948	109.62	106.86	108.58	118.86	107	103.65	103.63	100.5	109.93	114	110.51	102.43	113.99	106.93	105.56	108.08	105.43
95.075	102.4	97.171	101.67	93.757	98.336	94.564	93.618	96.875	97.564	92.901	102.45	99.065	97.45	102.06	103.33	106.44	103.86	102.04	113.17	100.43	96.473	102.44	109.23	91.951	98.43	96.551	98.311	98.799	102.43	101.51	97.285	100.05	99.054	108.7	92.755	100.52	95.407	102.76	103.04	107.08	100	94.082	100.56	95.389	100.63	102.51	101.49	98.74	100.32
110.34	112.79	106	114.84	105.26	102.5	111.2	115.97	97.061	113.12	105.58	105.52	107.21	100.81	102.01	111.55	103.25	101.99	114.21	106.09	111.32	116.37	103.88	101.71	112.77	113.55	110.38	116.78	108.24	108.73	111.56	105.43	113.68	103	103.66	111.45	110.39	112.6	106.46	107.63	115.23	116.24	110.8	103.42	115.17	106.4	111.71	105.29	98.849	105.68
108.6	112.56	107.32	103.27	102.97	109.99	113.13	105.6	108.28	94.524	104.13	105.14	110.38	106.45	107.85	104.06	109.86	93.68	107.96	103.04	112.64	101.54	108.8	112.39	105.13	103.37	112.08	115.69	101.96	102.56	102.49	100.32	108.67	111.17	114.27	104.55	112.49	111.77	111.64	95.817	110.86	104.35	105.11	110.04	106.59	107.33	112.35	108.85	104.36	105.35
100.11	105.02	104.77	112.93	113.33	112.07	102.62	106.86	116.41	103.25	116.11	103	106.26	107.73	105.7	100.02	113.17	118.05	103.17	108.15	112.43	99.136	107.28	105.59	110.63	108.13	103.59	109.29	102.05	104.95	110.61	108.2	106.4	107.53	113.32	99.404	109.99	115.81	106.15	106.41	106.38	100.84	100.37	110.06	95.477	116.27	115.41	104.64	109.56	110.04
108.2	110.69	104.26	107.64	107.99	99.844	109.31	102.51	105.45	104.86	104.58	113.28	114.77	112.97	107.2	111.95	116.57	112.01	104.83	107.15	118.13	113.48	103.13	103.55	111.67	118.25	108.55	111.81	101.45	104.68	112.76	105.64	103.74	104.86	101.63	98.53	108.01	106.51	109.95	113.37	107.35	100.35	107.21	116.63	106.51	111.35	112.59	105.08	111.45	106.01
110.48	112.54	114	99.68	105.51	114.39	111.38	112.5	117.62	114.17	102.47	104.01	105.86	109.26	113.46	99.401	102.05	109.66	101.5	109.36	103.67	108.25	112.95	103.44	108.2	104.35	106.02	112.44	109.05	99.121	105	110	106.26	106.5	99.471	101.5	109.07	107.31	104.71	98.537	109.82	110.93	108.35	109.49	108.41	105.08	110.13	103.72	107.87	107.32
103.71	107.9	92.434	99.973	102.61	111.33	96.569	97.319	95.696	102.33	93.842	100.33	93.131	101.58	101.71	97.256	102.65	96.06	108.19	105.33	105.92	96.605	98.9	97.848	98.922	99.045	100.14	98.822	94.331	99.658	98.298	102.21	102.09	94.35	105.15	100.64	107.91	102.55	100.13	102.5	106.67	95.19	100.39	96.911	95.162	97.4	106.95	93.975	102.83	99.49
106	113.28	108.59	109.11	108.4	107	107.15	106.19	107.77	104.27	100.01	104.62	102.54	108.15	102.58	100.7	107.57	108.24	104.69	107.54	98.978	110.97	114.35	101.7	106.98	104.79	104.92	96.395	102.79	102.99	109.53	102.22	97.832	111.51	116.12	107.19	111.31	104.51	112.07	108.82	111.81	106.74	105.46	102.95	101.19	104.52	98.031	111.43	103.5	102.48
105.15	105.79	103.65	102.94	108.9	112.83	106.82	112.86	111.76	103.79	108.6	97.305	106.43	99.594	110.93	105.58	110.16	105.95	104.91	100.07	96.05	101.48	111.31	108.67	99.621	98.622	109.41	105.58	104.69	109.95	111.04	122.97	108.2	107.76	97.254	99	111.71	107.52	110.16	110.57	99.054	102.28	111.48	105.18	112.58	98.569	93.83	106.41	102.29	104.96
90.009	92.607	100.19	98.84	98.23	87.722	96.922	106.52	103.64	93.829	102.87	100.98	98.331	95.48	98.425	98.041	102.7	95.024	92.413	97.063	91.135	94.275	95.55	102.11	95.338	103.03	100.09	95.254	96.875	91.886	101.54	103.12	105.86	100.91	102.05	98.445	100.78	90.506	94.318	102.01	99.482	96.748	97.205	96.814	103.26	101.52	98.269	91.547	104.57	102.13
110.28	99.116	109.43	106.99	107.03	108.78	104.65	102.4	113.35	109.95	101.46	107.13	98.752	105.66	107.89	104.25	107.05	100.22	117.17	111.34	110.83	113.39	102.72	105.44	98.503	100.41	113.14	104.59	110.56	99.485	115.61	107.68	100.59	108.02	107.81	102.46	102.34	110.69	111.21	111.15	114.45	100.98	105.29	111.69	108.3	104.53	97.282	103.85	94.867	111.75
103.87	114.66	102.87	113.85	110.17	124.89	108.19	109.72	108.29	105.09	118.18	102.72	112.8	110.39	112.09	117.54	108.07	110.85	103.38	104.01	118.81	109.98	110.96	109.93	113.53	97.537	109.91	110.56	109.27	108.84	102.88	108.52	105.99	108.36	111.07	112.47	112.69	112.88	98.074	113.52	111.09	101.32	111.98	111.84	114.22	111.61	114.3	116.25	114.48	112.88
100.99	95.359	92.499	96.343	98.599	105.05	94.801	97.044	106.29	103.93	100.07	91.573	99.359	95.452	102.12	89.642	96.754	97.953	97.857	91.549	97.871	97.345	105.92	99.282	100.2	98.653	99.362	99.856	97.857	105.5	100.92	96.357	101.32	88.206	96.118	96.312	98.564	95.192	95.209	102.4	102.68	91.626	96.636	95.956	103.3	102.05	98.62	92.848	95.959	102.02
100.12	103.82	111.22	97.854	101.53	109.79	108.23	95.263	103.28	110.44	107.21	111.11	111.71	99.788	111.99	95.103	106.77	106.2	106.9	104.43	107.74	105.78	101.37	107.82	105.71	107.39	95.949	109.09	111.23	107.66	100.1	107.19	108.21	98.908	106.72	107.41	111.3	106.91	107.29	103.73	106.18	110.11	114.22	101.58	109.71	102.61	113.19	94.37	106.69	104.96
100.88	91.66	104.21	107.58	101.73	99.412	114.62	102.87	100.72	101.93	108.05	108.95	108.75	105.94	108.78	104.81	110.64	110.17	99.472	102.57	105.88	109.86	92.453	109.46	105.6	109.59	105.44	111.36	113.57	108.5	103.41	106.54	99.026	100.12	97.018	99.917	102.03	102.32	103.38	107.51	108.14	102.36	102.32	108.02	112.61	99.704	99.718	115.94	96.51	109.39
106.66	104.69	110.36	100.21	103.97	105.38	111.99	115.59	110.37	114.03	111.26	106.22	107.25	110.38	110.67	99.891	97.944	106.52	103	100.89	102.69	109.1	100.93	104.58	104.49	102.29	106.31	100.96	103.38	111.12	117.16	105.07	105.11	107.83	105.91	113.52	105.4	110.96	99.187	102.72	104.51	110.42	98.131	101.71	107.44	108.21	107.83	100.67	112.35	112.42
114.12	110.68	112.45	113.94	107.91	111.76	111.7	99.299	103.35	112.41	114.22	118.29	100.88	111.68	115.1	119.88	111.13	112.61	103.14	106.45	110.21	107.31	113.89	118.63	112.34	114.95	112.37	112.9	109.21	100.37	109.69	105.15	106.62	100.85	104.51	117.96	113.75	111.09	97.24	106.77	100.14	104.03	108.42	109.58	116.48	106.11	108.5	115.64	102.34	119.01
100.96	98.813	103.31	103.3	100.22	99.113	94.533	104.71	96.861	103.15	105.47	98.486	96.61	103.93	94.466	105	103.07	99.638	99.618	101.65	109.46	106.84	105.81	98.968	100.96	100.01	103.4	101.05	100.48	104.82	106.54	90.799	100.25	110.37	91.089	105.91	108.3	102.75	101.01	88.316	98.44	98.748	102.83	103.24	96.545	96.561	94.835	106.56	102.93	92.46
112.17	109.88	117.05	111	109.21	106.46	112.65	109.77	116.94	113.22	95.634	110.07	101.87	109.91	104.79	105.79	106.5	100.61	111	100.86	111.31	105.14	111.45	105.52	112.55	98.958	115.23	110.23	109.19	97.438	114.26	112.17	113.53	119.82	115.18	100.74	107.05	102.81	97.561	108.47	101.96	104.69	110.38	107.45	115.25	112.88	99.159	104.54	111.93	108.33
100.78	103.31	98.296	102.9	116.1	114.68	93.502	100.78	105.1	108.39	104.21	104.86	116.99	107.27	108.9	93.094	103.19	101.22	102.46	100.56	96.617	109.83	102.35	101.78	109.09	100.81	107.41	109.87	107.53	103.35	105.99	106.3	106.36	104.33	100.88	106.45	100.46	107.34	105.64	107.61	104.89	109.77	102.21	103.31	103.85	101.17	112.99	95.104	112.78	108
98.523	100.96	102.43	93.976	96.977	99.273	96.759	98.8	102.55	99.088	91.664	105.01	96.025	95.5	103.14	93.4	96.824	97.274	101.73	103.32	96.382	97.073	91.995	96.2	99.034	103.67	99.541	95.09	101.73	97.278	95.116	97.507	96.554	100.66	100.34	99.825	95.707	92.135	95.791	91.784	101.48	100.69	100.49	101.06	94.319	100.93	101.5	95.716	96.08	100.49
109.51	108.89	100.06	109.08	104.58	109.93	97.283	106.04	108.22	104.18	104.66	116.66	111.59	103.1	104.01	111.56	104.85	105.67	101.36	100.2	104.54	98.303	100.68	103.07	106.9	98.965	101.58	97.477	112.63	96.658	106.86	103.61	100.61	109.35	105.86	113.58	109.94	109.4	99.786	104.04	102.37	105.99	104.81	98.164	107.36	103.74	112.57	100.87	107.68	102.34
112.61	113.58	102.47	105.72	102.66	107.53	109.14	110.15	107.66	105.42	106.82	104.1	105.8	109.44	104.4	97.679	106.22	110.41	107.03	104.16	116.87	104.89	110.75	108.69	97.353	106.15	109.84	121.49	109	106.91	108.44	108.57	115.42	106.99	117.72	106.4	115.47	105.16	100.41	107.85	116.69	106.94	114.3	111.15	111.26	110.71	109.11	115.46	98.338	106.25
101.6	101.45	110.47	103.91	105.23	104.07	107.25	97.069	110.7	108.18	100.78	107.16	99.719	112.42	97.663	106.75	113.33	100.57	112.83	111.87	109.37	101.51	101.75	109.28	104.76	99.861	105.75	99.522	103.47	104.51	110.44	111.37	96.751	102.11	113.54	108.24	101.98	108.95	102.05	110.65	109.19	109.46	104.75	104.9	102.19	111.67	104.84	95.191	102.06	105.88
101.44	100.06	100.71	98.08	97.543	96.028	103	95.853	95.536	102.87	90.699	97.99	103.58	89.81	94.295	92.919	98.017	100.42	94.077	98.186	99.062	96.699	94.124	101.31	95.423	108.59	91.819	101.1	82.571	97.686	98.888	105.01	108.75	95.617	100.9	102.76	93.702	90.378	89.923	102.35	100.75	97.056	92.933	98.847	96.751	95.833	110.02	104.91	87.175	95.767
110.89	105.89	103.52	117.19	106.01	107.31	101.5	108.91	109.99	107.83	114.7	99.311	119.97	113.24	105.87	119.66	112.72	110.58	116.22	105.75	101.94	102.5	97.171	107.12	109.06	104.68	112.1	113.2	112.05	109.27	110.24	106.25	107.41	111.89	112.27	105.35	111.05	109.05	116.66	97.33	106.24	106.21	107.48	109.39	111.05	108.13	103.71	116.22	111.81	109.55
101.32	100.43	97.271	111.35	106.17	101.99	112.22	110.24	106.76	99.486	105.81	92.068	106.25	113.35	113.47	107.53	117.13	109.14	100.91	98.559	101.11	95.536	104.49	112.19	102.34	104.32	109.56	103.72	102.54	107.2	120.88	109.8	105.86	103.77	98.109	108.63	105.56	95.746	105.86	104.12	104.72	113.2	96.662	108.44	105.85	98.714	96.658	110.63	104.51	103.19
103.41	106.31	103.28	109.09	113.95	105.16	108.49	111.43	103.4	101.04	101.42	100.95	100.95	106.11	111.3	102.07	113.56	116.12	110.96	108.46	107.95	108.43	106.05	109.48	103.83	112.57	107.23	101.41	108.02	108.61	99.358	103.83	101.29	106.05	102.41	107.06	110.45	108.23	104.52	106.99	114.34	107.82	114.6	106.94	99.091	112.34	100.91	101.57	110.25	107.7
99.494	103.57	96.768	90.871	98.895	101.21	97.99	98.835	97.251	101.12	94.392	113.28	94.858	92.527	100.18	108.79	92.138	103.51	109.5	98.576	104.34	100.44	107.57	100.45	94.86	101.34	100.53	101.66	96.15	103.32	106.81	94.865	101.98	95.293	108.11	103.47	105.03	104.23	100.18	104.12	100.13	101.22	88.725	91.32	102.12	93.302	104.26	97.605	100.49	91.336
99.601	106.74	101.87	110.56	98.61	103.13	91.35	98.367	90.948	87.261	96.234	95.747	108.08	102.07	100.42	108.21	86.667	95.281	100.42	103.39	100.55	86.785	97.552	105.41	99.778	107.55	105.76	100.5	104.13	94.972	110.45	100.92	93.724	95.754	99.08	101.71	105.04	96.458	106.31	99.374	104.89	104.04	96.609	93.526	100.47	97.855	97.354	83.228	104.33	91.182
103.44	106.68	103.42	116.57	99.845	107.38	108.2	102.48	101.91	112.46	106.24	101.97	106.28	100.87	100.62	92.521	111.62	109.75	111.34	110.02	107.06	115.74	97.602	104.7	100.73	103.05	107.59	112.08	104.65	110.1	107.89	98.815	102.1	111.7	108.98	111.4	115.67	98.169	102.96	114.3	101.69	104.7	109.22	110.08	107.04	118.5	101.54	106.56	105.44	101.98
105.05	95.463	102.41	105.96	105.93	111.43	105.62	104.94	97.569	111.11	110.61	111.82	106.69	106.92	105.16	112.76	93.941	109.69	109.4	105.16	100.7	105.52	105.01	111.62	109.07	100.03	102.45	106.12	106.21	106.05	111.66	102.11	109.76	100.19	109.4	103.36	108.12	100.54	109.33	108.4	102.8	103.22	101.12	101.79	111.07	112.87	105.8	99.576	112.65	95.774
110.39	107.79	99.672	99.218	109.54	100.98	111.44	110.47	103.26	114.35	105.82	102.16	110.78	103.85	102.09	97.106	109	116.53	112.52	102.73	105.64	107.07	110	111.72	104.53	106.71	107.33	117.68	105.38	108.26	104.75	102.73	107.63	115.69	101.26	107.92	100.31	100.34	99.327	107.93	102.84	104.14	107.31	105.31	104.3	111.96	111.63	104.43	104.25	105.27
105.63	102.03	108.88	104.14	111.68	115.8	106.01	110.96	100.86	114.04	113.27	113.79	104.38	107.69	109.44	108.85	121.28	110.74	100.24	103.94	111.24	109.5	117.68	114.88	111.48	106.26	108.02	115.03	119.98	109.72	111.13	104.01	106.94	113.02	118.95	111.08	106.52	117.57	109.98	118.26	107.44	101.92	110.29	111.55	108.34	117.11	105.96	114.04	104.24	113.67
107.44	98.782	105.45	109.21	103.38	113.1	112.02	112.19	107.69	99.699	107.88	109.36	113.17	115.77	100.41	110.38	107.96	106.32	106.89	110.85	109.19	102.52	108.82	101.13	105.12	105.67	104.29	105.92	102.67	106.92	106.26	104.79	105.64	98.871	118.19	105.73	101.8	111.17	112.05	105.59	104.32	113.76	106.36	98.707	106.14	109.08	110.73	109.41	113.19	107.71
106.72	100.23	103.79	108.26	93.095	112.09	106.48	110.44	110.46	110.7	98.506	109.63	103.27	100.72	104.68	105.98	103.58	106.3	101.47	112.85	98.724	101.79	111.32	99.885	112.07	107.52	102.92	104.17	110.02	105.85	108.51	110.21	104.11	109.27	100.16	101.6	111.18	107.57	105.7	103.53	104.75	92.887	101.68	104.16	116.32	98.171	100.72	107.49	110.22	104.21
114.48	107.55	111.01	103.83	108.81	103.16	101.23	106.12	101.64	98.385	111.81	107.79	110.35	107.52	109.31	105.96	112.51	105.48	107.31	102.67	109.78	107.25	115.1	96.11	105.6	107.13	106.82	107.57	100.49	108.01	104.56	105.28	101.1	102.3	100.38	98.548	106.21	112.48	112.24	104.87	110	110.94	110.79	115.24	107.8	101.8	104.71	114.66	113.38	106.91
95.056	98.126	99.361	97.251	95.537	102.54	98.832	100.64	97.256	100.88	105.93	99.932	106.94	99.938	97.834	101.65	91.965	92.075	106.65	104.67	105.4	92.112	96.028	104.84	95.808	108.66	92.624	99.8	95.582	106.41	104.54	100.16	97.479	105.74	98.854	97.218	104.19	95.604	98.484	111.98	96.511	100.15	96.203	100.53	103.52	96.08	99.791	99.369	99.689	93.389
106.43	108.2	101.56	102.28	105.44	106.7	111.11	112.35	122.9	107.66	108.7	104.37	102.52	110.45	111.03	110.26	107.8	105.92	107.22	105.88	109.52	109.31	98.898	108.11	115.29	105.98	96.492	110.58	108.4	106.58	106.99	116.63	108.11	106.42	107.79	106.3	112.69	104.74	108.07	96.04	105.05	117.29	108.33	109.66	103.38	101.85	103.65	108.56	105.96	106.23
102.78	105.91	98.432	117.46	99.118	100.65	110.79	114.19	104.17	110.19	108	105.78	111.81	118.71	107.34	110.12	106.67	95.151	120.06	108.12	104.95	105.35	104.94	112.37	103.5	111.1	115.43	109.15	104.28	112.67	108.69	95.632	113.15	109.07	105.31	102.36	110.79	106.13	100.88	110.93	99.749	98.405	105.35	106.35	113.48	106.27	111.6	106.84	117.22	108.38
98.034	110.44	108.68	103.65	97.599	100.08	112.03	110.55	105.54	107.26	112.5	106.41	116.8	104.59	102.86	108.75	116.4	114.36	106.51	112.25	105.41	118.7	110.22	110.1	106.92	99.278	104.87	109.83	104.64	102.82	98.511	108.55	108.77	106.35	106.75	109.19	113.41	108.11	110.78	103.72	114.4	99.652	103.9	104.81	109.34	111.31	113.63	98.356	102.78	108.57
103.27	104.52	102.78	105.87	100.86	96.211	97.679	95.781	99.713	90.072	105.83	88.54	100.04	99.377	100.87	108.64	92.358	106.89	104.8	108.24	100.24	104.39	105.14	89.335	100.81	97.497	93.181	95.315	102.3	104.86	100.69	104.66	94.5	99.835	100.03	105.04	107.07	105.38	97.127	96.616	100.37	101.67	106.37	103	102.13	99.781	103.5	91.552	105.26	101.13
98.036	112.9	103.99	102.14	111.04	109.7	108.3	107.01	110.47	112.41	107.08	110.61	112.02	111.87	100.44	112.15	96.479	109.25	109.95	113.39	101.58	105.16	113.68	112.18	104.44	107.66	101.61	113.42	108.14	113.49	116.01	107.33	101.05	108.24	101.8	104.02	107.46	110.77	115.15	106.65	104.32	102.81	96.955	105.85	104.99	109.27	104.52	99.49	102.11	117.09
96.137	100.75	94.017	96.928	101.33	95.411	94.702	93.203	98.993	107.26	105.88	96.338	97.763	101.53	100.37	101.98	87.25	104.74	98.774	102.75	99.644	92.721	94.406	96.377	105.1	102.19	101.35	98.752	99.667	98.058	96.668	100.76	95.465	95.031	102.67	85.632	98.123	98.3	92.21	101.58	97.356	93.796	95.217	98.531	100.73	95.455	99.437	104.4	94.772	104.16
103.84	101.33	98.69	88.794	101.01	95.241	94.452	95.58	84.379	94.959	108.51	97.835	103.17	99.941	98.949	101.38	101.5	101.83	106.36	104.8	96.85	104.54	100.75	105.69	100.4	104.42	97.954	96.765	90.245	95.356	96.909	100.85	98.495	101.9	92.374	96.89	98.894	104.34	92.777	103.45	89.362	95.156	91.366	95.219	86.404	101.18	96.783	97.457	92.228	91.713
106.98	102.74	103.09	109.23	106.23	99.995	99.33	108.16	103.69	105.56	103.34	101.71	114.81	107.93	101.01	107.47	97.251	109.07	101.55	100.74	108.87	109.77	105.84	100.8	113.65	110.44	108.09	101.94	99.752	104.19	105.11	104.17	106.17	110.11	106.39	112.61	102.15	97.809	100.26	107.37	111.03	108.43	102.66	116.11	104.88	112.11	106.4	113.45	100.31	99.017
112.04	108.34	113.57	101.25	99.872	106.57	106.32	107.52	110.08	107.89	106.88	103.77	103.78	107.73	115.78	101.32	98.108	109.01	101.14	101.24	103.13	120.97	108.45	102.21	102.76	113.69	102.86	111.8	101.17	107.27	107.1	105.55	105.11	105.19	109.26	109	107.07	101.83	102.34	101.96	109.06	105.34	112.61	108.32	105.93	112.49	98.37	107.15	101.05	105.3
99.132	98.486	110.93	109.89	104.26	96.549	98.572	101.43	100.17	98.389	99.068	97.828	106.09	101.61	100.96	93.281	109.84	103.76	101.98	97.165	98.3	95.328	96.554	107.6	100.6	92.813	97.119	102.18	104.09	100.98	105.07	97.251	105.23	101.72	101.23	106.98	98.716	97.905	101.44	116.72	97.795	87.893	100.74	97.624	102.27	89.508	93.011	103.6	97.693	98.157
106.59	108.72	109.58	107.03	108.43	114.99	107.85	112.04	112.9	106.18	109.86	109.75	100.29	103.52	110.45	109.28	103.56	98.568	109.7	111.1	101.51	111.03	106.88	100.69	108.35	103.73	117.16	107.41	109.25	114.86	115.67	105.68	102.3	107.92	105.61	109.92	113.63	97.821	105.72	107.23	103.2	109.82	110.19	111.17	102.05	111.72	110.61	105.77	105.24	100.14
107.62	108.33	105.74	118.95	109.24	112.32	97.395	110.89	104.28	109.59	111.05	98.411	106.89	111.03	104.48	107.02	111.59	102.96	111.38	106.52	94.693	111.11	96.73	99.27	110.67	104.62	106.96	121.77	112.75	115.03	104.85	98.453	111.34	105.37	109.93	107.34	112.06	107.74	107.15	101.61	106.22	105.85	109.98	103.13	116.79	109.34	100.66	112.36	112.94	114.7
104.31	107.04	106.04	106.09	108.71	116.33	103.93	103.43	119.96	114.82	106.26	105.02	106.42	104.8	103.6	112.47	106.68	103.8	106	114.77	117.49	102.91	104.53	110.76	108.97	107.02	102.02	106.96	106.33	114.86	112.12	105.36	102.06	109.49	100.97	102.17	114.4	105.56	110.36	102.74	109.71	116.01	108.73	106.43	110.34	114.62	105.99	105.26	103.99	109.59
95.834	97.332	87.579	97.98	99.365	84.998	97.848	99.243	96.81	89.539	107.84	104.56	98.289	91.594	97.993	94.413	92.957	93.025	99.594	98.911	101.27	101.2	96.843	99.302	104.67	102.99	100.16	95.349	93.42	95.134	101.15	94.817	94.673	93.673	95.214	93.322	104.23	93.039	85.574	96.531	98.923	98.983	109.66	95.278	97.651	89.106	95.314	99.805	95.706	100.29
111.56	108.77	103.64	107.97	103.85	110.53	104.71	107.21	108.75	106.23	104.15	106.97	105.58	100.27	99.48	105.94	107.59	121.43	107.23	112.1	108.25	104.86	102.61	113.9	107.32	110.42	108.74	110.04	98.356	105.44	103.56	111.78	105.24	108	103.77	101.92	103.57	103.16	113.91	104.18	111.87	108.34	105.96	108.63	103.39	107.57	108.71	102.07	104.87	107.14
100.75	106.35	101.15	100.2	111.33	110.73	107.17	104.52	101.61	108.46	111.47	108.95	115.33	112.55	98.536	109.35	108.62	107.37	115.98	107.14	103.35	114.4	113.24	104.69	101.87	100.73	117.05	100.5	96.931	110.33	106.05	106.4	103.86	109.34	113.88	96.515	112.16	100.97	107.76	104.88	110.92	109.42	107.93	110.88	111.72	108.75	115.86	112.64	101.39	113.35
111	100.47	106.45	109.05	103.88	102.23	106.67	111.31	114.23	106.32	110.6	104.6	117.03	103.91	117.36	107.47	98.296	106.45	103.27	99.781	112.97	108.57	107.23	100.87	105.46	98.531	98.18	112.61	116.46	107.69	114.39	109.42	114.23	114.95	109.17	112.54	114.89	100.63	106.29	105.53	101.17	101.22	108.91	105.42	112.85	104.6	109.03	105.86	111.66	108.04
107.28	112.89	107.35	110.65	103.22	106.38	105.12	101.49	115.25	103.67	113.52	101.62	112.28	106.72	98.206	97.995	110	113.96	107.62	96.935	110.83	114.32	112.06	101.49	109.76	109.64	112.78	103.12	96.408	112.92	110.21	107.46	107.93	113.58	103.38	107.83	119.31	112.94	98.768	107.47	92.65	109.79	91.383	110.84	101.99	113.32	101.32	109.08	100.75	105.93
111.2	105.84	111.76	109.58	113.18	116.49	95.285	110.52	108.9	107.27	109.76	111.98	112.57	107.91	105.64	102.14	109.54	107.81	108.91	106.97	116.13	103.25	102.27	108.59	103.96	100.67	108.01	100.23	105.54	105.04	100.12	104.07	94.467	109.53	112.04	107.28	107.97	107.37	111	105.69	113.04	106.74	106.75	112.32	114.96	97.233	108.99	114.84	109.16	115.47
109.5	106.27	113.85	107.12	116.08	105.68	109.59	112.4	105.75	107.97	105.62	117.11	112.28	100.42	108.97	111.9	102.99	102.28	108.86	111.31	98.991	101.26	103.79	112.61	114.04	102.71	115.45	102.07	101.58	107.77	117.93	111.38	107.29	104.5	99.383	106.55	107.18	111.6	98.139	111.2	102.8	105.15	111.66	117.41	108.67	106.77	110.77	105.75	106.49	105.64
110.65	100.2	114.68	103.57	112.21	114.11	100.25	109.81	113.55	109.81	104.41	113.07	109.62	99.058	103.25	97.067	101.77	110.51	103.69	117.16	104.48	102.11	110.75	96.918	107.52	99.938	104.34	104.02	114.11	107.75	104.69	106	107.64	111.17	99.436	102.75	105.53	110.45	110.75	107.29	101.52	107.89	108.15	108.74	104.8	100.81	100.75	102.62	107.45	110.5
102.83	103.35	96.809	99.451	99.265	94.982	104.26	104.07	111.07	94.125	98.036	92.443	95.938	99.347	110.68	91.653	92.71	91.224	96.615	95.7	94.53	101.49	106.44	93.863	102.87	99.732	93.787	100.23	98.179	103.24	91.883	108.99	96.045	103.6	100.43	94.952	99.445	102.25	101.6	106.09	100.44	102.51	96.205	98.53	91.739	95.353	99.851	101.39	107.01	103.91
107.82	109.36	99.194	102.09	115.23	105.29	98.535	106.76	109.32	110.63	106.42	107.65	111.87	100.82	112.59	112	108.4	102.96	100.24	110.29	112.81	105.05	106.51	114.68	100.66	110.98	102.95	105.11	101.33	114.89	98.269	113.48	105.4	111.64	112.9	107.32	99.814	108.26	110.06	107.3	107.13	107.21	106.82	106.99	104.18	105.88	111.11	102.45	106.69	110.64
92.731	94.189	95.154	96.371	92.082	95.504	101.79	103.72	96.837	102.76	104.44	88.333	101.89	88.815	94.331	103.15	93.145	92.307	100.67	99.9	99.829	90.594	95.476	104.48	90.214	95.771	93.341	98.608	93.909	97.73	98.945	102.26	98.122	99.947	93.972	107.16	98.179	94.266	96.817	98.294	95.96	100.84	95.238	98.148	97.121	102.79	105.31	95.224	95.372	95.648
106.28	106.49	107.04	108.55	108.17	112.7	118.29	112.6	109.33	103.2	98.515	97.849	100.87	108.74	105.73	102.89	108.77	107.64	104.57	99.241	104.01	101.82	106.13	111.51	104.87	103.6	101.94	109.24	107.66	101.31	106.09	108.45	99.277	112.59	98.731	110.31	109.33	99.639	110.03	104.04	111.06	108.05	110	103.98	105.92	101.63	94.502	111.49	113.68	119.37
108.09	99.666	96.502	106.66	109.82	112.46	106.91	107.56	98.339	103.08	103.26	116.22	112.94	100.19	118.47	108.65	110.37	107.09	100.8	105.7	113.52	106.23	109.98	115.94	110.96	112.91	111.16	104.93	112.41	105.49	100.48	105.1	106.14	116.78	113.38	108.54	120.11	120.05	104.02	117.32	111.09	110.78	111.74	110.19	112.3	107.33	110.93	108.91	111.19	109.35
109.52	117.1	103.9	100.07	100.54	111.74	114.18	101.34	107.04	113.77	99.1	105.15	108.44	104.83	109.82	107.08	108.18	107.1	101.4	112.94	102.99	101.54	115.76	106.86	106.84	108.34	107.09	112.77	105.45	104.18	98.396	108.68	108.21	103.33	108.41	110.94	99.878	109.7	111.25	109.64	98.946	103.55	110.44	99.531	114.77	105.58	103.59	101.46	95.876	107.38
99.509	102.76	96.164	97.566	95.869	102.24	106.37	93.645	105.64	108.51	99.778	93.888	103.32	95.817	93.295	102.01	103	108.11	94.633	102.37	104.07	101.82	102.8	108.26	101.29	104.55	96.033	103.36	98.816	104.35	105.66	104.13	94.879	96.398	105.75	92.056	100.07	102.48	104.22	88.453	100.36	110.23	102.31	98.471	103.17	96.872	98.922	98.949	102.87	107.15
105.26	106.48	104.6	114.34	106.07	114.6	104.99	109.13	102.24	102.15	101.3	100.08	108.6	110.42	112.44	104.5	101.82	106.33	105.93	105.75	103.86	109.38	106.66	103.27	111.42	106.09	108.26	111.33	104.62	107.86	99.378	111.87	100.71	106.31	113.88	112.59	103.97	104.45	106.5	104.95	106.27	106.45	99.468	108.99	111.3	103.16	116.15	105.84	110.33	115.58
99.69	108.76	97.095	99.068	102.36	99.49	105.92	111.17	96.95	100.99	98.174	112.1	88.618	100.95	90.064	107.94	99.994	101.84	105.64	101.01	104.27	105.37	104.29	99.814	97.289	99.077	111.51	95.253	98.639	99.322	101.25	106.09	91.506	104.62	95.457	103.67	98.139	90.751	93.875	104.69	105.36	110.97	106.35	96.549	98.193	100.55	102.1	104.22	94.889	100.1
111.32	106.42	107.1	111.7	109.04	103.99	105.2	98.48	106.08	103.17	107.28	101.56	114.97	105.37	112.27	110.08	119.29	104.55	101.53	103.5	115.7	95.42	102.49	104.49	112.64	105.86	94.554	105.32	104.67	109.5	106.75	116.24	105.27	103.47	102.65	103.69	101.87	102.08	99.214	105.48	101.08	114.88	106.01	116.66	113.99	106.89	103.99	104.5	97.597	114.27
102.42	99.933	105.71	95.76	107.51	106.81	106.25	102.97	104.22	100.88	103.7	105.82	98.049	106.21	99.003	108.3	106.86	105.13	106.37	103.82	110.83	99.464	104.38	108.51	110.23	108.92	107.92	110.83	98.244	100.59	99.777	100.7	105.76	107.43	106.4	105.5	99.971	104.36	105.24	101.4	109.3	100.08	101.97	106.65	112.82	100.85	101.02	98.569	112.98	96.938
108.54	111.7	107.25	106.29	106.84	108.68	105.75	103.66	114.82	105.02	106.25	100.41	105.52	107.92	107.26	101.69	110.71	108.01	112.78	113.2	109.95	103.96	111.16	109.33	114.11	104.89	110.34	108.09	103.29	101.64	110	103.57	104.68	108.28	108.67	99.536	109.93	110.22	109.92	108.32	119.35	107.68	102.02	113.93	97.474	108.85	112.76	106.71	110.19	100.97
95.504	107.57	102.15	94.157	98.955	95.223	100.04	101.07	97.18	101.34	101.94	102.61	102.85	95.176	94.713	89.027	99.194	82.631	97.62	96.993	100.2	99.101	95.897	98.856	102.1	101.62	100.73	108.33	93.637	100.74	99.736	94.37	103.36	96.22	101.49	82.806	93.395	100.64	96.4	105.79	94.475	99.13	100.69	97.504	100.57	98.695	103.36	104.37	96.131	104.88
92.907	98.17	104.7	105.37	100.3	107.5	103.87	96.861	92.672	103.91	96.192	102.52	100.1	101.02	105.02	105.74	96.022	104.52	97.561	98.36	103.57	100.09	95.255	101.65	101.96	100.17	99.099	102.61	105.4	101.95	102.67	100.93	100.81	94.119	95.234	97.526	95.721	103.21	104.57	102.4	100.04	95.22	103.43	95.561	97.031	100.42	90.344	96.475	100.58	96.935
110.46	105.08	109.6	104.46	97.411	116.1	108.49	117.05	100.43	104.88	111.83	107.86	109.42	112.62	108.18	111.69	107.71	111.16	102.6	100.82	98.811	102.56	111.81	104.44	105.9	108.79	107.61	114.04	99.245	115.41	105.79	106.67	97.496	108.24	108.37	97.172	102.8	109.17	110.34	116.04	113.13	109.29	107.44	109.58	104.39	116.79	100.88	93.22	105	107.18
106.68	101.9	112.32	108.33	95.835	108.21	110.11	100.95	101.43	100.88	105.4	99.937	99.792	107.17	104.54	114.1	100.28	110.97	100.75	101.97	101.44	102.8	110.5	103.07	110.85	111.42	102.96	99.634	104.86	106.63	110.14	97.326	103.1	106.41	107.87	110.18	107.43	113	103.68	112.05	113.76	101.7	117.82	104.28	98.143	109.79	106.57	104.3	118.05	104.72
102.94	108.25	108.25	103.48	109.56	107.88	98.154	111.66	102.58	118.8	103.02	101.76	103.28	106.71	107.28	104.42	107.93	105.68	105.58	110.14	100.82	108.61	107.28	110.5	104.66	103.94	105.39	109.92	100.89	113.56	106.06	105	109.51	103.48	106.77	103.34	105.74	111.07	96.36	106.73	104.63	107.66	114.03	107.57	108.92	103.42	104.16	98.073	108.72	107.49
104.37	111.19	105.49	104.12	104.89	109.86	96.901	105.84	103.66	107.11	105.17	109.82	109.04	104.57	101.01	106.23	105.69	110.27	103.49	103.53	102.21	108.99	118.34	117.64	102.29	109.46	95.333	98.992	102.73	109.02	103.94	112.28	101.59	105.36	103.58	101.95	109.82	112.36	112.92	105.4	106.67	115.72	102.42	105.61	107.53	92.999	109.49	109.02	108	97.96
107.53	104.74	106.52	102.96	103.03	103.56	106.94	106.89	104.86	107.3	98.814	109.25	105.69	110.21	99.239	109.28	108.37	110.19	98.088	107.62	104.37	99.58	98.142	100.01	102.85	99.033	107.89	108.68	104.63	110.3	109.41	103.09	105.92	113.08	103.46	106.92	107.93	105.19	110.2	105.45	105	100.08	98.277	103.33	99.696	99.872	98.82	102.06	104.56	107.58
113.55	115.22	111.51	101.08	105.33	109.75	107.12	110.58	106.8	114.39	108.16	106.88	108.98	107.98	98.785	105.43	106.5	108.68	106.49	107.29	117.21	107.32	112.69	108.58	108.6	103.99	109.07	107.66	103.95	99.878	115.56	100.34	116.02	103.71	115.74	100.57	106.8	107.81	100.66	114.78	115.57	106.52	109.7	111.41	105.89	110.29	112.03	105.84	109.83	99.447
101.4	102.78	92.289	102.25	97.043	94.421	104.39	98.728	97.592	95.4	98.2	101.53	95.679	97.174	98.352	96.778	96.154	95.633	99.487	106.64	94.588	101.31	99.045	103.44	99.532	98.28	99.126	105.3	97.196	93.622	109.6	94.781	106.03	98.02	96.664	106	106.6	108.77	98.843	95.259	99.358	89.504	109.09	99.473	96.95	98.3	93.796	96.324	95.154	99.808
107.27	107.94	110.11	108.73	105.56	111.47	109.53	97.522	105.48	104.68	103.19	104.54	106.56	106.38	107.81	103.93	103.64	102.4	104.97	103.77	103.37	110.82	108.72	112.09	101.11	96.522	114.06	97.426	106.86	102.74	104.22	106.31	105.86	107.81	107.44	111.74	107.18	104.2	109	107.13	97.036	109.11	98.265	108.17	101.78	104.57	102.8	102.36	101.18	109.73
103.85	99.282	101.1	111.31	110.31	97.702	101.06	108.59	111.43	97.569	105.75	104.73	113.17	108.56	105.1	100.54	102.16	111.78	120.38	111.38	106.92	102.71	96.762	109.15	103.97	112.19	100.26	110.95	106.09	114.21	108.88	105.25	103.52	103.12	106.14	112.37	108.71	119.65	94.892	101.82	104.64	102.38	101.58	105.99	106.58	120.35	112.73	108.36	114.15	93.21
98.594	97.904	97.326	99.813	96.557	102.55	99.612	105.44	97.748	94.314	100.29	104.87	94.097	100.24	94.866	99.678	100.24	98.508	101.07	103.88	98.322	102.61	96.493	100.71	101.18	103.63	98.539	98.59	101.5	96.776	96.838	92.742	105.13	101.05	91.374	92.291	95.931	93.656	102.44	101.87	97.844	92.665	104.47	103.18	106.05	95.398	98.138	107.48	94.381	101.71
97.263	97.075	99.396	95.969	98.23	100.8	102.88	94.9	93.299	100.89	103.53	94.949	97.45	98.138	100.74	102.99	92.965	92.502	100.5	96.057	104.29	96.976	107.16	99.686	98.594	98.212	91.978	101.88	107.41	98.747	100.82	99.853	103.71	93.771	100.06	90.437	99.41	95.767	102.26	88.294	95.273	98.967	92.726	96.979	108.34	104.05	95.278	96.483	94.402	96.431
100.54	89.453	98.275	94.152	103.39	93.813	100.43	108.51	95.012	93.066	105.87	100.04	99.29	99.278	107.73	100.02	92.166	101.18	94.813	98.134	98.858	99.045	97.9	107.03	109.04	104.42	106.13	100.02	98.133	94.888	89.295	95.217	102.54	99.678	90.732	100.69	102.8	102.14	99.4	96.052	91.843	108.92	103.01	103.15	99.831	100.09	89.856	99.093	90.01	106.31
105.46	104.23	104.2	110.51	110.76	103.95	99.872	111.69	97.93	96.373	110.69	105.85	107.88	107.81	107.02	103.16	114.27	104.19	96.238	103.19	101.27	99.556	108.12	111.92	99.828	114.93	107.82	112.13	103.12	100.45	103.13	96.629	101.63	102.03	100.33	100.57	109.72	105.35	99	106.55	103.69	105.45	106.01	106.3	110.67	108.3	99.997	114.35	97.154	98.981
102	105	112.21	107.11	95.909	110.88	111.36	107.13	103.56	98.995	110.46	98.494	103.21	109.75	114.59	112.88	112.14	99.447	101.37	100.52	105.81	95.717	105.57	101.72	100.05	111.77	96.409	100.89	107.26	96.22	106.92	109.65	103.11	109.87	107.29	106.6	103.62	105.1	108.35	104.32	98.266	100.62	108.98	99.595	100.7	111.11	100.03	106.43	110.63	107.5
107.37	108.68	113.83	116.49	117.45	102.98	104.29	104.58	110.6	96.366	111.84	119.54	103.05	108.51	103.48	113.5	115.28	112.22	94.509	111.96	114.31	100.88	99.765	109.32	98.03	93.797	112.08	106.68	111.79	106.39	104.75	101.96	105.11	103.82	102.06	112.41	109.6	112.3	111.95	117.41	99.924	109.17	113.56	114.87	109.72	109.1	108.05	107.71	111.05	109.26
95.763	104.55	98.025	106.82	100.43	95.234	106.17	107.4	100.61	103.74	104.5	109.8	95.118	104.95	107.73	109.54	100.86	106.14	110.8	108.94	108.18	99.497	112.59	101.49	98.823	106.15	92.061	106.97	110.65	104.78	99.01	111	104.51	102.94	109.09	104.12	96.962	101.37	99.171	108.46	110.07	105.75	110.6	106.25	111.56	102.92	108.21	108.04	108.95	103.05
100.01	102.31	104.75	100.71	110.31	107.28	109.87	98.65	108.99	107.69	106.18	97.899	103.48	89.914	114.25	107.42	103.21	98.621	105.22	112.16	97.223	111.58	102.5	104.64	108.77	101.35	104.89	107.81	110.9	106.46	102.83	102.45	120.41	108.5	107.61	110.63	102.43	109.02	106.68	105.35	99.192	110.36	108.37	103.59	104.13	112.38	110.02	104.01	105.02	108.89
108.01	101.32	107.79	105	108.04	101.76	104.65	113.82	102.46	104.4	101.55	108.62	106.09	115.5	109.8	104.51	104.92	96.851	107.09	109.44	112.32	101.32	104.1	106.39	98.696	113.44	106.57	111.81	104.33	111.09	104.14	102.85	103.48	103.67	105.66	98.824	108.36	105.63	111.1	107.45	106.12	112.19	107.06	105.41	105.03	114.66	99.98	107.73	104.11	109.46
109	107.19	116.78	107.71	112.03	111.14	109.19	119.77	117.21	117.94	112.83	109.51	113.39	102.92	120.67	101.79	114.5	118.96	112.33	114.35	107.55	110.11	102.14	102.7	108.03	114.67	111.55	117.67	102.94	107.79	109.07	103.76	112.49	114.42	110.23	116.27	109.42	116.55	112.5	111.97	115.54	120.28	109.9	117.56	114.06	100.45	115.67	105.82	107.75	112.47
101.57	104.86	113.45	99.214	99.16	103.22	112.8	111.78	103.19	112.22	93.917	100.07	103.24	106.57	109.21	108.8	108.15	95.551	109.14	106.88	114.07	100.34	104.65	105.1	107.26	108.62	100.91	112.31	102.05	102.24	102.84	108.04	106.32	104.17	107.08	96.909	110.72	108.32	104.4	106.67	98.23	101.31	110.38	108.05	110.67	108.22	101	109.48	101.6	101.82
112.51	114.12	104.88	105.68	100.76	110.75	114.49	112.87	115.79	111.24	107.86	108.56	114.52	121.64	108.65	107.56	112.24	103.88	102.73	106.13	108.57	94.429	115.08	110.14	112.1	103.83	115.53	106.77	109.17	99.637	112.82	104.72	114.57	107.68	115.57	105.19	113.98	122.27	109.57	103.13	110.54	124.79	110.53	113.21	118.14	108.4	113.56	108.56	111.87	107.58
107.58	109.21	112.26	115.56	103.77	106.8	108.01	113.28	104.74	109.1	106.2	98.062	111.34	111.71	114.14	110.84	111.02	105.39	116.24	106.58	109.95	106.64	108.4	104.36	109.78	117.53	110.39	106.86	107.09	113.67	109.62	111.44	109.47	112.24	125.91	113.95	112.49	112.92	113.91	102.33	112.46	109.82	109.54	106.41	105.94	117.4	108.16	114.63	105.59	103.64
95.027	104.27	110.2	109	107.05	104.54	107.24	99.551	96.91	112.41	106.3	108.16	103.7	104.96	103.33	106.48	106.25	112.13	107.68	108.31	103.15	112.31	106.65	99.293	114.83	107.35	112.99	108.99	110.57	102.34	111.29	106.92	100.41	111.65	104.13	98.989	105.7	111.45	102.25	107.33	101.77	107.31	96.707	102.89	109.96	107.85	99.557	106.73	97.268	115.31
99.786	91.637	99.867	96.202	111	102.64	98.947	97.466	103.49	110.36	94.575	97.132	98.151	101.5	94.004	109.98	103	102.65	92.168	103.12	102.64	90.201	104	99.684	96.917	96.029	103.65	98.57	100.5	91.837	99.567	104.91	104.14	97.402	100.92	113.03	93.706	105.65	112.16	89.104	98.364	105.71	96.621	100.53	110.66	100.19	107.47	96.111	95.444	101.11
104.14	107.72	109.51	98.409	113.47	105.46	103.74	103.43	116.06	104.16	98.982	105.36	107.09	110.06	98.789	108.27	107.03	110.48	105.56	106.44	107.37	110.44	104.17	103.66	99.55	107.97	111.78	106.35	111.64	111.36	100.16	104.07	116.27	105.34	112.66	106.63	104.38	113.46	106.6	104.46	105.16	109.39	109.08	107.8	116.27	106.59	104.23	107.23	102.17	122.74
112.26	107.8	109.71	97.238	105.14	109.41	101.89	106.65	106.44	110.39	107.16	109.55	108.67	108.65	105.35	104.05	102.38	108.3	105.15	105.45	104.14	109.57	113.85	98.915	102.2	104.99	104.11	114	98.619	109.86	103.28	108.28	96.691	101.48	98.644	104	106.63	104.83	105.43	119.22	99.205	110.08	107.41	109.71	100.45	93.546	106	100.3	109.47	103.01
103.68	106.57	106.74	108.85	105.66	99.817	104.27	105.1	100.83	106.35	105.49	105.26	105.57	99.74	99.157	99.775	106.97	110.17	112.02	101.14	105.32	106.71	111.71	107.67	116.71	105.76	96.152	111.03	101.69	100.49	103.24	100.39	108.56	106.47	100.42	104.68	112.08	104.16	107.07	110.31	112.53	101.09	108.07	109.11	102.25	102.73	107.75	101.82	106.16	107.53
102.72	92.076	91.08	94.065	101.15	103.47	103.35	98.595	104.1	95.058	98.641	94.938	93.318	100.85	101.23	107.82	87.894	100.43	99.263	95.063	101.8	96.056	92.296	93.925	94.705	103.9	105.39	98.423	97.695	96.113	86.39	96.243	100.33	99.246	90.536	101.26	95.681	106.55	94.831	95.379	99.006	96.62	97.073	95.553	89.459	96.109	97.929	101.4	92.733	102.61
118.67	110.49	119.35	107.01	103.21	108.76	111.41	113.32	103.98	117.18	106.17	113.32	107.29	109.69	103.14	113.91	113.39	113.29	107.69	112.56	105.87	110.03	113.23	104.86	107.99	108.08	112.12	107.19	112.02	105.89	112.55	108.34	113.08	121.19	104.16	107.89	116.59	116.59	111.31	108.55	111.1	109.99	115.21	112.25	116.51	106.6	112.22	106.9	110.38	118.86
104.66	95.339	105.49	101.54	107.73	107.28	115.91	111.63	102.66	107.04	103.2	101.18	96.442	101.85	111.96	101.12	98.335	104.65	99.273	103.2	96.282	108	108.94	111.28	96.889	103.29	100.83	114.08	105.54	107.16	104.44	111.77	95.982	111.46	105.9	107.14	104.62	110.44	109.73	100.57	107.92	100.32	104.2	110.07	101.33	99.243	110.97	97.577	108.07	96.643
104.87	108.06	107.96	111.1	104.13	101.51	98.977	100.57	98.002	104.6	109.89	101.49	114.81	105.84	105.11	104.03	108.63	103.71	101.12	108.95	106.66	103.66	103.47	106.89	108.52	105	109.1	106.04	105.22	99.471	98.556	116.83	100.25	111.27	106.47	108.18	101.26	100.73	111.04	116.95	107.97	102.06	106.83	105.6	103.79	101.44	104.66	101.15	107.8	107.41
116.56	111.48	103.29	107.88	103.18	102.91	113.06	104.71	107.65	113.48	102.88	108.03	91.064	105.51	104.66	112.25	97.315	108.39	109.05	102.19	109.44	110.82	112.49	101.56	108.61	99.93	105.97	110.39	110.52	104.42	106.76	117.4	98.514	113.91	115.23	105.05	107.39	112.26	100.37	114.32	98.615	111.4	108.44	113.63	105.33	104.43	105.3	110.01	114.36	108.57
106.96	100.55	110.16	111.1	109.79	112.37	99.011	102.68	102.47	107.98	106.04	107.09	106.74	97.68	113.05	103.29	105.89	108.8	117.71	103.67	105.59	101.03	104.82	109.28	110.94	104.78	109.53	100.26	116.51	113.3	106.63	102.04	104.83	98.714	106.2	104.68	103.24	104.49	108.75	103.38	100.42	95.472	109.61	108.92	108.04	101.2	108.62	104.33	106.3	109.66
106.42	100.12	113.8	109.85	114.41	110.25	110.74	115.64	106.89	106.27	104.35	109.6	105.61	106.53	97.5	109.18	104.89	107.32	100.01	110.77	111.53	105.97	117.5	100.32	114.2	106.7	113.08	103.7	106.88	117.7	111.14	109.88	109.55	104.06	109.87	115.57	108.41	112.93	107.31	110.15	115.09	110.95	109.23	104.49	110.76	107.89	107.96	111.91	110.1	108.67
111.58	111.31	110.92	107.99	117.2	105.46	107.86	111.32	106.02	106.82	107.69	111.07	108.64	115.84	94.045	107.06	118.94	106.23	109.84	118.31	110.22	110.72	106.7	107.71	111.5	112.79	105.15	110.69	113	112.48	103.29	104.79	109.2	109.71	106.63	109.76	114.9	117.78	114.51	110.23	109.57	115.9	117.78	117.35	109.72	118.38	106.78	113.51	113.05	121.21
101.07	111.03	110.82	104.74	114.01	115.6	119.23	98.456	99.049	108.87	112.06	107.54	110.49	108.16	113.3	101.61	106.17	107.22	117.55	112.42	111.3	109.14	110.45	110.62	115.64	110.05	104.77	114.26	111.71	111.92	101.44	108.96	93.182	109.18	110.35	111.06	106.5	113.66	117.62	113.82	115.13	106.82	109.41	119.97	114.32	104.42	108.39	110.23	114.91	103.54
104.34	117.82	109.75	113.24	101.7	110.81	115.7	104.72	106.11	120.87	101.64	113.69	109.24	104.95	110.15	113.17	108.71	107.52	98.611	105.67	108.48	102.14	102.7	106.66	106.35	106.79	106.53	103.34	118.3	105.57	110.53	111.34	104.51	107.41	110.1	104.92	96.886	105.43	108.04	107.48	111.36	111.44	106.79	112.64	104.42	103.24	114.55	94.073	108.28	116.37
109.11	105.32	108.04	105.62	98.671	106.43	101.17	100.36	109.78	111.4	109.39	109.79	104.25	101.22	106.43	103.78	107.91	102.44	102	108.01	109.27	101.68	106.17	100.7	107.36	104.83	107.1	111.69	105.26	110.09	100.47	100.42	102.48	103.4	109.95	113.68	115.92	108.74	100.08	109.55	106.59	104.91	106.16	108.14	98.503	107.81	103.85	103.62	105.69	118.18
93.777	100.18	93.768	93.6	98.057	100.05	102.54	106.78	100.85	93.626	102.42	107.99	96.854	109.13	99.492	110.53	103.89	100.2	99.312	89.148	100.57	102.61	99.378	107.37	98.117	95.756	101.4	101.19	95.524	94.872	99.484	103.78	100.51	99.211	91.298	99.272	98.312	96.669	102.98	97.587	97.464	98.401	111.18	97.062	101.21	94.064	110.23	97.956	95.876	97.573
94.455	99.86	89.103	95.466	99.804	97.555	103.25	90.877	92.327	109.55	101.64	102.9	100.8	92.802	96.73	98.056	98.876	90.682	99.124	96.752	100.23	92.891	103.62	99.022	101.33	96.505	98.216	95.71	96.66	103.01	101.19	93.403	104.81	99.057	92.077	92.761	107.68	98.896	106.5	104.53	97.531	95.365	96.492	93.783	103.21	104.56	95.767	94.874	101.04	96.351
109.65	100.32	106.04	99.013	105.38	107.3	96.936	109.59	107.26	103.52	105.89	99.228	116.25	112.3	92.751	99.485	106.93	108.01	107.74	102.72	110.92	107.19	102.87	96.297	107.74	101.58	101.5	98.956	101.55	107.96	101.61	105.65	105.55	105.09	99.696	98.363	108.63	109.51	91.87	103.92	117.22	99.816	115.41	110.3	101.51	109.68	104.89	98.212	110.35	96.41
99.891	110.35	105.68	109.97	110	107.58	108.94	112.13	106.28	104.81	97.66	105.29	103.02	117.87	103.12	108.53	103.96	110.88	107.21	106.7	108.12	106.33	103.06	107.48	111.37	109.62	99.537	109.07	106.68	105.9	102.65	104.32	104.84	103.46	105.59	112.82	119.98	106.8	118.72	109.51	109.13	113.64	112.38	111.51	116.92	112.08	112.02	104.88	108.56	106.16
101.75	109.64	109.68	106.17	108.67	106.38	109.3	110.86	100.48	109.61	103.16	104.28	102.45	100.65	114.49	109.95	104.7	104.38	112.3	103.68	113.2	109.7	111.68	100.92	113.16	111.68	97.108	108.47	106.42	109.62	105.2	111.92	111.24	114.61	114.57	105.66	109.58	110.3	107.46	108.7	106.86	111.82	104.37	111.95	112.79	103.39	110.68	94.784	107.34	113.37
109.64	108.68	107.42	107.29	108.52	112.07	113.94	112.97	108.39	104.79	99.117	116.29	103.19	107.51	111.36	119.32	113.61	112.01	119.64	114.89	115.41	108.9	117.35	112.37	113.49	106.81	104.5	119.52	115.52	112.59	112.49	112.7	115.51	104.89	111.61	114.13	104.99	105.67	109.37	105.77	114	109.69	119.66	118.78	113.6	107.61	116.89	115.32	102.85	100.75
104.72	100.64	107.97	106.1	101.49	92.41	99.058	103	111.71	106.81	112.53	100.87	108.52	107.5	108.12	115.53	107.96	105.21	101.29	107.44	112.72	107.11	105.51	115.68	103.55	112.35	106.86	109.94	107.35	104.79	99.214	101.84	101.61	106.72	108.38	108.37	99.398	101.9	108.79	105.9	101.99	117.7	108.9	107.58	99.429	101.66	103.93	104.24	106.68	108.38
105.92	110.23	100.01	101.57	102.06	105.2	110.45	100.53	111.35	103.36	107.79	116.98	106.67	102.96	106.6	102.8	112.47	106.73	105.41	114.27	105.2	109.43	108.08	110.13	110.25	104.98	107.69	102.85	114.06	109.95	109.84	110.9	123.93	118.05	107.27	108.95	104.79	103.52	102.67	108.15	108.02	107.76	108.07	105.07	100.33	97.62	102.9	112.42	106.76	99.793
106.1	109.13	104.12	112.35	108.48	104.76	114.54	105.01	99.977	99.877	104.88	105.36	102.72	110.11	106.85	98.479	104.55	98.063	102.87	103.61	110.31	105.25	109.66	109.55	109.4	112.82	100.32	102.61	107.78	102.94	110.41	107.31	102.87	108.67	113.81	106.76	105.31	99.466	109.25	100.51	115.59	122.35	103.76	108.65	108.11	114.73	108.93	105.2	107.15	109.17
109.68	113.43	111.03	114.27	112.29	110.92	111.67	108.34	108.33	108.04	110.49	113.84	105.91	112.04	117.57	106.1	107.58	108.18	107.81	113.76	105.02	122.35	105.28	109.73	110.28	106.32	107.76	114.66	114.42	102.81	112.52	112.23	106.62	108.42	101.54	117.27	115.08	101.18	110.38	116.82	105.35	104.34	107.8	115.6	102.71	112.42	112.38	105.74	108.74	115.98
102.03	105.18	104.98	103.85	112.54	111.74	107.92	111.5	111.13	116.42	110.58	99.096	106.54	108.73	100.82	106	102.69	110.3	112.51	110.28	115.72	105.7	92.716	113.07	97.2	95.358	111.03	113.37	104.42	106.47	107.41	111.78	104.31	114.62	107.04	104.77	105.87	112.45	104.27	113.31	103.65	109.7	108.92	111.75	113.76	104.25	114.42	107.19	110.6	112.6
105.03	105.15	114.1	110.01	95.276	111.77	101.1	104.55	108.72	104.14	104.4	119.27	111.87	109.79	114.43	111.59	101.88	105.32	103.49	107.02	112.7	111.2	111.52	108.16	105.37	108.36	102.02	116.9	113.17	96.732	103.97	107.24	109.59	113.16	108.6	106.52	111.81	104.82	114.83	104.64	100.71	109.51	109.88	109.76	108.82	105.65	121.04	105.59	112.29	106.69
94.162	95.293	103.9	91.897	100.44	101.19	100.35	94.025	95.409	95.076	96.309	92.012	100.83	107.29	104.65	103.08	102.02	92.947	102.44	87.795	99.976	92.658	100.24	98.324	107.02	96.867	104.99	99.644	101.45	97.199	108.08	98.784	103.54	114.37	98.428	97.575	95.535	97.084	99.214	96.112	106.74	89.38	95.335	100.64	107.27	99.766	101.05	98.951	103.61	101.86
109.66	109.64	102.71	93.262	112.43	102.56	107.69	111.64	105.07	106.27	96.481	99.557	110.57	102.7	105.78	101.94	102.59	108.3	105.9	110.66	103.96	105.74	103.31	105.41	103.8	105.58	109.21	114.35	102.57	104.24	112.99	102.18	115.37	113.41	98.921	114.62	104.13	103.32	101.88	104.48	104.68	108.81	108.39	105.79	115.54	114.69	107.85	107.77	103.06	98.795
116.76	98.947	112.78	108.93	101.62	111.96	118.99	101.56	109.61	98.952	111.52	104.19	102.46	100.86	113.27	105.17	109.22	106.36	110.16	105.58	109.07	108.87	99.706	107.2	101.5	111.31	106.88	103.6	105.43	106.24	106.23	100.92	107.4	109.04	93.239	108.21	102.59	104.28	103.6	101.6	103.49	101.73	101.97	91.028	108.61	116.45	109.98	104.31	106.88	107.08
111.88	104.13	112.76	110.02	110.82	103.46	113.59	107.76	103.46	103.49	102.78	105.23	108.98	112.45	106.92	105.15	114.32	113.81	111.99	117.98	96.522	115.62	105.59	110.9	111.02	112.76	104.98	110.41	115.98	108.75	109.93	109.39	121.34	102.97	110.02	109.74	104.35	112.08	97.225	108.68	105.31	101.4	110.76	110.25	105.73	108.98	102.38	103.53	105.58	106.01
97.92	103.57	98.417	99.42	94.815	103.46	100.72	99.793	105.01	97.861	99.876	97.553	99.82	108.93	100.1	96.657	89.198	95.486	98.986	100.28	97.214	107.23	103.17	105.48	97.426	97.944	95.134	94.842	95.712	101.71	97.662	91.674	94.291	104.03	100.12	91.219	103.03	93.693	108.17	106.92	96.554	106.35	96.983	94.894	101.72	96.523	102.37	100.24	100.23	99.363
102.89	110.45	111.26	110.16	118.25	107.41	113.66	99.459	116.79	103.7	108.52	108.55	105.38	105.36	104.29	106.16	111.97	113.73	117.15	106.68	99.591	106.85	112.33	109.14	105.2	107.93	114.02	107.84	112.84	101.09	118.09	117.31	108.09	111.08	107.92	117.92	123.67	114.74	112.18	107.06	108.99	115.68	116.44	122.33	110.71	111.38	113.27	106.78	106.51	110.16
108.63	98.901	108.9	103.23	101.71	112.91	115.66	109.67	118.18	107.6	113.97	113.74	108.92	105.86	113.02	108.91	107.29	105.33	113.88	104.2	108.69	111	105.99	112.13	102.04	109.81	108.39	110.07	112.66	98.294	104.19	100.58	99.477	110.82	108.18	103.24	110.29	103.59	104.41	105.29	94.943	108.16	106.9	115.31	107.55	112.95	111.94	111.15	102.46	106.85
98.609	103.31	105.21	92.853	99.455	99.052	91.011	103.23	93.326	100.53	93.592	100.92	100.16	94.472	92.024	96.586	91.312	93.754	85.567	97.296	100.11	96.712	92.721	90.897	95.178	87.988	90.795	97.858	95.597	101.82	91.421	91.803	95.917	109.01	101.67	94.362	78.557	98.828	97.813	100.43	94.665	97.978	91.537	100.81	102.76	102.24	88.077	100.3	92.388	97.688
106.86	108.14	111.06	98.705	110.21	118.09	102.09	109.95	105.63	108.16	104.02	108.84	105.19	114.69	113.68	111.17	111.39	107.37	101.53	107.58	107.15	99.285	100.51	106.94	117.59	119.75	106.08	102.66	103.56	110	115.3	107.97	114.76	111.18	99.092	105.21	106.27	117.21	104.02	114.85	104.89	101.12	102.12	101.59	105.61	117.81	103.51	100.25	99.433	102.63
109.05	103.06	96.934	116.42	109.64	106.58	111.26	110.45	106.58	107.7	110.05	112.8	114.98	117.09	110.47	106.77	118.54	109.68	105.3	102.45	108.32	112.63	109.27	107.12	103.8	111.36	107.51	102.43	115.69	103.75	106.7	103.87	98.514	110.19	108.84	109.42	108.81	99.164	107.49	105.61	98.366	110.8	105.57	116.53	107.73	102.46	105.9	105.84	113.84	115.44
104.39	108.7	113.5	110.53	111.29	109.44	110.2	108.41	100.53	112.22	113.61	112.99	117.57	100.52	106.49	104.02	105.03	113.22	109.28	101.34	108.6	110.15	105.95	108.27	103.49	114.02	108.95	109.08	115.42	116.15	102.29	103	112.66	109.9	108.44	112.16	111.62	107.13	107.07	111.11	102.7	112.67	106.1	101.32	108.3	110.2	110.77	111.15	108.71	102.72
109.8	105.61	110.24	113.13	106.37	111.96	108.1	110.3	106.4	109.81	107.49	114.44	117.34	104.77	102.24	115.94	104.69	102.66	109.73	108.38	113.4	108.3	111.28	103.98	103.61	108.9	105.09	103.24	102.66	114.5	109.72	110.38	116.06	103.35	102.07	102.51	117.88	110.25	105.5	108.17	120.51	106.58	103.14	111.22	108.38	102.42	103.26	115.27	107.31	106.04
99.122	108.62	112.65	106.65	103.54	101.34	103.48	103.62	98.438	106.4	104.89	108.51	105.26	111.33	112.57	102.96	99.293	107.61	108.11	104.63	102.93	109.46	104.8	110.17	101.98	100.53	105.16	113.46	100.25	109.46	109.16	112.18	102.4	107.08	108.65	105.86	101.36	97.813	102.31	109.96	106.77	102.81	107.08	113.37	114.61	112.22	95.141	104.71	111.52	107.39
115.02	111.77	111.48	106.89	102.82	112.39	100.9	109.39	115.97	104.79	110.19	110.15	112.12	110.75	109.28	105.03	109.56	107.46	110.61	115.69	112.62	106.35	102.04	110.37	107.54	108.03	104.25	104.39	111.35	104.31	108.87	101.97	106.52	108.79	104.52	102.09	108.37	106.98	107.69	108.41	104.76	117.09	105.96	105.48	109.52	109.39	108.24	108.74	106.79	117.39
105.93	110.52	105.67	102.08	110.82	103.69	109.74	101.75	111.86	111.1	106.79	108.55	108.32	116.43	108.86	105.63	117.55	106.2	112.74	98.348	97.552	114.33	107.1	110.58	107.6	106.68	106.92	106.12	103.88	106.1	108.91	117.34	107.77	108.59	107.94	101.52	104.45	100.03	113.4	103.97	111.44	103.74	104.81	105.24	109.13	109.44	89.152	104.28	106.19	110.74
93.256	97.216	106.07	80.868	98.482	92.995	103.01	103.74	95.123	96.345	100.06	93.245	92.239	101.07	92.798	93.817	99.991	99.461	94.297	87.684	95.101	94.896	98.48	107.79	106.74	91.366	93.643	101.9	96.828	101.67	102.31	101.55	100.43	93.595	101.6	97.074	101.25	97.595	93.1	97.196	93.472	106.37	105.46	102.66	96.831	102.64	100.28	95.502	96.987	101.04
97.561	105.46	106.93	105.22	100.02	100.41	105.64	100.63	106.08	104.68	112.62	98.647	97.561	101.71	107.73	107.26	108.48	97.139	115.89	106.06	109.34	99.233	117.97	107.52	110.55	107.85	111.07	116.99	106.87	105.7	111.98	100.9	110.97	118.19	100.92	106.6	100.74	98.665	103.38	105.35	102.81	102.22	91.639	90.77	104.97	118.38	115.36	103.31	106.02	102.17
110.6	113.18	113.47	115.37	110.81	122.4	114.19	104.36	117.35	114.93	109.07	114.46	114.02	114.89	104.53	108.7	113.73	111.01	109.82	110.18	116.53	109.06	111.41	107.91	103.1	105.64	101.75	99.392	103.81	110.32	109.38	105.99	113.29	113.84	110.4	104.65	106.76	119.57	115.02	124.22	110.68	106.66	108.8	107.74	106.03	119.17	113.01	107.52	111.06	108.3
99.963	93.2	98.186	96.944	109.85	102.16	104.96	95.613	94.911	88.633	94.94	97.456	97.482	99.578	101.48	100.1	94.999	108.3	104.59	87.991	98.314	94.768	96.353	95.743	100.67	87.166	96.933	94.795	97.394	99.234	93.378	93.437	100.94	100.86	89.172	102	90.681	101.02	98.911	99.017	92.923	98.015	101.06	102.85	100.93	99.526	91.185	96.073	103.28	105
105.64	108.32	106.89	105.47	109.38	107.71	97.961	109.22	111.74	114.81	114.05	118.08	110.1	108.85	110.5	96.601	115.14	112.56	104.54	118.16	113.94	109.76	114.62	107.78	111.73	110.37	100.5	103.32	105.16	109.4	111.58	103.82	113.67	115.16	108.39	103.52	104.14	109.29	110.11	111.79	111.44	111.06	104.46	115.12	108.75	95.089	110.84	112.73	113.55	88.928
109.97	99.881	105.84	96.184	99.651	94.18	100.82	112.22	98.936	92.374	101.09	106.84	103.89	106.86	97.17	102.48	102.62	94.41	101.35	103.35	101.52	100.2	94.74	98.259	101.34	100.65	94.323	103.28	101.04	94.306	104.18	107.8	88.712	103.59	101.71	102.85	98.852	106.22	102.76	106.9	100.37	100.03	94.502	94.865	96.091	98.264	89.753	96.716	107.8	98.739
112.9	98.652	106.03	107.41	108.23	113.04	109.95	99.263	107.54	102.2	103.52	108.64	106.28	97.689	104.01	110.68	112.49	110.29	92.506	112.08	108.95	100.84	106.3	101.26	101.42	101.52	104.56	104.96	103.66	110.24	104.49	111.86	93.727	108.74	107.34	105.93	102.27	102.5	103.7	97.985	111.08	105.15	106.34	103.67	113.22	109.19	105.57	105.73	113.25	109.64
103.05	101.49	97.988	108.85	113.45	106.62	111.92	113.92	108.12	97.591	116.98	102.72	102.55	107.19	107.69	107.14	110.78	104.37	103.86	107.87	106.51	104.56	100.53	105.67	110.2	92.503	112.79	108.11	110.82	101.86	106.97	109.43	108.15	104.76	102.89	101.6	100.27	108.65	113.01	102.53	99.193	114.79	117.04	96.983	111.36	114.31	109.38	105.5	99.149	105.08
114.63	114.4	110.59	116.32	101.31	105.67	111.83	111.6	111.2	107.34	112.64	113.37	112.48	100.32	105.55	106.26	113.36	109.32	106.43	103.96	105.58	109.17	109.6	114.87	113.92	108.46	115.02	113.62	118.48	109.42	111.37	116.82	116.87	102.7	110.78	111.27	118.73	117.1	109.55	112.99	113.62	121.41	115.79	113.93	114.91	99.521	111.75	117.71	105.73	119.78
108.79	107.32	104.8	110.15	107.84	106.76	105.99	101.36	109.68	113.8	100.94	107.14	115.19	108.18	106.18	109.05	101.01	106.3	100.88	105.48	103.05	106.14	112.67	115.51	106.14	112.45	108.62	115.77	113.7	113.03	105.22	111.39	104.54	111.3	104.39	111.32	113.52	104	108.19	114.84	108.17	117.43	111.5	100.79	109.72	110.12	103.22	105.71	104.13	94.432
104.89	104.66	107.95	97.644	100.43	103.47	107.66	100.1	111.92	113.04	113.92	106.33	106.79	104.69	106	117.08	116.77	107.32	107.15	108.33	108.78	105.32	106.87	112.04	100.94	105.26	110.62	110.91	110.21	103.75	102.7	103.75	97.368	105.38	105.34	102.41	104.61	94.258	109.26	97.258	110.05	105.83	99.818	114.42	102.65	106.38	102.69	111.78	106.33	109.8
117.22	104.3	115.72	109.08	103.62	109.14	111.16	113.42	108.88	105.38	109.28	104.39	102.71	104.88	119.54	105.12	108.04	102.92	108.83	105.37	102.42	105.19	117.45	101.88	107.44	105.09	102.15	112.65	109.27	101.86	118.54	97.944	109.68	106.6	115.73	101.75	105.66	110.71	103.58	112.03	104.87	113	105.26	112.92	100.69	112.96	98.051	107.63	106.62	109.16
104.93	103.25	108.42	102.76	115.68	105.73	109.58	99.004	109.5	96.897	99.02	100.78	105.35	96.179	106.76	102.44	106.98	107.7	111.11	111.04	101	99.429	94.219	108.26	114.96	106.53	107.27	105.62	100.6	104.83	110.17	109.33	99.899	109.19	105.87	102.19	105.72	110.41	107.44	109.46	110.83	107.59	112.71	106.91	103.29	103.85	104.59	108.55	101.82	105.35
105.65	113.85	106.2	115.92	109.5	118.2	112.26	112.59	121.84	112.19	116.66	118.78	113.96	112.61	114.57	110.55	101.45	113.79	113.82	111	115.19	104.44	111.99	109.93	109.27	112.64	113.46	104.09	104.46	107.97	112.37	117.94	103.25	108.99	108.51	114.16	107.19	117.31	105.02	103.39	106.01	118.74	112.35	108.53	107.63	104.49	101.16	117.72	100.25	103.09
105.63	110.5	100.58	110.01	114.2	108.64	102.04	100.79	105.07	108.51	113.18	99.308	114.26	105.26	111.63	113.07	113.59	104.64	116.2	99.625	103.05	110.51	110.7	119.27	111.12	113.08	101.16	112.31	112.93	113.84	121.12	114.66	114.71	110.04	104.63	107.29	116.9	104.01	104.86	107.07	97.008	117.79	95.991	110.99	113.34	111.58	102.89	101.74	102.75	101.75
101.06	102.11	105.55	107.73	109.46	101.22	107.16	107.29	106.88	99.275	107.64	107.32	110.54	104.43	107.09	102.12	112.16	99.09	105.65	101.52	107.48	110.98	113.51	110.02	102.2	114.5	108.55	118.65	109.05	105.48	102.95	104.68	107.13	111.72	112.69	104.36	104.53	117.96	109.97	113.68	110.55	100.78	108.82	105.78	103.83	116.98	113.76	98.864	104.08	105.95
88.106	104.19	97.063	107.19	98.204	108.02	103.61	103.44	96.017	98.456	92.075	99.774	92.29	96.545	91.854	94.377	97.456	101.21	105.27	99.248	96.618	102.07	91.467	104.08	103.19	87.749	103.61	100.12	99.858	95.002	94.797	96.556	102.42	86.843	99.795	86.348	94.965	92.629	103.98	92.34	100.22	107.23	98.98	96.756	101.84	96.146	92.276	92.567	100.96	96.436
104.91	100.63	98.117	104.12	103.36	97.488	110.83	119.23	101.71	101.12	106.64	108.83	108.32	106.2	102.39	107.94	99.64	108.14	107.01	99.94	107.54	103.87	98.919	103.07	105.16	103.23	110.53	101.98	111.49	94.612	96.493	108.71	112.49	98.746	109.01	107.7	110.17	108.49	92.564	110.6	99.337	94.198	99.984	107.41	99.854	101.27	109.23	103.27	109.51	114.78
105.81	93.01	98.132	93.069	105.45	96.939	91.469	99.395	90.2	101.89	94.055	102.74	102.41	93.523	95.145	95.934	100.79	99.59	94.225	92.851	103.14	87.973	100.69	88.655	101.77	95.944	94.356	97.619	98.296	104.44	95.472	95.665	99.738	98.613	95.754	95.666	99.436	90.712	102.18	101.42	100.9	93.789	94.215	92.768	92.721	97.132	93.673	92.275	93.909	94.075
111.36	110.45	119.32	103.96	107.9	108.24	116.73	104.65	110.81	108.09	114.25	94.418	105.08	103.23	116.54	102.85	111.15	111.35	112.92	110.29	119.84	102.63	110.72	107.11	103.41	102.05	112	108.31	114.92	101.51	108.3	111.63	102.13	112.23	114.67	110.31	108.65	126.36	117.93	114.66	108.16	110.31	110.46	106.31	113.06	106.77	112.59	114.53	114.53	101.88
98.865	97.884	100.35	98.053	103.28	101.05	102.48	99.924	97.77	100.2	98.17	97.892	107.94	98.769	98.634	103.45	99.11	92.606	98.755	93.534	96.28	93.995	92.405	102.56	86.103	108.85	96.492	91.943	97.295	95.654	100.21	101.8	93.08	94.644	103.19	95.548	92.822	105.62	92.793	108.16	98.591	87.597	103.68	102.48	93.575	109.2	99.604	85.964	106.25	104.83
98.087	96.177	105.99	94.14	99.203	97.06	101.16	85.159	97.376	102.42	108.59	96.915	96.098	100.68	105.82	106.91	111.98	96.048	100.98	101.65	96.779	108.34	107.67	107.27	101.37	98.906	101.77	106.34	102.45	104.49	106.9	94.378	98.368	99.333	108.23	101.35	103.14	104.21	105.01	101.39	98.229	104.77	96.288	99.949	98.557	105.91	101.35	105.92	94.355	98.84
101.21	100.65	101.81	99.387	114.29	103.65	112.33	110.64	109.28	100.76	104.74	105.92	109.02	109.23	105.73	106.69	109.06	108.04	110.55	101.27	109.64	106.64	111.15	102.87	104.78	109.57	105.13	117.44	106.2	110.63	114.29	116.48	103.46	115.67	102.19	110.23	109.86	109.32	109.89	114.13	113.69	102.62	106.23	107.92	106.41	111.46	108.77	104.09	108.12	108.89
107.88	107.64	104.03	112.94	96.869	112.46	104.37	93.85	109	102.81	108.99	95.312	99.83	102.24	98.995	107.88	100.3	110.3	107.57	98.857	114.49	97.438	109.64	109.55	101.4	115.05	107.74	106.14	110.6	103.73	107.08	100.93	106.93	111.39	106.85	102.98	106.32	104.83	110.11	98.521	105.56	112.18	109.83	98.67	105.1	113.26	103.63	103.32	106.12	106.88
107.75	112.47	115.27	102.98	109.16	102.85	100.42	104.31	119.44	110.78	102.64	100.52	107.02	114.97	116.16	113.13	110.26	112.69	103.48	108.95	107.68	99.619	114.87	99.252	109.46	109.5	114.95	99.772	105.33	99.081	99.144	108.05	110.04	107.42	111.51	110.41	102.54	118.29	101.69	111.91	108.96	111.07	105.75	106.81	104.49	110.1	108.83	111.68	102.65	103.48
96.868	98.926	101.92	101.99	96.09	96.503	98.922	101.94	93.782	93.928	92.999	87.967	102.25	93.497	94.431	92.067	95.914	97.078	104.89	94.575	102.82	95.239	102.2	99.197	97.555	97.795	93.509	102.29	100.5	100.08	99.021	94.633	96.421	103.28	93.053	100.57	98.188	91.777	98.489	96.429	104.07	90.413	103.92	97.88	93.106	100.04	101.87	93.189	96.927	90.449
107.28	104.6	99.88	109.83	114.35	117.05	107.72	100.35	104.1	107.04	111.61	99.248	99.166	109.54	103.11	112.13	100.51	110.76	101.85	104.43	112.28	100.84	107.72	101.6	103.21	108.83	106.51	104.63	108.6	102.76	104.29	106.87	104.36	103.44	108.94	101.88	106.33	94.081	101.34	104.59	104.2	106.52	103.68	104.67	103.5	106.33	107.7	110.49	100.16	111.6
118.94	108.24	115.12	106.17	108.56	107.35	111.82	103.54	108.44	103.33	111.83	104.13	112.34	106.5	109.85	107.04	104.83	104.17	111.91	103.63	112.08	110.99	104.02	110.13	112.59	110.72	102.57	112.45	111.77	103.09	106.04	104.04	111.18	101.26	109.95	102.9	108.16	107.72	120.26	108.74	105.23	105.23	110.68	108.39	105.46	109.19	104.99	105.35	115.18	105.98
101.98	104.07	110.09	97.09	109.3	103.47	105.16	105.75	107.2	109.06	106.4	105.78	107.25	109.5	115.01	115.85	107.86	102.58	103.2	112.22	99.107	118.54	103.19	100.13	112.58	102.23	107.84	106.48	101.53	105.55	111.9	110.86	106.98	103.23	95.436	111.02	106.72	110.21	108.98	106.38	108.25	106.91	114.24	99.58	108.72	103.4	112.7	106.34	109.19	107.59
109.88	104.57	109.6	113.66	108.75	104.78	109.9	108.96	112.62	107.78	101.9	105.37	108.34	105.11	103.76	110.7	107.36	104.83	108.98	104.88	101.71	113.42	110.55	100.1	109.1	99.999	111.2	102.45	104.95	101.4	103.26	105.77	102.36	113.12	107.8	107.32	99.12	99.566	113.43	101.69	105.44	102.54	114.81	102.66	108.85	106.56	104.54	115.72	114.64	113.93
107.58	107.93	111.39	103.64	102.78	112.42	111.44	108.69	106.16	111.33	116.25	109.13	102.84	98.988	108.65	106.61	105.94	110.41	113.79	111.89	99.601	107.04	105.73	109.61	102.09	107.22	100.14	104.78	112.82	112.14	107.57	102.13	99.188	106.47	103.68	100.76	107.03	106.4	105.82	110.22	105.69	102.97	105.6	109.83	109.09	107.08	116.17	113.05	109.7	106.22
104.93	99.946	105.45	97.084	107.68	106.4	94.354	105.82	105.74	101.26	105.15	109.3	109.35	106.34	103.04	97.666	106.31	103.53	104.19	95.909	98.829	98.788	100.55	95.848	93.999	96.656	96.432	102.25	98.491	104.21	106.45	98.3	102.01	91.938	103.06	106.45	92.511	92.519	101.78	101.49	89.316	94.044	105.99	97.991	92.688	100.12	107.39	96.113	104.05	108.8
113.7	102.77	105.89	117.88	102.82	112.3	104.14	106.77	114.79	105.1	104.5	112.48	101.52	107.11	102.41	109.81	108.18	102.82	103.32	101.76	120.57	104.33	108.71	102.93	106.78	109.64	102.17	106.63	106.63	103.16	105.79	108.88	105.11	106.68	114.37	110.8	109.19	112.28	110.41	108.74	112.14	112.34	117.07	113.11	112.21	103.59	107.54	109.26	104.93	98.411
102.68	103.03	101.52	105.85	97.83	99.701	98.23	104.06	95.618	99.503	96.85	107.21	100.27	100.76	109.7	94.651	103.44	88.378	98.008	99.576	94.983	97.048	95.867	101.21	111.1	97.296	107.67	107.59	99.309	106.32	100.64	105.09	100.26	101.27	98.084	108.2	99.759	96.736	107.07	96.959	93.917	106.73	103.34	102.62	93.033	97.342	104.28	91.927	97.38	95.917
104.34	118.4	104.73	107.73	106.6	108.23	110.91	111.05	105.8	110.63	107.8	106.56	108.52	109.77	103.18	105.6	104.99	104.81	108.03	107.63	99.319	106.87	102.2	96.728	106.9	109.77	114.48	110.38	106.82	105.49	109.81	107.22	108.68	102.84	104.63	101.33	116.1	109.58	100.01	106.33	103.76	105.29	108.27	107.29	108.31	108.7	106.13	104.6	100.57	115.26
113.7	105.08	103.9	115.61	111.07	118.38	111.49	113.73	109.2	113.96	116.67	106.06	113.17	110.91	107.98	106.96	108.12	110.71	118.37	111.91	105.64	101.16	106.78	102.91	104.88	113.17	105.8	116.88	117.87	102.96	114.03	112.39	112.66	106.33	109.36	117.47	114.8	110.29	111.5	108.75	111.89	115.82	111.22	112.22	115.37	114.22	115.87	109.23	110.41	108.62
101.53	108.12	108.17	103.24	110.04	104.28	94.508	99.381	96.41	113.24	110.51	104.41	106.37	108.04	98.652	107.16	103.83	95.48	100.3	109.91	107.57	101.18	106.41	110.42	111.13	105.81	105.28	97.81	107.02	115.97	102.74	104.27	106.13	110.02	107.26	113.12	103.17	96.459	109.55	110.4	105.57	96.748	107.28	103.04	108.2	112.38	99.42	105.58	111.77	109.31
109.22	109.49	108.79	111.17	108.51	104.17	100.83	105.77	110.58	119.6	107.12	109.89	102.6	109.61	103.74	110.13	110.71	111.68	105.53	106.58	106.52	111.99	107.14	106.93	109.03	104.21	104.04	113.82	104.44	109.01	105.27	107.89	107.05	109.19	110.87	101.08	116.7	101.97	115.12	108.46	117.32	107.74	115.64	114.48	110.32	95.546	107.66	104.86	104.07	112.39
102.12	98.669	104.07	107.19	102.39	100.74	104.71	105.68	100.3	103.7	113.72	104.79	117.39	107.64	104.87	107.89	94.951	95.056	102.67	102.59	107.14	109.23	100.24	97.004	104.97	99.383	110.95	108.32	111.05	102.52	107.83	106.6	105.58	106.65	110.11	107.88	100.67	103.3	93.343	103.55	112.93	100.64	106.47	106.9	102.14	108.36	102.16	110.57	114.08	100.18
104.11	117.1	111.22	106.73	102.67	101.42	100.08	108.09	105.13	106.92	107.42	103.22	94.697	109.94	112.8	113.67	100.74	108.83	108.06	113.96	93.346	112.92	109.52	99.926	107.16	109.37	101.98	107.32	103.54	103.03	109.8	101.55	108.5	105.9	108.51	101.4	99.465	116.84	101.99	109.14	101.22	102.35	110	112.87	102.95	106.28	100.93	106.54	105.39	108.43
102.11	92.64	99.789	98.48	97.35	90.643	96.528	102.96	101.56	98.452	94.081	97.358	98.008	98.324	99.211	99.458	99.845	100.93	106.08	99.52	105.98	94.989	94.352	94.451	115.27	107.11	97.521	104.03	95.582	95.52	104.32	98.699	104.69	98.566	91.891	102.36	100.16	99.677	103.71	101.97	91.618	108.76	99.806	104.94	99.479	95.588	101.72	108.52	102.37	100.27
104.98	99.86	101.92	97.332	103.44	98.976	97.088	101.06	102.23	98.263	98.956	103.48	89.049	90.066	106.26	96.551	101.98	94.444	98.204	104.54	97.661	99.527	102.61	103.88	95.016	100.12	101.66	97.942	96.775	96.467	99.702	107.42	92.568	94.044	103.13	99.277	106.28	102.36	88.728	96.513	97.193	97.874	102	100.94	107.32	95.398	95.411	98.649	95.199	93.496
100.79	103.86	98.99	96.6	98.188	88.508	92.72	97.871	90.988	95.22	96.907	102.33	104.6	99.014	97.314	97.294	93.218	102.83	98.583	95.692	99.927	99.234	99.95	105.94	99.589	97.741	100.05	99.356	103.89	98.784	95.549	98.113	102.83	98.981	101.16	101.47	89.327	103.81	94.354	96.606	105.1	101.06	91.097	107.87	101.92	102.14	91.138	97.818	104.88	105.27
102.11	100.71	104.73	109.87	110.13	106.42	109.41	96.945	107.84	118.35	99.793	107.28	111.95	110.8	109.07	102.86	105.85	104.62	106.55	95.375	102.69	99.923	112.29	110.02	99.816	99.783	103.5	105.96	103.62	110.24	99.244	103.54	108.24	105.99	102.73	102.3	112.09	106.03	108.54	103.68	110.53	110.43	99.582	105.51	108.09	104.83	108.99	105.82	109.45	110
109.93	108.99	104.08	103.62	97.896	114.83	102.12	113.77	104.14	107.82	116.51	110.65	107.31	110.72	100.57	108.44	115.31	109.17	114.16	98.766	106.54	95.32	106.13	117.03	106.51	104.03	109.11	105.58	104.99	109.75	107.44	101.73	103.24	108.14	102.05	106.08	96.422	109.73	106.72	103.54	108.64	100.68	101.19	112.52	110.38	101.3	100.71	112.33	97.738	112.91
106.02	108.46	103.85	115.79	110.08	107.79	109.71	108.05	99.746	101.26	112.73	106.04	104.23	112.72	104.61	109.49	104	100.87	115.66	103.27	107.65	112.84	111.22	97.846	103.39	121.89	107.55	104.71	113.84	109.23	104.79	107.58	109.68	122.24	96.659	103.37	101.71	107.43	117.55	101.98	113.91	106.16	103.02	112.55	100.88	103	111.77	107.28	110.06	108.09
101.35	104.38	105.18	109.75	99.029	110.25	102.32	106.23	99.039	100.01	101.8	93.368	104.34	91.006	100.84	100.63	103.81	93.748	110.93	113.41	103.52	119.09	105.44	114.32	100.42	103.63	103.08	99.834	103.74	107.07	112	105.53	101.01	105.84	101.81	106.07	106.61	106.7	113.77	106.26	98.165	105.94	107.91	115.45	105.35	104.62	108.33	101.55	104.26	101.21
112.87	116.16	104.74	100.87	108.75	119.56	107.2	109.18	114.07	108.21	103.15	110.33	107.15	103.29	100.87	99.728	109.46	106.44	107.83	99.253	104.67	111.33	105.69	96.167	112.49	110.41	108.18	105.25	100.24	115.97	103.03	108.93	109.57	114.27	103.42	106.02	102.64	107.31	103.36	109.44	101.77	109.83	105.18	119.28	105.35	101.59	105.26	106.26	103.91	107.37
106.32	115.31	101.95	112.61	108.31	108.92	112.26	110.85	98.87	110.05	111.01	101.12	109.42	96.488	99.775	106.02	118.96	111.69	98.328	106.55	100.84	107.55	108.63	95.417	110.18	108.29	103.95	107.78	104.77	101.37	99.603	115.23	103.45	102.24	104.79	98.879	105.19	112.31	109.98	102.18	104.49	106.75	102.84	100.97	112.31	100.77	103.51	106.03	96.342	103.94
103.06	105.23	90.906	112.83	99.651	98.198	102.54	105.65	106.96	101.85	100.19	106.74	95.758	91.771	94.453	96.271	99.457	101.54	99.836	89.436	98.334	95.605	94.43	91.7	94.312	96.846	99.105	99.061	101.33	83.603	91.677	94.472	99.599	95.882	100.55	99.517	91.908	96.485	97.17	102.72	95.718	91.599	106.05	95.502	105.06	100.17	103.73	89.436	94.901	103.37
106.85	105.42	100.66	99.066	92.584	96.727	99.792	100.71	100.31	107.52	99.46	88.774	106.24	92.249	96.969	89.304	100.89	93.523	98.804	107.03	92.823	102.95	101.03	100.51	100.93	95.555	96.901	101.02	99.158	97.89	107.52	93.25	101.35	99.297	89.31	103.18	106.33	103.94	104.94	93.482	105.96	98.356	104.12	102.29	88.887	104.8	92.862	98.754	92.725	106.32
116.34	104.16	107.31	110.24	105.72	111.98	106.22	111.51	101.67	102.35	105.56	103.95	109.95	104.54	101.32	113.75	101.2	97.717	106.18	102.76	101.8	104.56	114.36	109.1	101.99	104.57	107.35	101.44	99.886	97.794	109.1	108.98	109.56	103.5	108.66	105.69	105.96	107.16	103.87	100.83	101.95	107.18	102.32	116.09	100.16	107.59	107.93	103.69	101.68	104.26
104.89	107.99	110.56	108.56	97.628	108.78	101.5	106.16	116.68	113.34	110.88	115.3	101.17	114.6	112.81	111.98	112.08	111.8	115.25	112.17	104.18	112.23	105.9	110.38	101.32	118.41	107.56	105.21	108.92	109.53	103.71	105.52	112.62	109.86	105.86	107.74	110.15	99.487	108.07	117.34	118.28	111.02	109.76	108.31	108.07	108.28	103.38	111.71	103.17	106.19
114.96	115.71	102.84	115.94	109.4	111.33	111.37	114.44	101.44	98.465	110.7	107.21	111.72	104.82	106.08	110.03	115.28	109.53	114.5	103.69	113.05	119.28	109.9	107.74	106.7	106.06	113.28	104.4	110.55	110.5	114.07	110.48	114.91	111.75	107.74	109.33	112.22	111.78	112.85	117.35	120.73	103.2	112.64	111.33	110.69	115.75	102.33	108.55	102.66	120.57
110.27	105.33	108.21	110	106.64	101.99	109.41	104.06	101.65	109.18	106.95	107.05	108.88	108.73	101.45	108.78	110.39	105.9	101.07	99.87	113.91	112.18	100.36	103.7	104.91	108.37	105.3	106.81	104.78	107.52	107.82	117.06	100.58	103.59	105.86	101.25	108.92	107.45	107.45	105.38	112.16	109.43	107.31	107.23	113.63	105.39	96.573	112.18	108.26	105.63
104.51	99.451	98.965	108.83	98.949	87.477	98.561	90.972	102.62	101.02	106.23	97.634	100.23	96.741	91.66	103.57	97.612	100.13	93.634	98.682	97.113	100.13	108.37	100.91	102.71	92.85	91.91	101.79	94.641	96.724	100.22	89.133	102.95	105.9	100.68	104	95.22	102.63	97.279	108.08	100.03	103.2	104.28	99.058	99.078	102.78	97.532	97.597	98.636	107.23
104.29	106.92	104.52	103.09	115.27	110.55	107.39	108.05	106.62	116.49	118.53	103.25	104.08	105.82	113.77	114.98	112.68	99.585	110	108.55	108.45	112.85	112.77	113.18	100.15	105.53	103.69	108.01	106.56	107.08	105.78	110.41	113.21	114.01	106.04	101.71	101.36	112.76	103.92	111.57	114.92	109.1	114.51	108.97	109.18	116.84	114.96	119.5	121.48	111.58
95.423	84.35	97.932	98.757	91.219	105.3	94.085	98.682	97.829	100.76	93.273	93.805	107.32	97.925	99.225	95.34	96.23	93.555	101.89	104.11	94.895	98.046	98.501	97.755	102.24	98.169	96.667	93.634	101.29	92.774	96.731	83.984	92.227	97.173	102.17	97.393	94.868	102.3	101.29	104.81	101.69	105.44	99.389	94.855	103.63	99.033	92.201	94.706	107.57	113.94
106.19	106.38	113.1	103.2	105.47	106.39	110.32	112.84	109.1	100.72	104.37	112.75	112.12	107.77	108.6	106.28	111.76	116.33	106.6	110.65	108.66	102.49	112.95	106.23	95.592	109.88	108.5	114.44	109.49	118.02	112.46	103.74	109.16	118.28	111.39	109.47	114.65	112.3	103.96	115.27	107.22	102.82	117.63	104.98	99.562	114.26	101.16	107.02	113.44	115.17
106.84	106.47	107.72	106.03	102.95	106.48	101.24	100.61	112.77	102.53	104.82	109.19	102.57	103.63	108.36	109.48	103.26	107.63	109.03	109.25	98.969	98.985	97.744	114.33	110.67	102.7	103.22	103.66	106.45	104.59	104.65	104.03	98.836	108.53	110.84	99.033	113.08	113.02	103.43	106.49	103.59	106.71	98.316	114.3	103.11	98.43	109.97	103.75	99.367	102.57
115.35	108.38	119	103.67	110.46	101.89	115.35	98.014	108.02	111.13	116.59	108.04	113.28	116.21	108.18	109.47	109.96	105.52	103.06	104.92	115.83	111.23	103.45	108.65	98.951	113.32	103.67	98.07	104.77	104.82	109.45	111.08	108.66	110.22	106.48	113.05	104.99	105.16	100.37	101.37	104.33	104.19	109.56	95.162	108.06	105.35	108.72	104.54	105	103.36
105.58	109	112.51	115.13	112.75	107.11	109.62	106.01	105.89	112.76	101.4	103.88	108.2	108.1	119.48	116.07	102.98	104.86	104.84	100.12	105.46	105.78	110.12	107.76	107.08	116.93	112.83	105.41	120.22	117.88	106.04	111.18	106.26	105.49	109.22	111.01	121.13	108.07	103.95	119.47	114.4	106.59	105.99	108.99	104.89	112.21	104.83	114.86	104.01	109.59
108.87	112.04	114.86	101.38	97.492	110.62	106.31	108.13	109.02	112.19	109.24	101.38	105.81	109.61	99.757	99.553	108.39	102.31	102.95	107.45	105.77	105.71	100.44	106.57	109.36	103.35	108.07	115.05	108.6	110.35	107.17	113.76	99.451	109.03	108.66	108.32	108.08	106.54	109.09	114.73	101.65	107.82	111.47	114.1	103.29	115.62	109.33	109.89	107.56	94.382
112	101.53	100.67	105.43	105.18	104.9	106.26	102.14	109.31	109.07	110.89	110.77	92.409	108.63	103.14	105.9	107.27	103.93	105.23	105.49	112.9	104.89	115.1	111.82	110.32	105.19	102.81	107.55	116.12	100.42	105.83	104.98	116.48	104.41	101.01	105.89	104.55	102.45	107.03	110.06	105.83	102.39	103	103.54	114.25	104.6	103.44	107.12	105.05	108.42
110.42	106.15	106.7	107.61	109.15	98.42	99.197	101.83	113.22	107.73	97.952	106.78	102.49	105.75	109.89	106.95	106.44	110.24	105.78	104.08	104.96	102.28	102.54	106.76	102.46	95.585	105.38	104.44	99.61	98.167	103.01	107.17	109.88	108.37	109.72	96.372	107.83	106.98	102.18	104.02	103.31	93.717	109.3	110.06	95.272	111.47	101.41	99.889	92.072	101.48
105.96	113.27	110.89	100.1	92.911	103.04	111.33	107.76	105.24	105	106.44	105.81	108.04	95.294	109.74	106.15	112.4	95.916	100.05	106.72	99.871	95.102	105.55	117.79	99.205	109.88	111.41	95.627	107.85	103.64	109.02	103.73	113.12	108.18	99.945	107.32	104.26	103.28	98.57	109.1	107.57	100.55	103.21	107.22	117.81	102.72	107.06	99.083	111.56	102.29
105.37	103.97	107.86	117.41	110.38	113.03	98.411	95.36	115.76	108.2	104.67	106.52	112.48	105.04	116.51	104.91	110.92	109.34	106.72	101.98	96.564	118.29	106.79	104.21	106.51	106.91	105.88	105.69	106.15	103.28	105.14	100.6	101.62	96.079	111.49	113.03	101.38	110.74	106.16	97.374	101.12	110.17	101.68	107	97.397	101.72	115.24	110.59	116.48	106.57
110.52	109.38	103.34	104.89	104.71	106.61	103.21	102.19	106.13	113.02	108.35	103.05	102.25	105.1	107.78	105.24	111.44	106.67	101.13	113.96	110.32	105.41	104.92	112.51	101.1	111.34	104.49	99.842	103.25	103.11	107.12	93.706	107.84	105.68	106.09	105.49	112.91	101.78	112.78	105.92	110.98	101.81	107.08	117.76	117.17	107.52	105.52	108.25	103.99	104.54
100.88	106.21	102.94	113.08	102.49	106.23	108.26	105.82	107.16	113.59	90.795	99.253	103.14	108.74	114.3	103.32	103.3	97.489	104.47	105.02	110.11	110.53	105.2	105.67	105.1	96.461	109.46	98.558	111.18	106.6	102.51	111.04	104.61	98.551	108.94	103.45	95.801	102.58	95.164	101.06	118.07	103.49	100.65	109.19	103.18	107.9	108.19	110.88	102.14	104.02
109.97	105.87	95.642	99.328	108.34	106.06	103.35	105	109.76	105.38	96.122	109.63	97.706	102.79	100.64	113.43	109.09	111.92	110.3	105.43	109.72	95.843	100.07	118.01	107.57	114.81	101.75	103.45	109.84	104.41	99.095	104.89	103.02	100.65	97.809	105.56	96.394	106.88	104.25	108.38	105.41	103.02	91.895	107	106.43	104.82	98.996	111.63	103.08	114.63
94.755	99.029	102.35	94.715	101.2	98.11	109.27	89.033	102.44	106.66	99.784	106.91	94.306	101.06	95.656	108.73	98.787	96.359	106.53	97.892	102.32	98.378	99.858	89.734	96.489	100.32	98.37	103.39	100.36	99.944	96.222	102.34	105.2	103.76	104.14	101.78	90.786	96.527	100.62	99.68	105.21	99.375	94.445	100.48	96.853	95.26	89.204	102.13	98.883	96.608
107.48	108.62	105.66	109.03	96.517	98.119	103.45	105.6	102.46	113.03	107.5	107.97	109.51	99.473	105.38	102.96	97.756	107.24	108.09	106.98	96.671	103.12	109.06	111.4	104	96.745	98.076	109.08	99.056	106.51	111.47	102	103.15	115.69	104.96	105.42	109.18	107.66	102.1	102.4	102.86	99.1	109.24	104.71	112.72	111.13	103.1	107.08	106.57	103.77
102.63	108.58	103.53	109.8	100.8	106.03	100.41	101.69	102.72	111.15	101.86	109.32	114.1	107.28	98.951	104.91	113.8	90.388	110.56	113.86	102.48	103.75	113.96	105.45	108.26	99.503	107.68	101.11	109.62	113.28	104.73	109.41	104.25	101.62	103.69	108.3	100.48	114.77	104.85	105.74	95.275	97.551	95.932	110.34	101.1	107.71	104.54	102.95	103.19	104.55
100.41	100.5	103.71	109.33	113.01	103.25	106.85	103.7	98.304	101.27	97.684	94.588	99.087	95.727	104.29	106.33	99.411	105.25	98.567	105.79	107.81	101.91	101.13	100.25	91.418	107.37	107.11	99.398	104.35	100.69	110.09	104.39	117.8	106.83	106.58	97.128	100.93	106.52	106.05	104.27	100.59	106.17	109.94	107.11	99.415	103.42	96.871	105.25	104.56	104.03
107.56	103.8	106.85	112.32	109.05	98.068	113.38	121.41	112.37	104.56	109.2	113.83	112.73	108.29	101.26	105.22	106.29	104.05	105.63	104.56	109.43	104.18	105.78	104.85	104.35	106.1	109.19	105.07	104.1	103.17	97.514	108.46	106.02	102.36	109.25	104.02	116.07	97.345	108.76	105.13	108.88	108	111.83	103.14	104	107.62	111.99	101.73	99.005	106.76
96.269	105.51	104.9	105.21	109.91	104.85	100.92	106.48	105.35	105.44	107.91	98.349	96.574	105.37	106.38	117.68	102.52	108.75	103.26	109.91	102.52	103.86	104.69	105.22	111.69	105.33	104.69	99.095	110.65	104.17	107.15	113.04	101.03	111.71	102.26	101.27	99.857	98.271	103.46	104.46	113.27	107.16	99.122	106.54	105.85	93.833	104.22	104.51	107.14	102.19
106.18	106.14	118.1	102.68	113.84	99.142	109.95	100.69	108.42	112.83	105.06	103.77	105.56	105.72	111.77	111.38	100.33	111.17	109.09	106.98	108.82	108.53	119.32	114.18	104.55	107.97	107.86	96.351	105.64	103.46	108.94	103.98	99.821	107.7	115.63	109.63	104.87	110.49	102.02	108.14	97.841	109.33	109.71	106	107.02	95.448	109.77	102.02	117.11	103.57
106.14	104.77	102.01	103.41	98.063	104.65	98.48	91.576	98.88	97.043	87.337	101.19	99.015	102.46	103.43	96.629	102.3	103.3	102.91	98.195	99.224	93.485	100.31	99.972	96.709	99.552	91.462	94.478	94.176	95.105	98.731	100.46	96.562	98.466	106.07	106.88	88.715	104.95	91.268	97.931	93.429	99.88	99.78	101.97	100.2	97.999	95.028	87.268	98.065	103.51
113.1	103.08	105.94	96.858	108.89	112.94	103.42	111.34	103.01	108.65	111.19	100.46	107.38	97.461	103.67	111.72	99.871	105.48	113.45	105.51	98.648	109.55	101.73	107.55	108.68	111.25	105.93	103.37	98.28	106.93	108.82	103.74	103.78	104.27	106.2	103.95	98.898	107.59	104.93	106.53	105.75	105.41	106.86	113.39	105.41	101	106.67	109.12	110.75	105.6
111.35	98.921	91.704	92.269	103.46	103.26	105.25	102.1	105.02	105.18	114.13	98.582	98.814	106.3	100.78	95.099	102.64	103.61	105.42	100.69	105.68	103.77	98.105	105.96	104.09	102.74	100.11	92.992	105.32	97.678	97.304	103.13	95.728	96.942	102.86	96.252	111.04	95.399	106.33	94.093	110.79	94.362	100.23	100.96	90.602	106.07	89.351	101.41	109.83	100.41
103.92	98.694	106.82	104.45	99.343	110.6	99.71	107.19	97.062	101.37	104.06	105.07	94.227	94.654	101.84	99.031	99.351	97.837	102.06	98.111	104.8	99.717	94.114	94.938	99.123	96.427	101.79	99.959	94.953	104.33	103.37	105.18	98.942	101.33	94.73	98.227	104.61	106.86	99.276	97.163	94.45	103.06	100.16	95.717	105.11	104.99	101.88	95.814	96.963	97.281
94.936	89.049	96.838	99.09	89.634	93.088	95.301	96.787	95.179	99.888	97.104	91.443	97.697	91.55	98.671	95.792	98.752	96.03	99.257	97.119	97.265	94.554	102.33	101.37	104.78	102.12	102.35	93.952	94.346	93.787	99.079	100.43	95.6	91.582	97.88	101.43	100.16	94.18	97.978	95.142	97.982	98.631	91.735	89.115	100.98	95.783	93.027	92.667	102.69	90.253
110.83	119.81	106.19	108.97	116.01	101.42	104.97	104.36	117.12	109.43	104.36	99.301	95.961	100.26	107.28	103.29	112.29	109.01	97.036	107.26	110.31	101.97	101.93	114.45	103.57	110.45	106.77	113.77	97.626	103.13	104.6	106.3	109.59	111.13	110.22	115.8	104.95	114.05	102.47	106.83	102.37	105.47	101.73	104.57	106.25	105.76	107.01	102.93	100.24	108.92
99.66	105.45	99.213	107.79	110.46	99.117	94.174	105.95	100.84	109.87	99.235	104.36	106.18	98.02	107.68	105.1	99.979	104.86	110.2	99.349	105.73	110.34	105.07	106.86	100.29	107.13	104.07	107.56	106.99	103.75	110.44	105.97	102.81	101	106.44	99.755	105.56	104.01	105.45	99.482	105.77	102.92	99.284	105	104.9	99.651	106.74	102.69	104.97	109.96
99.096	110.04	114.17	114.85	106.78	97.784	101.26	97.817	112.39	108.23	107.66	99.711	114.59	121.82	98.436	110.93	103.31	114.18	110.77	108.09	108.91	107.72	109.52	102.51	109.41	98.324	102.57	107.56	110.28	104.2	102.48	108.45	114.49	105.66	105.03	118.53	108.04	100.25	110.9	104.03	106.13	117.58	113.05	106.96	106.77	109.41	105.65	103.66	103.1	100.91
111.4	104.58	105.8	99.924	114.5	106.88	105.48	106.83	102.15	115.01	116.66	109.58	107.92	111.29	107.02	116.79	111.72	109.07	106.4	112.03	102.23	103.8	102.76	107.29	115.63	108.63	100.32	103.28	109.7	106.52	109.11	111.03	100.3	104.15	117.11	115.51	110.52	114.37	110.22	104.73	103.33	102.33	112.2	114.23	105.86	109.42	105.25	105.41	112.02	103.7
110.4	102.8	109.23	106.19	121.53	106.78	108.33	107.9	100.5	116.6	104.4	109.78	102.45	103.51	109.94	105.79	106.89	109.2	104.58	102.82	104.87	107.85	108.2	102.87	104.79	111.37	112.73	111.51	108.67	115.14	125.62	107.54	114.36	109.88	102.25	108.97	108.95	118.66	102.39	105.87	109.11	108.82	103.85	112.2	108.81	113.56	105.53	98.607	107.74	120.32
105.47	108.39	112.65	96.034	98.988	96.532	101	112.45	104.61	90.512	113.15	105.66	103.45	102.78	107.31	103.97	106.44	112.79	108.27	110.28	114.33	101.14	101.96	114.51	106.25	99.346	107.6	101.94	109.11	110.26	102.82	101.33	107.75	108.73	110.68	108.7	107.98	107.88	99.951	107.83	107.85	104.62	104.68	109.09	102.97	109.26	101.18	115.65	108.08	105.42
93.659	105.4	103.81	95.845	102.71	101.91	95.102	89.797	96.225	101.31	94.368	107.65	90.955	95.871	96.21	99.877	100.7	95.14	96.444	98.551	102.21	98.96	98.557	99.747	97.095	99.935	99.524	100.51	98.745	105.84	96.305	86.06	107	99.589	95.744	104.09	103.4	96.15	103.11	101.64	100.02	97.207	102.22	96.809	103.29	94.802	99.893	98.903	89.197	96.615
107.13	100.04	108.62	111.34	103.19	107.41	110.1	100.04	104.23	98.526	107.86	104.31	107.09	103.08	107.72	105.8	97.571	102.68	110.42	115.08	98.148	112.92	100.4	101.44	104.2	110.35	110.21	103.36	109.3	102.94	111.61	112.64	104.81	104.2	106.44	99.717	104.96	105.67	102.93	112.14	106.19	112.16	106.93	105.84	107.27	103.36	102.14	102.88	105.01	102.95
102.25	104.11	107.36	100.67	97.226	97.027	108	103.89	112.26	100.59	103.34	110.36	107.09	107.39	101.67	105.6	108.11	107.1	98.547	108.65	103.71	106.31	104.7	110.51	106.5	96.941	113.46	113.75	103.72	104.43	104.69	105.8	108.1	99.801	98.58	107.51	106.52	103.81	99.903	111.69	111.93	104.11	100.91	106.72	112.31	106.92	105.81	100.16	101.06	113.87
105.1	100.46	103.34	109.22	107.33	104.09	106.23	108.3	109.26	107.62	101.24	108.45	102.37	102.39	97.32	108.01	108.09	102.72	105.82	103.84	108.65	101.76	110.18	110.51	103.71	106.98	104.57	107.07	107.33	107.63	105.84	99.481	110.11	114.1	105.41	108.44	103.57	108.37	97.273	109.59	114.05	103.97	107	106.49	107.42	103.86	105.53	111.15	102.83	108.61
101.58	101.32	106.04	103.25	103.58	109.94	116.11	104.21	100.06	103.65	110.67	105.13	112.39	106.09	112.03	112.22	97.134	108.88	107.79	111.02	111.77	109.68	107.65	103.44	119.4	106.8	109.17	105.18	104.11	107.03	109.34	105.87	107.91	111.13	109.16	106.75	101.33	107.29	100.39	102.15	112.64	110.07	116.77	106.56	106.52	119.01	117.71	115.51	103.05	105.82
111.25	98.579	113.15	96.799	105.28	109.62	105.83	95.445	112.46	99.768	104.82	103.39	106.2	106.33	115.42	115.97	106.41	108.89	115.85	106.72	105.95	96.918	103.48	107.15	112.57	99.838	109.39	111.17	106.79	100.15	107.39	103.72	110.18	100.4	112.07	104.66	104.8	100.85	109.62	107.03	105.07	106.52	110.93	105.11	105.03	110.78	101.68	103.69	101.77	115.72
105.56	104.76	107.13	114.41	95.849	114.32	108.62	104.57	110.46	106.33	100.16	116.38	113.37	109.92	101.94	110.33	106.77	95.96	110.4	106.01	108.6	110.83	113.89	105.76	104.38	111.32	107.35	113.92	107.42	106.38	104.94	97.236	103.81	112.44	113.61	108.11	116.45	107.82	96.719	104.89	103.65	117.69	108.51	104.28	112.33	108.63	97.013	116.96	105.02	111.04
96.552	109.16	113.13	109.85	106.3	109.67	107.3	112.07	104.13	105.71	106.45	106.78	101.93	106.31	100.79	103.12	108.11	107.98	104.03	113.2	99.004	102.12	96.479	99.485	110.52	113.42	94.253	104.98	108.28	107.04	108.04	105.86	99.844	109.23	108.06	111.06	103.87	109.9	121.68	109.32	101.8	109.01	107.45	110.6	99.907	105.21	107.48	108.95	107.3	104.57
110.92	120.15	104.52	109.96	105.43	103.35	111.12	106.91	100.49	91.057	109.64	103.26	114.27	107.9	115.78	104.75	104.77	103.07	112.59	110.93	111.53	111.71	108.16	109.78	99.809	106.83	116.99	101.66	110.5	99.564	108.5	102.9	123.43	97.346	110.8	106.74	109.37	116.96	108.58	107	114.93	107.88	110.39	112.89	106.6	104.16	116.12	109.13	108.89	102.47
99.084	108.36	108.09	103.94	111.04	115.02	108.59	117.33	104.64	105.93	112.27	102.17	111.97	105.86	102.85	103.72	109.73	110.56	105.62	105.59	105.83	96.647	105.49	116.43	110.7	97.612	103.53	103.91	106.67	109.58	115.24	102.2	100.93	105.13	109.05	107.47	107	103.76	115.66	106.31	108.47	105.88	102.85	99.541	91.375	107.27	108.15	103.86	113.32	103.05
113.18	109.11	106	103.02	98.605	110.08	105.38	114.64	117.9	105.63	99.833	96.547	113.85	107.96	101.92	107.48	104.34	107.3	109.09	102.54	101.97	113.67	113.48	102.42	108.06	104.15	99.688	114.2	98.935	103.18	101.78	114.71	104.55	101.67	102.61	104.82	104.7	104.04	114.3	107.99	112.19	106.07	107.34	108.11	106.13	100.76	110.46	94.016	94.739	102.09
107.13	100.98	102.38	111.65	110.06	107.87	114.28	106.76	107.68	105.14	109.88	108.15	115.29	110.54	109.01	106.61	109.74	114.2	115.96	111.67	109.19	103.11	104.25	111.34	111.67	108.6	106.68	104.53	98.545	94.849	111.4	116.14	109.36	108.61	107.83	106.71	105.42	114.94	106.11	118.21	106.08	104.87	114.94	102.44	109.38	116.37	110.85	106.19	109.64	106.12
103.06	103.87	95.58	100.16	94.342	97.394	95.72	99.799	88.645	85.138	96.82	107.19	100.4	106.15	101.81	102.68	95.332	106.23	92.445	98.931	94.151	100.95	99.833	108.02	103.99	96.738	98.749	101.05	96.573	96.458	93.529	102.11	94.57	95.184	103.65	97.277	97.674	95.434	93.189	92.466	104.2	97.422	92.071	97.378	92.508	101.47	96.729	90.387	98.173	94.665
106.84	104.36	102.51	104.88	105.49	109.57	107.77	108.81	104.22	110.53	109.08	109.52	111	100.68	106.58	116.55	101.7	113.89	116.77	102.11	104.65	102.85	113.09	104.56	103.74	110.86	111.58	109.92	105.44	110.22	108.73	111.2	110.13	108.58	104.86	101.62	102.32	116.49	115.79	110.56	107.83	115.13	113.62	106.29	111.16	100.29	109.76	113.17	109.9	109.87
104.84	107.15	106.65	111.19	108.19	106.7	112.52	106.55	109.62	106.74	100.57	118.44	114.58	101.8	109.84	99.772	98.214	108.08	91.548	111.77	104.9	105.32	105.69	105.8	119.27	111.81	95.693	105.74	105.95	111.14	105.9	118.05	94.484	118.33	106.48	112.17	110.74	107.8	116.37	110.27	111.05	104.23	101.39	112.09	102.45	109.06	118.78	112.73	107.11	102.8
105.68	103.86	111.49	113.2	105.84	113.82	104.01	104.89	108.31	105.68	112	105.62	106.83	105.15	106.63	111.46	102.8	101.15	100.48	110.99	108.96	103.73	108.72	100.72	110.5	101.52	98.787	108.9	106.79	115.45	113.87	113.9	113.54	114.6	116.08	104.49	115.14	111.32	105.05	103.98	112.47	101.89	113.42	101.05	108.01	106.85	102.1	102.62	107.74	112.46
117.29	98.729	97.886	106.01	101.94	101.38	109.1	101.62	119.67	113.55	106.58	106.59	107.1	96.605	113.69	126.69	101.22	103.87	111.68	107.05	111.14	98.041	106.98	106.56	102.73	103.47	104.13	105.86	103.92	112.22	100.85	102.37	113.59	98.764	95.778	111.98	97.987	109.17	100.25	109.68	104.71	100.19	105.12	99.196	114.56	102	106.05	100.32	102.68	99.924
110.97	113.07	108.64	117.38	99	106.69	111.76	110.58	109.15	102.83	111.54	116.51	97.226	106.69	108.68	112.49	102.16	101.56	110.81	109.08	106.99	107.4	100.23	107.34	114.32	106.91	96.926	109.28	109.77	107.49	108.47	111.84	113.34	107.05	106.89	106.93	110.77	104.33	106.19	112.02	109.84	122.23	119.77	109.88	107.39	110.25	114.65	103.72	112.34	103.51
106.77	111.38	97.345	111.87	111.05	109.56	103.67	108.12	109.25	105.57	101.73	105.28	99.105	107.19	109.24	108.49	104.56	102.49	98.563	107.17	106.77	107.81	98.03	102.15	107.99	108.12	100.37	108.68	109.65	110.55	107.24	101.84	103.7	104.23	93.812	111.71	97.982	102.14	103.43	101.99	109.19	104.68	103.44	103.86	99.169	110.84	107.18	101.54	105.41	103.25
94.12	95.816	96.66	97.26	107.53	98.361	97.529	97.242	95.124	93.821	103.16	99.682	90.185	104.86	101.21	96.596	92.575	102.05	94.629	97.174	101.01	92.813	109.03	96.431	100.27	101.9	100.3	100.46	96.239	87.595	96.811	104.94	95.203	94.814	106.03	100.51	98.154	101.3	90.334	93.653	97.289	107.3	92.898	95.427	100.81	100.33	88.326	99.821	108.53	92.29
105.67	104.33	105.17	104.62	101.75	106.93	101.41	114.2	108.44	102.34	106.88	113.81	95.132	102.19	116.9	116.51	102.07	107.51	114.76	113.09	98.587	105.28	109.43	99.807	105.2	114.68	109.07	105.72	102.03	111.68	104.19	107.49	103.29	105.42	113.94	106.8	98.858	104.33	100.88	104.28	114.05	107.14	116.67	100.44	109.43	105.43	117.79	112.45	111.11	106.57
94.357	95.858	95.821	94.871	100.64	92.356	101.88	81.703	93.224	99.984	96.938	96.266	96.79	96.487	100.61	97.244	102.51	94.455	93.34	92.508	95.371	98.337	94.378	95.153	102.62	94.183	93.796	93.773	99.179	101.91	92.012	103.16	93.782	104.15	91.754	109.84	96.247	98.378	98.28	98.661	98.337	99.242	95.196	94.482	88.335	94.138	104.32	101.46	96.236	99.555
105.99	104.82	113.52	110.42	116.32	107.71	109.6	106.32	99.916	97.627	111.73	113.62	109.15	117.23	117.12	114.19	111.7	102.61	112.57	103.2	107.86	118.61	112.28	118.03	110.29	112.28	105.74	117.94	120.37	106.3	112.61	110.47	118.34	109.64	110.36	109.14	104.15	122.37	109.93	113.95	111.67	104.44	108.77	108.71	121.35	105.68	105.39	107.46	118.23	107.84
96.108	97.607	96.37	100.92	97.859	99.527	91.415	95.694	105.3	93.689	98.04	99.632	100.59	99.334	100.6	95.396	98.329	99.232	101.44	103.75	103.4	92.137	103.45	96.146	103.15	101.49	97.852	97.404	106.8	103.2	100.39	96.798	107.37	100.54	95.23	106.78	98.34	96.376	94.422	102.57	96.293	92.283	96.197	97.549	96.789	101.17	94.437	98.078	100.45	96.592
108.2	106.7	111.89	106.46	108.4	106.4	106.55	99.996	98.365	106.32	113.44	108.86	107.04	110.13	106.44	109.74	108.43	107.23	112.98	105.28	111.87	100.72	121.06	104.35	103.03	107.6	102.56	102.68	109.1	104.49	110.04	108.29	110.21	113.78	100.49	107.27	105.88	117.22	104.89	103.59	117.93	112.5	112.7	100.56	111.06	101.15	105.74	101.57	110.6	110.14
98.889	97.073	92.243	100.6	99.993	106.53	93.603	95.28	96.712	97.982	97.619	92.814	101.32	96.597	88.268	103.52	92.489	102.54	99.903	96.432	96.74	105.67	98.155	101.02	101.98	98.412	96.747	98.742	102.2	92.462	102.42	98.522	103.22	99.25	105.48	98.76	86.582	92.001	103.37	99.139	91.455	99.994	100.15	104.82	93.156	98.643	100.85	97.182	105.39	93.083
93.574	106.38	99.332	104.99	104	104.93	105.73	102.78	96.074	100.2	96.173	102.02	101.43	106.67	99.828	102.19	106.15	106.87	102.83	102.91	97.698	94.863	97.125	101.63	92.533	94.85	93.269	98.723	95.287	96.415	104.03	101.08	104.08	99.119	90.935	96.996	103.74	99.432	109	99.057	107.35	108.06	94.389	98.871	98.772	93.158	96.956	102.45	105.8	106.62
106.16	106.38	110.31	103.15	111.83	109.63	105.73	112.68	113.8	108.12	114.72	110.99	104.77	112.94	108.42	102.8	103.95	102.67	102.9	107.93	114.61	107.09	100.68	109.35	116.32	103.24	112.57	110.07	105.82	99.957	106.98	105.8	111.96	116.18	94.278	119.81	106.32	103.04	116.38	111.68	109.54	104.47	111.43	109.92	110.41	111.32	110.88	112.43	104.32	104.47
115.59	110.12	111.59	106.99	101.84	114.6	105.96	111.37	111.66	120.1	104.81	94.979	113.55	102.01	113.91	109.52	119.11	106.06	111.69	103.33	103.93	104.01	107.91	106.54	117.64	107.73	106.53	103.02	111.68	111.42	108.43	112.48	106.18	104.22	111.24	118.26	110.73	104.45	116.24	108.45	106.2	112.98	117.11	108.9	108.86	104.44	112.59	104.98	116.41	107.18
109.04	102.22	102.63	109.22	105.6	107.5	103.76	111.31	107.18	116.07	111.82	118.04	100.98	100.67	106.96	103.41	106.64	105.63	105.9	100.46	102.81	101.81	109.32	111.04	97.022	104.53	101.24	107.71	110.68	100.59	100.9	103.64	107.87	103.94	110.56	108.91	106.11	107.21	103.1	112.45	108.19	107.63	110.02	108.56	107.24	101.55	106.78	102.35	109.07	107.41
100.4	95.72	97.376	96	97.747	91.922	95.403	93.397	99.017	113.83	87.973	106	88.827	95.183	90.683	103.05	88.047	99.56	97.08	100.79	99.803	96.672	98.763	88.808	98.224	100.02	96.95	95.048	92.46	95.86	95.786	99.951	95.794	98.962	94.916	111.64	99.526	100.95	96.532	97.655	98.966	103.1	96.773	95.563	96.561	90.913	103.19	95.864	100.22	95.962
93.872	98.189	101.61	103.42	107.33	97.658	98.033	92.471	103.23	96.488	108.37	99.26	91.456	102.43	95.433	96.596	88.903	95.415	97.227	94.377	101.1	91.26	105.93	101.75	97.774	102.44	102.27	96.965	97.033	106.23	91.092	86.699	100.41	92.784	106.31	104.44	96.557	103.77	106.25	104.31	89.75	89.707	98.578	102.8	96.18	96.145	96.365	102.75	101.24	98.696
98.197	111.68	103.49	97.642	104.66	96.886	108.16	118.86	112.25	116.17	107.87	102.12	102.35	109.4	110.84	113.99	115	101.86	104.26	98.612	101.75	110.03	100.83	108.58	99.459	108.01	102.2	100.51	98.238	101.56	105.45	105.56	96.069	115.79	107.74	104.63	100.23	109.1	103.5	115.03	115.32	104.35	111.13	115.88	111.42	108.51	112.57	116.36	99.287	108.75
107.84	94.834	99.399	106.01	94.952	111.67	103.67	109.94	107.83	105.41	109.07	103.57	98.647	103.3	110.92	101.99	97.4	106.15	105.52	104.39	106.97	106.8	98.923	103.74	109	105.75	112.91	110.63	104.43	101.77	111.3	109.27	105.88	108.77	108.55	102.49	104.72	95.376	105.65	106.69	103.85	106.17	102.7	113.02	107.66	110.79	104.34	109.59	99.038	105.37
101.32	109.43	113.8	90.538	103.47	106.3	110.63	99.797	113.15	108.11	111.46	112.44	106.22	112.3	106.58	102.46	108.49	96.252	106.38	102.49	98.821	106.12	104.62	105.58	103.23	106.17	100.88	105.53	102.28	104.92	99.289	103.73	109.61	107.64	110.31	106.97	98.576	105.37	111.14	110.06	100.79	114.71	108.53	96.351	104.07	112.31	101.03	103.34	103.94	100.47
108.57	105.37	105.92	95.036	106.44	96.709	100.66	104.8	103.35	104.69	114.92	106.58	99.189	94.238	98.554	97.882	105.4	95.969	106.21	101.4	103.07	102.1	109.6	98.705	101.23	93.637	98.24	102.01	99.727	100.16	99.643	94.593	95.712	98.439	102.35	95.806	105.66	103.33	103.56	97.189	105.64	97.417	107.38	96.871	95.257	101.29	96.032	92.153	97.838	96.53
114.34	111.57	102.2	108.84	111.75	105.53	98.553	101.81	103.42	99.008	111.19	108.02	103.18	106.38	110.64	107.19	106.36	103.78	109.34	112.41	104.6	107.63	107.71	111.75	102.1	110.14	100.99	112.27	110.99	111.22	100.46	104	100.66	114.56	105.87	104.14	111.41	112.33	113.95	114.41	111.95	99.206	105.82	111	113.54	102.04	102.91	106.58	111.4	102.3
101.87	107.58	95.629	109.95	98.674	103.68	95.391	103.64	98.192	96.622	101.86	99.678	104.68	107.88	106.39	116.48	104.84	102.51	115.82	101.55	119.55	98.896	106.14	108.79	110.12	102.16	119.32	103.55	107.21	109.4	111.79	104.1	112	109.51	107.43	104.89	112.48	106.09	105.02	108.57	96.191	101.88	101.67	106.05	114.04	103.93	110.59	104.8	97.967	102.22
107.2	98.307	102.22	106.91	108.23	106.5	107.78	106.77	110.62	102.63	105.44	97.847	111.33	94.557	105.28	105.16	104.22	110	98.17	96.146	114.48	103.38	108.47	112.52	111.67	102.28	111.14	109.55	106.1	106.39	111.08	106.08	92.14	104.89	112.46	101.07	102.23	105.17	101.39	99.237	105.63	101.1	117.85	104.26	100.85	107.72	101.32	117.54	107.1	96.402
119.26	109.73	107.62	102.74	106.46	107.21	111.98	112.82	110.48	96.646	104.6	100.75	108.48	113.08	104.45	111.44	103.73	108.02	111.72	104.38	99.513	113.09	99.818	109.57	101.81	106.16	102.81	102.94	103.64	106.31	100.42	98.962	105.71	106.9	97.938	105.85	108.32	115.67	106.85	105.38	111.15	105.77	107.08	108.1	105.37	101.86	104.76	101.92	98.852	103.63
108.6	115.9	107.19	113.83	113.5	106.52	108.31	112.33	111.37	106.43	119.86	107.23	105.9	106.56	107.22	97.791	106.85	105.24	108.37	114.1	107.73	104.98	113.1	106.35	108.1	103.21	102.36	108.75	106.77	107.1	104.84	108.78	97.62	107.26	103.29	105.66	104.49	107.67	109.02	111.46	114.16	105.38	107.12	102.87	102.22	105	110.29	113.71	102.46	115.25
107.53	101.99	108.01	97.621	105.49	110.44	114.25	111.85	114.5	102.09	101.3	112.37	105.48	115.34	110.75	117.77	107.08	112.06	101.07	108.69	111.57	104.81	101.61	110.83	107.19	113.88	109.25	111.14	105.25	106.41	107.11	109.79	112.79	112.77	116.11	113.28	107.81	104.79	110.91	99.514	104.46	116.86	106.79	100.46	107.06	102.35	113.01	116.65	111.25	100.39
104.82	99.912	109.7	109.47	112.69	107.27	100.98	101.89	103.45	118.01	106.33	100.93	109.54	106.24	105.98	108.32	100.71	105.31	108.83	105.33	105	119.74	107.4	110.98	106.39	105.16	114.96	110.72	103.63	116.18	106.15	106.73	115.22	111.48	117.18	105.23	108.3	110.18	102.17	114.15	108.72	112.41	102.14	105.77	99.019	107.43	109.54	104.74	107.38	114.57
91.596	96.921	84.684	89.519	97.468	96.379	96.892	95.708	95.951	93.511	96.327	94.351	84.172	97.349	96.653	96.474	92.309	92.153	103.19	98.436	93.998	96.496	90.479	101.59	93.089	98.517	99.208	95.757	94.563	102.48	105.36	99.619	102.57	100.59	92.635	95.736	96.777	98.566	104.94	111.02	104.1	90.579	105.17	96.691	100.72	103.06	92.829	98.707	91.853	98.407
111.65	114.78	97.308	104.32	110.46	109.24	108.08	113.76	117.56	98.535	103.28	105.06	109.74	116.45	105.65	107.25	107.55	118.47	104.51	118.74	114.81	101.37	105.99	110.31	105.58	105.24	113.5	111.2	117.05	107.02	113.53	110.08	108.22	110.45	109.21	106.6	106.52	115.92	99.054	101.97	101.82	104.35	111.43	110.69	109.49	101.97	108.36	112.32	116.29	108.15
101.23	112.31	112.87	106.87	113.81	108.16	107.95	103.66	107.11	108.42	107.9	108.42	100.68	101.62	103.43	104.63	104.46	108.96	112.14	103.41	110.91	109.49	104.99	104.31	122.53	113.91	108.4	107.52	106.34	104.72	104.55	104.25	105.14	114.5	106.9	111.16	97.136	109.49	106.41	100.05	101.57	107.38	103.39	117.64	107.9	113.54	107.65	102.97	102.47	95.332
116.04	102.02	102.95	107.56	92.2	116.15	99.974	105.65	106.42	100.5	107.27	106.87	101.59	104.08	94.733	107.37	105.04	111.27	104.92	103.36	104.17	98.361	104.9	110.23	103.21	100.77	104.33	105.1	102.27	100.75	110.06	98.452	114.69	105.42	114.15	102.49	102.66	102.43	115.1	99.752	105.84	109.27	107.5	103.82	101.7	109.12	103.87	101.76	109.88	107.01
115.12	110.73	111.59	116.11	118.62	115.33	107.94	115.98	115.72	101.58	108.1	122.5	115.62	107.82	106.39	102.54	103.48	108.2	107.86	108.59	105.97	119.31	110.34	109.89	104.86	110.53	111.05	116.12	104.54	114.19	108.16	107.3	108.78	108.28	111.19	99.314	104.78	113.83	114.52	110.94	108.33	119.3	118.3	107.09	116.79	106.7	117.23	111.35	112.66	110.93
103.14	89.973	101.79	94.123	101.32	99.809	99.537	93.99	89.881	87.111	103.17	95.659	104.44	98.902	98.51	96.228	95.486	100.09	91.031	105.06	85.861	94.342	97.574	99.935	106.08	98.002	94.921	103.21	98.918	98.811	96.569	101.51	102.82	110.5	100.76	101.75	96.691	101.05	97.275	104.5	103.46	97.589	97.484	103.94	94.757	100.46	97.123	103.95	94.11	93.851
99.521	108.75	105.06	100.83	98.919	96.557	100.56	99.787	100.88	94.444	98.868	99.388	100.2	100.25	107.54	99.2	101.72	94.306	92.521	93.398	94.321	95.79	105.59	109.4	110.35	106.88	99.134	105.78	106.96	97.846	99.808	100.19	90.777	101.2	105.43	106.45	101.34	104.43	91.651	90.946	101.41	104.52	92.92	107.56	101.88	108.31	98.437	99.06	96.396	102.96
106.46	114.58	104.56	112.89	108.21	103.54	115.24	117.77	118.53	106.86	96.491	110.01	108.83	102.13	106.96	103.48	102.97	106.15	108.25	120.28	102.79	101.81	107.36	103.97	108.82	106.07	114.91	108.64	123.64	103.38	107.47	108.39	118.57	110.32	107.21	109.31	106.27	112.97	95.768	108.94	114.69	99.204	95.521	106.9	109.1	106.48	107.85	111.65	103.19	114.64
96.786	107.97	94.914	94.174	107.57	97.299	94.316	95.877	91.694	93.707	99.879	101.8	91.77	91.183	107.2	102.76	97.656	99.7	97.575	92.104	89.241	94.805	96.395	89.925	95.658	106.41	94.883	102.38	97.372	91.624	90.93	93.806	101.36	102.69	98.52	96.178	99.665	99.025	93.065	104.52	99.775	98.539	94.203	105.41	101.03	101.9	96.293	99.916	97.133	100.61
103.61	98.742	106.8	101.3	100.51	113.92	110.14	104.78	109.66	107.98	105.93	111.19	103.75	101.2	98.087	107.17	103.2	104.82	107.07	107.7	106.46	103.64	103.4	96.832	117.36	104.96	104.76	105.05	108.26	110.66	100.16	112.15	110	101.55	103.78	108.37	106.3	109.97	116.37	109.98	106.1	101.42	106.13	112.3	103.43	109.69	112.75	104.16	101.17	103.39
105.45	105.54	97.673	108.03	99.046	109.8	94.811	107.01	109.03	109.65	101.55	105	103.54	99.287	107.44	99.51	96.8	106.31	108.19	111.11	108.17	109.15	113.51	107.56	99.957	98.849	107.84	100.84	111.56	108.65	104.65	117.23	100.34	115.36	106.16	102.11	97.416	107.91	108.1	103.26	102.67	111.81	108.36	108.47	110.02	110.02	98.144	99.99	108.41	104.12
108.96	107.08	102.25	110.82	106.36	102.22	108.87	107.25	107.55	101.48	108.88	120.19	105.13	114.67	103.52	102.65	103.78	100.1	108.04	108.91	111.09	114.52	103.9	109.14	125.47	110.27	108.15	113.45	111.66	102.62	115.31	109.96	102.55	111.94	107.59	105.16	102.46	111.64	101.67	105.44	102.67	110.03	108.28	91.834	107.1	108.41	110.64	115.82	105.51	109.33
96.377	105.02	94.309	98.333	104.52	98.816	98.313	93.057	102.42	106.77	103.99	104.13	96.492	104.46	105.12	104.06	103.9	107.14	97.622	91.269	104.86	102.54	94.887	99.25	114.95	108.9	109.34	104.38	97.15	99.335	94.548	105.26	98.765	96.462	99.943	101.41	100.51	103.09	105.13	103.9	100	97.189	93.462	102.07	103.31	108.79	106.85	98.413	100.46	93.123
91.578	98.683	96.461	96.965	95.392	108.11	100.18	103.35	98.533	96.288	97.488	102.04	98.645	93.903	103.78	93.655	96.359	101.02	93.847	102.44	101.09	104.96	92.231	101.93	89.619	96.462	87.476	98.035	86.814	103.68	93.62	107.26	93.249	99.845	98.713	108.54	100.98	92.982	103.01	97.313	101.16	101.66	91.847	95.199	98.795	89.482	92.865	92.694	101.42	96.122
98.566	100.07	112.57	96.798	94.23	107.38	105.14	101.13	104.56	101.34	100.82	98.164	103.27	102.66	110.45	103.14	99.228	99.174	102.49	100.94	102.08	108.18	98.031	108.71	100.98	113.18	99.177	106.33	100.39	110.18	99.177	113.98	110.82	108.55	102.66	103.58	109.37	106.03	102.06	107.61	103.98	101.62	96.541	107.97	99.342	97.347	92.428	106.65	107.09	109.56
108.08	98.132	110.52	108.86	104	103.94	109.98	103.48	97.7	104.26	106.83	104.55	101.43	96.503	97.055	102.44	106.21	106.57	107.35	102.39	101.09	111.37	106.36	111.59	94.924	103.37	100.24	107.36	106.05	101.72	115.46	104.3	99.992	118.36	106.76	93.972	96.403	106.36	108.84	103.79	108.69	115.19	99.403	106.92	100.14	101.75	99.45	109.11	109.64	103.85
95.777	103.47	100.71	97.653	103.54	97.696	100.21	109.25	98.152	89.777	96.871	104.07	88.041	110.62	92.731	98.342	98.933	100.15	111.36	88.68	103.04	107.93	90.254	100.28	101.93	94.009	97.801	101.8	94.032	102.71	107.56	95.794	91.623	101.21	100.76	103.47	103.37	108.58	97.235	98.34	102.31	88.846	98.611	106.68	100.01	104.98	87.355	96.731	95.88	101.69
107.22	111.45	97.609	101.89	105.81	118.42	108.61	104.03	100.14	108.08	104.22	104.06	99.784	101.06	96.989	106.69	106.8	111.9	101.32	104.48	105.26	96.552	109.37	115.91	102.16	105.88	104.94	105.77	105.11	102.87	111.45	100.11	109.91	107.03	103.46	107.25	103.85	108.16	106.98	107.9	102.69	110.03	118.57	93.486	107.32	106.22	109.34	102.32	100.38	106.2
108.74	103.76	105.2	116.03	98.056	115.29	109.18	105.8	108.18	106.57	102.8	108.69	108.2	103.59	102.65	109.09	114.68	107.81	106.07	104.41	104.61	109.12	100.01	104.26	101.25	97.875	103.22	110.89	104.47	105.29	109.68	98.874	101.5	103.13	104.91	104.97	101.71	112.27	110.22	112.02	108.2	107.9	100.21	109.27	101.36	107.39	105.55	98.434	112.69	105.13
100.74	100.17	95.185	104	94.272	91.066	100.69	102.81	101.66	99.534	95.116	100.57	99.297	96.353	97.814	99.3	99.65	104.39	98.979	100.55	107.79	100.15	102.76	92.652	92.663	98.333	108.59	93.404	100.93	96.342	107.96	88.633	98.136	102.75	98.855	100.73	89.342	98.864	105.28	98.741	93.649	101.18	100.76	102.71	92.735	91.725	95.438	110.91	86.706	108.64
107.99	110.88	104.96	103.93	108.23	103.38	105.51	103.85	97.327	109.69	116.21	106.87	97.649	103.39	109.01	111.21	103.98	101.18	105.4	99.967	102.73	98.536	102.61	98	109.44	105.96	106.97	105.14	100.64	96.567	102.52	104.67	104.24	102.07	105.05	93.461	108.7	109.88	100.15	102.32	106.76	118.02	99.299	106.8	103.83	103.13	99.526	105.86	94.26	107.89
102.63	107.31	98.872	111.73	104	112.53	106.06	105.68	106.67	101.84	105.56	102.32	110.73	108.07	106.85	103.25	103.62	104.61	112.26	105.32	92.713	103.5	104.86	103.9	112.8	104.9	101.88	102.65	112.48	106.54	112.08	100.54	105.19	104.15	113.45	104.62	100.11	103.89	113.73	114.24	95.324	118.18	116.44	97.121	105.61	104.16	107.75	104.07	105.91	117.56
109.97	107.05	104.76	112.88	108.29	108.15	107.52	99.975	102.22	113.31	112.95	103.18	109.63	104.77	102.44	108.03	113.43	102.26	108.63	106.5	110.5	104.01	113.72	116.67	100.84	119	116.26	101.75	107.14	102.32	113.62	109.2	106.93	106.04	115.27	108.46	109.55	108.43	108.5	110.68	107.43	102.89	108.96	107.56	109.78	116.17	108.33	105.28	106.66	105.86
96.201	109.79	108.22	107.24	115.93	99.639	111.36	106.3	106.07	108.58	119.17	108.07	106.86	96.319	104.15	106.18	112.36	103.64	105.77	115.47	107.07	109.57	102.14	109	101.7	108.28	104.11	97.191	101.31	105.48	108.39	103.12	102.9	111.42	109.07	108.23	96.408	105.77	106.32	110.31	105.4	111.62	98.591	107.44	105.15	113.45	103.14	104.17	98.724	104.18
119.88	109.78	111.36	105.08	115.9	116.05	115.72	105.71	106.15	108.55	106.98	101.79	99.895	110.33	112.98	113.99	114.67	105.3	100.71	117.95	107.11	104.62	109.68	109.72	104.45	107.09	106.13	110.56	108.56	104.99	105.8	109.86	105.75	109.51	101.99	107.61	112.97	103.7	106.07	110.19	106.05	105.7	106.31	105.77	106.12	106.89	113.76	116.12	107.26	118.54
110.13	106.79	108.9	112.06	103.97	98.63	104.3	102.41	109.81	102.36	107.06	104.06	103.91	107.59	102.53	105.02	105.25	105.85	104.29	104.81	107.82	101.86	103.97	111	95.2	114.11	104.55	110.53	100.1	94.741	105.6	105.16	104.8	106.75	96.448	104.51	103.7	113.18	99.588	107.2	109.72	102.59	106.49	107.03	112.92	111.11	114.86	111.29	107.06	97.89
95.945	107.92	100.96	111.6	100.58	94.94	105.53	97.644	106.68	103.44	108.22	108.62	101.4	102.19	111.12	108.84	101.63	96.459	103.19	101.09	104.82	106.32	102.77	106.36	106.55	107.12	104.4	109.86	101.3	102.2	112.72	106.35	103.36	99.077	110.3	97.975	104.1	101.75	105.59	106.41	106.71	102.14	98.698	105.94	103.05	105.73	104.45	97.789	109.11	109.6
115.76	99.104	115.33	99.284	104.03	104.7	108.94	104.51	105.72	104.5	110.05	104.27	108.67	105.05	110.28	111.01	102.33	109.68	95.069	109.53	105.14	99.734	105.19	104.5	118.14	108.45	104.17	104.27	111.52	103.11	109.18	113.49	99.232	106.76	101.97	104.73	101.25	114.83	101.08	105.62	114.14	103.55	102.1	99.862	105.01	102.89	102.86	100.06	99.848	108.25
95.513	113.58	102.45	103.2	107.76	98.436	120.95	107.44	106.22	107.55	99.008	102.92	100.51	104.54	98.832	105.34	100.33	101.2	107.09	101.17	104.24	101.66	103.31	103.84	103.57	104.8	105.18	107.61	99.822	103.12	112.44	109.7	101.13	99.439	105.73	110.4	94.518	110.27	109.8	109.29	109.58	109.99	103.03	106.15	100.33	107.91	108.42	105.83	106.97	115.16
97.073	105.64	108.85	105.41	106.08	96.19	108.9	113.33	99.286	106.58	107.03	103.29	103.62	97.37	112.78	106.36	107.85	110.24	100.14	111.86	104.1	104.46	103.3	109.37	104.14	101.95	104.05	102.88	101.31	105.7	105.22	104.9	102.53	97.374	102.95	101.41	109.93	108.24	101.39	107.8	95.401	105.73	109.74	117.78	108.34	108.72	113.79	103.46	97.976	97.672
102.48	106.3	106.22	99.912	100.74	93.514	93.068	104.12	101.27	95.236	101.3	94.552	106.2	93.002	105.92	92.615	103.09	105.69	96.131	99.493	95.585	99.692	99.309	101.69	106.54	103.24	99.294	97.433	103.48	90.884	102.99	96.569	99.399	93.935	97.134	94.554	102.42	98.714	92.746	96.107	98.149	97.983	102.91	99.671	109.37	94.664	100.16	98.487	110.76	91.199
114.69	101.92	103.79	107.99	103.17	108	104.63	103.67	107.98	113.6	107.01	98.076	106.9	106.33	110.9	113.09	104.33	101.16	100.3	96.521	111.02	104.95	112.86	111.75	110.26	105.07	114.83	110.54	105.06	111.95	101.17	101.94	107	107	104.7	106.24	107.52	105.61	106.87	100.92	108.39	106.21	102.72	106.01	107.88	109.21	110.29	113.79	105.93	118.27
105.44	102.03	103.2	104.4	114.97	105.04	97.056	103.16	104.45	107.23	102.59	102.87	103.19	109.81	98.965	112.28	112.91	107.13	105.49	101.09	100.05	115.71	101.37	107.47	109.2	112.29	108.26	104.89	102.97	106.87	103.75	109.69	118.06	104.81	104.66	107.9	111.7	108	105.89	115.53	104.58	106.61	96.655	104.73	97.63	119.45	103.3	106.95	107.27	107.92
109.16	113.12	105.34	103.09	104.62	98.794	106.1	108.22	103.18	104.89	101	111.7	104.94	98.848	103.38	111.15	109.74	103.87	113.86	102.83	102.17	106.3	109.25	105.21	106.45	104.61	111.09	108.76	103.85	110.46	112.56	112.55	101.58	98.724	109.51	107.81	110.97	113.01	104.54	105.02	109.7	100.47	102.24	106.88	108.95	112.88	109.3	105.05	101.84	107.7
117.67	109.7	109.4	98.791	115.27	116.42	110.13	119.08	98.059	98.171	104.14	107.06	109.74	123.15	108.04	103.74	117.64	111.61	104.04	111.92	109.24	95.7	97.895	111.34	115.33	108.55	109.72	101.82	112.54	109.3	109.45	106.91	99.816	106.68	118.76	105.52	105.62	108.49	107.4	111.65	110.19	110.42	104.57	120.83	114.06	103.2	117.64	109.97	98.151	113.04
104.27	113.23	113.48	111.91	116.78	112.56	111.95	107.9	123.34	107.82	119.43	103.38	106.86	104.6	105.25	104.8	110.19	116.06	108.1	116.25	117.67	103.35	107.44	107.66	113.51	119.06	109.64	114.27	109.46	118.21	110.28	102.77	110.97	116.11	114.97	112.39	106.6	103.53	101.19	102.89	116.23	115.79	112.98	113.35	113.95	100.17	98.769	108.1	108.12	118.05
105.26	106.68	100.33	108.91	105.77	103.42	105.44	100.46	104.13	103.83	110.08	111.5	110.42	112.62	110.76	101.39	98.399	117.76	101.38	111.18	104.02	115.37	107.46	106.13	118.67	104.3	107.88	112.01	114.45	105.08	107.95	102.79	103.1	106.83	108.41	109.68	107.98	102.55	101.7	101.1	109.33	97.336	102	108.31	104.7	106.26	107.2	100.02	109.11	112.84
114.75	114.74	108.89	104.93	119.52	113.06	114.38	111.3	115.25	106.26	101.97	97.736	108.29	109.77	112.99	112.18	111.56	106.81	114.93	110.92	110.94	102.74	108.97	111.85	107.68	110.83	104.76	102.65	105.87	109.5	111.22	113.09	111.57	112.13	110.21	99.919	112.8	106.62	107.73	117.88	112.41	111.19	105.17	114.58	103.25	103.47	112.95	110.47	114	108.87
102.38	104.85	107.85	98.753	106.83	109.88	96.594	99.76	109.18	105.11	107.74	116.61	106.23	103.58	98.542	110.75	109.27	102.22	100.96	96.372	108.59	103.11	106.8	100.87	111.25	107.69	106.19	106.17	105.07	99.873	104.71	114.75	107.92	101.91	109.18	105.09	103.9	102.81	114.31	100.42	113.25	104.03	99.086	100.09	109.67	113.48	109.61	112.65	106.72	98.681
104.81	110.61	108.68	102.91	99.574	106.99	106.97	108.91	104.5	110.31	109.56	111.33	112.87	105.84	107.46	98.472	106.49	107.43	104.71	114.91	114.28	106.36	113.6	106.16	107.48	99.329	104.83	96.672	109.62	106.99	96.652	111.96	101.05	111.33	115.83	111.39	109.33	105.34	106.91	96.589	103.92	104.93	113.55	100.78	105.38	102.63	108.49	121.37	106.83	100.26
100.87	102.32	102.52	109.07	99.453	103.54	106.23	108.44	99.913	107.16	107.75	99.352	109.72	103.91	107.73	98.877	100.77	105.57	100.94	108.53	113.88	96.68	100.84	109.76	104.33	109.75	106.1	106.79	113.4	100.17	106.96	100.99	111.47	108.83	107.04	109.11	107.73	109.17	98.15	102.92	110.78	105.12	102.95	103.22	107.52	111	102.6	108.81	106.33	110.7
104.58	104.86	99.188	94.288	100.19	107.46	94.095	99.698	103.47	99.713	97.185	100.29	97.933	112.34	96.188	98.894	103.95	101.29	105.85	93.654	101.72	93.43	107.16	96.583	96.552	103.4	99.078	99.136	98.855	95.547	95.502	96.534	105.49	101.55	104.67	94.241	102.62	104.16	102.03	96.945	98.178	97.962	90.032	90.495	100.02	90.774	103.12	100.19	89.576	100.26
102.76	112.2	116.03	113.59	106.33	112.59	118.85	116.44	108.56	108.94	106.88	111.65	108.86	106.53	113.23	118.13	106.84	112.04	108.73	115.74	104.98	101.13	102.39	106.51	105.78	110.56	109.96	107.02	99.927	112.35	104.15	112.12	116.44	106.89	109.52	109.5	116.5	106.84	99.468	112.09	101.19	108.02	112.04	111.9	106.11	110.31	102.97	102.4	112.12	104.56
114.99	104.62	100.49	107.63	105.04	108.26	105.74	102.38	104.1	108.2	111.3	109.53	119.45	105.49	103.35	106.56	100.31	96.47	100.26	106.75	119.07	114.67	104.66	101.59	106.06	107.15	108.26	104.16	104.65	105.55	112.82	113.63	117.21	112.86	113.74	111.2	95.861	99.269	113.21	114.54	105.38	112.27	100.08	107.46	105.77	109.79	108.92	111.38	107.59	113.68
99.8	95.55	99.956	101.86	94.43	98.782	104.81	105.13	101.74	103.24	96.996	98.675	101.16	105.35	91.38	93.191	94.575	94.015	105.69	89.555	99.77	88.51	109.81	104.86	95.743	100.02	108.15	104.4	95.966	108.49	89.11	102	98.135	100.13	96.047	93.972	90.049	90.931	100.24	109.22	95.049	95.521	100.49	99.093	99.824	97.146	82.916	103.38	97.946	98.362
102.53	110.6	103.23	101.96	107.36	107.14	111	116.04	103.6	112.93	108.83	109.75	104.26	106.31	104.58	100.62	101.81	106.73	106.21	102.59	109.96	101.93	101.58	104.58	109.52	113.5	103.5	114.48	107.41	111.87	108.38	102.42	101.97	114.11	101.33	113.92	108.77	96.854	115.64	103.81	101.03	109.81	100.75	108.19	99.108	96.067	109.21	98.817	103.46	116.99
100.14	107.79	107.89	112.79	106.21	109.43	109.51	117.11	100.89	109.31	108.33	103.48	105.39	113.47	114.05	106.87	110.65	108.75	105.3	104.77	112.16	105.53	110.5	118.42	107.77	101.28	103.49	117.79	111.48	104.83	104.53	101.23	103.02	112.39	112.15	105.89	109.96	105.06	104.05	101.05	112.96	105.16	109.17	108.07	104.53	106.56	101.84	118.13	113.18	106.51
103.54	107.37	105.88	102.37	104.67	103.18	102.56	107.84	109.49	111.76	102.56	109.6	104.08	114.55	103.39	100.13	103.6	112.01	102.92	104.79	105.33	106.16	96.511	100.9	111.28	106.27	102.68	99.87	112.36	109.47	105.61	107.2	103.51	102.86	112.56	97.304	109.77	113.64	105.97	108.81	92.906	110.87	111.45	115.04	109.09	102.95	107.23	108.46	95.206	104.03
111.73	112.73	113.35	100.58	102.6	108.37	103.74	109.44	99.667	111.25	102.3	110.07	109.22	98.455	116.89	117.55	101.67	112.42	103.79	112.06	123	103.41	107.97	99.217	109.37	108.01	106.93	108.25	105.51	100.72	108.87	117.95	109.56	97.904	110.45	103.83	109.35	100.87	107.35	107.28	117.29	106.87	99.87	102.83	100.1	104.73	105.52	89.884	112.12	105.92
100.68	99.611	90.542	103.94	97.426	106.79	108.66	100.6	100.96	104.83	103.83	98.483	98.37	98.451	102.02	105.02	114.31	103.92	99.884	99.069	92.111	91.847	105.46	98.314	101.66	98.478	101.01	96.908	100.64	102.83	106.38	104.4	101.65	92.117	108.95	102.85	101.67	104.72	93.809	102.36	95.78	90.845	98.019	105.33	102.42	99.792	109.66	92.17	99.045	100.43
103.64	98.117	107.37	99.96	113.53	98.608	102.22	111.57	112.19	111.74	110.5	105.04	108.7	105.01	111	95.657	113.31	111.67	103.54	106.26	99.404	100.22	100.39	100.19	102.98	110.91	106.19	111.82	102.47	106.74	104.39	103.71	104.45	107.56	100.13	94.089	107.74	108.75	114.56	102.94	108.85	105.53	104.5	108.75	111.11	103.27	104.49	102.23	105.08	97.418
100.77	96.332	99.107	109.97	104.35	108.07	101.26	97.339	106.51	106.89	103.07	106.56	114.21	107.36	107.84	109.69	107.32	109.32	102.84	104.15	106.84	104.06	105.14	98.885	103.1	104.89	111.07	109.91	107.2	109.83	105.05	103.5	95.1	108.19	105.93	96.254	97.491	102	108.94	102.72	113.97	100.11	100.26	104.93	108.42	108.37	108.7	99.763	98.315	100.94
112.35	101.51	103.48	101.52	115.17	105.73	103.04	104.77	109.23	103.85	111.54	109.17	100.53	115.5	112.2	107.77	104.65	100.16	112.18	99.715	118.67	107.15	94.159	105.13	113.93	106.99	107.72	110.92	100.7	102.12	99.985	99.568	105.34	101.89	96.963	95.756	113.82	99.261	106.35	110.53	112.13	100.4	101.29	110.78	113.63	106.9	113.7	109.48	101.7	105.72
99.328	93.489	95.748	90.995	94.664	100.72	109.27	98.954	84.017	96.59	98.603	102.32	105.36	102.71	100.05	94.479	100.37	100.25	100.8	99.362	97.151	97.055	97.446	96.921	103.5	108.9	100.58	101.41	89.847	99.55	96.767	93.467	94.294	92.186	102.03	88.153	102.7	100.92	95.407	100.87	93.932	95.907	87.848	95.975	104.5	93.73	98.837	105.14	102.15	98.707
109.98	111.98	106.95	103.74	108.81	113.24	101.58	106.72	114.73	104.4	108.8	113.54	111.42	119.36	116.72	108.27	103.88	108.46	101.11	110.14	111.72	105.92	104	108.3	107.89	114.34	109.18	114.58	106.8	108.95	105.99	116.07	108.89	120.22	111.37	108.02	107.85	102.97	107.38	112.82	109.26	112.26	110.68	108.06	114.14	110.84	111.59	105.51	108.41	105.76
110.24	109.38	102.83	105.76	106.15	106.47	112.47	111.36	109.44	114.47	99.341	100.76	107.85	112.6	112.28	99.324	100.93	104.41	104.44	105.62	103.21	107.84	104.72	106.62	99.58	103.08	107.97	110.41	110.82	97.15	99.853	108.76	111.11	105.35	107.3	111.52	114.6	105.67	104.06	110.58	101.47	104.95	105.75	103.37	107.39	104.42	108.18	111.2	95.859	107.04
107.86	103.3	106.8	108.17	108.53	112.95	110.54	111.51	106.21	105.88	107.31	96.035	108.81	111.11	103.51	110.74	95.619	105.29	95.537	106.44	107.27	113.71	103.34	101.9	120.19	109.28	115.39	106.21	106.58	110.64	115.1	109.85	107.98	109.94	102.51	107.15	101.13	110.08	109.91	114.57	105.53	106.35	99.092	104.58	99.389	108.72	94.742	107.87	105.02	111.71
107.45	109.41	96.605	102	99.106	99.417	102.36	102.26	100.06	97.798	99.326	109.32	105.11	98.271	106.34	103.32	105.56	106.22	104.63	103.9	104.19	99.713	97.316	99.571	94.237	101.88	92.761	83.792	94.749	99.566	102.67	93.743	98.517	93.013	102.79	106.32	102.81	101.72	101.26	94.922	108.16	101.72	100.78	95.9	104.15	99.669	102.01	92.883	101	94.651
96.552	100.3	102.44	98.563	95.248	104.6	88.632	94.58	101.67	99.075	90.338	106.12	99.073	96.184	102.32	93.313	102.83	96.926	101.28	91.585	99.524	108.63	101.19	102.22	101.79	95.889	92.35	94.598	94.4	94.532	95.036	93.64	102.35	103.07	99.959	95.515	87.764	92.632	91.554	103.7	109.87	98.679	98.496	99.386	97.822	102.36	100.38	105.94	105.91	96.902
103.47	115.37	116.42	111.07	107.4	114.74	107.38	104.39	108.19	104.55	113.96	113.75	109.04	104.39	107.18	101.76	107.3	111.97	114.62	111.33	113.06	114	112.16	106.82	113.18	109.01	109.81	105.66	116.13	108.69	107.53	114.1	115.65	108.44	102.03	105.08	105.75	105.8	110.12	113.06	116.68	104.27	111.51	110.76	113.41	112.48	106.29	119.15	110.71	107.05
108.83	109.73	99.361	104.12	102.27	103.05	113.27	97.124	105.94	109.26	111.22	103.56	103.82	110.86	111.45	102.12	111.41	111.26	102.38	108.28	105.44	108.03	108.15	110.93	101.74	95.38	108.06	103.63	108.44	113.39	106.5	104.51	109.77	102.44	103.41	103.11	100.6	106.3	110.75	114.56	99.091	101.74	97.722	106.35	107.92	103.22	106.47	112.17	99.264	100.15
107.82	109.39	107.37	102.13	115.22	107.65	99.234	105.14	111.26	104.8	106.54	102.68	118.53	108.16	102.47	110.37	106.1	107.73	101.58	102.97	104.86	108.63	112.51	111.38	108.57	107.92	107.9	111.9	105.48	112.38	112.77	110.2	109.63	108.46	100.57	115.73	104.73	100.24	109.4	110.36	110.73	106.33	112.09	103.94	108.66	105.72	102.09	99.877	114.27	117.22
111.87	105.89	114.67	110.79	102.73	110.77	101.42	109.65	109	101.03	113.08	114.47	112.35	114.33	107.58	106.04	104.59	111.84	111.7	106.71	109.96	110.09	110.11	106.5	108.31	110.69	107.39	104.25	103.79	105.24	100.2	108.15	107.24	112.87	109.44	105.8	99.13	111.88	110.85	106.64	108.3	106.99	109.26	101.26	103.46	101.19	106.8	110.18	103.98	103.51
109	107.28	100.86	107.57	109.96	108.09	106.09	100.95	107.15	103.3	103.02	98.558	104.75	108.95	107.08	112.18	102.11	113.2	105.74	105.38	110.59	111	101.48	103.99	102.07	101.73	107.36	100.81	101.09	109.05	111.21	107.57	101.86	105.88	107.96	114.41	120.82	112.06	116.91	106.8	108.66	114.04	111.06	115.09	103.17	116.32	113.24	104.79	111.85	114.9
113.2	94.927	111.42	103.06	106.65	98.082	105.17	104.86	108.43	109.81	97.478	105.2	102.11	113.53	97.67	104.63	102.91	97.753	111.26	110.63	113.07	106.28	109.23	101.11	103.11	112.58	97.596	107.1	101.66	103.54	105.52	109.96	112.56	101.64	105.07	95.462	106.08	108.69	103.84	102.65	105.23	94.37	100.63	100.06	95.852	113.64	104.75	106.6	104.76	108.72
101.43	119.09	112.92	107.09	114.35	102.39	112.9	117.85	100.46	113.34	113.57	103.43	105.86	97.541	105.16	106.12	103.54	108.04	110.24	102.78	104.64	105.05	106.94	110.25	106	110.79	110.23	101.82	103.13	103.46	108.36	108.23	109.43	106.94	108.75	110.94	123.35	112.58	103.33	106.51	109.2	103.33	106.31	106.93	108.18	105.1	110.42	105.52	109.27	113.72
99.799	110.01	107.19	115.11	110.63	105.95	108.08	97.626	113.15	100.39	109.43	113.65	112.07	110.87	110.44	104.18	113.89	111.53	105.7	113.06	112.67	106.93	99.863	106.84	103.44	104.46	96.711	108.85	113.9	109.82	121.46	111.59	112.37	110.82	105.74	106.17	115.71	106.76	110.73	102.98	109.99	108.63	104.74	105.74	106.2	108.48	109.51	110.65	111.42	107.93
105.18	105.07	109.72	108.85	105.65	100.86	107.76	103.9	105.95	107.38	108.08	107.99	114.08	111.6	114.49	109.05	98.609	102.36	105.05	109.29	103.25	105.2	110.27	108.78	102.99	112.26	108.6	108.2	105.12	109.74	102.65	103.62	104.9	107.65	113.65	103.46	104.77	115.07	104.74	105.6	112.06	101.16	100.03	112.38	109.35	108.38	100.43	101.01	109.59	103.15
97.963	91.85	97.542	95.662	100.21	107.01	90.059	101.29	92.166	99.327	109.08	96.138	104.05	102.04	100.57	103.88	100.66	91.868	101.42	92.822	107.03	98	102.79	91.334	97.779	95.951	102.68	97.964	108.03	105.04	105.15	100.19	107.03	99.804	97.634	107.08	93.57	96.978	107.02	102.26	100.92	98.793	104.6	98.706	91.836	97.314	103.81	108.46	108.03	102.63
103.94	112.84	104.26	103.78	96.888	102.97	103.04	106.34	113.72	111.47	107.39	104.48	107.99	103.74	103.94	106.09	109.97	110.66	104.33	102.92	102.56	103.1	104.01	106.03	105.14	101.09	113.7	106.17	99.091	101.77	103.56	109.53	100.86	106.48	107.01	109.84	116.17	106.87	106.19	98.032	101.53	97.104	103.65	104.71	108.85	102.02	105.43	107.54	102.21	106.22
112.08	103.82	107.64	107.15	106.57	106.63	104.93	97.613	109.29	111.56	110.05	103.89	110.87	107.26	100.5	109.89	111.32	96.578	110.59	117.03	107.33	116.3	113.17	103.35	100.34	100.51	100.96	102.13	106.93	104.41	111.47	111.35	108.05	109.56	103.43	114.76	105.57	105	110.58	103.74	105.36	110.95	104.12	109.79	104.08	110.57	112.14	97.923	110.18	107.02
104.06	99.54	116.58	111.45	103.88	112.32	103.7	106.1	108.04	108.47	111.64	109.54	102.9	110.44	104.48	109.05	112.79	105.62	107.98	107.95	108.34	99.606	109.3	112.72	108.92	115.87	106.1	112.5	111.96	111.09	98.717	111.27	107.93	112.64	104.25	97.951	111.86	107.95	115.73	115.56	109.68	111.42	107.6	104.95	114.11	100.66	99.79	108.86	105.37	98.76
104.75	89.392	101.82	97.182	99.18	94.133	99.143	100.21	99.748	95.651	95.757	100.67	104.67	94.265	96.206	95.596	100.12	103.28	99.353	96.764	107.46	102.52	105.82	109.4	104.43	93.785	101.03	99.695	102.84	103	99.801	100.37	102.57	95.143	103.46	100.48	102.27	101.25	90.856	95.796	101.76	99.896	107.01	101.7	102.38	110.94	101.1	93.372	91.754	96.14
100.39	97.739	98.896	97.414	99.039	95.087	96.888	98.626	98.425	93.065	99.181	100.19	106.42	92.005	93.031	88.262	91.724	103.97	105.39	100.15	98.939	99.097	104.31	100.89	92.839	97.356	101.02	97.149	100.27	106.12	102.12	105.07	100.19	94.933	100.98	103.75	94.627	97.958	96.544	102.72	98.827	100.35	93.382	97.104	100.57	105.72	102.85	88.376	100.4	95.296
111.56	101.99	115.46	104.32	108.03	108.25	102.49	105.11	102.84	107.58	103.67	105.05	113.53	105.19	106.12	102.47	110.04	104.67	105.33	104.31	102.41	116.26	105.32	111.96	107.28	104.26	110.16	106.56	111.09	105.86	98.612	101.96	97.437	104.47	106.77	99.241	109.54	107.59	110.15	103.95	112.26	105.89	104.1	107.2	105.19	101.33	106	111.05	104.67	109.49
107.04	121.79	97.512	106.61	108.22	109.65	103.57	97.526	96.499	104.23	99.978	104.75	96.335	109.04	105.26	110.33	105.12	114.56	101.29	100.64	101.54	97.055	96.223	95.099	97.303	103.78	115.04	118.81	104.47	106.87	109.89	108.11	103.53	106.1	119.77	107.5	119.24	113.73	109.28	110.76	108.92	113.72	101.73	109.18	116.67	98.988	103.25	106.56	108.85	105.2
110.49	111.42	104.41	111.23	104.65	113.48	101.69	107.85	111.78	114.97	104.2	97.664	103.54	111.2	120.03	107.94	100.17	109.05	117.63	93.971	109.32	100.35	101.59	102.49	100.89	106.66	106.94	106.89	108.34	112.51	104.99	106.73	101.99	104.87	107.07	105.75	106.48	115.84	106.05	106.18	104.84	105.94	104.96	106.28	100.33	98.497	99.732	108.27	110.39	105.66
96.79	88.164	91.624	94.116	100.24	91.844	93.991	91.013	95.779	99.451	95.845	93.513	106.03	96.048	95.543	97.418	89.86	94.966	99.631	100.87	107.48	88.303	109.11	100.54	97.307	99.545	93.518	92.291	93.875	99.909	95.654	95.869	97.231	95.871	102.16	106.36	102.35	101.45	108.12	100.25	95.46	98.045	97.396	96.787	98.067	93.863	105.44	91.75	99.082	95.648
96.627	98.895	94.766	90.718	107.27	91.65	96.79	97.308	103.1	94.55	94.517	98.427	89.109	100.19	104.61	103.26	99.482	101.57	95.873	101.53	100.58	96.499	100.99	107.72	105.78	104.37	99.463	91.416	98.214	102.94	96.129	92.661	100.6	108.52	102.34	93.574	102.39	98.829	102.08	100.9	98.281	88.378	97.35	90.676	103.49	98.478	95.107	83.578	106.16	101.38
96.748	104.48	110.09	111.24	102.05	111.85	109.71	109.9	104.45	113.14	118.19	100.01	107.03	114.64	113.91	111	105.44	115.33	112.03	105.28	108.71	105.8	113.05	112.73	103.87	109.19	117.74	107.98	111.79	107.53	106.24	105.84	111.12	89.958	106.21	106.31	108.87	107.42	97.946	110.85	109.85	106.67	114.73	107.43	103.97	104.64	115.37	110.91	111.84	108.32
99.148	101.81	105.65	110.06	105.03	110.15	106.52	104.16	106.48	94.042	110.67	105.12	104.91	113.88	109.38	102.39	109.49	99.679	96.497	108.72	114.67	109.5	100.12	104.98	103.27	105.19	95.621	98.528	111.75	104.76	111.56	104.58	108.17	116.8	111.55	99.511	107.86	109.79	107.05	106.72	98.107	113.03	101.12	108.21	106.11	107.44	94.97	107.63	104.24	111.19
115.54	103.77	112.39	107.43	102.78	115.69	111.34	110.42	104.45	110.66	113.5	102.74	106.76	114.71	110.55	98.816	116.01	100.02	103.31	103.57	99.869	112.56	116.33	109.1	104.15	113.24	104.69	104.8	110.98	102.56	109.24	103.8	104.92	107.22	109.53	111.58	98.968	102.04	108.04	109.82	100.91	101.44	108.45	115.18	113.86	110.81	107.6	110.8	112.33	105.08
100.2	97.483	91.028	101.17	107.14	109.32	89.569	85.429	94.915	99.302	95.562	110.26	95.751	99.816	96.207	94.952	104.29	102.5	95.224	98.678	97.317	100.78	98.651	98.221	101.23	99.385	90.68	104.33	90.777	100.98	99.771	104.61	97.699	109.49	99.08	103.93	89.938	99.722	99.499	104.81	93.236	101.46	100.38	100.58	106.59	96.571	94.663	99.074	97.889	90.605
97.267	98.284	102.67	96.243	92.809	100.24	98.47	104.73	96.281	99.324	97.765	93.643	102.93	93.388	97.261	107.92	98.884	101.03	99.503	109.13	97.164	98.775	91.028	97.774	98.159	104.55	94.973	95.498	105.85	95.151	100.37	102.58	98.186	95.023	103.91	91.22	99.561	100.56	99.046	99.787	98.872	95.921	96.686	93.535	98.736	92.029	100.64	105.73	101.85	95.277
104.22	118.74	112.41	101.75	107.13	108.82	120.08	103.2	109.89	107.49	104.35	112.31	106.37	104.95	106.27	101.72	111.29	100.53	103.6	112.29	107.19	108.86	99.436	101.85	102.23	109.62	115.12	107.12	111.54	112.07	99.93	101.47	109.71	102.51	108.14	115.07	103.96	103.68	104.05	108.6	110.71	116.56	110.49	108.38	101.27	97.983	107.33	108.98	118.09	102.28
111.71	101.27	109.63	113.27	99.932	94.761	107.62	111.66	110.22	101.39	107.34	108.15	107.44	104.35	102.76	107.96	107.11	111.26	95.342	109.32	103.2	97.88	96.297	100.95	104.29	108.81	106.65	106.9	105.01	108.09	112.64	103.43	100.33	105.91	103.55	103.05	112.02	110.97	107.19	108.75	109.08	100.77	95.754	109.14	106.66	115.82	103.72	106.11	105.04	103.21
114.62	108.07	105.25	109.95	109.62	98.31	102.61	106.77	103.84	106.81	101.25	105.48	106.59	104.79	110.22	102.57	110.49	102.89	109.47	110.39	107.42	115.43	111.6	110.05	107.07	115.39	109.53	119.31	111.06	109.94	105.59	100.3	106.05	104.49	120.16	107	107.28	103.35	105.99	106.88	120.18	111.54	100.53	111.18	108.58	101.54	106.69	107.56	111.17	99
97.326	102.22	105.83	96.452	98.549	103.56	97.535	94.3	99.986	98.422	99.565	96.541	102.1	101.05	97.795	97.994	97.666	106.53	96.795	101.21	91.908	99.419	101.7	91.125	100.27	99.261	102.13	95.889	97.715	108.35	93.648	93.37	105.51	92.62	86.743	99.679	100.43	95.168	98.696	98.585	91.042	94.685	95.306	99.9	101.06	99.349	99.886	95.804	95.893	92.999
105.01	109.75	107.91	107.93	114.49	96.691	94.808	108.08	106.44	108.49	112.63	103.93	108.43	108.16	105.28	102.55	106.79	105.79	104.79	100.21	98.665	103.31	106.01	111.5	108.9	102.35	104.38	103.97	102.31	106.14	98.79	102.92	105.16	112.84	113.86	114.8	100.41	104.71	102.9	107.6	104.74	96.149	108.11	105.67	105.23	103.04	110.29	102.69	100.67	106.08
108.32	117.55	110.7	105.59	108.43	109.25	113.06	107.62	106.64	106.32	116.53	108.11	112.99	121.98	106.97	105.46	106.72	106.89	117.69	111.63	108.06	103.96	100.54	118.92	101.86	114.59	114.76	120.71	107.6	116.56	110.45	113.86	114.83	108.47	116.59	109.75	112.56	102.43	108.92	109.39	105.46	112.59	115.23	107.27	107.57	111.57	106.48	112.41	96.751	112.25
103.01	109.59	106.4	102.88	113.62	112.5	105.66	117.67	101.55	104.57	108.71	111.15	108.31	109.46	105.44	101.72	99.76	100.99	106.34	104.19	104.29	112.14	100.82	110.06	99.311	100.72	104.12	114.12	106.72	106.86	107.92	105.53	109.43	104.6	108.75	109.2	101.31	109.57	109.06	111.03	105.79	104.09	103.81	111.54	104.23	107.67	101.9	110.37	106.12	102
96.126	97.516	101.98	94.506	108.72	98.988	92.146	88.387	102.82	108.37	95.939	102.11	96.874	101.6	100.71	94.89	97.984	99.894	102.51	105.07	95.663	98.087	92.301	107.96	112.82	84.535	105.5	99.182	100.35	97.206	96.802	95.826	94.205	98.275	95.626	106.09	99.964	94.558	103.36	108.02	99.495	97.077	105.91	94.277	94.058	96.224	99.345	99.403	97.17	101.82
106.15	112.08	103.3	106.13	108.2	102.81	105.34	102.2	99.507	102.82	109.74	100.46	98.439	97.558	107.39	108.55	109.87	104.35	108.42	113.54	113.88	112.88	104.42	103.99	98.421	108.11	98.24	99.293	114.92	99.28	109.54	109.38	107.76	102.78	113.4	104.68	109.92	97.557	102.55	105.36	107.58	100.07	100.88	107.35	103.72	105.68	111.3	94.614	109.38	115.09
97.41	105.25	113.3	100.24	102.91	115.08	111.64	105.54	103.53	101.69	94.833	110.67	112.73	98.288	115.4	99.481	104.88	110.13	104.86	106.14	104.73	104.72	110.04	101.07	102.43	103.81	108.22	103.81	104.95	110.87	106.1	102.34	96.408	106.65	102.61	108.63	98.625	110.91	99.535	109.63	99.177	111.01	104.92	106.27	100.34	107.97	104.43	109.46	102.99	105.87
96.296	93.886	89.21	93.243	100.03	98.458	96.849	99.883	91.344	103.37	108.95	109.88	102.6	100.74	98.161	100.57	96.588	93.148	95.595	90.651	98.726	94.914	93.109	107.1	94.577	90.493	95.299	106.42	99.938	102.27	103.5	98.125	104.16	100.16	94.412	99.934	100.25	97.719	91.654	99.072	90.632	92.547	97.584	106.6	92.816	96.578	102.61	93.225	97.76	106.32
99.98	103.5	111.15	87.945	99.87	96.339	97.262	106.59	93.937	95.275	108.68	104.89	96.793	97.254	92.875	98.795	94.601	102.71	92.624	106.25	98.422	91.884	93.81	94.626	99.844	99.567	95.006	96.646	97.177	102.24	94.56	96.23	98.561	98.447	99.985	95.495	87.296	101.03	95.312	88.659	99.403	90.351	94.198	91.993	95.768	89.068	106.24	91.765	96.86	100.85
112.68	97.987	100.79	101.19	103.73	113.16	90.135	106.36	104.07	101.53	96.197	96.361	102.97	94.887	92.42	94.824	93.907	103.88	98.142	102.66	111.6	102.61	97.12	102.5	98.708	104.31	100.89	105.16	99.392	100.22	99.354	101.84	98.805	113.12	96.165	104.08	99.9	104.62	101.03	98.101	103.35	96.615	94.051	99.699	94.492	102	100.1	104.75	104.28	105.66
100.27	110.87	97.766	107.84	110.94	104.69	106.48	111.62	116.74	112.79	99.321	105.83	112.86	107.32	108.29	103.88	104.26	105.84	99.819	111.84	111.32	109.5	110.13	106.77	102.58	107.28	100.99	103.81	105.96	108.4	109.77	106.97	108	98.817	105.21	99.379	103.64	112.3	101.6	102.13	100.26	82.648	99.39	102.87	107.43	104.76	107.51	114.27	107.96	104.11
103.81	114.07	101.63	107.77	104.27	100.51	104.97	110.8	108.11	116.65	104.58	103.46	101.94	101.24	108.27	105.37	104.13	102.92	103.51	100.75	98.997	102.55	96.504	104.58	93.702	102.84	113.61	108.63	104.13	101.82	102.76	115.44	109.03	110.37	111.04	106.86	102.77	102.22	100.53	99.059	107.95	108.27	103.49	105.74	117.63	111.55	109.47	103.96	106.62	113.28
95.337	94.511	95.252	99.675	89.766	107.5	102.63	98.582	91.07	98.239	98.555	100.82	96.49	96.708	99.812	102.6	100.97	94.112	102.47	96.711	109.22	104.22	97.218	105.4	103.15	100.77	93.877	102.26	110.01	96.314	98.09	92.417	98.699	97.471	98.242	101.2	92.707	102.83	100.24	95.711	91.975	99.573	92.891	104.72	103.21	104.84	100.97	97.647	106.28	97.337
90.382	95.729	100.16	94.065	114.47	105.46	99.597	99.748	98.566	89.067	101.02	99.523	103.09	96.282	99.15	97.46	104.68	99.92	93.25	94.23	95.919	104.18	93.656	104.43	100.72	97.494	91.109	107.09	107.22	95.337	98.649	99.205	100.86	86.931	98.561	98.788	94.912	93.894	99.194	96.182	109.99	99.562	100.75	93.572	92.242	92.647	100.66	95.392	95.665	104.3
106.46	108.68	112.03	103.31	111.82	95.553	113.39	110.89	104.19	103.56	122.42	107.17	104.51	105.84	108.45	101.41	98.318	106.77	102.32	109	109.12	112.53	106.31	99.643	102.47	108.33	94.309	100.22	102.84	107.18	101.04	96.522	104.85	99.365	108.55	106.85	105.96	109.52	108.19	101.14	111.68	99.913	104.43	102.05	104.55	106.64	108.14	102.88	107.22	102.98
93.395	103.34	100.1	94.745	98.926	92.946	100.64	95.21	98.295	94.192	96.066	94.923	101.58	94.019	105.26	102.81	98.89	102.95	99.171	95.802	101.5	102.3	93.744	103.52	99.757	99.983	96.826	98.574	99.269	91.121	86.128	103.01	90.964	96.416	95.687	107.1	99	96.528	98.576	100.75	105.18	96.712	101.23	99.477	99.362	90.798	95.045	96.125	99.01	85.727
105.56	103.18	110.77	109.26	105.6	107.75	103.05	104.99	109.87	103.02	92.733	102.88	109.89	108.88	110.91	101.76	101.16	104.43	100.73	98.443	102.09	114.77	100.7	104.37	97.244	104.7	107.64	102.08	107.69	102.52	96.62	102.02	107.52	107.5	104.95	98.623	105.63	106.95	100.86	109.07	100.49	96.162	108.03	96.648	110.52	101.01	109.62	103.91	99.647	98.655
99.71	109.42	102.02	111.37	110.77	111.07	107.87	104.78	116.9	117.89	106.53	101.73	109.59	109.61	100.72	108.38	107.88	101.43	108.49	113.05	112.28	109.31	113.06	113.24	110.65	112.27	109.24	96.126	115.61	103.62	104.21	110.37	111.38	118.01	107.79	114.45	108.9	107.18	112.01	118.48	103.11	102.37	115.7	111.19	104.59	108.15	103.44	104.74	109.68	109.52
110.29	96.811	103.63	103.99	111.43	104.86	106.11	105.39	101.4	104.41	112.02	101.2	100.4	99.002	105.72	115.3	104.1	108.12	105.59	105.78	103.2	106.49	95.617	103.34	102.47	108.18	116.65	102.69	101.85	107.42	105.76	106.92	108.64	94.057	100.08	111.49	107.29	109.46	107.93	101.65	102.69	107.02	106.58	104.96	105.04	108.97	96.607	117.79	108.62	105.41
103.14	100.24	100.62	108.41	116.36	101.16	96.295	99.985	105.27	105.43	108.82	100.61	103.13	94.422	105.59	107.42	100.86	98.179	99.404	97.594	95.632	96.569	99.775	97.783	101.23	96.273	99.688	94.981	93.402	94.486	108.98	91.356	107.47	95.173	101.72	97.372	99.281	88.576	100.83	98.656	100.86	93.265	98.828	108.37	104.1	102.78	97.729	98.674	97.915	105.77
105.04	98.02	103.2	91.642	93.652	101.08	98.131	100.82	97.742	98.224	100.94	91.295	93.098	96.068	94.614	94.772	100.3	82.043	95.913	106.79	104.67	97.369	99.017	107.58	105.98	94.112	96.409	105.56	100.94	99.868	106.1	93.722	97.547	107.61	100.12	97.796	98.259	90.429	98.957	94.567	91.149	100.38	94.388	105.46	97.143	95.401	99.475	86.679	109.14	91.523
109.91	103.06	101	98.887	103.37	91.013	103.3	85.39	96.716	92.78	100.11	91.741	97.989	94.186	102.32	97.03	97	102.66	90.214	98.172	108.01	98.789	90.572	102.84	101.52	95.232	98.839	99.559	86.294	95.251	98.997	98.435	98.336	100.53	99.308	99.543	92.681	103.41	96.684	108.4	99.474	98.121	99.411	88.13	94.012	99.197	104.8	95.141	99.756	98.857
108.1	116.36	101.96	109.34	111.16	111.69	108.96	106.81	104.94	119.7	113.82	108.74	108.21	103.84	114.16	109.39	104.67	101.14	105.13	109.67	112.43	105.16	110.34	113.15	109.33	101.44	106.84	114.92	105.63	106.57	116.42	106.32	106.52	107.4	110.31	116.47	106.69	105.43	116.75	105.99	100.47	106.48	101.58	112.31	112.54	105.1	107.77	104.79	110.61	100.57
95.718	103.6	97.069	104.8	97.707	93.226	105.71	94.728	97.864	94.91	101.73	97.134	90.804	100.02	108.33	93.498	91.397	95.405	100.77	99.533	100.51	97.156	101.13	98.22	90.371	90.726	98.162	96.204	99.601	101.16	98.264	88.181	93.167	96.453	101.78	95.905	94.593	100.17	102.09	100.09	103.16	100.1	100.94	100.21	90.434	95.097	103.57	97.999	106.75	101.89
106.78	101.23	107.58	106.92	99.948	105.94	104.26	103.95	110.21	115.6	107.45	107.39	100.56	99.194	109.09	107.56	106.64	120.51	108.95	119.19	101.37	109.73	115.28	97.809	108.45	105.92	103.59	110	103.71	104.78	117.17	111.3	108.28	111.5	108.85	108.96	101.73	100.61	113.99	113.4	102.87	111.68	97.186	106.25	108.58	104.63	108.97	117.8	113.59	101.03
108.46	110.16	112.73	94.926	109.65	98.447	112.31	111.77	99.033	103.82	114.58	110.68	91.703	103.3	107.01	106.93	101.93	109.73	107.4	112.82	116	103.08	103.33	103.7	105.61	105.34	105.7	101.71	107.91	104.59	106.58	98.485	100.08	96.512	108.65	114.69	102.71	104.58	99.587	112.22	117.04	101.77	100.73	105.84	113.31	113.56	110.72	108.01	104.16	111.71
100.12	107.03	103.68	105.11	112.72	96.899	108.57	102.7	105.22	108.99	107.52	117.1	102.05	106.25	107.58	109.81	99.153	104	107.58	108.21	108.28	101.26	103.08	105.75	112.94	105.74	106.83	104.66	114.55	99.295	107.88	112.19	108.29	103.7	104.95	104.62	100.58	109.41	107.15	110.19	112.29	104.86	110.38	107.82	104.98	102.88	111.42	112.21	106.21	110.89
108.66	107.7	108.03	93.619	101.42	110.02	109.48	110.37	104.36	109.76	113.85	111.64	100.99	103.64	111.04	110.28	106.3	111.83	106.5	105.77	104.21	108.9	104.26	105.87	105.91	107.41	98.282	107.41	100.19	102.58	100.61	118.45	113.83	108.6	94.376	107.4	108.64	114.85	105.75	102.12	107.41	114.84	100.88	101.8	112.32	110.14	100.78	117.72	107.42	103.55
96.202	100.65	98.708	107.62	102.81	116.09	106.85	99.563	102.54	105.8	119.05	110.49	107.21	102.68	105.05	109.87	108.1	107.47	107.12	99.406	108	103.42	106.12	104.4	112.05	107.96	103.58	114.18	112.89	118.73	109.14	106.65	106.87	102.74	97.673	107.19	110.22	107.33	101.01	98.05	106.49	108.52	115.89	112.72	105.18	109.41	106.91	105.1	109.92	103.61
111.71	119.63	102.62	102.96	112.47	110.51	106.48	110.75	93.847	101.77	113.99	108.83	100.56	107.48	97.58	108.56	115.58	106.89	113.43	118.7	106.07	118.36	103.63	103.44	108.7	107.18	114.09	105.47	113.8	107.62	98.041	112.6	105.01	109.16	110.5	106.37	104.46	109.76	112.93	108.38	106.94	108.55	117.12	105.2	110.39	108.99	103.08	104.55	108.49	102.33
106.2	111.03	99.038	109.36	104.15	104.4	103.29	106.7	107.68	108.3	113.18	101.44	105.58	119.76	102	112.95	108.91	103.04	114.09	109.11	121.06	105.48	111.09	99.608	110.2	103.34	115.22	109.56	108.69	112.98	114.31	107.47	111.38	105.98	108.91	105.22	110.74	105.1	110.55	103.33	106.3	112.63	97.938	106.26	103.75	114.68	113.78	106.02	109.57	103.69
112.33	113.45	109.83	110.89	111.63	102.2	112.11	114.93	104.7	107.13	119.59	103.47	116.81	112.19	114.41	105.66	113.85	109.71	111.84	112.56	100.1	101.22	104.25	112.13	109.05	112.86	110.8	109.76	110.29	114.83	108.38	110.18	115.19	102.38	114.29	114.03	111.51	96.836	92.979	102.07	109.37	110.02	117.75	112.26	100.4	107.32	105.05	113.03	109.38	111.03
97.084	99.739	105.66	93.084	99.684	99.873	106.27	96.454	101.74	100.42	95.734	110.19	100.28	95.994	96.833	98.091	97.441	104.18	99.891	99.738	97.677	101.89	97.057	94.148	95.32	99.335	102.61	99.946	104.42	95.011	95.886	97.218	91.706	89.847	95.506	101.4	90.531	90.957	99.925	92.018	97.729	103.91	101.03	102.68	92.75	92.917	91.387	106.28	98.902	92.617
95.562	102.85	101.95	100.09	103.03	107.88	108.57	109.58	105.84	105.15	111.67	107.13	102.72	102.84	111.56	104.71	106.8	103.43	107.61	102.74	102.78	96.585	95.054	108.73	103.12	111.24	108.81	118.7	103.36	102.44	110.77	110.32	110.35	108.37	104.45	100.38	108.73	103.88	101.72	109.83	108.4	105.02	102.69	102.82	105.26	108.54	105.26	98.169	111.52	104.08
103.59	102.39	107.36	101.46	101.7	104.39	98.044	94.813	104.62	107.94	104.71	95.551	100.6	103.38	99.213	99.051	98.777	97.356	99.08	100.55	107.29	97.302	98.706	96.001	102.47	99.391	93.839	97.945	97.314	103.14	92.727	101.53	101.5	95.577	101.07	92.96	103.66	104.01	96.817	110.95	100.37	102.86	101.34	107.77	104.74	98.148	104.87	98.832	101.45	96.504
100.97	113.16	115.84	99.885	101.53	109.02	99.102	101.69	106.47	105.5	102.05	104.78	108.21	110.96	105.17	116.47	110.17	111	116.57	104.24	95.822	103.18	108.69	97.502	106.83	106.25	105.43	112.57	110.16	109.56	105.95	102.26	103.14	104.73	102	117.84	105.85	112.73	108.26	103.24	104.3	110.46	111.74	110.86	99.537	103.89	103.6	103.94	104.73	109.54
105.19	106.82	106.34	108.86	101.79	122.78	119.02	108.33	115.36	108.26	106.07	96.016	106.57	107.57	97.116	108.35	117.82	106.12	110.92	111.07	110.65	113.31	112.29	101.65	98.858	107.15	101.76	106.24	110.11	112.72	115.8	108.94	108.6	108.17	103.2	108.27	105.26	113.43	103.79	103.46	94.987	118.6	109.66	106.58	108.03	102.93	103.09	105.57	101.53	106.12
114.66	104.68	98.872	108.59	112.02	95.051	109.99	108.47	102.02	104.72	104.76	104.15	109.53	107.82	93.73	110.97	108.78	112.93	107.66	104.89	110.04	104.76	119.67	116.7	106.82	102.42	110.1	114.67	95.739	105.27	99.16	113.33	101.43	95.566	103.39	104.22	100.32	106.27	104.93	105.61	116.42	110.47	116.06	107.08	107.25	104.77	108.05	111.64	102.37	114.63
113.77	105.1	107.16	112.45	105.69	108.44	106.47	111.33	110.22	114.07	118.11	100.24	97.287	107.25	103.84	95.988	104.03	110.39	110.72	107.21	105.96	115.09	104.47	101.72	110.82	103.11	105.95	105.7	112.63	110.04	99.079	103.45	109.91	113.9	111.73	114.47	106.35	104.9	107.47	110.94	104.47	115.19	111.66	102.73	105.1	104.74	103.69	110.78	112.67	97.903
104.28	97.573	101.15	104.73	103.39	105.71	118.1	97.261	101.18	99.723	102.76	105.1	95.75	103.23	101.78	115.24	98.385	111.54	103.12	98.855	100.58	107.25	105.46	116.56	103.13	106.62	105.63	103.14	112.03	111.73	108.25	113.4	106.9	102.75	108.51	108.65	99.143	105.9	107.04	99.59	98.369	104.6	106.56	111.79	98.251	107.43	97.012	93.636	96.167	113.68
113.02	114.05	110.49	103.19	105.55	106.68	111.72	104.34	104.7	100.56	111.36	105.26	101.32	112.82	107.37	108.52	102.92	105.11	107.81	112.31	104.5	107.45	109.67	113.33	102.98	109.73	113.45	105	117.19	111.44	107.24	105.87	106.16	103.83	107.58	104.42	123.11	106.67	101.63	113.19	113.75	104.21	102.82	111.27	114.12	110.62	102.26	103.95	106.62	112
101.54	112.41	103.38	104.57	110.31	103.76	110.66	106.95	101.45	112.64	109.86	105.26	105.21	113.84	115.15	111.18	121.55	103.54	110.91	107.8	102.47	110.86	106.42	110.62	110.25	104.05	118.4	108.91	102.2	106.84	109.78	105.31	113.79	113.88	109.83	108.49	111.22	107.72	100.94	106.56	106.95	110.73	109.56	106.88	114.94	113.47	97.029	105.51	105.29	106.67
96.559	99.574	103.53	108.34	103.27	108.92	99.542	103.46	105.09	108.33	108.83	111.62	108.28	109.44	111.97	105.46	99.188	114.08	106.45	114.12	107.48	100.31	104.26	101.04	103.77	101.14	101.95	109.1	105.84	109.14	106.21	105.48	106.6	106.21	108.41	112.56	114.03	98.954	107.41	104.26	101.55	105.46	117.66	110.16	104.09	111.36	96.794	103.08	100.2	113.83
99.696	101.21	100.36	101.78	96.817	97.013	98.034	100.28	88.396	92.893	100.16	105.35	106.29	95.816	101.37	100.89	94.573	98.601	103.55	94.349	108.26	94.09	97.247	97.214	93.732	99.72	94.555	87.341	89.039	88.527	97.314	90.358	106.47	92.498	93.802	100.35	102.44	105.52	103.9	102.9	93.694	95.346	99.409	97.945	102.35	93.922	92.649	90.89	105.43	94.93
108.69	104.98	112.54	101.14	109.4	108.54	109.41	109.75	109.69	110.35	103.27	107.49	105.59	112.82	107.26	104.56	107.65	101.82	104.12	111.22	114.27	103.36	108.22	100.21	105.99	111.62	113.48	110.77	99.424	106.13	108.01	111.58	108.97	117.53	101.04	112.55	113.81	99.691	116.81	97.406	108.34	112.47	117.04	102.2	108	107.19	109.9	106.29	108.67	113.4
111.19	114.17	97.593	110.47	107.68	106.64	104.01	105.28	105.08	113.54	106.33	109.54	116.3	104.29	99.129	101.18	99.906	120.26	112.16	107.64	111.68	104.85	101.47	105.87	104.93	101.74	103.57	105.78	116.78	115.33	107.66	111.69	103.39	95.714	107.26	103.85	109.44	108.38	107.66	103.92	104.03	106.24	103.35	107.71	106.84	103.6	100.93	106.61	97.546	102.27
110.37	110.88	104.34	105.41	112.78	106.44	109.06	110.48	110.88	117.37	103.49	113.73	111.52	113.98	114.49	109.85	101.53	102.01	107.06	106.76	113.53	112.11	107.51	106.02	109.57	112.45	113.93	114.26	107.24	106.77	105.82	107.47	116.21	106.65	103.87	109.73	108.78	109.8	106.9	107.77	107.24	102.88	110.91	104.27	108.9	102.42	111.71	115.55	106.12	112.2
95.674	103.59	107.9	112.58	96.857	105.54	96.745	99.375	93.392	100.72	102.51	97.106	100.39	96.944	104.08	100.81	91.883	95.612	101.22	108.68	97.523	100.38	94.625	103.13	102.68	103.48	104.51	100.63	92.815	84.809	94.059	97.72	99.01	101.78	96.702	94.197	94.246	92.121	99.32	103.59	96.407	103.63	97.293	103.44	91.337	96.744	103.99	94.744	92.077	92.258
102.88	102.98	107.33	108.91	104.9	108.02	117.12	116.19	113.42	114.68	104.05	104.97	100.97	105.95	109.86	104.36	101.27	102.71	107.67	105.84	103.32	105.65	105.46	110.01	111.68	108.91	101.65	110.63	114.42	107.93	98.792	106.47	106.11	103.63	111.47	114.15	102.33	104.66	97.426	98.371	102.44	105.03	112.78	98.018	114.31	100.69	98.175	117.66	111.22	107.99
114.17	106.66	109.8	98.034	109.3	107.97	109.69	102.28	108.52	108.33	101.5	107.71	110.46	108.92	101.72	114.65	107.08	107.01	103.68	106.62	109.08	109.13	108.77	99.088	103.01	109.98	112.55	118.14	101.34	107.54	107.92	108.72	107.34	107.84	106.65	108.43	116.69	110.03	104.87	111.43	109.05	103.41	97.991	101.55	111.15	111.61	106.45	95.284	107.77	104.46
104.03	94.409	96.397	103.77	99.925	103.36	97.786	103.09	99.494	100.19	108.68	97.724	94.555	99.576	103.84	100.57	94.642	95.691	100.09	93.613	107.63	89.811	100.48	105.75	97.932	95.569	101.54	97.909	90.559	110.62	98.431	96.062	99.812	104.1	98.397	92.881	98.519	102.62	102.54	90.658	103.41	100.66	89.868	93.28	104.89	94.404	92.769	100.72	97.262	105.61
107.44	112.67	106.98	103.16	99.929	108.7	111.11	105.96	103.69	115.5	108.77	102.71	108.95	117.68	111.68	104.37	106.14	111.32	108.39	115.42	111.65	105.38	116.81	99.68	107.22	104.79	103.17	109.67	105.07	106.39	103.4	116.64	106.99	106.32	107.81	102.63	103.21	105.46	110.33	115.54	109.7	103.33	108.63	108.13	112.32	101.09	110.27	109.34	108.76	110.66
118.43	106.81	111.89	106.83	103.9	108.06	103.26	105.51	114.49	112.89	116.8	116.79	108.92	110.15	108.29	112.86	104.16	109.92	113.33	103.87	118.85	103.9	113.91	115.93	110.8	112.69	112.42	112.73	110.34	111.04	108.57	104.34	99.061	110.02	104.81	103.8	107.81	106.1	105.77	112.7	105.31	111.15	106.57	111.55	105.34	104.68	103.73	107.12	106.78	106.44
106.74	107.52	103.89	101.06	105.05	110.17	105.82	104.92	100.56	106.44	109.23	112.23	102.99	106.8	105.55	97.978	107.72	103.21	101.71	114.29	98.041	112.86	107.04	99.235	111.64	111.37	102.57	108.11	108.93	100.62	105	103.69	115.15	106.78	103.76	102.7	109.68	103.36	106.05	106.74	103.25	102.85	98.911	111.74	108.02	101.55	110.32	96.746	101.74	111.17
109.38	98.352	115.85	101.78	96.995	107.22	107.48	103.54	102.27	109.32	116.78	110.64	115.69	105.07	114.97	103.06	104.11	111.17	106.65	104.92	100.59	100.57	110.35	105.24	102.76	104.41	112.94	113.94	101.4	109.91	107.47	113.05	111.53	106.22	104.99	107.73	99.085	108.26	113.84	104.39	107.62	106.55	95.472	94.926	98.572	97.547	105.73	103.75	108.88	109.03
93.115	107.23	99.168	95.49	98.011	100.42	95.743	96.918	103.28	94.431	99.578	102.96	95.21	98.415	101.54	90.347	91.36	99.778	97.747	85.288	110.97	103.22	98.722	93.008	97.05	104.28	98.394	91.937	97.745	98.58	99.272	100.52	97.278	96.564	99.886	106.58	89.613	102.66	98.058	94.282	100.55	94.43	109.16	103.47	93.563	92.332	97.062	97.693	106.51	103.59
114.02	107.75	104.08	104.48	109.98	103.9	109.38	113.44	107.12	103.42	103.88	103.27	105.5	106.32	95.717	93.766	103.74	101.36	104.76	105.91	104.58	112.78	102.68	100.92	107.57	111.82	107.89	106.58	109.93	102.99	111.64	108.27	104.35	108	107.05	102.93	103.36	114.47	109.69	104.13	104.43	100.84	101.4	99.043	108.89	96.958	107.09	110.27	105.98	105.19
111	103.9	106.64	111.16	113.64	107.41	109.75	110.75	115.39	105.3	101.55	112.38	108.11	102.35	113.62	120.17	108.7	111.12	104.51	102.86	108.04	111.84	110.13	107.68	111.13	108.13	104.76	107.41	100.96	109.52	108.78	112.2	105.74	107.62	113.41	105.81	109.14	116.09	113.15	110.59	117.93	109.64	105.45	111.9	113.15	113.29	105.76	114.48	111.62	115.35
102.34	107.37	105.56	103.31	111.1	108.58	106.88	108.21	108.27	99.704	106.74	109.2	106.1	104.58	101.25	104.45	103.42	109.4	113.75	101.73	110.9	94.082	97.895	102.56	109.36	104.05	105.93	107.12	114.48	103.95	100.68	107.88	104.71	106.34	108.44	104.23	104.79	101.33	98.953	102.22	109.83	105.71	109.66	107.04	107.97	99.507	107.99	99.315	107.59	107.15
116.49	106.89	107.15	110.03	108.04	112.6	110.67	112.71	95.364	118.33	116.56	113.62	108.76	106.46	113	115.04	107.6	111.23	114.09	112.86	105.04	109.29	108.23	113.14	109.72	102.39	103.44	112.41	117.51	104.74	107.99	112.47	100.35	114.21	111.38	106.43	102.49	109.97	111.92	105.47	108.63	111.78	110.13	98.315	117	105.57	104.43	115.74	103.54	102.73
101.86	94.5	99.137	89.056	96.538	103.44	97.669	99.542	100.37	103.6	100.4	97.123	94.163	112.01	94.955	106.76	103.54	100.19	98.521	105.89	96.851	106.17	84.974	97.734	95.822	105.53	98.34	99.027	95.463	97.385	98.884	103.6	101.94	102.19	109.7	111.27	99.773	105.56	101.78	99.078	100.42	93.431	97.604	104.74	92.251	104.12	98.395	98.924	103.34	109.49
106.02	104.12	103.34	105.98	104.46	89.024	111.25	108.27	104.4	110.67	103.24	105.49	111.45	101.47	112.48	107.86	111.99	104.55	109.34	96.996	109.38	100.19	104.66	103.81	97.076	105.63	102.94	98.238	105.42	92.488	102.66	106.66	101.37	97.756	99.319	107.33	101.62	102.67	104.43	102.67	106.6	112.87	104.15	109.06	106.96	92.555	102.15	106.98	107.57	110.66
111.12	109.06	107.95	107.37	103.4	103.71	108.79	101.84	114.76	108.9	108.12	105.13	103.09	95.497	108.22	100.15	111.51	111.01	105.4	111.56	97.79	108.57	106.52	96.528	105.62	109.61	105.06	107.06	110.68	99.986	105.42	109.15	105.62	101.33	109.6	107.69	105.74	103.23	107.27	102.35	99.155	102.43	109.76	110.65	108.27	98.641	106.36	99.699	109.23	109.23
103.42	115.38	103.92	110.15	101.37	99.501	107.83	100.32	105.18	108.44	97.063	104.83	106.75	109.75	103.91	105.26	115.89	116.88	102.24	102.46	113.31	109.16	110.11	107.9	104.99	107.96	99.08	116.21	99.983	113.07	105.95	111.69	115.85	105.16	104.11	104.53	95.697	102.37	112.01	99.081	104.26	102.94	120.15	106.34	114.21	101.22	102.92	100.42	96.506	104
104.17	120.86	108.95	102.23	101.08	111.21	108.79	108.85	107.66	118.67	91.698	104.8	97.133	107.9	104.52	107.25	112.82	108.17	106.43	105.99	111.51	113.05	104.42	108.51	107.91	108.43	98.049	111.93	101.18	104.72	112.37	108.05	107.57	101.32	109.94	100.91	103.15	101.13	110.6	93.753	104.73	104.9	105.4	111.71	108.73	114.56	103.75	107.95	108.17	114.9
93.966	99.778	113.21	97.199	102.68	96.945	94.675	92.251	111.05	91.912	97.509	101.46	106.05	98.114	99.884	104.48	97.015	102.3	102.69	101.28	103.38	88.58	94.532	105.76	96.427	98.831	102.24	99.456	96.192	94.838	93.477	101.9	109.06	98.936	105.8	92.234	104.08	96.069	99.003	104.66	96.222	100.02	102.45	100.73	95.008	93.637	94.903	97.735	93.731	97.611
104.36	111.33	102.3	111.58	98.113	113.92	100.16	116.52	116.52	113.51	111.08	107.93	108.66	103.36	98.929	109.22	101.25	114.22	115.49	113.11	106.58	106.19	119.77	108.67	115.39	107.59	102.59	115.24	113.71	106.45	111.2	106.01	109.27	105.5	108.97	108.77	104.17	101.52	114.91	110.92	114.53	109.17	113	106.64	104.07	114.52	108.34	109.78	114.81	117.41
101.62	107.34	109.46	104.86	97.049	101.95	110.09	101.73	111.5	103.22	102.4	93.282	99.43	96.094	101.67	103.17	104.07	108.2	106.72	104.86	103.87	110.21	108.78	106.95	99.001	105.94	104.05	110.04	110.44	113.49	107.95	113.2	112.29	107.76	103.26	111.48	106.62	99.205	108.84	106.4	105.84	112.73	107.62	98.039	101.46	105.16	104.74	101.87	104.38	97.034
104.89	108.5	104.09	113.91	101.52	112.92	106.93	99.498	102.88	105.16	101.83	108.15	100.47	104.66	98.765	109.66	98.194	101.66	106.79	106.9	99.258	107.34	100.05	105.94	112.81	110.59	102.09	110.12	102.66	102.61	108.42	105.98	102.7	107.68	105.09	101.78	111.05	110.74	105.48	102.52	106.48	109.84	104.2	101.54	102.94	107.69	108.35	115.69	98.44	107.83
97.682	100.66	100.72	108.63	112.48	99.438	110.99	112.24	113.85	107.15	108.57	104.24	101.22	103.69	112.64	111.65	112.12	95.658	108.89	103.58	101.35	104.83	104.27	101.12	103.64	105.48	101.45	100.52	99.716	106.14	101.46	111.81	104.14	113.95	106.26	108.73	105.61	112.37	107.31	108.96	108.61	108.6	109.84	98.579	109.4	109.62	109.96	105.73	101.93	119.75
104.2	91.692	94.141	104.85	93.408	100.39	82.58	104.11	95.73	100.36	90.772	93.4	97.634	97.611	94.339	95.202	93.551	107.57	103.83	100.61	89.249	103.28	93.054	96.148	86.013	84.198	83.379	101.9	85.476	99.813	99.623	107.06	99.221	99.224	101.13	92.125	105.57	103.57	107.41	94.407	102.87	102.92	98.662	99.67	97.016	104.84	99.526	95.805	102.02	94.024
112.34	109.33	118.17	106.49	103.7	100.29	100.62	103.12	102.59	99.775	110.31	110.95	103.89	107.97	109.03	103.51	102.98	105.76	104.84	110.86	103.56	107.57	104.97	105.67	110.25	97.142	107.18	107.16	112.83	102.36	100.79	107.43	112.28	104.7	110.09	107.29	102.75	103.18	110.3	104.66	107.47	115.33	107.32	100.24	107.49	99.996	108.27	97.006	108.32	110.7
89.395	110.59	99.265	105.25	91.901	103.55	102.35	92.826	106.03	93.155	93.397	96.548	91.266	99.109	86.86	97.642	96.998	102.89	105.01	100.31	103.39	98.442	94.962	95.933	93.974	98.169	106.79	105.82	99.905	98.686	102.53	95.802	98.017	98.504	103.36	97.181	108.73	100.27	99.97	109.03	96.334	100.75	95.638	102.39	110.56	95.709	97.528	98.468	103.31	103.45
99.511	103.63	100.11	100.68	107.51	110.29	102.74	106.5	105.11	107.32	116.37	108.61	105.28	108.72	98.768	109.43	118.8	108.08	109.13	108.23	107.08	108.76	109.47	103.75	99.847	111.68	107.78	100.09	102.66	99.712	109.58	106.17	115.55	100.98	97.164	105.24	103.95	100.55	100.62	109.02	111.19	109.98	116.67	107.69	102.57	106.98	112.65	102.49	108.56	101.39
101.82	96.064	113.84	106.61	94.383	103.74	103.1	107.46	94.238	102.19	111.63	108.68	98.48	106.69	102.36	107.48	102.75	94.858	102.8	104.2	113.15	106.91	105.45	105.33	101.88	96.789	99.422	95.866	100.25	104.84	104.76	103.17	95.64	98.908	105.57	108.72	97.175	99.389	99.557	102.82	107.07	100.1	101.53	103.32	104.92	109.8	96.191	103.62	98.256	107.7
107.88	114.64	107.72	112.1	110.61	97.298	104.47	107.6	108.87	115.22	116.56	115.04	111.49	115.48	105.95	113.14	113.07	111	102.62	104.14	111.51	114.25	107.38	114.78	106.27	116.39	109.04	113.84	111.63	111.45	109.57	111.53	106.98	117.22	107.26	103.4	109.01	111.12	108.63	103.02	111.09	115.31	112.21	115.97	112.75	110.15	117.58	113.05	109.92	112.64
107.59	100.61	106.32	105.8	107.11	105.78	112.95	106.43	101.75	97.096	108.08	95.08	103.72	104.98	104.91	99.885	101.37	103.7	101.09	110.27	104.68	110.71	104.11	108.02	100.55	110.56	108.99	105.91	109.2	104.29	116.2	110.82	109.31	107.09	99.159	103.86	102.77	104.98	91.952	110.54	95.672	108.32	115.97	109.96	112.97	115.12	113.16	108.55	110.35	106.15
110.72	114.64	106.71	110.9	97.294	107.31	110.74	106.74	101.4	103.21	109.64	99.927	102.94	107.8	105.37	111.35	107.01	111.68	107.44	112.27	108.61	113.57	103.28	108.48	111.74	109.19	107.7	112.19	109.76	113.13	116.03	105.71	110.26	111.77	116.94	112.28	106.39	103.5	104.4	114.75	104.53	111.58	101.66	101.95	108.14	110.06	106.27	112.91	108.28	108.48
108.11	109.04	110.03	115.1	112.11	103.1	105.45	106.72	118.64	122.07	105.22	112.99	106.36	97.654	109.22	115.07	118.93	115.26	104.22	116.28	118.72	106.93	117.94	103.09	100.62	108.27	108.84	114.83	117.06	106.11	109.11	114.89	109.75	116.26	108.55	111.54	109.37	105.88	112.52	109.06	114.01	114.33	108.48	106.35	115.11	104.74	109.31	107.46	110.24	109.9
107.02	116.87	101.85	99.092	106.24	114.4	101.68	110.02	107.14	99.667	109.44	105.58	108.82	107.23	115.51	107.37	102.42	115.72	113.83	111.88	101.42	111.95	110.76	105.07	105.19	109.44	116.56	114.69	112.46	109.22	109.85	112.5	113.1	113.66	111.77	113.66	107.34	108.71	105.26	108.9	106.55	116.87	113.92	103.89	102.13	105.78	102.92	104.28	112.87	118.89
104.48	113.45	100.8	104.94	108.9	112.97	99.462	103.65	105.06	104.36	109.23	101.45	103.77	106.39	96.962	101.98	105.25	102.67	107.36	117.27	96.62	102.98	102.55	99.879	105.45	111.54	105.79	116.38	107.55	108.65	108.92	105.57	108.74	112.71	102.49	106.65	110.69	103.74	112.29	102.07	105.12	104.86	109.81	101.46	108.81	102.56	103.61	108.25	105.62	115.57
110.05	110.68	111.87	113.26	109.41	112.44	103.62	107.68	110.44	108.26	101.83	111.05	106.19	101.9	112.14	108.57	112.99	112.44	108.52	110.08	110.86	101.25	105.81	106.92	108.09	102.02	109.44	103.26	109.6	113.59	104.51	105.15	112.09	109.98	104.69	109.44	106.6	106.88	109.42	108.7	106.65	115.41	100.15	106.95	109.44	101.87	113.04	111.42	111.93	117.39
102.53	102.76	102.64	103.51	109.2	109.97	100.38	109.19	111.35	115.75	103.34	105.03	101.23	106.1	115.08	107.96	100.75	106.47	99.296	100.56	112.24	107	102.23	102.66	103.19	108.53	111.55	105.65	98.866	113.04	101.56	104.74	106.71	104.37	102.63	109.5	112.91	103.33	97.334	105.6	113.02	110.27	106.43	111.53	101.93	96.183	107.26	109.07	97.684	112.01
104.42	96.966	99.04	94.127	97.082	100.98	87.474	89.728	103.55	100.16	100.76	91.394	94.521	99.225	97.939	104.65	96.849	94.423	107.45	100.7	96.225	91.32	109.97	98.367	88.853	107.81	90.627	100.65	100.2	95.824	90.659	95.866	90.196	90.97	102.32	86.598	92.134	99.533	100.12	91.352	86.075	93.57	93.86	95.014	102.04	98.288	100.54	103.04	97.028	100.7
98.264	114.88	109.68	105.59	98.972	104.22	113.91	102.28	101.6	99.382	107.25	112.62	109.11	103.59	98.684	110.77	99.271	105.23	108.18	97.261	103.72	99.434	102.06	106.42	97.354	99.413	100.71	101.39	100.35	105.31	104.49	104	111.04	106.03	99.853	95.306	106.39	104.15	97.119	100.89	100.89	103.13	99.246	107.81	101.21	99.917	105.15	103.55	103.77	107.65
119.13	104.08	106.89	120.14	107.55	105.6	113.42	109.68	100.76	112.85	107.55	107.8	104.86	107.07	120.91	110.61	112.38	111.42	104.66	108.01	105.82	110.37	118.34	112.7	115.96	105.71	113.52	99.3	108.41	114.67	103.47	113.64	100.82	101.93	115.62	118.14	111	102.54	110.63	105.41	113.78	113.34	106.52	110.07	109.02	114.5	106.93	103.03	114.91	106.15
97.376	102.33	96.532	94.552	100.19	92.842	100.9	97.175	101.65	97.527	101.45	101.3	101.21	102.99	94.121	102.89	97.823	106.51	106.72	95.115	91.969	99.613	114.25	96.688	97.926	98.228	98.784	101.72	91.687	102.06	104.25	102.22	109.12	93.909	106.55	101.73	100.22	103.4	106.9	98.354	99.46	103.39	93.429	95.576	103.88	107.97	106.73	92.533	101.31	110.21
101.51	107.68	102.61	99.583	99.823	102.54	106.88	102.91	104.06	102.18	103.52	102.84	108.23	108.73	103.89	97.197	99.184	103.61	90.503	107.6	110.16	111.43	95.466	109.25	106.7	112.42	94.413	109.02	102.13	109.59	112.3	112.78	107.25	107.32	97.599	109.49	100.23	110.61	94.678	105.71	97.692	111	103.97	101.02	111.4	102.89	107.36	106.53	105.15	97.413
99.681	106.35	98.11	87.269	97.401	99.836	97.436	83.103	94.697	95.858	101.29	94.469	104.71	100.28	102.21	104.88	103.08	101.7	95.486	104.45	95.803	99.458	96.745	97.809	99.319	99.007	92.997	100.3	96.298	93.442	103.43	104.42	92.8	97.693	100.9	101.89	100.37	88.953	98.165	92.473	94.411	99.854	96.068	99.249	107.01	97.369	104.09	93.511	94.889	99.849
100.62	106.24	102.8	108.8	96.21	113.5	105.12	111.31	108.07	111.81	112.96	108.65	103.1	107.47	107.48	97.605	105.98	102.02	113.16	109.41	103.31	99.008	108.47	104.69	111.36	102.85	99.323	112.6	107.79	107.79	105.25	95.875	111.24	101.37	117.94	112.09	112.56	107.27	97.361	103.54	106.29	97.979	107.25	108.44	106.16	115.34	110.81	102.77	109.72	98.314
93.83	92.596	98.02	98.161	105.38	86.015	104.66	109.01	97.781	92.035	100.92	98.234	99.598	98.906	97.191	95.544	105.99	108.38	101.97	99.653	96.662	98.895	99.116	98.486	90.257	90.673	103.75	103.59	100.44	95.344	96.858	97.023	100.91	100.64	107.39	97.67	95.528	102.37	101.54	92.371	104.32	100.54	92.975	95.397	99.337	94.79	100.23	97.629	91.861	99.394
108.28	108.68	104.86	104.24	109.17	106.83	107.22	115.85	110.39	105.2	111.97	110.85	104.34	103.4	105.64	110.06	102.24	109.76	97.514	94.411	102.77	109.88	106.53	107.95	95.277	108.39	109.47	112.91	108.72	102.23	102.6	107.19	104.91	105.79	97.592	104.55	104.32	112.56	112.7	106.63	105.03	110.08	112.57	109.47	96.911	98.304	111.68	106.79	110.3	109.99
92.165	102.04	96.458	104.25	94.604	94.437	90.002	96.518	94.995	102.02	101.22	105.47	104.83	96.575	92.633	101.14	103.21	104.72	94.869	104.83	96.67	99.171	101.93	94.9	95.847	100.88	86.778	91.802	92.631	96.532	92.886	101.26	100.67	96.872	94.225	84.387	97.498	97.042	102.29	92.205	96.993	101.01	107.33	96.129	91.421	103.02	95.656	91.247	95.4	90.469
97.746	113.64	107.77	113.23	103.29	104.65	101.82	107.04	106.97	98.925	111.18	107.47	104.03	107.38	105.84	105.18	109.92	106.12	98.727	110.51	100.51	104.08	105.77	100.95	108.6	110.22	102.93	108.16	105.59	106.49	95.745	106.07	97.545	102.18	108.82	111.78	101.65	94.116	96.831	102.17	107.74	97.409	113.31	101.44	96.667	105.31	112.94	110.45	106.66	112.21
105.11	112.68	108.32	101.5	114.37	110.14	110.47	102.24	101.12	109.1	105.22	108.83	108.89	99.344	101.87	104.16	112.44	109.09	102.09	100.71	105.9	114.15	99.986	104.23	101.16	103.23	107.29	105.02	103.69	105	109.27	108.4	103.31	109.67	109.37	101.1	102.37	105.63	107.79	109.29	108.02	97.893	100.58	106.56	97.01	102.89	107.77	101.5	100.74	104.35
91.384	89.848	105.09	100	100.59	99.798	95.378	104.14	96.243	91.822	97.535	104.95	86.883	98.346	103.31	93.249	103.77	104.19	95.734	103.75	102.66	90.99	104.71	95.131	88.754	98	104.6	98.383	104.4	103	105.53	102.86	103.41	98.24	95.222	105.63	106.64	100.39	99.036	100.61	106.02	97.654	102.56	97.368	104.49	92.249	98.501	105.74	97.639	100.57
110.33	111.69	109.2	113.64	121.56	103.64	101.71	104.93	115.98	102.51	108.6	104.82	110.12	110.29	106.58	101.74	110.13	105.94	104.21	112.52	116.37	102.73	105.31	110.39	110.3	113.81	115.66	112.4	107.51	107.23	108.42	108.95	104.51	104.28	107.4	106.11	104.45	115.28	108.85	110.93	104.88	103.52	105.98	112.29	110.04	110.21	108.03	103.45	99.676	115.26
107.21	97.122	98.308	98.128	97.216	100.67	103.33	101.72	96.072	94.478	92.586	98.892	101.83	98.514	100.63	96.049	102.02	102.48	104.82	96.862	102.33	86.262	107.43	94.277	104.87	102.35	104.82	98.986	92.984	98.457	96.427	98.406	101.84	104.27	97.641	104.03	94.317	99.572	101.17	94.42	104.18	104.55	103.91	103.97	100.31	101.04	95.544	108.64	106.35	112.85
106.39	112.23	111.04	105.47	98.448	106.44	106.39	109.61	107.44	112.48	117.95	109.19	110.84	103.66	100.46	96.412	99.437	114.33	109.36	122.82	107.17	103.23	102.04	100.31	108.06	116.51	104.04	114.95	112.43	114.38	103.02	111.62	112	121.51	112.25	101.72	108.05	107.29	114.87	100.64	122.64	111.84	106.66	112.92	107.84	96.795	109.28	102.92	107.83	112.24
113.69	102.08	108.34	101.39	99.267	109.58	116.63	100.95	109.12	109.65	110.59	111.57	107.2	100.91	99.648	102.45	108.31	108.77	112.49	102.76	108.61	108.49	105.29	109.38	112.79	98.614	103.19	98.243	110.48	102.12	99.217	99.157	99.318	98.036	111.6	118.64	112.22	108.86	107.72	109.54	95.602	104.08	103.92	105.07	102.52	102.76	107.27	114.22	109.59	106.21
111.86	113.06	116.14	105.22	112.23	110.27	108.73	117.42	114.39	101.44	108.21	106.05	109.89	106.65	111.07	112.38	112.31	108.52	114.07	101.09	107.19	106.31	111.51	111.89	101.79	111.19	101.87	104.5	116.13	111.04	115.78	107.77	99.31	112.33	111.65	112.03	105.85	109.02	109.9	109.68	99.948	101.53	103.36	112.03	111.01	113.54	107.43	111.21	109.91	112.73
103.47	107.87	92.822	120.27	106.22	109.46	109.56	103.42	104.71	111.65	108.34	118.06	112.69	108.55	109.3	120.16	106.7	101.97	115.36	116.26	104.26	108.57	104.97	111.81	108.78	110.08	105.72	108.55	109.85	101.25	111.64	119.14	108.05	110.43	112.92	105.77	107.26	111.03	113.8	108.3	102.34	112.11	115.26	105.36	110.49	118.56	106.76	105.63	112.72	115.63
101.97	98.289	93.388	106.06	101.19	99.389	99.208	107.55	97.044	92.483	98.1	107.25	99.818	99.297	100.86	98.106	103.42	106.87	101.88	112.1	98.966	102.12	94.063	102.49	113.61	102.62	108.16	99.304	108.9	99.936	100.28	110.08	90.761	110.63	100.57	95.734	98.661	91.409	103.41	101.05	102.99	105.57	98.925	99.56	95.475	105.33	97.78	106.72	97.116	97.072
105.95	93.286	102.72	100.89	107.95	104.99	106.62	105.34	109.36	98.708	99.334	96.683	111.39	105.02	102.78	111.38	96.604	105.06	94.035	112.95	102.25	103.37	103.99	105.66	106.8	98.922	111.08	105.1	109.75	115.77	106.08	100.63	106.84	97.269	107.67	102	94.417	105.58	115.33	106.09	109.41	105.88	108.48	110.71	104.57	98.961	104.35	106.48	106.54	101.94
105.44	102.74	105.92	97.062	94.28	97.122	111.11	106.85	101.22	97.118	98.372	97.782	103.61	100.09	93.173	97.409	100.08	104.87	93.459	91.142	102.35	100.62	97.233	111.36	100.73	92.533	93.541	97.574	98.939	106.17	106.15	105.22	103.75	106.45	94.362	102.24	98.822	93.107	95.301	100.46	97.672	100.58	98.406	100.55	94.826	102.6	101	99.285	105.38	100.52
103.56	97.3	111.92	100.78	104.69	104.2	106.45	111.17	100.17	104.25	100.86	101.81	112.71	103.15	101.84	106.2	104.7	99.509	109.02	98.673	107.84	105.15	108.8	102.35	108.8	110.37	104.05	106.47	109.6	107.34	101.53	102.24	102.59	102.02	103.89	102.94	105.35	108.1	100.2	102.91	103.23	113.96	113.54	100.39	101.06	102.21	107.78	106.86	105.35	101.3
112.09	111.54	108.72	111.14	108.77	107.84	110.32	108.37	104.46	111.26	113.11	110.05	93.88	104.52	115.56	110.72	105.12	106.28	100.01	108.64	102.28	115.02	100.23	105.56	101.27	108.03	105.71	101.81	101.33	106.94	111.06	95.073	106.63	114.92	111.08	107.13	110.67	111.09	107.17	110.1	110.83	106.71	111.35	117.75	107.32	103.51	114.37	102.45	114.41	111.65
101.2	105.38	104.04	107.77	116.25	99.544	103.64	98.713	113.95	105.48	108.31	103.27	107.11	108.5	107.91	107.74	107.76	114.62	98.052	101.84	107.01	103.86	111.78	103.89	99.056	114.71	105.42	107.45	98.647	107.43	95.709	106.46	110.17	107.33	116.66	114.33	107.05	97.868	105.74	108.43	107.05	94.693	110.53	124.77	101.63	116.47	109.06	103.74	110.44	111.58
79.302	99.35	93.859	103.27	96.017	99.037	105.13	100.19	91.913	96.532	103.86	102.48	93.742	90.431	102.41	100.77	103.36	101.82	107.56	99.425	78.506	96.285	108.04	101.3	109.77	95.227	93.999	100.72	105.15	98.694	96.969	93.847	109.42	94.87	94.782	86.845	96.887	91.361	97.727	97.831	102.95	99.561	103.88	101.68	99.577	87.486	103.28	104.99	96.042	97.984
102.89	107.27	101.88	108.22	107.56	110.95	102.51	110.41	99.249	115.4	110.77	102.79	107.45	104.07	109.4	103.06	112.86	102.23	105.99	111.59	117.57	107.73	113.77	110.67	105.27	105.74	123.12	111.11	116.22	108.79	107.06	107.29	109.63	102.88	105.76	107.92	111.11	109.2	113.47	112.16	108.24	118.35	104.53	106.86	101.69	107.71	110.03	103.02	113.12	109.07
113.04	109.09	103.89	104.02	109.44	107.8	99.676	104.84	109.39	105.08	102.17	105.79	95.786	108.73	95.762	102.6	101.88	109.28	105.48	110.77	109.44	110.17	98.226	105.25	103.35	102.88	116.13	106.66	105.03	98.138	112.41	103.05	110.48	99.721	106.63	102.56	108.99	103.98	108.08	108.39	105.28	107.04	108.91	105.28	109.55	100.78	109.38	113.96	107.92	112.3
108.91	111.43	106.53	95.679	100.95	100.64	100.48	99.158	111.32	102.11	103.13	102.41	102.99	108.2	108.05	111.59	100.72	103.08	103.05	111.1	108.15	100.75	106.47	110.39	105.27	106.12	108.71	109.79	100.86	95.236	112.51	102.76	104.29	109.25	107.17	98.933	109.29	111.03	112.76	110.65	104.94	107.4	103.37	101.55	102.45	104.76	106.4	116.77	110.31	104.82
103.32	106.75	99.935	111.27	110.05	101.17	111.34	111.13	107.63	122.4	108.63	107.62	109.52	108.78	109.81	115.7	101.82	107.06	111.14	117.19	109.13	111.75	114.62	117.73	102.25	99.446	101.33	117.76	112.35	98.317	109.75	100.97	107.86	111.69	107.7	100.01	102.97	111.42	111.01	110.1	104.08	107.74	114.53	104.92	119.48	102.9	102.5	104.07	105.6	111.66
99.354	104.35	115.08	114.52	109.76	106.32	109.9	104.31	103.67	109.67	102.04	94.07	103.29	106.07	103.94	106.14	111.73	104.24	102.56	101.64	97.368	107.25	102.89	98.04	104.01	106.77	104.84	103.73	107.44	95.684	105.91	106.98	111.11	98.792	104.79	103.93	104.18	107.48	108.82	109.83	108.95	101.89	116.8	100.98	102.71	119.1	107	106.83	100.78	106.55
105.76	109.21	112.95	113.98	106.56	100.7	106.04	108.34	105.75	107.66	97.06	107.18	104.73	98.064	99.845	105.54	108.39	108.18	104.16	102.67	110	95.522	101.28	113.67	107.08	103.37	104.83	108.68	103.85	103.64	105.19	108.22	109.86	99.265	107.24	104	106.12	101.41	104.06	102.97	105.08	103.59	103.94	105.59	109.94	105.69	102.58	104.33	104.36	109.3
111.3	104.69	114.48	99.512	111.86	109.63	103.3	108.67	109.74	107.08	108.01	115.21	111.96	115.49	107.7	114.54	110.48	118.69	108.15	109.79	120.39	98.819	108.16	105.42	102.55	102.51	120.35	108.18	113.97	101.56	107.7	103.02	111.53	102.36	105.94	117.63	108.39	111.26	111.88	109.94	112.69	103.06	104.52	112.34	112.54	104.38	104.34	107.96	109.22	105.42
98.907	100.63	105.47	106.98	103.44	104.95	105.19	103.68	107.52	115.23	106.63	108.07	110.77	102.12	104.6	106.46	112.14	109.53	101.66	105.73	115.38	103.9	103.62	107.14	106.78	108.42	106.26	115.09	110.21	104.92	104.83	102.71	105.73	99.512	110.83	106.76	109.87	116.12	100.19	102.9	105.45	106.62	103.17	110.49	108.24	105.98	104.56	108.95	99.551	106.72
106.78	105.24	105.81	104.32	98.929	103.27	98.362	105.07	105.39	100.62	102.81	107.32	107.51	107.9	97.236	105.37	110.89	100.26	102.47	107.58	113.34	106.71	107.28	115.63	107.77	108.1	96.126	111.28	104.05	105.15	98.187	101.69	110.16	103.46	101.08	97.44	108	100.4	111.45	104.64	104.33	107.77	113.37	110.12	112.82	103.15	104.06	103.13	111.16	106.89
100.02	104.24	98.784	96.47	106.09	105.53	105.98	95.875	104.53	98.243	102.49	101.11	94.852	97.453	99.821	103.99	102.47	106.7	100.88	93.733	103.48	104.49	99.657	98.055	104.85	108.6	110.95	100.51	106.03	99.073	93.89	110.61	103.05	102.96	104.79	99.289	102.57	111.79	108.03	103.01	95.285	99.264	98.467	99.392	100.85	105.9	105.26	102.68	103.43	97.012
102.39	109.74	103.33	94.621	103.67	108.17	105.27	110.98	109.63	97.225	99.135	97.818	99.424	93.496	100.76	114.29	105.72	111.45	98.218	104.83	100.5	101.23	107	109.72	113.96	110.99	110.39	106.34	101.6	109.99	107.75	111.26	103.77	107.03	106.95	109.32	101.15	103.09	95.915	112.26	102.58	106.97	111.51	103.58	113.89	108.75	106.41	107.06	110.74	104.73
102.53	107.93	107.1	95.912	109.13	106.13	104.42	96.351	108.17	107.68	104.17	109.24	112.96	103.6	107.74	116.86	110.14	118.39	114.33	111.06	111.43	104.47	107.79	103.49	105.49	104.72	105.21	110.5	114.29	107.79	104.68	102.44	105.26	107.42	112.88	118.31	111.93	103.85	102.12	110.77	100.51	110.4	104.87	110.84	111.12	109.3	107.72	105.9	113.07	108.57
110.63	113.97	106.87	109.55	114.65	114.14	113.71	96.274	111.92	109.09	106.15	99.907	110.57	106.49	106.77	107.53	115.77	112.09	106.38	117.89	112.78	111.96	118.7	108.88	103.37	104.64	104.68	106.03	109.17	103.45	117.59	101.03	99.036	106.05	104.2	109.76	102.22	116.33	104.92	109.45	111	109.69	108.88	114.72	107.07	102.62	104.72	114.31	114.63	108.19
116.15	110	103.59	99.951	106.36	109.42	110.83	107.2	104.72	100.81	99.954	110.45	106.79	113.31	115.44	102.41	107.64	99.187	103.59	113.23	113.07	94.822	110.91	111.38	109.38	104.75	101.07	114.28	101.89	110.21	100.9	91.989	108.77	100.79	106.66	106.51	109.72	106.83	100.65	102.16	107.02	108.01	123.05	108.42	109.72	104.37	104.44	109.25	105.26	108.92
111.56	114.81	103.98	110.48	105.85	112.89	103.82	110.99	104.23	101.1	107.49	112.86	105.74	117.59	104.5	105.53	108.3	104.37	105.1	111.89	106.05	102.79	106.06	116.28	114.51	104.39	108.23	109.43	105.45	105.55	100.93	111.24	118.71	103.86	107.53	110.9	101.8	110.98	102.1	111.44	107.09	90.283	103.13	104.14	108.22	113.51	102.49	109.4	108.79	108.71
103.07	100.46	99.195	102.26	109.79	111.14	106.6	107.1	112.03	111.09	100.35	105.42	103.54	113.86	102.8	101.74	113.75	109.69	111.59	100.8	105.58	107.96	112.06	94.776	111.7	102.41	109.88	110.54	115.65	102.12	102.81	110.07	106.92	106.75	100.23	111.97	97.33	102.56	113.68	104.48	110.03	107.76	111.93	105.27	110.14	109.57	109.9	105.49	95.8	99.635
103.51	101.34	107.63	112.14	106.43	100.66	100.13	97.667	101.61	106.48	99.067	103.62	109.84	113.4	104.64	98.935	109.69	105.32	115.35	105.12	107.97	101.99	102.79	103.13	106.69	103.93	101.53	110.49	105.76	100.21	105.87	100.74	108.99	99.767	110.71	108.9	102.51	110.32	109.27	102.09	104.76	112.91	105.46	110.37	99.488	100.36	108.55	108.99	111.17	110.39
104.02	98.961	99.235	98.503	97.087	109.95	88.141	91.182	98.1	98.361	101.65	97.288	96.614	100.75	102.79	103.14	102.53	103.26	92.643	99.792	89.349	87.293	98.474	95.144	98.113	96.779	104.98	93.408	88.976	103.33	90.792	95.222	90.855	100.54	87.349	101.99	89.505	95.571	108.06	94.502	94.497	90.051	95.586	89.3	100.89	88.885	95.797	104.05	102.23	99.191
107.09	99.289	107.36	109.53	104.86	110.13	105.89	108.78	102.43	105.18	104.1	111.64	111.39	101.68	109.31	106.43	104.73	100.82	102.94	103.21	105.79	93.256	106.82	107.38	105.85	112.77	95.806	106.83	100.74	107.03	102.32	104.7	105.38	101.26	105.9	95.776	104.59	97.394	99.148	99.022	96.98	99.052	106.1	109.54	114.12	105.09	101.41	107.61	106.9	111.51
100.86	97.317	95.062	100.87	101.4	97.529	110.65	100.85	99.963	97.595	90.307	107.26	104.55	104.32	99.268	107.62	93.758	104.36	99.847	107.68	98.567	93.962	87.861	90.996	93.774	93.86	102.69	95.463	93.626	99.96	102.81	100.17	102.15	93.575	99.185	86.627	93.219	109.6	98.273	94.537	95.526	95.291	98.476	99.765	94.679	102.06	103.24	97.68	106.71	103.66
110.5	104.22	115.93	96.276	101.36	113.27	105	101.89	113.07	99.245	114.57	105.29	103.14	103.91	108.81	103.57	107.4	106.36	97.155	103.48	99.82	100.42	101.73	109.53	100.87	102.05	105.88	101.31	108.98	106.15	100.94	110.41	99.656	105.33	106.8	100.74	95.949	110.03	109.98	117.83	107.7	100.73	110.25	97.094	107.4	101.47	111.54	99.236	104.9	102.45
108.72	109.12	110.1	107.86	113.83	105.92	109.8	106.64	112.77	114.03	104.51	106.26	112.6	111.28	112.72	101.6	115.8	104.92	108.57	117.34	113.27	110.89	112.63	111.7	111.36	113.63	113.17	104.53	115.91	114.5	107.92	111.76	107.46	112.75	108.93	109.48	98.528	107.13	100.02	109.42	109.57	108.68	116.41	111.15	103.95	109.31	113.92	116.71	110.08	107.47
104.45	100.41	111.21	106.06	99.979	100.29	97.934	111.8	113.1	103.72	99.46	104.73	102.89	103.05	112.07	109.91	104.29	105.78	110.83	109.36	103.45	102.43	102.78	107.79	102.48	105.26	107.42	107.56	106.34	118.47	107.68	100.3	96.244	109.63	105.98	102.67	110.15	103.68	97.968	105.77	101.89	107.93	101.27	108.63	103.87	114.63	108.26	112.71	97.5	103.07
106.01	111.13	102.66	108	108.94	106.08	103.33	109.4	94.163	94.795	109.66	101.6	106.51	98.231	111.58	107.43	99.769	107.97	101.16	109.43	110.85	106.39	102.4	108.54	98.751	113.23	106.07	112.91	109.58	111.71	108.76	99.168	106.07	98.969	113.25	109.26	107.98	107.7	104.69	100.04	111.26	109.4	103.91	106.16	96.929	104.42	118.89	109.73	104.15	103.1
[truncated: 150 more columns]
