# Supplementary material for: Genetic dissection of main and epistatic effects of QTL based on augmented triple test cross design
Source: PLoS One. 2017 Dec 14;12(12):e0189054. doi: 10.1371/journal.pone.0189054 (PMC5730204; doi:10.1371/journal.pone.0189054)
Supplement: S10 Supporting Information — (ZIP) [file pone.0189054.s010.zip › z6_650_0.5_10.csv]

106.87	104.39	106.38	104.84	109.1	101.99	105.76	105.55	106.31	105.82	102.03	105	106.76	106.29	106.51	106.61	105.98	106.28	106	104.33	107.2	102.45	104.01	104.34	103.18	105.61	105.15	105.87	104.61	103.44	104.42	106.93	105.32	107.06	105	106.28	105.89	106.48	108.39	104.03	104.63	106.38	105.3	103.81	107.52	103.41	104.92	105.37	106.31	107.04
107.19	107.33	108.41	108.88	108.07	107.83	109.28	107	108.56	110.42	106.43	108.81	108.21	106.89	110.08	109.31	108.3	108.23	107.16	105.42	112.53	110.24	105.79	109.28	106.04	111.1	106.65	108.17	107.25	107.03	108.8	107.56	107.7	106.82	110.64	106.9	106.79	109.83	105.49	110.62	109.63	110.6	106.35	105.37	106.6	110.89	107.09	108.54	108.74	107.71
107.75	106.51	107.38	106.01	105.61	105.22	104.79	104.65	105.42	104.67	108.74	106.29	107.28	106.49	106.6	108.54	102.72	105.59	102.01	103.47	106.88	105.14	107.03	106.47	103.25	106.39	105.58	106.08	105.41	106.83	106.58	105.77	105.45	108.12	105.77	106.58	108.61	105.57	105.19	104.6	102.84	104.63	104.73	106.85	107.32	106.84	106.1	107.03	103.96	101.45
109.91	108.68	106.73	109.5	109.54	106.95	110.71	106.21	107.13	107.59	108.15	109.79	105.55	110.85	108.35	109.53	109.59	110.21	107.71	111.23	106.38	106.52	109.55	107.6	106.17	109.31	106.43	109.53	109.8	110.39	107.79	107.15	108.05	109.16	110.85	110.46	109	107.69	109	108.7	106.78	109.98	108.38	108.81	112.54	108.49	107.72	110.09	108.73	109.29
106.73	105.26	106.97	107.95	109.93	108.06	103.52	106.65	105.55	106.23	107.8	106.64	105.93	106.16	104.84	104.86	107.17	106.75	107.46	105.81	103.34	106.12	104.78	106.86	109.61	106.95	108.49	101.39	104.63	107.75	104.14	106.6	109.99	105.21	110.53	104.44	106.36	107.57	107.24	107.47	106.26	107.34	107.62	105.49	104.48	107.33	108.02	104.92	105.77	105.43
106.03	105.26	102.92	108.42	105.45	105.31	104.72	106.12	104.39	104.77	105.51	105.24	109.14	106.24	103.8	105.18	106.92	106.17	107.81	107.55	107.07	105.2	108.82	108.36	104.67	104.35	106.11	105.98	105.3	106.93	106.01	108.26	107.97	104.15	103.68	106.78	107.44	105.42	106.34	102.13	102.71	105.83	105.66	106.04	103.61	103.85	105.73	106.19	104.06	106.32
105.24	107.33	109.94	108.22	107.72	106.42	108.2	108.02	102.67	106.76	103.18	107.45	108.58	103.73	107.12	105.67	104.15	106.53	108.13	105.63	105.17	108.78	108.47	105.89	104.69	104.89	106.89	105.87	109.59	104.15	103.13	108.09	106.17	105.75	106.3	104.92	108.71	103.43	106.06	107.01	105.33	109.11	103.93	106.79	105.23	109.15	104.05	105.79	104.45	105.52
108.58	109.94	105.57	107.09	107.39	106.23	105.87	108.94	110.96	105	106.36	106.94	110.25	106.38	107.55	108.33	107.09	104.58	105.54	104.61	105.59	104.83	105.6	107.78	107.25	105.85	108.38	107.3	107.53	100.71	110.75	107.59	108.43	104.81	105.71	106.31	106.5	108.58	105.83	107.82	109.63	108.28	104.36	107	103.47	104.69	106.12	104.57	107.89	105.61
97.695	97.507	97.952	102.64	99.882	101.65	96.516	98.821	96.831	100.29	98.794	100.2	97.951	98.739	100.36	98.854	96.212	98.225	98.288	99.16	100.86	99.813	97.181	99.379	100.19	97.374	97.782	99.088	100.51	98.689	98.881	98.932	100.19	98.826	98.259	96.687	99.153	98.46	97.779	99.141	98.363	98.136	99.844	98.215	98.749	98.593	98.469	99.527	97.849	99.095
108.75	109.34	109.46	108.51	108.13	102.08	105.49	105.35	106.26	109.88	102.74	102.46	103.79	108.62	107.76	109.27	105.99	106.17	108.19	104.57	107.21	107.8	105.04	105.34	104.43	108.13	104.55	103.06	109.02	104.21	105.03	104.98	103.6	105.49	103.82	106.99	105.21	107.77	111.99	106.67	105.04	107.05	105.11	107.75	109.17	109.08	104.5	107.05	105.94	108.03
105.04	105.32	107.9	105.94	104.38	106.14	103.66	102.93	108.19	106.49	108.34	106.35	104.35	104.17	104.46	105.89	105.26	103.71	104.61	105.59	104.91	105.26	106.37	106.59	104.67	104.13	104.77	104.74	107.44	105.2	105.17	105.89	107.44	106.15	102.55	107.05	101.79	105.83	107.91	105.8	108.55	104.25	104.99	107.92	108.23	103.68	105.98	104.24	105.03	108.07
108.66	107.97	103.88	108.04	105.89	106.66	109.43	109.34	108.15	105	107.16	106.79	107.36	107.01	106.12	109.44	106.29	106.68	106.73	108.1	102.52	104.91	106.38	106.79	106.8	105.38	103.48	106.66	105.82	104.62	106.63	104.96	106.85	105.65	104.53	107.73	107.43	106.68	106.62	108.92	106.46	105.21	109.15	105.43	109.1	103.01	104.95	104.56	106	105.39
105.67	107.14	104.95	102.34	106.42	105.09	104.97	105.92	104.74	105.23	103.89	107.16	104.76	106.84	109.98	105.5	108.98	106.16	107.57	105.21	105.23	103.16	108.95	104.92	105.33	105.81	104.71	106.09	103.97	107.94	108.99	106.12	106.74	104.17	105.31	104.87	105.56	104.44	103.04	105.5	106.32	104.76	104.81	104.5	101.2	102.9	104.51	106.62	107.88	108.31
108.73	105.4	105.79	104.65	108.92	106.11	106.67	103.29	105.3	106.98	105.24	105.41	107.47	107.24	107.12	105.8	104.67	106.55	105.78	108.24	107.93	106.04	105.54	108.17	104.17	106.73	106.81	106.45	107.53	104.77	107.64	106.25	105.76	105.33	105.25	107.58	104.49	108.28	107.94	109.46	103.83	105.8	106.91	106.93	107.75	104.95	107.77	107.24	104.44	104.4
98.378	100.11	98.572	101.93	98.86	97.582	100.12	97.633	100.44	97.579	98.122	98.012	100.59	99.91	100.77	98.932	100.9	102.98	98.617	100.46	98.987	96.772	97.821	98.534	99.833	99.091	99.182	100.21	98.815	98.453	98.185	101.16	99.583	98.098	98.616	97.934	96.909	98.772	99.549	98.798	100.99	96.916	100.48	98.03	98.409	98.182	100.26	96.748	100.29	100.54
108.61	109.81	111.17	108.32	108.05	108.88	109.77	108.55	111.07	109.59	109.02	113.3	106.58	107.94	108.72	109.09	108.97	110.01	107.51	108.39	105.98	107.03	109.98	109.65	106.93	108.09	107.2	107.35	107.98	107.59	107.13	110.87	108.16	108.83	109.06	109.19	109.94	110.62	105.49	110.9	107.61	108.45	106.6	109.8	108.34	111.43	106.89	110.23	109.33	108.05
100.72	99.341	100.38	99.047	101.08	97.921	101.01	100.06	101.83	99.787	102.42	100.81	100.05	98.699	99.457	101.37	100.4	98.858	97.008	101.53	99.801	100.53	97.46	96.8	98.148	99.8	99.5	100.29	99.399	100.74	97.78	100.95	100.47	99.652	101.35	100.19	99.66	97.216	99.645	99.88	98.245	100.95	99.626	99.764	102.46	101.59	98.47	99.289	100.96	101.33
105.88	106.9	106.59	109.99	109.25	106.13	106.72	106.08	108.65	104.35	106.71	107.84	101.92	105.1	106.2	107.34	105.06	107.53	104.02	107.34	108.33	107.14	107.26	106.92	108.31	110.72	106.53	103.42	105.3	103.43	107.99	104.11	107.89	106.12	107.77	107.77	104.75	106.25	108.37	105.46	106.11	104.47	108	107.96	106.85	105.45	102.97	106.69	106.98	106.69
110.62	106.77	110.76	105.01	108.89	109.76	113.7	106.77	106.89	106.78	108.83	109.51	110.14	111.3	109.92	108.26	108.39	107.36	109.53	110.03	109.1	107.71	106.27	109.93	111.37	108.87	109.7	105.84	105.9	106.17	107.96	107.67	107.95	107.68	109.06	106.46	107.9	109.13	109.07	108.23	106.17	110.89	108.68	107.37	107.48	107.56	108.22	106.25	109.19	108.19
106.47	105.29	106.97	103.89	106.63	106.08	103.85	104.45	106.25	106.37	104.18	105.82	104.37	107.5	104.14	106.71	107.95	104.32	107.61	108.11	107.82	106.28	107.24	104.54	106.04	107.92	104.29	108.6	105.85	105	105.99	106.83	104.74	105.58	106.31	107.26	108.52	105.8	103.04	104.17	103.05	106.45	108.16	104.1	105.51	105.53	106.97	104.76	106.71	106.94
101.41	101.41	102.85	103.04	100.23	100.19	102.6	101.96	100.68	100.49	100.07	101.51	101.21	101.64	99.453	102.53	101.59	97.759	102.16	96.829	100.64	98.806	102.22	100.11	96.265	100.02	100	101.39	99.475	100.07	103.25	102.62	105.5	102.05	103.56	100.94	99.852	101.42	102.51	99.818	98.206	101.39	104.17	100.59	99.678	101.44	101.85	99.907	100.92	101.15
109.77	108	105.31	106.65	111.04	108.14	107.46	105.35	108.61	108.72	107.85	107.95	105.92	111.41	109.04	106.98	107.31	108.66	106.83	107.94	107.78	107.77	109.49	108.27	108.55	108.86	109.1	109.99	108.62	105.26	106.97	109.71	108.24	108.73	108.94	108.04	107.43	107.85	108.67	107.83	108.83	107.25	108.06	107.12	107.76	109.4	105.61	107.81	107.62	108.91
104.89	106.69	106.3	105.16	104.39	105.08	105.55	105.57	107.72	104.3	103.62	104.63	105.53	105.77	103.63	106.31	106.27	106.27	106.95	103.06	105.57	105.31	108.56	107.44	107.31	106.46	106.16	106.67	104.79	104.77	107.67	103.96	107.85	103.29	106.12	106.79	104.49	105.53	108.42	104.97	101.33	106.35	104.1	106.82	104.57	103.76	109.91	106.84	105.05	105.98
100.83	99.387	99.909	94.614	98.438	98.905	98.955	99.52	99.063	96.625	98.285	97.481	97.606	98.003	99.354	98.837	98.429	98.764	102.47	98.676	97.033	96.994	100.61	96.451	99.243	96.28	98.265	98.624	100.08	96.552	98.167	95.556	99.578	97.024	99.203	99.035	101.79	100.21	96.154	96.097	98.921	97.999	99.346	98.968	98.497	99.797	96.831	97.071	97.747	100
109.12	108.57	110.96	107.87	108.15	107.97	109.32	109.65	109.39	107.94	111.18	110.18	106.17	104.58	109.26	108.51	107.79	106.45	110.39	111.87	108.85	107.33	109.67	107.16	107.55	110.76	108.89	108.58	108.27	108.33	109.55	110.54	105.55	107.11	106.74	109.47	106.54	105.86	108.02	109.55	108.65	107.15	109.23	103.86	106.48	110.4	108.71	108.85	106.49	107.9
109.36	108.21	110.61	109.37	108.38	110.26	106.36	105.46	110.66	108.19	104.71	108.14	105.99	109.04	107.64	108.78	109.47	112.06	109.42	106.89	106.91	105.37	109.55	108.68	106.96	108.06	109.46	110.48	105.33	108.47	108.66	105.81	105.04	107.4	109.33	110.4	105.22	109.42	110.16	109.8	107.78	107.71	108.11	111.98	109.89	110.39	110.61	108.68	106.59	107.13
109.73	108.99	109.92	105.89	108.58	107.07	108.03	108.74	105.92	108.02	109.28	108.71	107.42	109.12	110.66	107.65	107.22	108.21	108.32	109.94	108.37	110.58	109.46	107.48	107.92	108.43	106.84	108.32	108.88	109.33	108.35	104.63	105.95	108.39	107.11	109.38	106.91	108.61	109.46	108.2	107.36	111.68	106.07	107.42	108.12	107.58	107.9	109.11	107.29	105.43
103.83	104.4	104.89	104.84	104.33	107.01	106.31	106.21	107.44	106.28	102.34	105.58	107.05	108.68	105.2	108.44	107.68	105.74	106.01	104.79	106.14	104.7	108.68	104.34	102.88	106.86	108.75	106.47	105.15	107.03	101.52	106.92	103.35	106.3	104.87	107.73	104.66	105.66	105.22	108.68	105.62	103.91	101.27	106.04	106.22	105.52	106.25	106.42	105.8	109.31
107.58	107.22	110.37	108.7	109.99	108.88	109.71	110.38	107.45	106.22	107.14	110.28	107.06	107.37	109.46	110.46	107.82	105.31	108.96	111.6	105.67	107.14	106.13	108.54	108.35	105.68	109.1	108.08	108.28	107.73	106.31	108.99	107.59	107.43	107.87	107.46	106.91	108.47	109.73	108.73	108.42	109.22	109.17	107.69	109.01	107.24	109.61	109.46	107.32	108.12
112.72	109.02	109.3	106.13	110.99	107.9	108.33	108.97	107.36	109.44	108.05	105.81	106.79	107.52	106.42	106.92	106.37	110.36	108.32	108.37	109.01	108.81	108.17	107.7	110.56	110.42	109.28	106.49	109.35	109.18	108.43	108.07	107.99	106.22	108.76	105.53	106.14	107.62	112.04	106.29	107.17	106.47	104.89	105.01	109.3	107.47	105.88	109.51	107.5	108.35
106.24	105.76	106.8	104.06	106.55	105.25	106.52	107.19	105.69	103.57	106.1	104.22	108.99	106.98	106.81	103.61	108.41	105.51	107.58	106.07	108.51	107.3	110.04	104.09	107.36	102.87	105.68	102.04	105.73	106.94	104.73	105.59	105.62	105.2	108.51	103.71	105.91	106.11	104.2	105.2	102.93	104.43	103.85	102.55	104.68	102.07	106.17	107.08	107.01	103.33
109.3	108.46	110.04	106.97	106.82	108.04	108.67	107.47	109.08	107.23	107.89	107.54	107.03	103.57	107.58	109.22	105.91	105.71	107.22	108.25	108.97	108.13	105.98	108.06	109.69	107	106.32	109.36	108.45	108.26	108.28	107.17	107.98	105.73	107.2	109.9	108.85	107.36	106.6	106.85	109.78	107.21	107.25	110.43	107.26	106.39	108.16	108.68	110.85	107.51
106.85	103.91	108.69	106.97	104.37	105.5	108.73	105.14	106.32	107.12	108.17	105.67	105.63	104.14	105.81	106.05	107.33	106.57	104.13	105.42	108.57	107.09	108.03	105.98	107.87	104.6	104.27	103.09	106.56	105.57	105.23	104.66	105.98	106.4	108.29	106.2	104.26	107.79	105.71	105.95	107.25	104.73	104.84	104.8	107.17	105.89	106.54	105.6	106.1	104.16
99.997	101.09	104.53	102.6	102.64	101.06	105.84	99.43	101.5	99.974	104.61	102.38	98.393	102.77	102.63	103.96	102.56	101.47	103.34	99.13	102.38	103.33	101.35	100.59	102.59	104.16	101.64	100.73	102.09	100.35	101.5	101.98	99.617	102.13	103.17	105.44	104.43	103.55	103.22	102.32	104.8	104.58	99.145	103.88	101.15	100.62	101.29	100.37	102.72	100.8
109.62	109.98	108.2	110.99	107.11	106.93	111.17	108.86	110.09	108.72	109.49	109.49	110.47	110.27	108.05	106.46	106.48	107.17	110.57	104.11	106.14	108.82	105.34	112.49	108.46	110.18	111.39	110.2	109.2	107.92	107.14	109.73	107.09	108.22	108.78	107.76	110.55	108.59	109.19	108.5	106.73	106.05	108.52	108.26	110.64	109.37	110.03	111.31	108.26	107.09
100.22	100.19	102.62	102.47	101.68	97.925	102.47	100.71	99.762	100.44	102.08	102.68	101.43	101.26	101.08	98.019	98.58	100.15	98.288	101.65	101.04	102.74	101.87	99.276	103.38	101.52	97.898	98.874	98.669	99.58	102.73	101.84	101.98	98.862	101.7	99.167	98.819	100.05	103.03	100.81	99.269	100.23	102.04	99.099	100.61	97.204	102.71	100.45	100.31	97.1
108.2	107.16	107.88	108.32	104.8	107.79	105.38	109.65	106.31	106.03	110.14	107.23	107.89	108.99	110.56	111.35	107.16	108.87	111.77	108.68	104.34	108.4	109.23	109.14	105.42	106.92	106.6	110.87	106.25	105.26	110.65	105.62	108.24	107.42	109.31	113.34	107.55	108.16	107.02	106.33	108.59	108.23	107.13	109.25	107.35	107.07	107.86	108.13	110.7	108.56
108	108.91	108.92	108.71	107.13	106.29	110.96	107.69	111.69	108.07	106.62	108.06	109.5	110.95	110.26	110.57	108.23	107.18	109.24	107.01	109.13	110.62	106.41	112.06	109.85	109.19	107.98	108.01	109.95	108.09	106.05	108.98	110.1	106.38	106.86	104.58	108.57	109.59	107.5	110.38	107.93	109.2	108.06	109.53	107.59	107.75	111.62	110.7	107.25	109.92
108.45	107.82	109.57	108.65	106.65	106.49	107.93	111.33	108.27	109.09	110.74	107.7	108.54	111.57	109.4	110.49	105.97	110.36	110.86	110.11	110.64	110.63	108.32	109.13	109.87	107.67	108.17	109.66	108.48	108.78	110.5	108.13	111.26	107.63	108.17	109.24	109.37	106.74	108.53	106.49	107.34	107.8	109.36	108.79	106.02	109.35	106.6	109.31	109.19	111.72
96.666	98.002	95.072	99.162	99.179	97.701	98.405	97.826	99.463	98.986	95.757	98.273	98.53	100.91	99.203	96.99	96.548	101	97.157	95.123	97.758	98.753	97.724	97.565	100.17	97.545	96.642	98.199	101.13	100.79	97.487	98.656	99.41	95.94	98.389	99.759	98.484	97.052	97.436	97.934	97.303	97.649	94.937	94.777	99.931	99.563	97.242	100.94	99.798	99.246
105.35	107.19	105.74	104.12	105.96	107.66	104.97	108.8	104.69	107.1	104.31	107.1	104.7	105.33	108.95	105.24	105.65	102.44	105.46	107.7	105.5	102.87	107.49	105.46	101.86	106.91	103.99	107.09	103.62	106.3	103.9	106.05	105.82	105.09	106.64	105.9	104.8	107.86	102.88	104.62	104.91	103.67	106.73	108.89	109.13	104.26	104.15	107.33	104.62	107.37
104.2	106.23	104.18	102.96	104.42	103.51	102.43	105.53	105.24	106.31	104.07	104.59	105.81	105.94	105.22	107.6	106.14	109.56	106.11	105.94	105.25	105.78	107.94	107.35	109.12	105.75	105.66	104.57	103.93	105.81	103.64	107.12	108.96	102.78	108.29	104.38	104.23	104.11	105.83	105.95	103.18	104.27	104.75	107.5	105.33	107.42	106.1	103.04	105.32	106.12
105.45	104.41	106.08	110.56	109.67	110	104.81	109.3	108.34	107.29	106.43	107.6	108.79	109.18	110.45	110.99	105.43	105.76	107.04	105.28	105.66	108.81	110.03	109.02	108.15	110.17	107.14	110.64	109.5	104.63	108.53	107.11	106.58	109.52	106.5	108.54	109.7	107.64	107.95	113.2	107.47	110.9	109.23	105.83	109.4	109.29	106.74	107.51	111.51	104.91
97.941	96.615	99.935	95.426	95.52	95.483	99.49	99.494	96.639	97.471	95.927	95.447	99.751	98.588	96.146	100.38	97.444	96.867	102.63	99.986	98.48	98.128	99.786	99.882	95.752	99.934	97.153	95.381	97.134	99.639	98.402	97.861	95.524	98.703	97.094	98.345	99.257	97.284	96.332	97.18	98.781	100.67	95.711	98.673	98.824	97.066	98.844	99.96	98.497	96.362
103.96	105.84	106.99	103.97	104	105.38	104.6	107.5	104.84	106.78	108.4	107.07	104.73	106.93	108.46	101.95	107.12	105.09	105.93	103.08	104.84	109.25	104.84	107.19	106.57	104	106.95	105.43	105.3	103.59	104.65	104.28	105.88	104.96	104.83	105.03	104.69	106.55	105.75	104.19	103.92	105.4	103.79	104.68	104.61	102.37	107.3	107.39	106.12	104.19
101.2	99.655	98.71	100.82	100.46	101.8	101.43	101.62	100.51	100.95	101.5	102.45	99.48	99.85	99.064	101.25	98.646	99.992	99.988	99.471	101.54	102.42	103	102.76	103.32	101.48	100.05	97.52	101.21	98.659	102.15	100.69	101.25	98.856	101.2	103.08	100.43	98.302	100.13	100.79	100.4	102.65	103.03	101.22	100.62	102.22	100.72	99.916	102.35	98.19
104.77	105.32	107.77	103.06	104.18	102.29	105.23	107.58	107.22	107.08	105.94	105.75	106.38	106.16	104.19	104	105.3	106.73	108.75	107.08	105.05	106.69	104.48	103.45	108.2	106.88	105.62	106.03	107.29	105.12	107.05	108.16	105.91	105.31	108.82	106.78	108.33	105.83	105.51	108.67	103.82	106.91	104.44	107.33	104.68	108.82	107.82	104.74	105.62	105.6
107.07	104.97	108.68	102.61	105.71	106.35	107	106.17	105.93	108.74	106.68	107.57	105.39	109.51	107.85	104.8	105.32	107.32	106.22	107.41	103.37	106.69	109.49	107.58	107.12	104.45	104.28	106.89	106.71	103.29	104.08	106.14	105.98	108.27	108.95	109.7	104.71	104.52	105.44	105.89	105.85	105.6	109.12	106.45	104.22	103.98	103.49	106.55	109.17	106.97
100.06	97.3	98.254	98.478	99.821	99.68	100.8	98.033	102.01	100.96	101.94	102.95	98.822	99.357	100.42	99.924	100.61	101.92	101.12	103.79	99.998	101.63	102.6	97.584	101.94	98.929	100.03	96.717	98.655	98.126	98.979	98.883	98.994	101.35	99.278	98.784	99.444	101.87	98.705	101.16	98.08	100.53	99.329	101.67	99.973	101.12	102.71	101.03	100.36	99.377
97.569	96.529	94.679	101.57	96.393	96.695	100.9	98.593	99.529	100.53	100.53	97.778	95.769	99.455	98.467	97.809	101.52	98.685	98.086	99.634	95.141	98.766	100.26	98.809	97.479	98.034	100.53	96.852	98.079	100.64	97.919	99.478	98.929	99.143	99.519	96.627	97.699	98.127	99.212	99.747	99.442	99.998	97.154	97.418	98.38	95.711	103.11	96.94	98.524	96.615
98.562	100.64	99.805	100.15	100.3	98.43	102.12	101.13	103.97	99.478	99.763	97.011	103.17	100.48	101.95	99.704	100.41	103.7	101.29	101.34	100.48	100.08	98.816	103.85	101.19	98.948	99.844	102.27	102.32	99.673	103.4	99.999	98.68	99.298	100.73	97.958	101.12	100.97	102.36	101.42	97.678	99.89	99.962	100.08	100.49	100.63	98.751	100.13	101.41	99.901
100.71	101.85	100.33	101.29	102.01	104.68	100.52	96.001	101.21	101.16	99.526	105.16	101.21	102.14	100.69	102.82	100.05	101.97	97.999	101.42	98.392	102.33	97.09	99.109	101.83	97.813	101.12	100.43	101.2	99.421	101.09	101.44	100.99	99.28	98.11	99.652	99.161	99.348	99.09	100.23	102.72	100.68	100.48	102.25	99.444	102.6	101.26	101.14	101.33	99.218
101.19	99.769	103.73	100.82	100.48	99.919	98.935	100.74	103.5	100.16	100.65	101.03	101.73	103.18	99.914	97.861	101.66	101.6	101.36	101.34	99.388	101.2	103.75	100.94	101.91	103.2	101.78	99.494	98.706	101.88	99.085	101.72	99.505	102.47	101.6	101.25	101.29	97.063	101.05	98.786	98.483	100.64	98.279	101.16	100.89	100.61	101.8	100.66	97.21	103.16
107.27	109.54	105.91	108.93	108.55	107.52	108.82	109.46	109.06	107.92	110.38	105.15	111.64	106.9	110.45	104.55	109.31	110.63	107.06	107.71	110.26	108.62	107.98	108.91	106.81	109.46	110.63	109.03	112.25	109.37	109.16	108.67	106.94	107.67	107.89	106.73	107.17	110.62	108.43	111.19	108.23	107.67	105.9	105.82	105.69	109.63	106.3	107.62	109.09	107.48
100.12	98.448	97.291	98.742	100.54	98.513	101.08	97.469	98.681	100.67	99.472	98.12	100.94	96.974	99.644	99.571	100.08	100.06	102.61	95.06	98.971	99.348	99.369	98.38	98.316	97.627	95.688	97.434	99.71	97.937	98.733	98.05	100.61	99.696	98.298	96.803	99.21	98.579	99.532	97.714	99.907	99.953	99.54	98.169	98.263	100.1	98.914	99.912	99.146	101
105.35	105.29	107.27	105.97	102	108.91	105	103.03	108.11	105.98	105.54	105.37	104.84	106.43	109.38	106.95	106.98	109.78	105.04	108.46	104.63	104.32	106.13	104.04	106.83	107.17	107.88	103.85	106.67	104.3	108.22	104.29	106.9	107.17	105.92	103.91	106.97	106.57	104.72	105.49	105.56	107.94	107.25	105.1	103.68	108.34	102.02	103.95	108.24	105.13
103.53	104.52	109.48	104.27	106.57	108.27	105.12	101.76	107.55	103.24	107.83	103.3	108.62	106.85	105.93	104.38	102.12	105.37	106.46	106.47	102.27	109.25	105.99	103.12	108.15	105.71	107.75	105.64	102.7	103.15	105.83	106.77	104.83	107.77	106.4	106.98	103.36	105.57	107.65	104.94	107.72	105.44	103.23	104.31	106.2	105.79	104.54	105.63	107.99	106.16
107.58	110.5	107.17	111.51	106.76	108.04	110.33	106.36	109.25	108.38	111.57	109.95	108.67	107.14	108.71	108.29	108.99	104.93	110.08	107.21	107.73	110.11	105.4	108.48	105.68	108.19	109.78	102.77	108.64	111.85	110.18	106.76	110.8	108.2	108.66	107.65	110.06	108.57	105.8	109.02	108.52	110.52	105.43	106.71	108.64	107.94	108.2	108.88	111.35	109.19
107.5	107.63	106.29	106.39	110.53	106.87	109.67	108.46	110.17	108.68	108.52	108.17	109.26	105.69	108.94	108.12	109.51	107.27	108.39	108.36	108.95	109.89	108.13	109.58	104.03	110.33	105.75	109.03	108.64	105.91	109.25	107.12	108.21	110.21	108.71	110.06	107.66	107.81	105.58	106.55	106.99	108.5	106.45	109.59	107.54	108.31	108.2	108.07	110.1	109.5
110.37	102.89	105.24	108.38	107.62	109.23	110.48	110.09	106.93	107.86	108.63	104.74	105.54	107.14	101.21	105.99	106.72	105.38	105.24	107.62	105.12	110.05	107.37	105.87	108.58	105.35	107	104.05	111.01	109.66	104.19	105.62	107.36	106.73	103.85	107.03	105.17	106.08	103.53	104.54	109.67	102.94	105.27	105.07	103.81	106.55	107.77	107.45	106.42	105.79
105.47	106.89	105.04	107.75	105.43	105.35	104.21	106.36	107.08	103.13	105.52	104.56	104.96	105.14	102.89	104.73	107.17	105.47	103.58	103.98	107.4	105.68	102.85	105.92	106.55	106.05	106.91	107.14	106.95	106.57	105.88	106.18	106.05	103.26	104.59	104	103.88	105.42	103.71	105.1	107.99	104.6	104.39	106.86	104.82	105.77	107.5	106.22	106.08	108.2
109.11	106.74	109.38	109.22	108.06	108.19	110.09	106.46	108.75	109.56	104.85	107.97	110.06	108.97	105.72	107.79	108.71	110.72	111.64	106.01	108.41	106.05	106.56	107.78	107.15	111.06	106.27	108.59	106.9	109.44	106.3	107.27	108.38	107.42	105.94	110.97	105.73	108.92	105.4	106.02	108.02	109.48	108.44	110.49	110.82	108.9	108.71	108.06	109.66	108.72
99.315	99.012	96.242	101.24	97.441	100.39	96.657	97.222	98.361	98.433	98.182	96.501	97.321	100.29	96.703	97.925	96.695	100.16	94.873	99.155	99.669	97.747	97.616	101.44	97.576	98.05	97.176	96.603	98.686	97.452	98.342	99.36	97.954	97.63	100.2	98.995	96.564	94.669	98.844	99.688	98.469	100.09	98.374	99.618	96.241	99.113	99.353	99.921	96.801	98.843
107.84	107.81	107.23	106.33	107.15	108.96	109.36	107.4	107.85	108.73	108.06	106.67	109.5	107.95	105.44	106.13	109.35	107.96	108.02	109.07	107.87	104.99	107.68	109.07	107.8	107.22	107.17	107.75	104.33	105.54	108.25	105.54	107.35	104.77	106.51	110.63	107.38	106.07	110.31	105.2	110.1	108.44	107.36	106.96	104.83	107.13	105.44	108.33	108.15	105.66
107.62	104.78	105.96	105.28	105.21	107.06	106.18	106.48	106.33	106.1	106.72	106.5	105.9	108.09	107.99	104.93	105.16	106.64	105.46	106.18	110.07	106.29	104.83	104.16	105.52	110.06	108.15	107.08	105.92	104.93	105.06	105.68	103.72	103.46	106.25	104.57	105.38	105.08	109.17	107.82	103.39	104.92	108.87	107.69	106.88	105.06	106.86	107.39	108.1	108.2
106.14	109.07	104.7	109.04	107.39	102.8	105.13	104.3	105.4	108.03	105.33	106.44	105.16	103.02	106.86	107.5	101.62	107.2	105.22	102.65	106.44	108.08	106.75	105.7	105.02	104.44	106.31	106.26	105.12	104.45	106.13	105.02	108.05	105.38	106.29	106.37	105.12	103.74	109.07	109.14	105.65	105.82	107.69	105.43	105.27	106.08	107.1	105.38	106.74	107.2
104.64	106.35	107.81	104.35	104.74	104.28	105.69	101.57	106.89	106.1	105.77	106.68	107.67	104.1	104.08	105.22	103.67	104.03	106.22	105.1	105.32	103.51	104.38	106.67	105.68	105.8	103.94	105.78	104.49	103.25	103.19	105.4	106.15	102.31	102.43	104.42	106.11	105.05	104.07	104.51	106.55	109.74	107.85	106.63	106.11	103.48	105.46	104.23	103.71	105.39
97.911	99.573	100.69	100.5	98.494	100.14	98.882	99.428	100.25	99.475	101.79	99.638	100.12	103.51	101.05	102.07	97.561	100.01	100.01	98.406	101.2	99.483	99.796	100.7	101.2	100.12	99.025	101.39	101.07	101.8	102.92	98.416	99.166	103.55	100.02	100.07	99.493	98.758	101.21	102.78	100.29	96.622	99.235	102.45	100.19	101.79	100.34	103.11	101.51	101.49
108.49	109.06	108.8	107.85	106.58	108.46	108.48	109.03	102.1	107.03	106.89	108.52	109.63	109.62	107.78	108.82	109.07	107.34	108.74	111.91	105.5	108.3	108.69	110.7	105.69	107.2	108.88	107.91	107.74	110.26	109.39	108.41	107.97	104.77	107.94	106.77	105.5	109.08	108.9	106.21	107.03	108.63	110.21	109.52	106.83	105.84	108.67	106.58	108.07	109.78
108.8	106.42	110.98	109.51	108.07	108.37	110.3	108.33	109.9	108.22	106.46	107.11	108.13	104.86	105.83	108.57	106.52	107.92	106.03	108.53	105.53	107.42	111.09	107.69	106.43	108.18	110.63	107.06	108.32	105.44	107.16	108.38	105.46	106.24	107.11	108.7	108.78	111.14	108.32	108.52	105.81	106.18	109.83	108.36	109.17	105.92	107.33	106.5	105.97	108.12
104.02	103.73	105	103.42	107.87	106.87	106.56	109.49	105.19	108.69	105.36	104.65	106.69	106.61	106.89	104.83	103.61	106.01	106.72	105.81	107.15	108.08	104.96	106.85	104.99	106.68	104.16	107.3	104.02	104.3	107.82	108.66	107.52	107.82	105.6	107.42	105.87	106.27	108.23	107.04	105.73	106.35	106.94	107.45	109.6	109.61	103.12	106.69	105.94	104.53
107.36	106.74	108.39	107.48	106.26	109.67	104.11	106.91	106.92	106.4	105.13	107.12	106.72	104.24	109.59	105.13	108.27	107.45	104.84	105.71	108.77	104.77	107.04	108.37	107.4	104.59	106.09	109.18	111.74	108.01	104.18	104.45	108.58	105.21	105.03	107.94	108.28	106.23	104.02	103.66	106.99	107.84	110.24	106.16	105.87	107.47	108.1	105.58	104.5	107.21
100.98	99.986	98.841	102.22	99.289	100.31	100.96	102.45	101.76	99.236	102.9	98.277	100.4	100.49	101.54	98.569	98.572	100.61	100.9	101.93	100.93	99.332	102.97	101.75	101.7	98.974	99.872	102.48	100.98	100.5	101.89	101.67	98.484	98.995	100.56	98.514	99.439	104.1	98.361	99.096	101.5	101.13	100.78	101.41	103.97	101.18	100.46	100.29	101.75	101.35
99.19	101.62	99.223	101.55	102.09	98.459	100.45	99.511	102.21	98.533	98.624	98.227	100.67	100.9	100.3	99.664	99.603	98.295	100.95	99.007	100.75	100.37	102.21	97.555	99.36	97.662	101.77	100.9	98.893	103.42	100.12	102.9	100.51	101.22	97.511	99.039	102.65	100.53	97.956	101.1	100.19	100.77	98.907	104.01	101.64	100.68	99.622	96.306	98.891	98.595
101.09	96.813	99.336	101.65	100.23	98.878	102.64	98.26	101.61	103.7	100.76	105.1	103.6	101.95	104.93	98.144	99.393	101.2	100.23	102.04	97.69	97.476	100.53	102.66	101.98	103.39	99.902	101.18	99.166	101.3	100.7	100.77	104.1	102.13	97.574	99.288	100.49	101.82	100.11	99.193	100.73	102.3	103.31	102.87	97.517	98.503	102.16	102.06	101.49	99.266
107.77	109.52	108.33	110.54	107.15	111.12	106.07	107.06	107.48	105.12	106.25	105.72	106.73	109.32	110.65	107.36	110.28	106.74	110.24	107.01	109.64	106.64	106.68	107.74	109	106.68	109.97	107.3	108	109.48	108.69	107.98	108.74	110.22	109.78	108.28	109.01	105.64	110.44	107.89	109.87	108.23	104.54	108.99	109.12	108.76	105.85	109.42	111.52	108.05
107.23	108.97	108.84	106.47	112.17	107.75	109.42	110.1	108.02	107.14	105.32	108.97	109.7	109.54	108.48	108.4	107.11	107.84	109.5	106.46	107.95	110.64	105.91	110.94	104.05	106.3	109.48	108.51	108.7	109.44	106.06	107.24	108.1	108.9	107.84	110.16	109.36	110.53	109.65	109.03	108.42	109.7	106.36	110.68	108.02	109.54	106.99	107.29	108.08	111.36
108.18	105.11	105.65	108.6	112.03	107.99	108.11	107.18	107.15	109.06	106.71	106.89	106.59	107.07	106.27	109.28	108.38	108.52	107.01	110.34	104.27	109.14	108.8	108.04	112.02	108.5	107.57	105.58	105.87	110.22	106.38	108.28	109.27	106.36	107.31	106.78	107.7	106.27	110.91	106.34	111.96	106.95	109.34	108.81	111.78	107.07	103.7	107.92	108.94	107.93
102.36	100.81	101.88	100.75	101.15	99.879	99.213	100.92	99.873	102.07	102.19	101.9	99.671	101.95	98.99	97.22	98.25	101.34	101.49	101.64	100.22	101.13	102.39	101.21	98.8	100.54	99.34	102.18	99.7	98.692	101.13	96.871	100.59	101.52	98.863	101.43	98.906	99.081	101.88	99.78	101.55	99.853	100.51	101.21	98.745	102.04	99.098	99.873	99.241	101.32
99.191	98.677	98.922	99.311	100.12	99.101	99.713	98.385	96.525	100.17	100.36	97.797	98.151	99.388	98.955	101.12	95.526	97.415	101.61	96.545	98.724	98.73	100.18	98.955	98.813	100.07	98.072	97.394	98.61	98.377	97.211	95.655	99.318	96.754	98.409	96.347	98.729	101.07	100.39	98.925	97.595	95.67	98.031	100.45	97.559	97.69	100.63	96.523	100.03	94.369
106.18	107.13	107.54	106.59	110.05	106.54	104.95	106.59	110.11	105.78	107.74	106.9	108.02	106.41	109.12	108.5	106.99	105.07	109.56	104.68	109.17	109.75	107.2	107.25	106.11	108.25	109.6	108.71	105.5	107.92	105.34	107.32	107.71	107.05	108.76	106.11	109.97	106.7	107.65	106.26	106.95	106.12	108.6	110.22	107.08	108.37	109.35	108.91	108.04	109.62
110.15	104.02	107.27	107.3	105.15	108.65	108.93	107.78	110.25	106.77	105.47	106.53	108.13	105.89	104.68	106.17	106.78	104.83	108.29	105.65	109.05	106.11	106.17	102.58	106.22	107.48	105.06	104.07	104.55	107.14	106.91	107.74	108.23	107.41	107.59	106.92	104.64	104.66	105.65	105.3	104.23	106.3	107.11	107.4	104.99	106.37	106.82	105.19	109.55	105.95
97.976	101.07	101.11	99.761	100.96	100.92	101.25	99.998	99.92	101.59	102.04	100.62	102.64	100.18	99.732	99.587	100.34	102.01	99.42	100.18	100.79	100.28	99.101	99.658	99.155	99.668	99.909	101.41	100.11	98.882	101.86	102.35	99.401	98.838	97.837	101.99	99.354	99.745	100.06	99.563	100.23	102.07	99.135	101.02	99.895	100.78	100.99	101.31	100.88	100.71
105.25	104.05	107.33	106.61	108.9	103.49	106.63	106.01	108.11	107.14	106.21	108.23	107.15	106.8	105.17	105.7	106.47	107.48	109.74	108.83	108.5	103.74	107.16	103.74	110.09	107.72	104.53	105.21	105.52	107.39	108.14	107.07	107.65	106.24	105.49	107.63	107.17	107.5	104.93	107.9	106.65	107.41	106.91	105.33	107.62	106.4	107.86	106.72	106.91	108.22
107.02	106.05	103.84	105.07	106.65	103.02	105.72	105.79	103.37	104.19	103.27	107.06	106.01	107.31	108.28	107.07	104.43	105.53	107.16	108.55	102.55	103.91	105.06	105.34	105.39	105.57	101.47	104.64	105.27	106.32	105.03	105.34	104.83	106.24	106.55	105.16	105.76	105.4	107.34	104.65	106.38	105.08	102.28	106.65	107.96	104.15	104.66	107.41	104.22	105.79
109.03	107.98	104.73	104.6	107.12	106.57	107.56	107.37	106.71	106.53	105.11	105.73	104.79	104.47	109.76	109.1	106.4	108.89	104.59	105.97	109.92	107.92	107.41	106.35	106.99	108.33	107.02	106.56	107.61	108.61	108.37	110.17	105.76	104.62	106.94	105.22	107.17	106.99	105.87	105.37	103.37	107.48	106.05	108.3	108.23	106.56	104.89	109.77	104.01	105.63
107.14	108.85	110.26	110.68	107.76	108.43	106.51	107.22	105.84	106.57	107.96	108.24	107.94	105.66	109.02	109.07	106.99	107.51	106.44	108.75	107.85	107.24	103.94	107.59	107.41	107.23	107.41	105.1	109.26	107.96	105.32	110.66	108.07	106.97	109.14	108.58	108.26	107.82	107.12	105.97	107.13	106.78	108.64	110.12	110.5	107.33	108.84	108.15	107.64	109.51
107.15	103.02	105.87	105.3	107.04	103.99	106.45	105.63	106.77	104	105.28	107.55	107.66	102.22	104.39	105.54	104.58	105.13	105.54	106.37	104.7	103.87	103.58	105.13	105.95	107.19	105.83	103.96	102.48	105.88	104.35	106.35	105.19	104.3	105.61	105.42	103.79	104.06	107.03	106.03	104.42	104.3	102.1	104	108.69	105.85	106.72	103.83	105.78	106.17
111.72	107.76	105.37	106.01	109.17	108.8	109.88	106.07	108.14	108.89	107.4	105.36	108.81	108.09	108.77	110.86	110.85	107.63	111.57	108.61	111.42	109.13	105.73	108.99	107.24	107.6	108.21	110.38	109	107.22	107.13	105.63	107.96	108.28	109.52	108.1	110.71	109.05	107.23	109.85	110.93	105.97	108.83	106.72	107.6	108.7	109.61	110.78	111.67	108.25
107.7	102.91	107.56	105.77	107.38	103.44	107.08	106.36	104.1	103.5	105.64	107.41	106.74	104.91	109.5	106.39	105.18	108.03	106.7	105.13	105.99	107.19	105.65	106.48	105.31	106.61	107.13	108.82	108.66	106.27	108.4	103.87	105.96	106.66	105.71	106.09	106.4	107.13	105.92	107.48	109.07	107.16	105.71	106.37	108.1	106.8	110.64	106.69	104.28	108
108.45	106.27	105.5	106.31	106.52	107.43	109.29	104.87	108.61	104.7	106.37	105.18	107.76	106.58	105.72	105.32	107.46	106.15	107.01	106.45	105.12	106.46	104.95	107.22	106.02	104.89	107.59	106.82	106.64	107.35	106.46	104.76	107.27	108.53	108.63	107.6	105.8	105.42	105.71	110.08	106.79	106.4	109.5	105.13	105.37	107.43	106.58	106.05	105.62	107.45
104.21	102.55	103.98	102.13	107.35	104.59	107.09	108.85	105.35	106.37	104.3	105.42	103.57	104.93	104.69	103.76	110.66	105.18	104.21	104.86	104.29	102.11	104.48	103.04	103.98	105.56	104.86	104.21	106.59	105.08	106.34	107.7	108.1	106.8	103.73	106.22	104.87	106.14	103.83	104.31	102.55	103.21	106.43	103.87	106.82	108.62	104.83	104.82	104.1	103.51
108.98	108	107.68	109.89	109.43	106.22	106.15	108.37	108.38	105.04	110.24	105.06	109.26	105.59	105.96	108.04	106.91	109.65	108.19	103.23	108.82	109.33	107.9	106.03	106.84	109.75	105.41	107.5	106.43	108.93	109.45	110.69	106.09	108.59	109.39	107.36	106.99	108.27	108.77	109.6	106.85	108.74	107.33	104.66	106.19	108.24	106.45	107.99	105.65	107.2
100.26	99.534	101.1	103.35	99.715	102.15	97.083	100.02	99.39	97.74	100.5	99.92	100.08	97.532	100.35	102.62	104.03	99.359	100.51	104.35	100.63	102.71	99.849	97.585	102.33	102.21	101.92	99.67	101.41	100.63	101.04	99.51	101.04	100.4	101.07	104.14	100.34	100.78	101	101.5	100.26	102.45	100.26	100.23	98.164	101.98	99.324	102.23	102.88	101.88
109.05	111.06	109.59	112.98	109.53	111.77	109.66	109.09	107.51	110.11	110.51	112.32	109.91	112.85	109.73	113.68	109.41	113.04	111.84	112.21	113.38	108.6	106.81	110.95	109.33	107.71	110.91	107.21	109.51	107.16	109.97	108.73	110.45	109.97	112.33	109.17	111.12	107.7	109.14	112.6	110.67	114.11	111.44	110.84	108.41	110.26	112.44	113.43	112.59	110.58
99.501	99.678	99.827	97.401	97.84	98.998	100.61	102.23	98.149	96.406	97.391	99.636	100.46	100.5	97.579	96.387	98.152	101.37	99.02	98.426	97.234	99.103	96.731	96.047	99.736	100.41	97.369	98.522	99.241	98.314	100.14	101.7	99.085	98.828	98.51	99.849	98.722	96.256	95.087	103.08	101.1	100.17	97.972	97.48	102.38	101.17	100.14	96.709	101.45	97
107.02	109.77	108.52	110.5	108.16	109.95	110.91	107.92	107.2	108.29	110.97	107.27	108.6	106.99	110.33	109.8	108.06	107.73	108.44	109.73	107.58	108.68	108.91	109.26	108.48	108.63	106.82	108.12	111.21	108.49	108.57	108.31	107.84	107.56	109.11	111.3	108.25	108.38	107.76	107.57	105.41	111.39	108.83	107.4	109.94	108.94	110.13	102.5	108.84	111.1
106.38	104.67	108.19	104.97	105.73	107.26	103.06	105.79	105.62	105.71	103.79	105.67	106.56	108.93	107.11	102.63	106.81	106.41	107.65	106.48	105.88	106.61	106.28	104.64	107.61	106.86	108.4	109.01	105.15	103.89	107.68	107.83	105.77	104.84	104.22	103.76	105.59	107.75	110.56	105.25	105.46	104.28	105.97	106.31	108.21	104.71	107.35	109.95	104.57	107.23
105.49	108.1	107.61	105.21	106.33	105.07	103.84	108.27	104.96	103.72	104.94	106.58	102.87	106.95	104.98	108.98	104.96	106.24	106.78	107.59	104.19	105.99	106.7	108.74	104.94	103.28	102.14	109.12	102.74	104.15	104.13	106.07	105.53	106.38	106.36	104.41	105.84	102.59	105.56	104.43	105.73	105.37	101.95	106.09	108.98	107.11	106.78	104.06	108.28	106.15
100.96	99.617	100.78	100.92	98.963	100.86	100.26	101.21	101.23	100.36	99.033	103.49	101.4	100.08	97.95	102.18	103.3	96.858	98.075	101.1	99.005	101.44	100.27	103.41	101.06	100.29	100.47	100.9	102.59	100.59	101.87	99.169	99.636	101.06	98.858	98.956	97.417	100.23	98.686	99.547	100.56	100.27	103.24	101.29	100.39	99.218	100.85	99.472	99.921	103.52
105.48	102.82	102.87	103.04	101.05	98.521	105.46	102.52	103.98	105.96	104.07	102.73	102.38	101.37	100.85	101.46	102.28	103.8	103.89	105.8	102.46	104.95	103.64	102.21	104.22	101.67	101.82	103.7	102.79	100.65	101.06	103.03	101.06	100.74	101.33	102.69	103.45	103.05	103.37	99.217	101.55	100.83	101.95	103.3	103.83	102.38	102.22	102.92	103.36	104.31
107.53	107.46	106.97	108.63	106.04	110.58	110.92	104.17	104.92	109.28	108.9	105.57	109.17	104.53	107.39	109.17	107.85	106.59	106.59	109.05	102.02	109.52	107.67	106.7	105.23	108.2	103.74	107.41	108.02	105.74	105.36	103.53	106.61	106.61	108.36	106.83	108.92	106.92	106.71	109.6	101.79	105.09	105.78	107.51	106.55	107.55	106.09	106.44	105.04	104.29
106.84	104.14	107.19	106.81	105.99	104.96	106.42	104.81	106.67	109.16	105.63	107.05	105.07	104.51	103.75	106.5	104.6	105.66	105.01	106.34	104	101.87	106.33	104.44	103.84	104.98	105.71	107.72	104.13	107.3	107.64	104.9	103.29	105.82	108.99	103.15	108.38	105.59	106.78	106.59	106.44	102.46	106.88	103.89	104.07	105.96	104.74	106.22	104.92	106.65
102.53	104.32	106.88	105.18	104.72	101.9	105.05	109.87	103.61	105.88	109.13	105.35	101.2	103.45	104.92	105.04	104.74	105.31	106.82	106.72	105.9	104.86	107.36	104.76	103.71	109.55	104.98	104.87	106.78	101.92	107.26	105.3	106.44	104.3	105.79	105.33	105.67	107.53	107.14	104.69	105.51	105.62	106.79	107.99	105.95	103.15	105.82	107.03	106.43	108.4
106.95	110.43	106.55	107.37	108.19	108.05	104.67	108.28	109.29	107.6	111.44	107.92	107.41	104.08	108.18	108.4	108.76	107.94	105.09	110.17	106.07	108.64	109.62	108.99	108.55	107.64	108.24	107.43	109.56	108.19	107.94	103.92	107.73	104.64	107.68	107.56	107.35	108.67	107.42	106.21	109.54	104.86	110.45	106.09	108.06	107.86	108.97	109.98	108.28	105.7
98.573	100.19	99.837	101.17	98.19	98.06	101.02	100.8	101	100.53	101.13	97.902	99.683	97.524	100.9	100.07	99.074	102.53	102.16	99.649	103.2	97.889	100.76	99.361	99.228	98.315	101.17	102.07	100.43	99.748	100.37	102.77	101.1	102.04	98.806	98.874	99.062	99.629	101.03	99.053	97.536	99.387	98.895	101.44	101.37	101.79	101.56	99.33	98.948	100.71
106.49	107.56	107.73	107.85	110.64	105.57	107.12	107.06	106.73	104.69	107.67	103.99	109.16	108.31	110.21	109.14	110.26	108.04	110.55	106.04	107.88	108.54	108.87	106.75	107.87	107.27	107.56	110.4	110.06	107.09	106.39	108.07	109.21	109.14	110.48	106.62	109.45	108.88	108.47	108.94	105.8	108.2	109.29	107.62	106.81	105.29	108.98	105.56	109.57	109.14
107.18	106.74	104.45	108.69	105.54	105.77	103.23	103.28	103.12	100.13	107.57	104.92	109.45	104.39	108.43	106.29	105.43	101.84	106.29	105.53	105.54	105.89	103.61	105.94	106.89	104.18	103.7	107.25	106.32	104.86	107.59	104.65	106.96	106.58	107.52	106.6	107.01	107.31	105.54	106.19	106.06	106.55	106.11	104.63	107.64	105.74	106.83	105.61	106.78	104.24
106.88	108.94	103.94	104.88	103.54	105.97	106.38	105.79	108.94	108.84	106.09	104.32	102.92	107.16	103.94	105	106.32	103.24	104.63	108.42	107.2	104.7	105.54	104.31	104.68	103.87	106.88	104.76	107.43	106.48	106.38	105.7	106.99	104.19	106.32	104.79	103.73	105.65	107.22	106.66	104.74	103.89	103.81	106.29	106.83	106.04	104.16	107.82	103.69	106.17
106.04	104.71	102.79	102.29	107.92	105.89	106.8	107.46	107.01	104.92	103.73	110.03	108.18	105.19	104.57	108.12	105.15	103.88	104.47	102.74	106.85	105.3	104.92	105.71	105.01	105.55	105.37	102.81	105.37	106.11	104.37	106.23	104.79	103.03	106.71	107.38	106.9	105.49	103.79	107.07	107.39	106.43	102.98	102.34	104.48	105.79	102.63	106.48	105.26	104.77
106.21	106.74	105.29	105.84	105.01	106.24	106.87	106	102.7	105.28	108.22	104.78	107.22	107.47	107.58	104.95	106.08	104.79	105.37	107.64	107.24	106.82	106.7	104.89	107.19	105.27	110.14	104.6	107.01	104.61	106.31	105.29	105.93	105.25	105.84	103.67	105.93	104.56	107.1	107.17	105.32	105.25	108.15	105.72	106.7	103.38	102.78	104.46	106.15	104.41
108.56	111.04	113.16	113.28	109.36	109.07	110.92	113.17	108.59	108.93	111.16	107.39	109.64	110.29	112.16	109.53	108.68	108.31	108.4	107.58	113.68	110.37	111.02	112	111	109	105.45	112.61	110.9	108.96	113.6	113.02	113.26	108.06	110.54	108.01	112.71	113.06	110.45	109.62	112.92	112.22	111.85	112.54	108.91	111.97	109.84	107.22	110.69	110.68
107.79	109.06	108.75	105.59	108.64	108.11	108.16	104.64	108.46	104.66	105.26	107.28	106.98	103.48	109.65	108.84	106.32	104.61	105.68	107.62	109.7	104.2	109.03	109.6	108.77	109.42	108.29	106.49	108.07	104.99	106.84	108.01	107.49	107.62	105.13	107.57	103.65	108.57	105.95	108.25	107.84	106.6	109.35	108.6	106.75	106.69	106.01	106.6	107.83	105.26
106.61	111.12	105.99	109.22	107.44	106.66	108.68	108.07	108.67	106.42	108.27	110.03	106.73	109.64	109.84	109.08	106.89	108.15	110.95	109.56	107.63	107.19	109.77	111.04	109.23	111.28	107.58	111.08	107.63	108.21	110.3	108.9	106.61	111.41	112.27	109.04	109.77	106.41	110.28	105.77	109.29	108.97	109.59	107.02	106.74	110.31	108.35	106.56	107.38	110.66
100.64	97.614	98.402	99.908	97.945	99.44	99.852	96.969	97.633	100.18	101.04	98.996	100.74	99.097	99.68	98.515	97.795	100.42	97.063	99.162	97.503	100.2	100.04	94.722	97.134	99.93	100.08	103.12	98.676	99.659	99.457	98.675	98.141	99.924	97.186	96.645	99.94	98.164	97.925	99.257	99.941	97.199	101.7	97.152	99.381	98.104	96.114	101.61	98.56	98.777
109.42	114.58	111.53	107.7	111.98	110.22	110.72	110.29	109.36	110.01	112.56	111.82	112.31	109.78	109.49	112.51	112.19	110.34	108.03	108.33	110.94	109.53	109.39	110.25	113.97	110.77	110.96	108.15	108.38	109.73	109.57	109.36	108.74	114.27	109.5	112.1	110.22	107.04	111.11	110.06	108.01	111.43	112.33	109.82	110.97	110.99	111.94	109.81	112.04	113.91
109.07	112.65	110.47	109.74	109.56	108.6	113.32	108.53	112.54	110.17	112.91	112.04	111.12	109.01	108	110.14	109.3	109.35	114.35	110.28	108.48	109.13	109.02	110.38	113.37	108.55	110.35	109.84	109.99	109.88	108.52	108.45	110.76	112.16	108.43	111.83	109.27	110.16	108.8	110.14	111.33	108.56	110.82	111.62	111.19	108.31	110.96	110.41	112.17	108.5
99.15	99.37	95.943	97.715	99.533	96.467	96.079	96.268	99.821	96.879	94.815	99.985	94.676	98.076	96.992	99.763	98.365	97.422	96.861	98.927	101.73	99.19	96.337	97.957	96.738	96.386	96.25	100.61	97.543	94.969	100.11	94.656	98.297	98.929	98.104	99.472	96.553	97.089	101.51	98.76	100.4	97.239	98.914	97.464	99.082	98.472	95.715	98.827	93.505	101
104.41	105.79	106.38	103.03	104.86	107.5	106.5	104.49	108.11	102.27	107.57	106.59	103.92	106.33	107.37	105.33	105.87	106.59	105.66	105.5	107.21	106.8	108.33	104.23	106.28	104.14	106.14	107.36	105.73	105.43	103.25	106.07	104.85	107.21	107.08	108.66	105.25	107.43	105.44	109.74	107.93	106.66	106.28	104.39	103.66	106.6	109.47	105.71	104.09	104.27
105.12	105.64	103.11	104.84	108.26	106.71	109.42	107.29	105.15	108.14	105.24	104.15	105.36	105.39	104.71	107.03	106.96	105.21	106.75	106.86	104.72	104.3	105.76	106.38	107.16	108.14	107.75	106.73	105.04	105.64	106.41	107.41	105.7	107.66	105.68	105.3	105.93	104.6	107.29	105.65	106.89	104.71	106.97	107.76	106.13	104.85	105.67	110.1	106.95	106.56
108.32	111.41	104.98	106.69	109.92	108.16	108.68	111.03	108.12	111.89	106.44	107.43	106.25	108	107.27	109.31	107.5	106.56	107.46	106.5	107.74	107.19	106.39	106.75	109.2	109.04	109.51	108.01	109.34	106.58	110.48	108.96	106.11	109.25	111.1	105.73	108.68	109.1	107.52	108.18	111.53	108	109.04	111.21	106.49	108	109.12	107.54	108.14	107.32
104.4	105.4	105.55	106.88	108.37	105.47	104.62	105.48	107.13	106.96	106.55	107.21	107.28	108.18	104.25	104.77	106.35	107.42	105.61	106.85	109.01	105.64	107.76	104.79	109.03	106.18	109.5	106.51	108	105.7	108.54	106.12	104.47	106.67	105.95	104.97	107.26	108.26	107.4	106.26	109.21	104.71	107.35	106.36	106.6	106.02	107.76	105.83	106.34	103.65
104.69	104.73	106.39	106.06	105.03	104.99	109.44	104.22	106.88	107.85	107.16	104.01	104.97	104.45	103.78	105.07	102.61	107.89	105.49	104.14	107.5	102.95	103	104.65	107.06	103.53	104.8	105.28	105.78	106.48	106.15	105.27	104.96	106.48	104.48	105.55	105.53	106.67	106.05	106.61	106.5	106.45	106.17	107.3	106.17	104.77	105.78	105.67	106.69	104.59
100.49	101.28	99.858	100.21	104.41	100.7	101.41	101.68	100.02	101.22	102.26	99.029	100.58	96.294	101.86	100.6	98.181	100.23	99.758	100.06	100.23	100.47	100.33	99.672	103.42	101.52	101.5	100.33	100.06	104.33	98.394	102	103.97	102.04	99.571	100.03	100.36	101.24	99.949	101.81	98.831	98.655	101.38	99.916	98.458	96.417	99.514	101.62	101.21	99.78
109.45	111.41	106.65	109.69	106.29	106.57	107.32	105.94	107.52	108.58	109.07	110.57	106.95	107.46	108.59	109.11	108.77	107.82	106.28	108.2	107.69	108.03	107.71	110.4	107.67	107.62	108.67	108.55	107.25	104.22	106.66	109.4	107.9	109.79	108.43	107.18	109.69	105.12	109.84	108.92	109.9	107.68	105.59	105.92	108.6	109.56	107.03	106.83	109.02	112.04
98.871	102.8	100.08	100.93	99.863	102.73	102.34	101.03	100.73	101.39	98.399	101.02	100.08	102.64	97.243	99.591	98.033	101.72	101.76	100.67	100.24	100.81	101.07	99.149	97.514	100.98	100.77	100.8	100.46	99.541	100.24	99.02	100.09	100.41	102.97	104.48	102.01	100.83	103.52	102.23	99.395	100.31	97.554	101.15	100.34	100.34	100.16	99.99	102.52	100.52
106.58	102.63	107.35	106.64	104.79	105.11	107	105.84	103.6	105.8	104.06	106.06	104.95	108.66	104.38	103.88	103.89	108.07	104.27	106.35	109.4	106.27	107.51	100.93	102.66	105.04	105.03	106.32	107.81	106.86	106.07	104.65	106.03	106.94	108.25	102.95	103.42	105.34	107.32	106	109.12	106.43	107.56	104.99	102.81	103.54	104.38	104.94	106.07	106
107.07	108.07	103.11	105.94	105.99	106.5	106.04	106.38	106.85	104.44	106.58	108.18	105.09	105.48	104.34	107.26	104.99	105.06	103.7	105.85	109.47	109.04	103.96	105.3	104.61	103.61	104.99	108.43	106.66	105.59	107.79	105.79	104.36	106.64	107.56	107.23	102.31	106.4	104.88	104.52	104.87	108.45	107.19	104.28	107.67	106.64	105.65	104.71	105.67	105.15
102.34	103.77	105.85	103.7	108.49	108.54	106.11	105.38	105.32	105.57	105.81	105.84	107.48	109.76	106.88	104.99	106.11	107.3	107.21	107.17	105.7	106.55	104.12	105.25	103.13	106.33	105.44	105.17	108.22	108.42	102.95	107.08	105.49	105.71	104.1	103.18	104.93	105.99	103.34	108.64	107	103.41	104.67	105.06	104.06	107.21	105.41	106.03	105.94	103.27
107.34	104.85	108.76	105.57	104.63	105.6	104.58	107.01	107.74	106.89	107.7	108.08	107.98	106.77	106.31	106.14	106.59	107.06	105.51	105.25	104.73	104.96	104.22	107.34	107.45	109.23	105.07	106.65	107.89	104.71	110.22	105.9	107.04	107.14	105.26	105.73	105.87	109.41	107.6	105.62	106.03	104.36	108.42	106.76	105.76	107	105.55	107.97	108.52	108.38
107.74	106.99	106.8	109.49	108.6	111.26	107.89	110.24	108.4	108.47	107.65	107.61	107.88	104.97	108.24	110.33	107.83	108.45	109.07	109.07	108.05	108.75	107.99	108.28	109.44	109.51	105.1	110.3	107.61	107.58	110.1	111.98	107.43	110.61	107.24	108.18	109.03	106.59	110.87	109.04	108.35	108.52	106.4	109.36	109.26	110.31	105.97	109.87	109.71	105.85
105.37	105.24	106.56	106.16	106.02	104.76	105.54	103.71	104.74	105.54	103.93	107.08	104.45	103.59	104.64	104.96	103.48	107	102.5	105.83	106.02	108.91	103.39	101.33	103.68	105.9	108.03	103.82	104.55	103.75	107.65	108.64	108.07	104.06	105.1	106.55	105.57	104.45	105.93	106.44	103.9	101.44	108.48	108.24	104.87	106.95	104.77	104.53	105.41	105.47
111.06	111.39	110.73	109.56	111.27	108.2	105.64	109.06	108.35	110.26	108.4	107.59	109.8	108.92	109.9	105.56	109.04	109.63	108.7	107.05	106.77	109.91	108.85	109.82	108.95	111.3	111.22	107.87	109.84	106.91	107.96	110.61	108.18	106.87	108.28	110.23	105.42	109.16	109.28	107.31	108.46	110.74	107.62	109.63	110.39	110.61	106.08	106.42	107.75	108.45
105.18	105.95	106.97	109.04	107.83	105.29	109.18	106.13	108.4	108.89	105.57	108.68	106.74	105.72	104.03	108.02	105.13	104.89	107.15	107.41	105.06	105.69	104.62	104.7	105.88	105.52	107.89	106.21	108.65	106.47	107.49	106.85	104.28	109.26	107.34	102.63	107.18	107.66	108.17	105.9	103.78	105.4	106.79	105.63	107.82	109.2	105.69	104.97	103.14	105.8
107.28	108.02	107.2	110.36	110.05	108.27	109.26	104.87	108.24	105.37	106.45	104.6	106.36	110.41	108.01	109.72	107.79	108.75	111.99	108.46	109.17	108.58	106.23	109.54	108.36	108	106.85	109.51	108.18	110.23	107.57	107.34	106.62	105.7	108.85	108.36	106.12	105.9	107.5	106.65	106.42	104.24	104.01	109.79	106.46	110.72	107.89	107.58	107.71	104.63
105.16	107.05	103.69	108.14	110.69	106.12	102.79	105.61	108.71	105.1	108.24	107.13	104.85	106.22	105.87	105.26	105.06	107.18	107.12	105.21	108.42	106.37	107.7	105.21	105.54	104.91	109.26	107.46	105.17	107.36	105.13	105.9	105.7	105.61	104.49	105.25	107.71	108.31	106.02	104.38	107.3	103.49	105.6	107.62	106.58	104.06	106.27	103.29	107.7	108.1
103.55	107.98	106.34	109.22	107	105.66	108.52	107.55	102.45	103.31	104.45	106.51	106.11	104.97	105.03	107.32	102.39	104.25	105	107.29	101.12	106.14	104.71	102.5	108.57	106.7	107.93	105.08	107.06	106.49	103.79	104.19	104.13	108.62	105.46	104.15	108.12	105.81	104.85	103.62	103.9	104.83	105.87	107.27	106.51	105.91	104.49	105.46	105.56	108.61
107.2	104.46	106.91	103.39	106.11	105.24	106.03	101.1	107.63	104.25	103.67	105.79	103.87	105.96	105.19	105.09	106.34	106.54	104.65	103.7	107.03	103.95	105.48	105.24	106.28	104.23	106.04	104.94	106.58	106.63	105.76	102.92	105.86	105.13	102.23	101.86	104.68	107.62	106.3	105.15	104.16	104.93	106.85	102.37	103.78	105.78	106.69	106.53	105.28	106.37
97.358	102.95	98.624	97.36	99.186	97.872	98.209	99.912	98.089	98.168	101.22	99.735	100.57	95.361	96.896	99.146	97.606	98.738	100.78	99.842	96.124	99.414	102.33	99.399	100.6	97.12	98.634	99.168	99.183	99.569	98.881	99.166	97.738	100.67	99.599	100.28	99.814	100.92	98.585	99.804	100.44	96.604	99.194	99.65	99.032	97.243	96.008	99.277	99.326	98.726
108.25	104.63	106.49	107.83	106.23	102.33	103.92	106.96	105.93	105.4	109.03	104.94	105.58	104.86	109.1	106.06	106.72	107.16	103.97	103.59	107.49	106.6	106.55	103.28	104.95	106.83	104.94	108.55	104.34	105.86	107.46	105.32	106.74	105.14	107.24	106.09	109.46	105.25	105.08	105.66	107.18	104.45	105.74	109.32	105.83	107.62	110.34	105.53	106.46	103.92
110.87	107.98	108.18	107.23	107.98	109.86	107.67	107.94	106.57	108.41	104.94	108.48	107.21	105.82	111.52	104.77	109.39	110.39	107.4	106.8	107.58	106.66	109.19	104.74	106.11	105.91	108.84	109.5	110.55	110.75	108.26	107.04	107.71	107.83	107.21	109.95	108.69	107.79	106.03	108.08	107.99	106.94	109.42	111.04	110.9	109.05	105.91	106.92	106.57	106.83
104.48	103.95	106.69	104.19	106.26	103.13	106.96	103.36	107.04	108.35	108.32	106.36	105.45	104.29	105.14	105.31	102.6	106.3	104.72	107.4	105.48	104.64	104.65	107.72	103.62	106.34	105.79	108.93	106.55	106.85	106.74	105.12	105.92	103.9	108.22	106.01	109.04	106.04	107.22	104.88	106.93	104.51	109.38	106.15	104.46	110.04	103.74	106.76	105.93	105.13
108.58	106.02	110.11	110.83	106.71	108.63	107.63	108.09	105.79	108.45	110.92	108.39	107.13	107.63	106.93	107.81	108.58	105.09	108.39	109.72	106.92	110.39	109.1	108.17	108.43	108.3	108.94	108.25	110.84	109.09	105.97	105.49	109.46	107.53	108.93	107.99	108.41	105.23	107.97	109.34	109.83	105.95	107.29	110.09	108.08	109.81	109.25	105.53	104.03	107.38
107.17	103.36	104.76	105.96	103.61	103.02	104.95	106.59	103.44	108.52	106.63	106.59	106.99	105.9	105.73	104.95	104.87	104	100.81	105.32	106.25	104.33	105.15	106.16	108.17	103.31	103.2	105.99	102.68	108.44	104.89	104.57	105.9	104.17	104.41	104.06	105.48	100.93	105.76	104.84	106.5	107.38	105.05	106.42	107.35	105.42	105.38	106.07	105.85	107.83
107.96	110.94	110.6	109.41	109.4	110.04	111.23	108.99	107.34	110.35	108.76	110.82	107.38	108.16	108.65	108.13	108.27	108.84	108.5	105.59	107.18	107.12	107.38	104.84	108.81	108.88	106.48	106.97	108.12	107.45	107.18	108.33	107.27	106.48	108.03	108.31	104.69	105.14	112.4	107.35	107.22	109.88	109.41	105.78	107.63	104.78	107.98	107.7	108.77	107
105.41	106.85	107.61	107.47	106.73	106.03	103.04	107.88	107.14	103.67	108.37	106.31	107.8	106.14	107.47	106.97	105.51	107.22	105.52	104.92	104.22	107.82	102.56	106.11	105.45	106.14	103.96	110.8	105.67	106.75	104.78	107.21	106.51	106.3	103.94	106.44	106.49	105.45	102.87	102.99	101.74	109.48	103.72	105.63	107.83	107.84	107.14	107.56	104.33	104.86
108.36	107.63	106.41	109.23	109.67	105.36	107.65	106.96	104.69	104.49	105.71	105.49	109.2	105.68	106.02	104.23	103.99	109.77	106.7	108.27	103.94	105.58	108.29	106	105.31	102.65	108.05	104.39	106.44	106.61	106.26	106.49	109.94	108.32	103.89	105.28	102.67	105.8	106.02	107.19	106.42	106.17	110.13	105.65	105.78	110.62	106.49	105.34	104.57	105.55
107.55	110.21	110.94	111.16	109.53	107.2	109.03	106.57	108.49	108.13	105.08	109.43	109.13	107.2	107.96	108.01	110.13	110.7	107.87	108.23	109.07	107.53	110.18	109.75	108.27	110.18	108.74	108.47	105.89	109.54	109.35	108.6	108.03	110.89	109.51	108.14	110.99	109.01	109.05	107.46	106.46	106.82	109.5	107.83	107.45	108.96	109.82	110.27	110.86	107.39
101.88	104.2	102.55	101.97	104.97	106.35	102.97	106.34	107.77	109.23	106.87	106.91	109.14	103.06	107.8	106.96	106.08	103.98	104.34	102.33	106.35	104.49	107.62	105.89	102.66	106.94	106.59	103.06	105.65	103.81	107.39	106.75	104.83	105.12	106.08	104.64	104.69	104.74	106.03	104.88	103.97	105.53	108.94	103.22	103.76	106.09	105.11	105.73	104.6	101.66
106.22	104.92	107.98	107.38	102.04	103.65	110.01	104.79	105.69	103.55	105.22	106.36	104.89	108.84	108.64	106.55	103.15	106.18	108.98	107.54	104.79	104.72	108.12	109.46	105.98	106.34	103.49	105.11	104.21	106.63	107.35	104.07	105.73	103.5	103.74	105.22	103.08	106.53	104.9	103.97	104.81	102.66	105.47	106.4	108.57	104.16	109.2	107.7	103.96	106.21
106.1	105.18	105.34	106.84	105.51	110.35	106.73	103.42	105.56	105.49	105.56	105.11	106.21	107.61	106.11	104	106.83	105.59	107.62	103.7	108.1	107.62	104.62	104.59	105.96	109.5	105.75	105.36	102.27	104.72	106.2	108.13	106.27	106.08	106.88	105.94	106.21	105.81	106.32	105.27	105.87	103.48	104.76	106.58	105.53	105.97	106.76	103.41	107.28	106.04
99.796	99.973	96.679	100.34	96.864	102.23	99.572	101.79	98.531	100.1	98.152	100.52	102.71	101.59	101.81	99.603	100.32	100.13	98.555	101.16	101.65	99.666	102.67	98.763	102.05	99.875	101.27	101.01	97.709	100.13	97.393	100.2	102.2	100.32	98.51	102.47	101.01	99.135	100.79	100.99	97.253	101.55	101.86	101.64	99.903	99.627	99.941	99.078	100.55	100.72
96.461	99.81	98.138	97.238	97.101	98.581	99.054	100.27	97.752	94.105	101.37	94.936	96.668	97.571	98.676	96.154	98.678	98.38	99.064	96.254	93.602	96.829	97.624	97.119	95.306	100.16	96.511	99.178	94.556	99.845	95.818	97.074	100.64	94.25	97.433	95.737	99.11	97.967	98.636	97.423	99.156	99.156	97.706	98.707	98.288	96.884	98.828	100.41	98	95.412
99.937	101.99	100.81	103.54	100.67	101.35	101.47	97.505	99.168	100.53	101.72	98.501	99.964	100.81	104.37	102.05	102.96	102.66	103.97	101.83	97.642	101.43	102.75	98.9	102.93	99.582	102.38	100.56	104.94	101.51	101.15	101.16	99.195	102.94	100.34	101.26	101.28	100.03	100.7	100.36	99.959	99.428	100.81	100.79	102.39	99.04	97.881	99.096	100.39	103.53
109.82	109.07	107.73	106.89	108.91	108.32	107.97	108.72	110.01	112.19	104.63	106.96	108.18	108.34	106.74	109.72	111.09	107.03	102.82	107.49	106.18	109.63	109.91	107.53	108.71	110.88	109.86	109.32	107.6	109.2	107.67	106.81	107.11	103.78	105.38	105.44	108.39	110.69	106.12	106.84	107.32	106.67	109.35	108.54	106.75	109.19	111.69	106.53	110.88	108.83
104.79	106.04	104.23	104.45	104.57	104.5	106.37	105.47	105.8	106.53	107.07	105.47	107.78	103.54	105.76	102.89	104.29	106.7	105.25	106.37	103.67	106.4	105.1	104.07	105.63	104.01	106.98	104.6	102.61	109.24	107.28	102.57	105.98	107.15	107.66	106.13	106.29	107.37	104.77	104.71	104.25	106.83	107.76	103.49	105.11	108.02	103.97	107.93	107.29	106.41
108.6	105.8	105.12	106.42	107.53	107.52	108.36	107.35	107.87	109.71	107.5	106.27	104.45	105.24	103.01	105.84	106.93	105.85	104.72	106.66	105.74	104.68	106.33	109.15	105.72	107.76	106.11	103.87	106.78	104.75	106.51	107.29	103.98	104.38	105.94	105.41	106.56	107.1	108.35	105.43	105.58	107.29	106.55	105.9	106.02	109.05	106.11	106.59	107.34	106.34
100.06	96.665	99.747	97.661	97.8	97.78	95.625	98.604	99.322	101.46	96.944	95.6	100.01	99.076	94.649	99.495	99.177	97.504	95.328	96.559	99.819	95.921	101.3	97.766	97.664	100.87	100.02	99.166	97.932	100.46	101.4	96.893	97.445	98.218	97.814	96.257	99.115	97.801	95.178	97.775	100.4	95.835	99.494	98.475	93.885	97.726	94.819	99.204	95.388	100.23
110.81	106.53	107.56	107.68	106.68	108.5	110.42	109.99	109.88	109.26	107.09	110.05	107.78	107.13	108.91	108.3	108.59	107.76	111.18	107.01	106.72	107.82	108.65	109.54	109.75	109.47	109.92	107.27	109.77	108.59	109.78	107.18	107.52	109.11	107.29	109.88	107.3	109.78	110.68	104.19	110.86	110.28	107.39	109.31	108.03	109.78	110.09	107.01	106.94	107.86
106.73	107.93	109	111.39	108.05	110.71	108.68	103.78	110.97	107.78	108.03	106.41	107.64	108.26	111.16	108.06	105.47	112.28	110.83	107.39	107.82	106	107.86	107.96	108.21	108.2	108.56	109.57	107.72	107.18	109.82	108.84	108.83	105.69	107.3	109.19	112.13	108	112.31	109.59	108.06	109.37	106.02	106.55	110.11	105.83	111.97	107.05	108.59	108.24
109.76	109.73	106.75	107.01	108.33	108.31	108.22	109.27	107.49	111.5	109.12	109.07	106.93	106.94	107.35	108.39	108.42	107.51	108.61	103.01	108.51	106.42	104.83	107.73	107.66	106.68	107.76	110.72	110.03	108.43	109.18	108.22	108.64	108.2	107.24	107.42	107.72	105.8	107.31	107.31	107.8	108.71	107.5	110.16	107.47	103.63	106.03	106.67	112.07	110.49
107.07	108.76	105.39	103.31	106.35	105.03	109.1	103.85	105.12	104.19	108.18	105.99	105.24	106.21	105.67	107.51	108.31	107.1	108.26	107	107.51	105.08	105.68	107.14	106.93	107.35	107.49	106.07	108.98	106.51	109.75	106.55	107.22	106.63	105.67	105.82	107.17	106.87	105.97	104.66	108.1	105.44	106.04	104.99	106.36	106.88	108.2	107.55	105.63	106
99.086	95.689	96.63	100.69	98.695	99.405	98.087	96.413	96.593	96.831	94.758	99.685	96.922	99.445	98.769	99.142	98.591	99.491	99.994	99.221	100.5	98.934	98.384	97.263	95.9	95.365	95.784	99.32	98.452	99.165	95.563	98.532	97.174	94.792	96.045	97.972	96.982	98.417	98.335	97.601	95.336	98.278	99.981	100.79	100.8	97.268	96.451	99.093	99.021	98.101
105.79	105.37	105.89	106.15	107.11	104.01	107.27	107.13	107.99	105.86	108.5	106.91	107.42	106.53	103.1	106.32	106.41	103.4	106.73	106.21	104.53	106.4	104.88	105.43	105.74	104.12	104.39	102.83	107.59	106.07	106.57	107.95	106.18	108.64	100.84	104.59	108.26	102.09	104.11	107.26	109.1	105.11	104.63	105.76	104.11	104.22	108.11	105.43	108.02	106.74
108.47	108.42	106.48	109.33	105.11	108.53	105.64	107.42	105.35	107.54	107.14	106.41	106.35	104.9	105.26	107.94	104.96	104.41	107.46	105.65	108.76	106.91	107.87	106.14	106.88	105.06	109.2	107.38	107.21	107.49	104.22	107.12	106.7	108.2	105.86	108.63	105.92	106.48	107.05	107.88	106.5	105.78	105.07	105.04	106.43	107.4	105.96	106.25	105.82	105.29
107.24	109.14	106.96	105.61	107.83	107.04	105.05	109.11	103.34	105.98	103.76	103.64	105.94	106.52	105.21	105.67	107.59	109.07	109.36	104.07	108.4	105.98	107.68	105.34	105.43	109.12	104.22	104.81	104.29	106.35	106.22	107.13	103.32	105.17	106.25	104.78	104.52	106.88	105.47	105.49	107.18	104.51	108.29	106.45	105.31	108.09	105.48	106	106.47	105.11
107.2	106.61	109.45	108.65	107.03	108.47	109.2	107.5	109.62	111.07	105.95	108.13	108.49	104.01	108.19	108.22	111.28	107.76	109	108.87	104.99	109.43	107.53	106.56	112.1	107.07	106.26	105.89	106.9	106.39	109.98	105.41	108.22	108.41	110.34	108.15	106.25	110.57	106.18	110.24	109.67	107.72	106.52	110.11	105.19	109.56	109.75	108.6	108.27	109.1
98.435	97.587	98.962	96.371	98.206	98.563	96.309	98.254	100.14	98.976	97.637	100.19	96.857	97.994	92.947	96.879	99.285	95.252	97.801	98.871	99.136	98.125	99.571	97.515	97.706	94.286	96.981	94.794	98.84	98.471	101.06	94.549	97.264	98.734	98.243	100.82	95.709	100.02	94.014	96.357	98.424	101.11	95.055	98.253	96.08	98.193	97.949	99.635	101.31	98.769
110.31	110.25	108.46	108.43	111.17	111.68	106.38	112.24	112.08	109.17	114.13	110.84	107.76	109.37	108.61	112.54	111.85	111.31	108.55	111.48	108.83	110.5	110.38	108.46	110.65	111.18	111.3	107.96	108.67	112.13	110.24	109.62	109.98	112.34	109.94	107.49	108.67	109.17	111.82	107.25	110.39	109.56	112.37	108.27	110.36	110.04	109.32	113.01	111.19	109.89
108.7	108.5	108.79	108.05	106.38	108.01	106.53	110.99	109.35	108.37	106.68	108.84	109.1	108.97	110.1	107.26	107.48	105.58	106.97	106.12	112.66	106.81	111.21	108.8	109.01	110.39	106.5	106.09	105.8	110.15	111.32	108.89	107.28	108.14	108.62	103.11	107.02	107.3	106.13	106.99	108.71	106.47	107.42	105.61	106.65	108.08	107	106.56	109.34	108.63
101.23	102.56	100.94	98.085	99.507	95.151	98.051	96.458	97.108	100.21	99.251	95.45	97.58	98.723	96.017	99.38	98.493	99.973	99.055	99.222	99.451	98.837	100.35	99.053	99.336	97.861	99.076	99.626	98.327	99.412	98.657	99.009	98.612	99.717	102.56	98.121	98.802	97.973	99.105	99.744	102.18	101	101.67	99.307	98.383	98.028	98.442	99.491	100.27	102.02
108.57	106.02	110.96	111.97	108.92	108.01	108.11	108.13	112.24	111.04	109.31	110.02	109.67	107.05	108.87	112.44	107.61	107.23	105.05	105.95	107.74	109.25	108.77	110.36	110.46	108	109.58	108.14	109.45	109.1	107.38	107.68	109.69	107.03	108.39	109.49	106.87	106.35	107.89	108.23	109.69	108.17	108.99	107.66	108.31	106.27	108.35	105.44	110.72	108.91
109.38	110.23	111.01	108.46	110.78	107.24	108.62	107.32	105.91	105.24	109.16	109.91	107.47	109.59	110.69	107.79	112.68	111.06	106.32	106.6	107.57	108.12	107.99	108.51	109.95	104.81	109.65	110.27	109.53	106.59	111.55	109.64	107.76	107.22	108.96	105.48	108.53	108.37	110.62	109.18	110.64	110.59	107.66	107.02	108.23	108.67	103.94	108.38	109.75	109.35
105.83	105.63	103.39	108.15	103.07	106.9	107.97	105.08	104.07	105.17	105.66	105.1	103.73	104.85	109.37	105.45	103.94	106.92	105.27	106.89	105.39	108.12	108.72	104.99	105.01	104	107.17	107.63	105.76	103.79	104.44	106.91	107.46	103.27	106.69	104.71	105.82	102.13	105.63	101.68	105.33	106.12	103.81	105.81	105.38	102.52	104.28	104.27	103.73	105.02
105.91	106.07	108.91	107.84	107.02	108.92	107.07	107.77	104.98	110.25	106.7	108.52	105.96	108.61	106.53	106.77	109.11	109.84	108.91	107.41	108.64	113.14	108.25	111.94	105.43	108.61	108.12	107.03	108.48	109.38	107.15	111.77	106.3	111.01	105.59	107.69	108.76	109.76	105.86	107.73	108.73	109.16	109.75	108.4	108.03	105.57	110.52	108.71	110.08	108.25
103.49	106.07	103.91	100.7	107.94	104.87	104.45	102.94	102.74	107.59	106.52	106.56	106.66	104.3	106.2	107.65	106.65	106.41	106.97	106.94	104.19	103.86	103.97	108.51	108.45	107.28	105.08	106.4	104.1	104.63	103.42	104.65	105.56	105.16	106.56	105.42	107.56	103.9	103.72	105.95	103.74	105.6	104.26	106.66	107.3	104.47	105.7	106.66	103.82	105.6
108.75	107.7	108.05	105.76	107.81	105.83	109.29	107.12	105.1	107.99	108.1	106.54	107.25	107.79	107.53	105.75	108.79	110.55	109.59	109.73	108.18	108.48	109.99	108.87	108.81	106.06	105.86	103.04	108.59	104.84	106.04	111.22	109.33	105.41	108.9	104.24	108.2	107.16	108.46	106.92	105.92	106.54	109.86	109.37	108.98	107.16	106.98	108.4	106.95	107.02
97.855	101.71	100.87	96.59	97.596	96.09	98.748	100.18	96.422	96.533	98.442	97.431	97.736	97.513	98.385	101.08	97.808	100.05	98.657	94.336	96.981	98.256	99.388	98.173	99.468	97.196	99.399	98.893	94.392	97.339	98.573	100.49	100.39	98.976	97.513	95.438	97.676	96.6	99.71	96.885	100.98	97.167	96.146	98.595	100.11	98.807	97.322	98.27	95.837	100.1
104.84	108.89	109.36	105.5	104.72	105.86	105.39	106.91	103.92	107.86	105.18	108.16	106.76	106.42	106.63	106.31	105.81	107.29	110.6	104.37	107.96	105.77	106.82	109.03	104.89	105.72	105.88	103.18	106.54	106.46	107.79	106.5	106.39	108.1	109.32	110.67	107.47	108.4	104.38	106.59	106.45	105.39	107.72	108.5	107.08	106.1	108.89	108.71	105.02	104.51
98.412	98.569	95.712	98.786	95.563	97.794	100.65	99.278	98.839	98.66	98.694	98.923	96.913	98.944	95.319	99.765	98.046	98.509	97.234	98.731	99.257	98.56	95.486	102.19	102.06	103.24	96.124	98.701	96.33	98.059	97.065	96.385	96.883	98.335	98.627	99.977	95.584	97.933	96.062	96.2	97.619	97.154	96.85	99.299	100.01	97.364	98.972	97.307	97.959	99.072
106.16	105.87	106.04	107.18	105.15	106.65	107.72	104.81	107.38	106.11	104.35	104.5	106.58	104.7	105.58	108.83	105.86	104.13	104.89	103.85	106.56	106.78	103.23	107.2	105.64	105.91	106.36	106.56	103.58	105.27	108	105.41	105.49	103.64	105.31	103.72	105.3	106.38	104.31	106.41	106.5	104.64	107.3	102.58	105.72	108.32	106.01	106.4	104.76	105.98
102.38	103.29	107.22	109	106.97	103.63	108.14	104.32	107.42	108.68	103.57	106.76	106.82	105.4	109.18	103.5	104.44	107.14	102.95	103.55	102.73	108.73	108.56	109.41	107.93	105.1	104.98	108.47	106.42	107.06	108.79	106.26	108.7	104.59	105.04	107.72	103.63	104.9	106.91	108.05	105.29	106.74	104.18	105.28	102.81	104.16	105.45	107.94	107.58	105.92
110.22	111.81	108.73	108.67	108.94	109.19	111.55	109.34	110.74	111.76	110.32	112.57	109.87	110.72	111.06	111.52	110.94	110.57	109.54	111.68	110.44	111.51	108.31	106.64	108.58	109.99	110.72	113.01	107.95	108.78	109.46	109.86	108.16	111.65	109.66	110.67	112.66	112.28	113.05	110.35	112.47	109.63	112	111.22	110.12	110.75	110.57	108.1	108.92	110.8
106.99	107.57	112.17	108.63	107.89	110.1	109.35	108.04	106.86	106.73	105.03	106.94	105.08	109.72	106.61	108.16	106.35	107.35	110.02	109.66	106.77	111.61	108.76	110.46	107.34	107.51	107.13	111.66	109.34	108.67	107.52	106.22	110	109.12	106.34	109.02	108.18	106.98	106.48	109.05	108.8	110.45	111.24	106	110.5	107.62	107.23	107.93	109.45	111.27
111.1	109.34	110.64	110.15	110.02	108.22	107.61	107.55	109.66	112.57	110.41	111.63	111.1	107.98	111.54	110.39	108.23	112.2	109.31	110.3	108.34	109.99	112.51	110.52	107.37	107.48	112.21	109.26	109.46	108.97	110.39	109.34	110.85	108.33	108.92	109.66	111.26	109.16	113.54	107.72	110.66	110.97	110.17	109.6	107.86	112.03	110.14	110.87	109.68	111.88
101.97	101.34	96.738	101.57	102.96	98.426	100.62	101.98	104.14	100.29	100.93	100.71	101.56	101.2	102.25	99.35	101	101.92	102.92	99.407	100.39	96.597	100.54	100.85	102.35	99.635	101.93	101.51	103.9	98.84	99.646	102.59	98.409	99.893	101.65	99.713	98.764	99.698	100.53	99.73	101.35	98.335	99.226	97.732	102.43	99.933	101.49	101.27	100.54	99.717
110.47	104.62	104.23	108.16	105.67	106.81	103.83	106.66	107.31	108.61	104.39	108.9	106.81	106.89	104.08	108.34	106.67	105.17	106.93	104.41	106.23	104.81	103.71	104.94	101.97	105.83	106.83	106.45	106.61	107.95	107.53	104.68	104.3	107.03	103.46	108.18	108.13	104.78	104.76	106.07	107.51	102.97	108.52	105.38	106.73	103.27	109.21	104.53	105.66	103.47
96.105	101.03	100.7	98.065	98.176	96.514	100.45	98.971	99.008	97.757	96.395	98.367	97.647	95.765	98.684	97.37	97.38	98.807	99.784	98.564	99.226	98.691	96.715	98.526	98.435	96.577	99.677	97.132	99.038	95.706	98.762	99.731	97.318	94.613	98.336	99.869	95.445	99.72	96.164	96.237	97.082	98.807	99.903	97.279	97.593	98.451	97.352	96.204	95.815	98.679
104.3	105.82	109.16	107.7	101.71	106.28	105.93	103.83	104.84	107.73	105.64	105.26	107.96	105.45	103.57	106.65	107.45	106.13	104.71	104.08	106.75	106.24	107.51	104.71	105.54	109.14	106.2	107.7	107.01	104.19	106.83	107.4	104.35	105.8	108.09	104.59	104.28	103.89	103.44	103.81	104.99	105.5	108.06	107.29	108.34	100.96	106.46	101.81	104.81	103.02
105.95	107.02	107.93	105.7	109.08	105.79	106.33	105.59	109.02	106.46	107.44	105.33	106.74	110.1	107.28	106.8	109.73	108.67	107.58	107.49	108.64	108.89	108.91	108.64	109.55	108.41	108.72	109.09	109.08	107.01	108.31	109.74	106.28	110.73	110.42	106.92	107.91	108.77	107.53	107.91	106	107.07	106.95	106.17	107.16	109.49	107.39	107.09	105.55	107.78
101.29	101.22	98.264	101.65	100.48	99.102	100.87	99.451	100.71	100.15	100.46	96.489	98.763	100.55	100.92	102.31	101.11	102.39	98.581	99.742	98.01	102.42	100.66	103.28	100.32	99.329	101.68	97.688	100.23	99.179	98.843	101.21	100.74	103.61	103.89	101.07	101.24	100.79	100.15	101.06	100.71	100.69	101.77	98.728	102.14	101.68	102.06	99.431	100.65	99.004
108.66	105.91	106.31	105.25	106.16	108.01	104.04	105.66	106.62	103.16	102.2	105.98	101.95	105.64	105.87	104.79	105.44	105.64	108.94	108.1	102.33	106.13	106.2	106.71	106.65	105.3	106.43	103.21	102.4	107.19	105.35	102.38	103.33	106.81	105.49	105.52	104.55	106.43	109.14	105.79	107.12	105.19	107.77	106.63	105.49	105.77	107.38	104.56	106.85	105.12
107.1	107.53	104.34	108.24	106.21	106.56	105.75	107.85	101.99	106.01	107.13	109.95	104.55	104.76	105.58	104.58	105.9	107.14	106.57	105.57	107.57	107.68	109.69	105.28	107.36	106.24	105.52	106.18	104.89	107.88	106.55	107.79	105.87	106.99	105.42	106.32	109.22	104.16	105.47	107.56	109.65	106.79	106.76	107.2	107.54	104.17	108.01	107.78	110.02	105.74
105.48	106.2	106.08	108.02	104.1	106.14	105.4	107.48	107.77	104.99	105.41	107.1	103.79	105.04	107.01	105.5	103.77	106.53	106.14	105.47	107.9	105.87	105.2	104.68	104.09	104	104.63	106.95	107.33	104.44	103.9	106.37	103.28	106.2	104.32	105.96	106.92	105.26	104.81	105.17	102.33	105.63	105.67	106.98	104.37	106.11	106.2	102.45	105.58	105.28
99.799	102.28	100.11	98.494	99.104	97.61	96.737	97.672	98.989	97.957	97.271	99.954	98.488	99.335	97.564	99.409	101.49	95.722	100	97.024	99.992	102.48	98.947	96.665	100.66	100.13	98.841	98.221	98.817	98.115	97.661	96.1	99.035	97.016	97.459	97.342	97.158	98.962	97.31	100.32	98.9	99.871	97.659	99.26	96.237	101.09	94.852	100.22	100.48	97.828
95.374	97.27	98.916	101.76	98.845	94.535	100.04	98.15	100.62	99.343	97.078	95.723	97.026	98.508	99.666	99.985	97.05	97.274	95.667	97.861	97.994	97.987	98.753	98.51	98.896	99.77	99.625	96.131	97.715	96.819	98.382	95.798	97.416	97.971	100.8	98.647	96.753	96.537	97.008	98.933	95.58	100.55	95.534	95.456	98.078	96.147	97.632	96.726	97.418	95.902
107.12	106.04	105.75	103.88	104.62	104.01	106.31	108.03	104.72	103.52	108.46	103	105.05	104.75	105.41	106.74	104.81	107.78	104.66	103.36	103.68	107.33	105.39	105.62	104.07	103.49	106.51	105.49	103.86	107.51	107.42	106.76	107.21	105.34	107.4	105.52	104.59	107.04	106.8	103.38	106.93	105.17	106.67	105.62	106.64	106.1	108.24	106.25	105.62	107.5
98.775	97.545	97.322	100.53	98.619	96.458	98.594	99.61	97.171	99.102	97.084	97.289	99.449	97.18	98.901	98.111	97.764	97.572	97.261	98.966	100.72	96.387	97.341	98.133	95.766	96.536	96.285	98.992	98.977	97.591	99.043	100.32	99.545	97.296	99.22	97.804	96.581	96.632	93.113	96.952	95.972	98.599	98.038	97.94	98.526	96.79	96.112	98.117	94.873	100.63
97.426	95.697	96.091	100.49	95.47	98.905	101.1	97.547	96.268	100.4	101.15	99.242	100.65	97.814	100.03	98.486	97.095	96.278	99.843	97.145	100.05	97.411	94.683	96.702	99.646	100.54	97.699	101.99	100.73	96.602	100.97	100.87	96.261	98.838	99.869	97.878	97.344	99.536	98.605	100.99	96.962	96.559	99.057	95.008	102.2	96.855	101.14	96.245	97.094	100.54
108.8	110.58	108.23	106	111.47	110.19	108.87	108.29	109.59	111.37	109.49	108.26	106.75	108.96	108.33	105.2	107.77	106.73	109.67	107.77	108.77	106.71	107.93	111.6	107.78	108.85	109.2	109.4	108.54	107.8	105.59	110	109.11	108.78	107.24	109.66	110.32	108.12	105.7	107.29	111.94	108.5	111.32	102.64	108.47	108.04	109.18	107.29	108.81	111.14
111.7	109.4	108.83	107.67	108.29	108.2	108.22	107.77	106.09	108.52	107.68	110.02	106.1	109.63	109.31	108.6	109.2	108.3	107.53	107.7	109.18	105.86	109.52	106.06	108.86	109.15	106.28	104.49	110.14	107.58	107.23	106.77	108.69	109.29	107.88	106.47	106.89	109.93	106.72	106.23	106.92	108.1	107.06	106.54	111.24	106.39	107.89	106.3	106.71	106.05
109.58	110.24	113.11	110.86	109.17	113.52	113.28	112.72	108.99	113.53	111.01	110.65	111.53	110.59	113.74	109.83	109.79	111.49	109.16	111.34	110.5	110.97	111.21	110.96	110.59	112.38	108.49	109.62	108.57	108.98	109.74	111.67	112.22	111.65	110.2	109.17	109.87	110.3	109.35	107.58	113.6	108.25	109.61	110.89	110.58	107.43	110.58	112.53	109.31	108.52
105.43	103.38	106.06	108.64	104.44	109.18	105.5	106.59	108.94	104.93	107.61	106.28	108.11	104.02	105.62	104.43	103.87	106.87	105.42	106.33	105.47	105.15	107.11	104.14	106.2	107.18	108.4	106.94	108.94	107.66	106	103.23	104.87	107.16	104.83	105.47	106.59	103.96	105.54	105.63	104.31	106.47	107.25	104.3	106.38	107.35	107.7	107.22	103.36	107.65
109.92	109.44	109.17	105.28	109.2	108.57	108.22	106.68	107.35	108.38	106.77	107.86	109	108.92	104.96	109	103.68	107.63	109.77	109.78	107.48	107.46	105.55	108.06	108.73	108.4	108.96	108.16	109.41	104.55	107.26	106.43	108.69	110.8	106.22	108.87	107.11	105.45	111.07	109.75	110.22	104.87	106.9	109.49	109.57	107.19	108.41	108.06	107.76	108.1
100.97	102.34	98.432	97.781	98.748	96.973	98.817	94.565	100.97	96.736	101.48	99.54	96.891	95.888	99.171	101	99.625	101.71	98.652	95.126	97.323	99.56	97.23	99.417	99.433	102.51	99.802	98.011	101.44	96.84	96.118	98.201	97.325	97.698	97.639	97.415	97.318	97.947	97.709	99.348	97.801	95.672	95.608	97.828	99.856	99.577	97.596	98.013	97.95	96.024
102.76	105.67	107.29	105.3	108.63	104.35	106.45	105.83	104.15	106.01	103.71	106.36	107.95	107.63	105.04	107	105.42	107.03	105.31	105.33	105.75	106.05	105.54	106.73	107.59	107.16	106.39	108.2	106.78	105.92	106.46	104.73	105.07	106.5	106.46	107.02	107.64	107.28	105.61	106.46	109.88	103.89	106.13	105.9	105.46	101.66	104.28	107.71	105.11	105.44
97.582	101.08	98.663	99.131	99.914	95.445	98.348	97.926	99.539	97.616	96.746	97.053	100.51	95.129	99.258	98.443	98.752	94.773	96.872	98.539	95.527	96.264	96.259	98.92	101.69	98.055	98.373	100.33	98.544	96.702	94.427	99.575	102.3	98.081	98.615	97.556	99.751	97.102	99.674	98.978	99.344	102.06	100.09	96.123	102.36	102.42	98.088	98.205	97.586	96.823
107.58	105.58	105.1	108.73	103.16	105.32	102.53	104.27	107.73	105.44	104.94	105.2	106.23	105.02	104.3	108.97	106.74	107.29	104.49	105.17	107.71	106.37	105.46	105.45	106.49	104.67	102.45	104.81	104.29	105.21	104.58	103.23	107.32	107.09	104.32	105.16	101.85	110.29	104.61	105.12	105.32	106.5	106.41	105.63	104	106.48	105.36	107.62	106.3	106.17
110.68	107.75	107.32	105.79	105.22	109.59	109.05	108.18	110.42	106.28	108.66	105.65	108.73	107.06	106.59	109.92	103.31	107.08	108.43	106.57	104.32	106.51	104.41	109.92	105.57	106.56	109.6	108.27	109.13	108.36	110.1	107	109.4	108.76	109.47	109.02	108.54	108.78	109.77	108.31	105.45	107.94	108.31	109.7	108.46	106.21	105.84	110.08	109.08	106.27
108.22	109.52	106.92	106.85	108.44	106.02	108.49	107.13	107.75	107.19	106.63	105.41	107.4	107.15	109.08	107.7	106.52	107.42	105.97	105.28	107.46	109.98	110.79	108.24	107.68	110.85	104.02	105.32	107.66	108.92	106.78	112.24	107.36	104.45	111.12	105.8	107.59	106.97	109.86	109.36	103.47	112.6	106.09	108.08	107.43	109.24	107.41	106.96	109.18	109.09
107.58	107.24	109.22	106.26	109.73	107.72	106.25	104.92	106.26	107.02	106.58	109.39	108.8	106.43	106.05	108.35	107.3	108.02	108.34	109.51	110.47	108.31	109.74	108.83	105.68	108.17	109.22	107.31	109.03	107.22	109.01	105.91	111.62	108.76	109.71	109.31	109.81	111.07	109.12	105.85	108.56	107.62	109.4	108.45	108.39	107.14	109.81	107.07	106.97	105.59
105.1	104.55	107.38	107.59	106.31	106.93	105.15	106.12	107.5	106.74	107.78	104.46	105.83	104.78	108.57	105.02	104.33	104.34	105.43	106.8	105.63	105.17	104.28	106.46	103.05	105.99	106.89	106.04	106.77	103.06	105.94	108.23	106.55	107.3	105.33	104.61	107.92	103.05	104.87	101.56	106.38	105.07	105.08	104.26	102.8	101.66	107.11	105.58	104	104.64
111.5	109.32	112.24	111.95	112.88	111.81	110.23	111.79	112.95	107.83	111.32	108.77	108.79	107.1	111.52	109.54	111.64	110.7	108.58	112.45	110.7	111.83	107.52	110.3	109.23	109.01	109.15	108.47	109.18	111.37	110.75	109.68	109.73	110.71	112.5	110.7	110.76	114.28	111.52	108.2	110.56	110.68	109.71	109.31	112.45	108.71	111.21	109.03	112.28	110.63
97.018	96.918	95.563	98.778	98.007	98.478	96.037	97.354	95.068	99.64	98.375	97.923	99.245	97.618	99.235	99.794	97.939	98.439	94.701	97.25	99.61	97.32	97.296	99.78	97.445	98.494	97.391	101.34	100.55	96.626	97.236	98.342	96.019	100.03	97.132	95.459	100.35	98.89	97.574	93.434	98.783	101.3	99.015	97.024	97.96	96.285	99.443	94.79	97.167	96.507
107.1	106.2	109.09	103.2	104.27	103.79	106.29	105.8	107.12	105.89	105.73	107.34	106.91	105.6	106.01	107.05	108.78	106.77	106.65	105.21	104.2	106.17	106.5	108.2	106.29	104.52	105.69	107.61	107.1	108.44	106.97	105.4	108.71	104.09	104.67	109.71	106.04	105.88	104.46	108.44	105.26	106.01	106.55	104.43	103.29	104.38	102.87	106.54	106.04	104.38
107.72	110.12	108.55	107.36	106.86	110.03	106.53	107.12	110.37	107.31	107.46	107.47	108.66	109.87	107.42	108.19	110.22	109.32	108.17	107.98	107.07	106.25	108.41	107.99	107.71	110.06	104.65	105.94	108.1	106.43	108.42	109.73	109.43	106.1	109.94	108.71	109.16	105.91	108.15	110.08	111.29	108.03	105.97	105.77	108.15	105.55	107.19	108.86	109.41	111.02
104.38	106.02	106.71	105.38	105.3	105.66	106.06	105.54	106.68	105.71	107.51	106.03	106.37	103.51	105.99	107.29	104.19	104.8	105.57	106.3	108.09	107.67	104.43	104.18	107.62	104.46	106.81	106.67	106.05	107.08	107.08	105.58	107.68	106.01	106.09	104.34	104.46	104.03	105.23	109.05	105.99	105.25	104.66	103.14	104.7	104.97	103.5	109.12	107.47	102.67
108.87	110.05	106.97	110.17	107.43	109.28	108.94	106.68	106.53	106.25	111.7	107.35	104.75	110.3	107.42	110.22	106.85	106.93	108.94	108.48	107.19	108.08	108.61	106.9	106.3	108.14	110.06	107.52	109.55	109.85	108.02	110.39	110.47	110.74	106.04	113.22	109.57	106.76	105.45	109.33	107.97	107.07	105.9	109.26	107.62	108.5	110.27	107.56	106.02	109.96
106.52	107.2	107.81	105.99	104.62	107.21	105.23	103.45	107.26	106.33	107.66	106.51	106.86	103.86	105.74	103.35	107.25	105.85	107.19	102.36	109.95	105.08	105.47	105.49	108.43	107.38	103.3	106.89	110.29	108.01	107.09	105.69	107.52	107.37	106.25	105.3	105.61	106.92	106.51	105.98	105.85	107.37	106.32	105.45	107.57	106.01	106.5	106.63	105.54	109.1
107.14	109.9	108.13	108.5	106.6	106.21	110.24	106.7	105.54	107.99	106.42	109.01	107.31	106.53	108.98	109.46	106.36	106.88	106.59	104.39	105.17	108.83	108.37	105.65	107.75	110.33	108.54	107.36	107.83	108.44	108.82	108.81	106.79	108.24	105.29	109.51	108.37	109.36	111.54	106.34	105.03	108.28	109.64	109.27	106.65	108.09	107.78	106.91	107.57	106.83
105.96	104.93	107.71	106.16	106.98	106.59	104.91	107.15	104.42	108.35	103.96	105.89	107.02	105.61	105.97	104.93	104.68	104.15	104.52	107.72	105.95	105.26	102.01	104.67	107.32	105.44	105.21	106.87	106.31	104.6	105.7	104.44	106.73	105.22	105.16	105.47	107.2	106.64	104.14	105.02	104.04	107.78	105.33	107.2	106.53	105.54	108.81	101.93	109.13	107.71
98.575	102.07	101.02	99.527	98.594	100.8	100.12	98.696	100.8	104.64	100.51	100.14	102.21	100.36	102.91	101.91	97.778	101.8	97.39	102.1	97.323	98.587	102.44	100.14	100.38	97.71	102.49	100.21	99.855	101.71	99.004	100.31	99.011	102.01	98.135	102.25	102.06	101.69	100.8	102.35	104.95	101.63	102.28	98.846	98.129	100.2	104.22	100.17	101.05	99.911
106.92	108.3	107.71	108.62	109.53	106.9	111.93	107.61	108.86	106.98	104.32	106.47	108.97	107.05	108.68	108.45	109.34	107.66	107.88	108.29	106.5	104.53	108.45	109.55	110.83	106.03	106.67	107.75	109.22	105.86	108.03	109	108.56	109.33	106.39	108.5	106.47	107.14	106.2	108.55	111.32	109.81	105.5	108.74	107.39	112.59	109.65	107.49	107.97	109.16
101.2	100.63	99.915	99.868	100.76	100.23	98.681	100.38	101.96	99.083	101.02	98.244	99.866	99.378	101.85	97.901	100.65	98.055	99.103	101.96	100.54	103.57	102.06	102.67	101.4	99.793	99.088	101.32	104.09	99.367	102.65	97.459	101.47	99.493	97.86	103.37	99.84	100.29	101.41	101.32	99.587	101.68	100.72	100.14	102.34	104.1	102.53	101.81	100.73	101.16
98.484	100.81	97.847	98.04	99.675	101.18	99.456	100.38	98.219	100.07	100.11	97.389	100.59	102.69	101.88	99.095	98.883	99.113	101.71	101	98.108	100.48	96.102	98.813	100.61	99.074	99.868	101.03	96.88	96.727	98.539	97.537	98.852	98.678	98.999	98.1	100.05	97.569	100.24	102.07	96.395	98.203	99.57	99.481	100.96	99.804	97.865	100.33	99.498	97.597
107.12	109.45	107.96	106.83	108.08	113.66	107.85	110.56	110.75	110.11	109.44	108.92	107.94	108.03	106.98	107.14	110.36	107.76	107.6	107.05	107.27	105.8	107.41	105.67	109.58	109.66	111.59	110.64	108.4	107.68	111	109.01	107.32	106.16	107.1	107.32	105.73	108.87	108.71	107.99	108.71	105.79	106.51	108.75	108.71	107.38	112.03	105.54	107.56	104.53
107.28	108.79	108.1	110.17	109.16	106.66	106.31	106.78	109.4	108.29	106.07	110.41	110.37	109.84	108.58	108.38	109.29	108.69	109.94	105.45	106.57	108.7	108.49	108.12	108.38	109.4	108.18	109.74	110.91	107.15	109.1	107.78	111.81	106.87	109.28	108.02	108.82	106.99	106.77	104.78	108.12	107.34	109.09	108.26	108.6	109.81	107.08	110.11	106.02	112.81
103.39	107.14	107.88	106.42	106.83	102.52	104.2	106	107.14	105.95	103.43	105.02	106.06	104.35	104.22	104.15	103.87	107.91	108.09	103.98	101.86	103.13	106.18	106.35	104.06	107.81	103.16	104.92	106.01	101.59	106.45	105.92	106.27	106.72	106.5	107.96	106.91	104.87	108.52	104.98	106.17	105.99	106.48	105.94	104.48	106.53	103.78	103.86	106.98	102.4
109.94	105.81	108.21	108.43	107.4	109.79	107.57	107.94	107.61	105.75	108.76	110.44	109.1	106	106.8	106.34	106.52	109.45	108.29	106.47	110.98	109.86	108.01	108.38	109.96	109.17	106.76	107.71	109.1	106.07	108.41	108.32	108.7	107.86	111.12	109.4	104.54	108.38	108	106.95	107.45	109.1	106.22	107.26	108.3	107.68	108.36	105.14	106.69	105.66
108.01	105.71	106.55	105.82	105.22	105.45	104.09	107.33	104.52	105.69	104.17	107.54	105.97	106.6	105.27	105.56	104.41	104.45	106.33	103	104.61	105.31	106.49	105.44	105.42	107.03	105.85	105.69	103.97	104.38	107.49	103.17	105.63	103.24	104.81	103.95	105.49	107.25	102.03	107.54	104.78	104.16	104.61	105.17	105.28	104.52	107.27	105.18	104.54	104.52
107.35	106.56	110.55	110.32	108.78	110.59	108.39	111.41	109.85	107.84	106.43	107.34	107.06	110.61	111.65	108.47	107.84	108.65	107.31	105.54	108.12	107.89	111.29	108.17	108.17	109.15	105.58	109.64	108.8	106.8	112.12	108.17	109.44	110.33	107.78	113.18	107.77	108.85	110.37	107.69	107.44	108.58	110.48	106.37	109.2	107.85	110.42	106.19	108.86	107.74
104.43	106.44	105.88	107.07	106.08	108.17	106.93	103.33	103.21	106.86	105.53	107.21	105.85	104.7	106.53	104.01	103.17	104.77	107.68	106.15	105.32	104.27	107.38	102.95	103.73	106.29	103.72	107.32	104.88	104.32	106.64	104.78	104.57	106.6	105.73	104.81	103.86	107.66	105.83	105.89	103.64	103.76	105.94	105.05	107.9	105.01	105.56	107.85	107.93	105.79
107.83	106.19	107.45	106.51	107.79	107.89	109.14	105.38	111.48	109.65	106.35	109.05	105.98	109.86	108.92	108.44	107.68	109.18	106.94	106.37	108.87	106.49	108.44	108.29	110.77	108.74	110.19	110.74	110.07	107.2	108.69	107.68	110.02	106.03	106.76	110.01	110.66	108.32	107.38	108.27	107.64	109.24	110.06	111.26	107.09	107.95	109.83	104.6	106.92	105.56
108.43	105.58	106.38	105.92	108.95	104.89	105.56	108.67	106.71	108.29	103.83	105.8	105.3	102.62	108.3	103.8	105.85	106.23	104.12	106.62	104.32	104.52	106.21	104.71	108.2	104.81	105.99	109.78	106.94	104.39	107.35	107	105.64	105.6	106.79	106.75	107.78	107.54	105.53	102.29	108.19	103.87	105.66	104.45	103.24	106.3	104.3	108.44	102.08	105.93
108.94	105.01	104.69	106.3	105.74	109.79	107.43	107.59	107.4	106.77	108.46	104.74	108.59	108.86	109.9	107.49	108.42	108.28	113.07	108.9	107.61	108.19	106.03	109.29	109.98	108.04	104.52	108.24	107.05	110.2	107.53	105.49	106.8	108.57	105.83	104.35	109.31	104.45	106.55	107.74	107.51	107.15	107.83	109.32	107.27	106.9	106.95	107.09	105.35	108.22
109.79	108.48	109.58	106.93	110.29	109.26	108.86	112.85	108.23	109.41	108.56	108.91	107.02	105.49	109.45	108.46	108.75	106.34	110.34	107.92	107.59	111.13	109.6	108.7	107.31	107.65	109.29	107.39	106.18	110.99	108.58	109.11	108.56	108.98	107.32	109.2	108.91	109.54	106.11	110.02	109.23	108.38	110.32	108.89	108.02	106.94	108.21	108.83	107.96	109.82
107.99	109.46	108.03	106.26	108.1	108.15	104.43	106.61	107.55	107.72	106.56	107.94	107.18	108.14	111.6	110.63	110.64	107.95	107.3	108.1	108.17	106.3	110.02	106.83	109.46	107.78	107.77	108.69	109.49	109.21	107.6	104.59	107.91	109.02	111.28	108.84	108.95	110.07	107.26	105.75	109.57	106.72	108.92	108.4	106.23	107.27	107.57	110.17	107.68	108.29
98.972	98.119	97.291	96.615	98.224	98.283	100.97	99.28	96.507	99.329	96.635	99.205	100.19	98.65	98.069	97.559	96.879	100.81	98.693	99.552	98.091	103.12	96.732	102.16	103.24	100.04	101.55	98.466	100.2	98.516	97.451	101.16	98.825	99.879	100.5	98.824	97.963	99.697	97.869	97.551	96.715	98.051	100.13	101.07	97.398	100.47	97.439	101.24	95.438	99.594
112.26	108.27	104.96	110.03	109.81	108.97	109.76	105.54	107.88	109.3	107.05	108.57	108.65	110.73	107.98	106.88	110.72	109.78	108.85	108.41	107.28	107.92	107.63	104.73	107.48	107.91	107.54	107.74	109.67	110.05	108.52	107.36	107.34	107.75	107.67	112.04	104.86	106.53	107.12	109.53	109.75	110.21	106.83	109.27	109.31	109.91	106.67	107.01	106.39	108.56
105.48	103.27	106.69	105.59	100.28	103.32	105.76	102.47	104.9	109.21	104.62	108.13	105.24	103.87	108.11	105.23	104.57	104.09	105.83	104.3	104.92	104.96	104.63	104.84	103.73	103.34	104.55	107.26	106.54	105.13	107.09	107.62	106.7	105.97	104.3	106.35	108.74	107.18	106.53	106.14	104.49	106.56	105.81	107.28	105.23	104.75	104.88	107.86	105.85	104.52
101.96	102.84	100.54	102.94	102	99.474	101.07	102.2	98.684	101.07	101.9	99.982	101.65	99.399	99.337	99.081	101.65	99.667	102.54	100.66	102.01	101.51	103.11	102.38	101.66	101.04	100.94	98.625	97.865	101.34	98.048	99.012	100.99	104.09	99.798	100.35	100.31	99.864	99.343	102.61	98.952	103.39	100.68	101.84	102.33	99.278	103.44	100.99	101.62	100.18
102.08	100.96	97.648	100.73	99.088	97.395	98.249	100.46	97.665	98.265	100.37	99.076	96.844	97.481	97.339	97.743	101.3	97.382	95.185	98.004	102.23	97.901	100.39	98.66	100.7	100.75	99.79	96.914	97.096	99.75	97.881	100.67	99.089	97.48	98.933	97.536	98.129	99.783	99.576	96.42	100.61	97.554	99.205	99.296	99.529	99.465	98.608	98.761	101.72	94.917
110.76	108.54	111.57	108.34	109.96	108.02	109.7	106.82	104.96	110.48	104.37	107.35	107.41	107.88	106.6	109.63	107.75	108.57	107.4	106.51	109.27	109.01	104.85	107.45	105.27	107.02	107.04	106.22	103.78	108.32	109.03	110.79	105.95	107.66	109.75	111.17	106.86	109.73	108.95	108.02	109.32	108.48	107.69	110.84	108.81	108.19	105.87	108.83	108.35	107.38
106.8	105.97	106.88	107.65	104.09	105.67	105.71	106.56	105.03	109.2	108.14	108.4	107.42	109.01	102.97	108.23	108.14	105.53	105.66	108.49	108.76	107.03	105.67	107.49	108.73	105.29	106.61	104.46	107.17	105.87	105.53	105.36	107.51	105.28	108.45	104.08	104.27	107.72	104.95	108.26	107.09	106.94	110.02	104.74	106.41	107.34	106.25	107.59	106.68	103.31
107.66	106.78	104.63	107.85	107.24	106.94	107.66	104.71	104.82	105.52	108.7	106.23	104.45	107.2	109.04	104.68	107.26	105.47	106.17	106.56	106.52	106.63	106.11	107.83	105.12	105.18	105.39	108.66	105.02	102.48	103.4	107.15	106.93	107.46	105.95	107.51	106.26	107.09	107.19	107.3	107.94	104.8	106.75	103.25	108.01	107.2	106.85	108.41	103.79	105.16
98.672	102.15	96.84	98.205	99.404	97.755	97.255	101.79	99.595	97.345	95.767	99.297	100.34	96.723	98.114	99.414	99.979	98.973	96.674	101.18	97.518	100.29	101.41	96.647	97.259	100.7	98.562	100.79	99.397	97.829	100.47	100.24	98.197	98.827	100.39	97.733	99.401	96.913	98.038	98.925	99.136	99.057	97.954	98.689	98.712	99.836	100.65	101.34	98.483	97.752
106.22	107.07	107.51	108.12	107.22	109.26	107.99	108.35	104.83	106.98	110.13	108.77	108.38	109.72	106.51	106.94	106.69	107.73	110.06	106.67	107.82	106.39	107.73	107.43	106.9	107.12	109.89	109.86	106.05	106.88	110.47	107.03	104.14	109.72	107.92	106.03	105.17	111.93	106.02	109.73	107.95	107.26	109.7	108.13	104.02	108.79	107.78	108.13	106.79	106.74
95.85	98.736	99.627	98.069	96.951	99.879	99.427	98.909	99.527	97.153	95.282	96.262	98.856	98.429	98	96.911	97.957	97.609	101.5	97.868	96.255	97.1	97.694	98.158	99.777	98.397	98.742	94.138	100.23	97.346	97.872	97.691	97.473	100.87	98.275	98.921	101.85	97.976	96.769	100.72	98.771	94.835	96.868	97.134	98.724	99.397	98.128	97.894	98.406	98.953
106.1	107.27	110.53	107.78	106.92	106.61	106.32	108.45	107.73	109.09	107.62	113.76	106.38	108.63	108.55	109.74	109.5	108.97	110.27	109.52	106.82	108.16	107.58	108.88	106.24	109.71	107.44	109.92	107.99	109.04	105.35	106.13	109.36	107.97	106.56	104.15	111.23	106.69	107.2	105.22	110.51	109.27	110.23	108.15	108.28	108.96	111.98	108.59	107.25	107.84
106.7	108.63	107.91	106.77	106.91	109.04	104.84	105.19	105.37	106.9	104.8	107.3	107.3	106.15	106.27	105.16	106.56	108.44	107.22	106.28	109.13	107.21	107.68	105.71	107.2	106.48	105.33	108.08	105.63	103.18	106.47	108.74	107.2	109.83	105.98	105.16	109.24	105.35	108.16	103.87	105.03	108.16	106.24	105.53	107.51	105.7	102.84	104.18	104.53	108.51
99.557	98.415	98.778	95.24	99.163	100.49	100.23	100.15	99.352	99.536	102.38	98.11	94.74	97.382	94.951	99.803	97.895	99.129	99.657	97.593	97.015	98.386	95.05	98.26	94.29	96.564	99.388	100.26	99.369	100.72	99.802	95.771	98.526	99.652	98.715	98.148	96.459	96.584	99.524	99.545	101.08	99.093	100.54	98.592	100.48	100.07	97.159	98.839	100.24	98.908
105.92	106.62	107.51	107.93	104.22	106.57	107.68	106	108.09	105.1	105.38	107.14	104.66	108.68	108.01	105.09	105.07	104.86	105.4	107.18	107.75	105.58	106.71	104.34	105.03	110.18	104.6	105.47	105.09	106.2	102.03	106.61	107.51	106.3	106.97	103.24	106.88	102.84	104.88	101.43	102.4	106.76	105.42	105.99	105.91	103.92	106.6	104.04	104.1	107.55
104.34	101.89	105.26	105.18	106.15	107.81	106.54	105.54	103.2	106.67	105.02	102.92	106.73	107.1	107.04	104.61	107.3	104.93	107.09	103.67	107.72	105.5	107.23	106.14	106.48	104.1	106.87	106.61	104.42	105.97	104.68	102.53	102.8	106.57	103.33	108.88	105.9	104.02	107.64	104.74	105.61	107.63	107.68	106.55	106.62	105.18	105.91	105.1	104.34	103.74
104.46	106	103.74	106.15	106.24	103.02	105.82	104.31	106.15	107.67	104	107.46	104.89	107.65	104.98	105.55	105.47	106.14	102.79	105.4	106.01	106.01	103.89	105.95	105.66	106.03	106.07	107.31	102.8	104.83	108.15	105.32	106.28	104.31	106.29	108.51	108.01	104.94	105.42	105.43	108.02	104.35	107.44	104.41	105.46	103.57	103.95	105.8	107.66	104.97
104.08	109.42	109.23	108.19	107.11	105.78	106.26	106.25	106.56	106.65	107.15	107.29	111.42	106.9	106.71	105.45	107.8	106.75	106.76	106.91	105.96	108.29	108.53	106.83	107.55	107.17	106.2	105.46	108.18	110.63	107.53	108.74	103.59	110.37	109.1	109.47	104.87	108.09	107.08	109.84	106.34	106.83	109.64	108.6	108.12	107.48	109.1	105.99	108.09	105.65
103.33	105.62	108.05	104.41	104.75	107.95	107.46	105.65	103.9	106.77	105.33	103.79	102.39	106.1	103.18	108.57	106.14	107.92	105.69	105.47	105.21	105.28	105.67	107.17	106.8	108.13	105.65	104.15	105.02	103.02	105.05	105.87	104.32	103.59	107.45	105.24	106.9	105.05	108.08	106.27	104.27	103.38	105.64	106.07	102.2	105.89	103.13	104.43	103.99	100.93
108.85	108.51	106.66	108.26	106.71	109.36	107.89	108.89	109.05	111.07	109.2	109.05	110.49	107.98	107.92	107.46	108.89	105.58	108.56	106.61	105.99	108.65	105.35	108.4	108.77	107.07	106.74	108.19	106.24	107.49	106.27	108.61	110.26	109.01	107.32	108.31	108.57	110.66	106.61	108.58	105.83	110.6	108.14	111.24	107.65	109.98	107.85	107.46	108.73	108.98
106.92	107.8	103.39	106.23	108.45	105.53	105.47	107.03	107.33	106.49	107.13	106.51	105.93	108.11	105.85	107.57	105.88	103.93	109.85	107.99	104.8	107.91	108.51	106.65	108.18	107.18	108.77	107.79	107.22	102.89	108.83	108.07	105.25	107.13	103.95	102.88	107.7	107.73	104.54	106.66	108.08	103.15	106.32	108.41	105.16	109.36	112.77	104.82	105.69	104.81
98.499	96.6	97.523	98.295	97.28	99.685	93.56	95.423	98.224	100.76	101.81	95.662	98.959	98.093	95.945	97.289	98.987	100.32	99.423	99.202	96.852	98.94	96.96	96.688	97.096	96.477	97.692	98.22	99.099	97.3	97.161	96.98	98.701	98.147	100.17	97.182	98.357	97.551	94.952	99.337	96.231	100.68	98.111	99.155	96.504	98.839	99.828	102.05	96.502	97.794
109.86	105.69	108.58	106.46	106.57	110.08	110.43	109.99	111.01	109.75	110.11	109.07	109.26	107.48	107.98	109.59	112.03	107.49	105.42	109.89	104.53	108.14	109.58	108.54	108.8	108.24	107.5	108.53	107.65	106.97	108.23	109.37	107.72	112.72	109.9	109.55	108.45	111.49	109.77	108.78	111.31	108.92	109.79	108.67	106.59	109.92	108.58	109.44	105.56	108.32
107.95	109.05	106.47	105.47	109.09	106.08	105.52	107.7	107.39	105.08	106.28	104.1	106.79	106.98	103.09	107.53	105.43	104.02	107.64	106.99	106.64	107.69	108.51	105.68	105.65	104.08	107.21	106.58	106.8	108.9	107.31	105.22	110.04	109.17	105.69	106.45	107.97	105.92	106.93	109.03	107.9	103.37	103.5	108.54	104.84	105.76	107.23	106.95	104.89	107.09
105.35	105.72	106.86	104.11	103.8	104.35	107.22	103.64	101.85	105.54	104.29	106.2	106.1	107.52	106.55	109.41	104.62	109.34	104.48	107.87	104.71	104.92	108.27	107.14	107.58	107.19	103.57	106.31	104.61	106.58	103.99	108.26	105.04	105.42	103.4	106.51	104.12	105.3	106.65	107.06	104.29	104.55	105.78	105.24	106.05	107.14	103.38	107.54	106.52	106.36
107.29	105.94	107.14	110.57	107.69	108.53	103.84	108.42	108.52	106.28	110.1	107.66	108.83	107.98	108.32	106.28	105.72	110.28	109.03	109.46	108.27	107.17	110.88	107.96	104.9	107.88	107.96	110.58	109.31	109.4	105.79	106.97	107.43	109.41	106.42	108.86	108.99	109.7	108.04	110.92	106.97	105.64	108.15	108.55	109.46	111.12	108.81	106.31	108.24	107.97
108.6	107.69	108.89	106.94	109.77	106.06	108.26	108.65	107.93	105.4	109.78	108.87	108.64	107.54	106.09	102.83	106.65	107.57	106.17	107.95	109.02	108.74	103.8	108.08	108.11	108.44	107.04	105.96	108.42	106.91	107.69	109.12	106.64	107.26	110.98	106.72	107.66	107.74	111.39	106.97	107.31	107.99	109.24	107.37	108.86	110.84	106.88	105.44	105.41	108.18
105.45	109.16	107.31	106.36	106.23	108.21	106.12	104.86	106.81	107.3	104.36	107.91	109.1	107.73	104.47	104.84	107.03	107.11	107.47	108.4	105.4	106.58	106.81	107.63	105.57	104.38	108.09	103.16	105.63	110.02	103.89	106.92	104.31	104.84	103.61	102.95	106.32	104.2	106.22	107.54	110.09	108.1	108.09	105.09	107.31	107.49	106.07	104.2	108.66	103.91
102.83	106.8	107.69	100.55	106.73	106.89	107.04	107.45	104.71	105.41	105.85	106.81	107.46	105.11	102.72	101.96	101.99	104.33	106.19	103.87	105.56	105.33	103.86	104.66	104.97	108.24	104.45	106.8	107.05	105.39	107.84	106.61	102.17	106.39	105.09	107.41	106.57	105.11	106.64	105.91	105.99	104.29	107.22	104.53	105.45	107.07	104.5	107.04	103.55	106.19
100.78	100.79	98.44	102.05	99.671	103.68	101.21	100.62	99.512	101.56	99.207	100.74	101.79	99.873	103.87	102.64	99.746	100.3	100.85	101.86	100.48	101.29	98.524	102.5	102.85	102.42	102.88	100.62	102.51	101.62	99.115	101.23	99.947	100.43	102.33	97.979	98.859	101.14	102.17	98.716	103.73	98.388	101.62	100.05	103.92	99.092	98.956	99.251	102.62	100.2
99.933	96.549	97.794	97.642	95.796	97.033	97.232	99.675	99.559	98.316	98.72	99.512	99.915	97.883	96.473	99.666	97.411	98.587	96.86	100.34	99.478	97.55	99.355	97.448	97.789	100.34	97.616	99.729	95.225	96.574	98.227	96.454	94.608	97.741	95.784	100.6	95.527	97.744	97.344	95.413	95.038	99.018	96.514	99.301	99.445	100.86	94.614	97.604	98.895	98.755
108.79	104.02	109.35	106.33	109.66	109.04	108.06	107.75	108.4	110.64	109.47	108.4	110.92	108.51	112.95	107.27	106.36	108.15	108.64	106.17	109.29	107.68	108.82	109.09	106.01	105.13	107.93	108.36	105.94	110.86	109.19	109.67	107.16	106.27	108.39	108.43	106.48	109.5	105.89	107.47	107.92	108.99	106.47	109.03	108.05	106.93	112.33	108.88	106.01	108.57
109.99	111.63	110.2	110.64	111.41	110.98	110.7	112.26	109.61	109.26	110.64	110.24	110.95	111.6	111.93	110.99	108.74	110.46	113.21	112.93	113.07	111	110.43	110.87	109.73	112.78	111.34	110.28	110.43	114.4	109.01	108.59	113.6	111.52	112.36	110.16	109.52	112.66	113.76	112.16	107.37	109.86	107.64	109.48	111.78	109.49	112.99	109.92	111.54	111.26
108.89	107.8	104.94	107.65	105.15	104.35	105.76	104.92	106.45	107.14	104.11	108.54	109.34	102.07	104.03	107.52	108.07	105.84	105.76	109.07	105.07	106.07	108.46	104.69	108.84	105.52	104.94	106.04	108.58	105.38	105.35	107.28	105.39	108.85	107.14	104.71	106.54	108.37	107.62	106.51	109.69	105.61	106.84	104.84	108.45	106.35	105.28	107.78	105.35	104.53
98.803	99.177	101.53	100.75	101.3	101.2	100.57	99.051	103.56	100.1	96.491	100.2	100.26	99.182	100.07	101.06	101.19	98.099	102.32	102.2	97.527	102.89	98.332	101.36	100.55	97.354	100.82	99.931	100.7	99.36	99.148	101.48	98.974	99.4	100.21	100.41	99.399	99.093	101.34	101.71	99.346	99.838	99.928	100.91	102.66	98.79	100.18	99.815	100.23	103.7
109.09	104.31	105.43	106.75	105.05	104.54	106.99	106.46	107.18	105.56	103.43	105.03	105.22	101.74	105.02	104.83	108.54	104.62	106.77	106.84	105.97	106.44	105.8	104.32	108.71	103.84	105.24	104.93	104.74	104.19	104.76	105.64	104.52	104.92	107.19	106.05	105.49	107.27	105.92	103.42	103.85	106.15	105.47	105.67	108.46	107.62	104.7	107.08	106.14	105.47
106.71	106.61	105.1	103.29	102.5	106.16	108.93	104.58	106.09	107.97	106.35	109.19	104.42	101.56	103.85	109.51	105.78	104.07	106.27	104.49	106.06	105.8	105.02	104.89	106.09	109.14	105.61	105.5	106.24	104.87	105.08	107.2	107.2	105.95	107.65	106.56	104.92	103.16	110.02	104.95	104.37	107.28	106.83	105.2	102.7	106.56	107.47	107.7	108.26	106.96
108.02	106.17	106.66	110.11	109.9	106.4	107.26	110.12	108.5	105.98	108.96	109.38	108.52	104.09	109.67	110.36	107.04	108.96	104.66	108.36	107.39	106.74	110.1	107.74	108.53	107.67	109.16	108.88	104.23	109.76	111.64	107.06	108.53	106.57	109.08	107.57	108.25	106.78	104.24	109.93	109.74	109.84	107.08	108.9	108.04	105.96	109.27	107.61	106.88	106.41
103.36	104.19	107.64	106.29	106.11	103.92	108.29	105.15	108.21	105.87	103.21	104.19	104.16	104.69	106.37	108	105.87	108.39	109.88	103.24	105.29	108.98	107.1	104.03	105.78	106.86	104.98	104.79	104.67	106.97	105.16	106.01	107.72	105.2	106.31	105.7	105.3	102.18	104.87	105.41	106.06	107.04	105.34	105.82	106.39	106.5	106.67	103.4	103.72	105.23
104.76	104.77	106.82	108.75	105.21	105.52	106.35	105.23	105.38	107.1	104.49	105.8	109.62	106.34	104.85	104.61	104	105.01	104.79	106.57	106.98	104.44	108.3	107.48	105.61	108.93	107.4	106.09	108.89	104.69	106.48	104.07	105.84	105.53	106.56	107.64	103.07	104.8	106.2	106.07	109.21	110.79	107.16	103.65	106.83	106.7	108.12	104.45	106.49	106.59
100.58	103.5	100.58	99.846	100.27	98.049	100.36	99.258	96.643	98.023	102.42	99.4	102.77	100.02	100.87	100.66	102.66	97.926	103.23	101.32	101.12	103.06	98.53	99.227	98.485	101.24	102.06	100.53	102.92	98.907	100.9	103.92	100.25	100.53	101.34	99.328	98.866	101.49	98.949	100.33	102.75	98.144	100.17	99.566	101.29	98.698	100.3	100.61	104.37	101.77
113.1	108.82	108.25	108.89	107.17	108.48	107.32	107.34	105.22	106.59	110.84	106.78	106.7	109.46	111.37	110.33	107.56	109.28	108.49	109.06	110.23	107.98	106.96	108.64	106.82	109.8	106.64	109.46	110.29	109.28	106.92	110.52	106.97	108.1	111.58	105.35	108.43	110.78	112.39	107.86	111.67	107.97	109.92	109.14	109.94	107.71	106.85	109.73	106.51	110.3
98.053	97.969	94.333	100.66	97.403	94.304	98.088	98.671	97.379	95.058	96.509	96.624	97.432	96.521	98.565	99.931	95.472	98.843	98.003	101.2	98.199	98.767	98.309	97.147	98.22	99.083	97.988	97.498	96.328	97.981	100.44	95.233	99.849	95.494	97.328	99.821	97.32	97.62	99.675	97.963	94.057	95.609	98.796	97.001	96.269	97.381	98.869	98.679	97.354	96.231
107.1	108.03	107.81	110.37	110.7	107.94	107.39	107.9	107.13	108.9	107.14	106.02	107.22	109.54	108.05	108.65	109.82	106.46	109.47	109.25	109.96	109.89	108.8	110.16	110.37	106.85	108.03	108.56	107.37	105.37	108.77	106.05	108.58	108.7	108.69	106.36	106.53	106.33	108.82	108.79	107.57	110.94	108.31	108.49	108.9	111.04	108.95	110.2	109.06	106.78
100.9	95.297	97.988	99.921	99.152	95.745	100.55	100.06	96.474	96.771	99.347	101	97.352	99.266	99.122	98.206	95.68	99.376	95.198	98.633	98.686	97.802	97.087	101.07	98.876	100.35	97.16	100.44	96.115	99.473	100.36	98.674	100.65	97.954	98.504	96.108	96.125	99.509	99.381	97.986	97.993	97.805	99.084	95.757	100.01	97.1	100.31	100.25	99.079	99.426
108.29	111.26	108.05	109.97	113.45	105.3	106.11	107.76	107.51	105.03	107.26	105.73	107.38	107.31	109.05	107.08	108.2	111.2	109.35	109.18	108.92	108.73	107.12	109.26	106.99	108.57	107.61	106.95	110.02	108.51	110.6	108.54	106.9	110.04	107.22	107.97	108.41	107.91	109.5	108.86	105.9	105.78	109.99	111.34	108.82	109.47	108.42	110.41	110.47	107.99
105.08	106.5	106.7	107.48	105.24	107.17	105.88	106.27	106.25	105.56	108.84	103.31	105.51	105.61	104.81	105.05	104.55	104.19	101.58	105.38	105.12	107.23	104.46	106.44	103.59	109.15	104.12	108.2	107.19	105.71	107.15	105.31	108.99	107.31	107	104.71	103.76	105.9	107.57	103.56	107.81	105.86	107.48	106.26	105.86	108.44	106.64	107.62	106.28	105.97
105.98	107.71	107.09	107.37	106.64	105.53	107.38	104.69	103.59	105.5	108.09	107.05	107.68	105.63	108.76	108.09	106.07	105.03	105.01	105.49	106.1	107.15	107.98	106.88	105.44	105.72	104.58	106.84	107.28	106.83	104.86	107.25	109.09	105.44	106.52	107.46	106.08	106.37	103.71	107.45	108.82	108.12	107.5	105.25	104.02	106.41	106.16	107.67	109.66	102.74
104.21	104.33	106.48	105.9	110.35	103.51	105.39	105.53	111.53	103.17	102.51	106.07	104.18	104.22	103.08	110.01	109.33	105.05	106.11	108.7	107.11	108.34	103.06	108.55	107.16	105.56	107.26	107.71	105.19	105.76	108.9	107.39	103.9	108.39	109.06	106.17	106.56	108.91	105.65	106.34	105.21	108.42	104.57	107.56	107.8	102.49	111.03	103.76	108.26	102.74
110.4	107.84	108.21	110.09	108.28	109.52	108.21	108.37	108.46	108.81	108.57	109.95	113.4	109.91	104.54	110.04	107.03	106.88	110.93	111.42	109.81	109.17	108.88	108.06	111.4	110.22	112.28	108.31	108.81	109.39	108.2	110.33	110.58	109.97	106.68	105.41	108.61	106.37	109.75	111.85	109.17	107.86	109.14	112.93	107.92	108.85	110.59	110.38	106	106.76
105.18	104.97	108.34	107.91	106.07	106.95	105.17	103.86	104.97	105.06	108.43	107.87	106.58	105.06	105.55	106.19	105.95	109.4	106.16	105.36	109.77	105.48	105.55	104.87	104.87	104.39	105.01	107.74	106.34	106.9	105.48	105.22	108.15	108.75	104.63	107.69	107.45	105.8	106.16	106.42	104.15	107.51	106.77	105.73	107.47	106.78	103.86	106.33	103.7	106.22
108.57	104.62	102.66	108.73	106.48	107.57	106.12	104.73	104.23	106.05	109.37	107.57	107.02	105.81	105	107.5	109.49	105.91	102.23	105.23	106.03	107	104.91	107.36	107.44	104.88	106.1	104.2	105.84	105.36	106.51	105.57	107.21	105.6	105.09	109.3	104.34	103.68	105.65	105.86	106.03	109.16	103.5	107.36	109.62	106.86	106.56	105.18	106.32	104.66
105.76	103.64	106.7	105.62	106.1	105.76	106.21	108.61	103.46	105.2	103.07	106.72	105.94	103.59	107.14	108.14	105.18	105.35	106.11	103.61	106.86	106.82	105.6	105.47	104.21	102.99	105.38	108.84	103.53	105.92	105.37	104.08	103.29	106.77	101.77	104.05	105.34	107.6	104.99	104.81	105.23	103.99	105.3	104.52	102.6	104.24	105.69	108.24	107.1	107.22
107.28	107.13	103.96	108.67	106.84	108.51	108.88	106.74	107.41	105.63	105.03	108.72	106.63	106.33	108.96	106.81	108.89	106.26	105.94	105.3	106.9	104.16	105.86	107.62	109.34	106.87	107.51	107.47	107.31	108.78	104.74	109.8	108.18	107.01	107	107.82	107.04	104.1	108.83	104.49	105.16	105.13	103.48	103.92	107.49	107.99	107.96	107.99	106.62	106.45
108.3	108.95	105.09	106.01	104.39	106.31	105.19	109.76	107.1	106.61	107.46	107.25	110.54	107.56	107.39	104.45	106.91	106.4	106.57	107.27	110.18	107.96	106.1	106.82	104.31	107.14	104.17	106.31	104.74	106.31	104.35	107.65	108.87	102.47	107.77	106.86	104.13	107.24	105.73	106.15	104.11	104.6	102.79	109.28	106.97	106.65	107.71	105.01	107.68	107.69
102.21	98.69	100.98	102.3	102.42	98.868	100.48	99.045	98.19	102.64	97.627	99.927	99.187	102.16	98.803	98.327	99.126	100.42	95.687	99.111	101.17	102.04	100.19	99.124	101.75	99.783	102.05	102.02	101.19	99.01	100.38	103.03	99.847	103.09	100.59	99.941	101.58	104.58	97.017	102.34	101.48	98.382	98.672	98.536	99.822	100.29	99.65	99.808	99.446	104.62
103.92	104.59	101.85	107.03	107.27	108.52	110.22	106.35	107.33	103.68	103.4	108.9	104.4	105.9	105.92	106.89	104.75	105.39	107.29	106.69	108.26	105.47	106.5	109.88	104.93	103.75	107.93	107.13	105.33	106.01	107.49	106.35	106.07	105.76	106.27	107.39	107.16	108.78	103.59	106.91	104.41	103.33	107.32	105.3	104.15	105.15	105.3	106.5	105.98	108.36
106.37	107.79	103.78	108.21	104.25	105.87	106.18	106.49	105.98	102.62	107.3	103.13	106.78	107.44	104.88	106.36	105.02	110.01	102.05	106.25	107.44	105.95	107.51	107.9	105.37	105.31	106.4	106.13	106.03	106.31	106.37	105.81	107.05	106.83	106.33	108.74	106.34	106.25	108.42	110.31	106.79	107.09	106.96	106.23	105.64	107.02	104.34	109.88	104.67	105.9
107.37	106.23	105.83	107.18	106.47	105.98	108.41	105.61	107.49	105.13	103.66	106.14	106.42	107.49	104.63	110.31	106.26	105.71	104.8	107.72	107.38	109.02	108	104.54	104.61	107.04	106.19	103.07	108.06	107.44	104.9	105.15	107.3	101.98	103.42	107.82	102.96	103.53	108.05	104.62	105.26	105.1	107.15	104.82	109.48	105.72	105.37	106.54	105.16	103.97
104.51	107.43	108.94	108.92	106.81	108.19	110.41	107.74	107.32	108.94	107.36	104.94	109.86	108.15	112.31	112.77	108.24	108.95	105.21	107.71	103.44	107.72	108.05	111.06	109.73	106.92	107.51	108.62	106.2	109.21	109.83	109.01	106.85	111.01	109.17	106.26	107.58	109.6	106.27	105.54	107.62	110.25	109.61	108.77	108.71	107.56	106.5	111.06	109.31	111.11
106.95	107	109.91	108.56	104.57	108.45	109.73	107.91	110.99	110.43	110.77	112.82	109.66	108.65	105.81	106.88	107.36	107.79	109.24	108.93	111.67	106.5	110.16	110.44	110.66	106.95	108.26	107.39	109.76	108.06	109.47	109.2	108.34	108.01	110.48	108.19	107.2	109.8	107.57	107.99	110.65	108.31	111.54	107.93	106.97	105.97	109.18	107.53	106.63	108.5
97.915	99.862	101.2	98.399	100.03	97.246	98.024	96.359	98.605	95.906	96.116	95.439	99.389	99.858	99.114	97.459	98.115	97.66	96.427	95.94	98.722	96.189	100.51	100.7	96.652	97.584	99.39	98.346	95.338	98.594	96.206	100.08	97.568	95.192	97.37	96.223	97.814	97.101	98.607	96.119	97.667	98.914	96.077	97.113	101.44	98.033	96.701	99.538	97.573	97.27
99.754	96.546	99.517	98.861	97.82	100.89	97.314	99.244	98.061	99.119	98.121	95.728	99.63	99.64	96.552	99.447	100.16	98.24	99.029	100.14	99.623	100.83	99.25	98.446	94.395	100.52	98.118	98.732	98.741	101.26	96.139	99.464	97.976	101.57	95.716	100.05	98.184	97.364	101.14	96.298	96.731	102.12	97.529	100.06	99.86	99.097	100.92	96.763	99.484	98.193
97.131	97.651	97.801	97.187	96.136	96.594	97.614	100.84	98.633	98.753	97.88	98.884	99.841	98.627	98.842	100.5	97.823	99.396	100.23	101.03	99.848	101.17	98.815	97.844	102.68	95.329	97.183	101.21	98.981	98.82	97.189	99.895	97.809	98.722	97.401	101.5	98.868	99.11	98.138	101.03	98.844	99.571	97.968	98.793	100.41	95.73	99.09	100.28	97.783	100.98
106.07	108.52	106.75	105.69	108.77	104.73	106.04	107.24	106.81	103.63	105.85	104.86	104.02	104.2	108.27	105.29	106.03	108.27	104.01	106.05	104.09	104.09	104.74	104.29	105.1	104.97	106.2	103.72	103.88	102.55	107.44	104	107.08	105.41	105.01	105.27	107.09	105.45	107.53	106.93	105.66	106.46	104.01	103.97	103.57	107.53	105.83	106.86	100.88	107.8
104.04	107.36	106.09	106.55	105.67	104.55	108.17	108.27	107.49	106.37	104.72	107.83	105.11	105.06	104.43	110.4	106.82	102.52	107.6	101.88	107.31	109.9	109.42	106.48	105.06	107.05	108.98	109.73	107.64	110.37	108.58	107.17	108.93	104.72	104.62	108.73	106.96	108.23	105.28	105.89	107.58	106.08	104.1	105.79	107.33	106.29	106.83	105.85	103.67	102.31
98.371	97.122	96.994	96.756	99.182	95.909	100.27	98.452	96.648	94.716	96.816	97.771	99.485	97.359	99.45	98.438	102.37	97.248	97.602	102.38	94.712	100.03	99.977	98.134	99.013	98.074	95.706	98.489	100.36	96.992	100.55	97.376	97.328	97.687	95.457	97.178	97.491	98.474	98.665	96.228	102.05	98.4	96.606	97.434	95.301	99.126	99.571	96.336	98.816	96.249
110.27	111.06	110.04	112.73	107.11	110.01	108.41	108.98	110.61	109.03	112.21	110.67	107.05	110.36	111.48	111.48	108.65	108.07	110.14	108.36	112.92	107.22	109.99	111.78	111.29	111.93	107.22	107.03	108.74	112.11	110.17	112.65	106.99	111.43	111.52	109.75	108.98	110.61	112.83	108.99	108.79	109.7	110.76	111.05	106.96	110.77	110.14	109.48	112.05	111.37
104.27	106.12	105.64	105.5	108.03	107.89	103.58	105.28	105.68	103.28	103.49	105.87	104.74	105.47	105.67	107.54	105.96	105.48	103.37	102.65	103.31	106.87	106.7	102.68	104.12	103.63	107.74	107.09	106.02	105.33	102.58	104.83	104.29	108.38	104.42	105.72	106.66	105.19	104.06	105.56	107.79	104.05	106.19	105.64	109.5	106.95	106.74	103.85	106.04	105.28
105.05	100.08	104.53	103.77	108.56	105.83	105.1	104.78	105.65	105.12	105.04	106.97	105.28	105.19	107.12	101.91	108.57	106.77	103.68	106.2	106.77	108.35	102.18	108.52	105.09	103.14	107.89	107.85	110.36	107.84	105.6	103.52	105.74	108.77	107.13	106.43	107.26	108.74	105.3	103.6	104.24	109.39	104.96	105.67	106.19	104.24	102.14	103.72	105.89	104.55
106.32	108.25	107.93	105.13	105.71	107.68	107.99	109.47	105.98	103.13	104.37	108.99	104.98	103.29	106.04	106.2	108	108.32	106.7	107.1	107.2	104.99	105.07	105.08	107.99	105.28	106.06	106.55	105.07	108.32	108.45	103.78	106.59	103.96	104.17	105.06	105.81	105.94	106.52	105.92	106.41	107.13	102.65	104.23	104.15	105.94	102.61	107.34	105.3	104.76
106.16	105.72	106.62	106.92	109.87	107.68	105.74	107.36	110.42	108.91	104.91	107.29	105.63	107.25	107.7	107.32	110.89	105.62	111.62	108.01	108.64	112.47	110.07	106.43	107.12	109.68	109.24	107.85	108.43	108.02	105.78	110.19	104.06	107.16	102.48	108.91	108.42	109.94	109.84	107.57	106.35	106.44	107.49	108.7	106.57	107.48	106.58	105.45	112.43	107.89
98.805	97.684	100.09	96.988	99.36	98.81	97.532	95.478	96.332	98.709	99.642	98.605	94.617	101.59	97.628	96.934	98.585	97.685	98.839	98.13	97.678	98.121	98.783	98.94	98.046	98.86	100.34	96.66	100.97	98.685	100.19	94.529	99.436	99.616	99.842	93.792	102.2	100.44	96.563	99.675	97.207	98.506	99.615	101.3	99.585	100.74	95.334	96.79	96.615	102
98.09	97.451	96.258	97.982	97.908	97.215	101.68	99.793	98.847	99.892	98.794	99.62	100.31	100.51	99.672	98.757	98.854	95.816	98.711	95.931	98.626	95.368	98.728	99.307	99.846	94.228	99.747	94.939	95.726	98.147	95.659	97.599	99.613	99.386	97.549	99.024	99.542	99.95	99.756	98.79	98.39	95.319	95.768	99.984	99.988	100.38	96.434	96.412	99.579	96.365
107.32	107.03	106.34	108.77	107.22	106.78	106.13	107.14	105.54	105.48	103.88	103.82	108.23	107.09	106.25	109.73	106.76	105.5	111.4	106.59	107.51	106.31	105.41	106.14	107.4	104.62	106.69	107.18	106.92	105.97	103.85	106.26	105.96	106.45	103.52	106.92	104.83	107.09	107.43	104.67	108.03	102.88	105.61	105	108.48	106.08	105.96	108.89	106.78	108.39
97.749	101.22	101.33	101.43	99.066	100.4	98.374	95.974	102.24	98.323	101.79	98.758	98.555	100.63	98.342	96.282	97.467	101.43	103.88	100.53	102.03	101.72	101.04	100.85	101.71	101.11	100.75	99.227	100.34	100.72	100.81	101.18	100.89	101.58	101.41	100.65	104.2	98.507	98.255	100.21	99.478	96.516	104.39	100.26	100.8	102.06	101.04	102.47	101.04	101.89
102.96	99.99	99.828	99.983	100.59	99.187	99.905	100.25	100.76	101.5	100.67	98.819	102.68	101.45	100	101	99.753	102.73	99.188	100.39	102.95	98.833	100.71	100.46	99.315	99.235	98.728	101.24	101.86	98.613	102.02	101.69	101.57	101.38	101.49	100.13	99.167	99.177	101.51	100.54	100.72	101.19	98.868	99.053	96.14	101.41	102.23	101.3	101.46	98.381
105.78	105.88	108.74	106.91	102.38	104.61	107.75	107.64	106.27	109.3	107.93	106.17	103.66	103.99	103.93	106.99	106.63	105.52	104.74	108.84	104.07	104.83	106.92	103.32	105.63	106.11	102.65	106.24	107.29	107.2	106.1	104.94	104.78	104.33	105.17	106.81	106.3	106.29	106.18	106.15	105.87	105.28	106.75	105.39	108.42	106.34	107.09	102.94	107.04	104.5
106.83	104.85	105.79	102.06	104.12	104.6	107.64	105.73	104.36	105.51	106.75	103.03	107.05	105.88	105.03	106.08	106.74	106.15	104.03	107.98	107.72	103.63	108.79	106.83	106.33	105.7	103.59	107.2	106.58	104.86	105.96	105.53	105.05	109.21	106.79	104.86	108.29	106.99	106.93	107.36	107.42	104.86	106.32	108.34	107.54	105.85	105.67	107.82	105.36	103.52
105.89	105.39	105.69	105.91	105.73	106.27	107.59	106.07	104.79	105.87	104.08	103.85	105.86	108	102.89	105.38	103.93	106.46	105.66	105.75	107.92	106.88	107.31	107.47	106.63	103.25	106.75	104.55	105.31	108.11	104.16	104.27	105.54	106.3	107.59	106.19	107.51	105.55	104.27	103.84	105.91	106.17	105.66	107.53	109.47	109.08	103.3	106.27	104.75	106.9
109.26	106.37	106.92	105.29	107.43	105.9	107.94	104.24	105.83	108.56	103.45	107.8	101.82	105.45	108.96	107.73	103.52	106.82	103.11	106.34	107.73	108.56	104.92	107.43	103.86	105.96	106.29	103.7	103.77	106.02	106.41	104.53	105.5	106.42	102.28	103.33	103.05	107.17	105.4	107.25	106.31	104.7	107.29	107.66	106.66	104.21	104.61	107.72	108.66	105.42
107.37	102.8	103.34	105.47	107.29	107.44	106.65	104.04	105.15	106.39	105.63	103.38	105.99	105.39	108.18	106.83	105.07	104.26	105.89	107.02	105.14	106.2	105.73	108.13	104.4	105.92	105.25	105.46	105.54	103.01	109.8	109.04	107.06	105.03	102.88	104.87	106.88	103.75	104.75	106.08	106.55	105.55	104.08	104.82	107.05	107.83	108.99	104.03	104.1	107.81
106.23	106.07	104.92	108.55	105.33	107.32	109.68	108.49	111.02	107.72	107.34	108.66	107.4	107.21	108.67	106.87	108.51	105.8	106.55	104.9	109.58	106.8	109.79	108.26	108.05	106.95	107.63	109.32	109.47	106.97	106.6	110.39	107.92	107.22	107.43	111.81	108.81	108.34	105.49	109.93	106.16	112.3	107.78	106.63	107.54	106.78	110.01	107.11	109.66	106.86
99.362	103.29	100.96	104.6	105.73	101.2	102.04	99.456	100.91	102.05	101.69	106.33	102.61	103.54	102.76	104.71	103.36	103.22	104.46	102.78	101.82	101.52	99.786	102.32	102.39	103.07	101.58	103.56	102.47	102.63	104	101.71	102.93	104.07	103.86	105.77	102.94	101.61	107.29	105.03	100.01	101.75	100.81	103.5	101.97	107.42	103.58	104.31	104.32	101.57
105.62	104.2	105.61	105.36	105.56	105.26	102.98	105.96	104.7	103.87	108.4	107.04	103.72	107.85	105.47	106.21	105.38	106.62	104.42	106.52	107.01	107.39	105.68	106.26	104.36	107.65	101.37	106.1	106.59	107.85	108.16	102.42	105.45	106.02	106.07	105.08	103.85	105.66	106.99	105.84	107.54	105.94	106.1	105.38	106.69	107.03	106.92	108.53	107.78	105.01
108.53	107.15	107.82	103.76	107.35	109.2	108.98	106.2	109.54	109.16	108.33	109.1	106.96	105.76	109.39	107.9	107.46	108.94	105.7	106.51	107.61	107.24	106.83	108.03	105.34	107.15	110.09	106.33	109.39	111.43	106.02	110.84	105.46	112.08	107.41	110.09	107.01	108.36	107.72	109.2	106.36	104.32	109.46	104.9	110.16	107.28	105.33	108.03	110.44	107.18
105.15	106	105.25	103.9	106.21	108.33	104.79	104.15	104.56	103.21	104.9	106	104.73	108.08	106.14	109.86	103.33	105.17	107.8	107.35	105.67	107.38	103.02	107.72	103.83	104.06	104.64	105.47	103.69	105.46	106.49	105.05	105.86	105.22	107.19	102.85	106.24	103.99	106.16	104.03	105.06	107.74	107.07	110.62	106.82	106.41	105.72	103.33	102.5	104.58
105.1	103.46	105.23	107.94	105.58	105.43	108.62	105.39	105.75	104.16	107.01	106.04	108.54	105	104.21	105.94	105.81	106.22	102.7	105.46	106.73	105.53	100.73	107.88	104.87	104.5	106.29	106.87	108.09	104.13	106.1	102.82	105.11	107.93	105.15	104.34	105.18	108.61	105.84	106.54	105.81	108.84	106.53	107.23	104	106.84	106.14	105.28	104.22	105.47
105.32	107.21	106.67	107.59	105.77	106.37	109.58	107.47	104.94	104.36	106.02	104.82	102.8	106.44	106.66	105.44	105.22	104.27	105.27	105.53	107.35	105.24	107.19	104.41	107.16	105.23	104.88	103.74	103.7	104.34	104.77	105.21	103.77	105.79	104.77	107.38	109.36	104.84	109.84	104.56	104.51	105.86	102.42	104.68	105.59	105.28	105.72	107.94	107.1	104.01
109.14	109.52	107.8	109.85	106.26	106.15	108.44	105.91	110.35	106.7	107.71	108.34	111.04	109.61	110.39	110.65	106.46	108.17	106.42	107.99	108.54	111.12	111.04	110.21	107.55	107.06	106.34	107.99	109.66	109.23	109.57	108.03	107.58	106.28	106.76	109.97	107.08	108.93	108.3	110.38	111.08	109.64	108.15	108.59	109.27	111.15	109.21	105.73	105.87	106.5
107.85	108.41	108.98	108.52	105.2	110.12	107.43	107.51	107.91	106.54	106.36	109.26	109.12	108.69	110.09	109.06	108.33	107.23	108.81	110.98	110.86	107.06	106.42	108.9	108.57	110.26	109.88	105.79	105.96	110.22	106.89	108.54	107.59	105.68	110.91	108.52	107.94	108.82	107.3	111.61	107.26	112.04	110.65	109.38	108.37	109.44	107.85	107.86	107.55	109.44
105.82	105.03	111.8	104.81	105.63	107.51	107.42	104.7	107.06	105.97	106.69	105.12	102.67	104.99	103.28	106.91	105.91	109.59	109.55	105.6	107.15	104.55	107.62	105.62	102.33	105.37	103.12	104.41	104.33	106.05	105.63	105.94	104.84	103.54	108.16	104.52	103.55	101.35	106.88	107.62	104.73	104.94	106.3	103.64	105.51	105.77	106.13	105.05	106.56	105.78
106.63	108.49	109.43	107.67	112.07	108.83	111.52	108.77	109.94	110.52	108.31	108.97	110.03	110.17	110.09	110.83	109.94	105.96	107.81	110.85	107.8	110.32	109.05	110.23	106.93	107.52	104.54	107.98	107.23	105.88	107.91	109.18	105.56	109.72	108.19	111.34	110.42	108.58	108	105.73	108.15	109.27	107.89	106.52	108.8	109.66	108.3	108.08	110	105.2
106.72	105.74	103.41	103.92	108.54	104.97	104.82	106.5	107.18	106.96	108.51	108.45	105.82	106.22	109.55	106.7	107.6	107.63	104.62	108.61	107.52	105.31	107.08	106.7	108.73	105.73	108.02	108.69	107.71	104.73	107.76	107.02	107.15	106.6	109.81	106.75	103.57	103.47	106.38	107.9	103.15	105.06	106.43	104.92	105.21	106.6	103.98	106.69	109.56	104.71
105.78	108.25	104.44	105.54	105.46	103.55	107.41	107.27	108.18	106.25	109.75	106.6	105.93	106.63	105.24	108.37	108.62	105.06	108.14	104.76	105.56	106.75	103.25	106.14	108.67	104.8	108.76	107.35	105.53	107.58	106.19	105.58	105.48	108.08	106.02	108.75	109.27	106.45	105.26	106.04	103.78	103.33	104.38	104.67	107.19	109.45	109.07	106.19	110.97	106.24
97.659	98.421	96.735	97.413	100.94	98.938	98.161	97.161	99.612	98.915	98.286	98.175	100.57	97.394	100.21	95.676	101.99	97.436	95.821	98.121	99.949	94.684	95.256	97.242	97.706	98.218	99.541	96.27	98.635	99.047	97.948	98.836	95.88	96.459	100.1	99.722	99.589	95.412	95.922	98.383	95.842	98.631	97.736	97.523	96.812	96.836	98.769	96.445	95.614	94.56
104.18	107.04	108.06	105.01	108.72	107.09	104.65	104.28	105.94	104.63	109.26	106.62	103.36	107.46	103.79	107.62	106.42	107.87	104.79	106.95	109.41	106.24	106.41	105.25	110.26	105.96	106.48	106.8	108.55	105.23	103.72	107.27	108.19	105.48	106.4	105.68	107.05	102.69	108.35	108.56	106.49	103.86	107.89	108.26	105.31	105.91	106.33	108.94	106.05	103.87
105.7	108.11	108.13	107.65	105.16	106.58	105.56	107.65	105.22	106.07	108.88	102.72	105.65	108.07	109.71	105.77	104.01	106.64	107.1	104.62	107.62	106.69	105.76	104.74	106.39	109.02	108.89	106.59	103.95	107.23	105.22	104.96	107.45	107.38	107.77	105.89	105.83	107.46	108.23	107.94	106.17	108.36	106.91	107.14	105.35	107.46	104.59	105.46	105.21	106.74
108.18	104.89	110.41	108.71	106.26	105.61	104.39	107.5	105.61	107.97	108.12	104.71	106.06	108.57	105.48	107.95	107.02	104.83	106.62	106.89	103.2	106.21	103.26	107.06	107.32	110.89	108.44	109.42	104.43	106.98	107.38	104.57	105.47	104.16	107.79	109.21	106.36	105.64	105.45	104.58	105.14	104.29	103.94	104.28	105.38	104.42	105.31	108.39	109.44	107.97
111.87	108.3	109.39	110.23	107.57	109.23	108.8	111.81	107.69	110.11	104.1	108.67	107.02	109.04	108.63	106.91	109.68	109.55	107.52	107.82	109.77	107.67	107.51	108.55	105.38	107.52	108.52	109.78	109.16	107.66	108.75	109.44	110.2	105.68	109.21	107.13	106.8	112.24	107.14	111.21	108.2	106.87	109.82	106.74	107.75	110.27	109.71	104.9	105.98	108.36
106.77	106.85	104.9	105.88	101.84	107.22	106.43	104.18	105.03	108.59	109.84	107.13	109.4	103.65	106.85	106.03	107.34	104.69	108	106.27	108.77	109.02	105.76	105.97	105.49	105.71	104.07	106.55	107.45	105.7	103.02	107.59	106.31	106.33	103.75	106.35	101.46	105.55	108.22	108.56	108.39	105.35	106.29	107.47	108.57	105.86	105.48	105.12	108.03	104.42
99.846	101.11	103.43	100.92	101.86	99.084	101.05	95.635	100.97	99.558	102.18	101.68	99.91	100.14	98.754	102.11	99.279	104.14	102.7	99.154	101.13	99.39	99.853	99.829	98.911	98.609	100.67	101.9	99.294	101.51	99.53	99.162	98.921	99.748	100.53	103.31	99.217	101.21	100.53	101.58	98.879	101.25	99.071	96.937	100.59	98.508	104.23	103.74	98.95	98.818
107.67	108.31	105.89	105.69	106.63	107.37	107.08	106.46	106.79	106.89	106.29	109.73	107.3	107.35	108.79	106.72	104.5	108.82	104.74	108.78	105	108.08	106.73	104.02	108.37	106.5	103.97	106.16	107.59	105.94	106.97	104.7	107.91	107.15	106.63	105.77	105.96	106.24	105.86	108.05	103.75	108.68	104.98	103.78	108.52	104.03	107.39	106.19	106.59	103.32
105.04	108.12	104.63	105.99	103.58	103.12	105.7	107.68	107.25	104.29	104.77	104.32	106.23	106.97	106.28	104.47	107.2	105.67	104.81	105.52	106.77	105.49	103.95	106.96	105.54	108.53	105.24	107.06	104.56	104.02	105.54	104.98	105.14	104.15	102.68	108.4	107.26	103.01	105.65	107.39	105.95	108.78	105.02	107.65	105.85	106.14	104.67	105.54	107.86	106.13
103.91	105.23	105.32	106.52	107.11	104.09	102.92	106.81	107.11	102.13	104.85	104.34	106.13	106.82	109.13	106.33	104.84	103.58	105.15	105.79	105.94	105.35	105.79	106.49	107.61	104.31	106.03	106.23	107.09	107.01	104.9	107.55	103.93	106.26	106.07	104.34	107.01	108.06	106.77	106.77	106.39	107.54	106.49	104.26	104.63	101.25	106.81	105.33	107.47	107.76
111.05	110.53	110.31	111.2	111.43	109.81	108.64	106.83	109.11	108.19	107.34	108.59	110.94	111.31	112.62	113.88	110.4	107.95	110.98	112.56	112.05	112.13	109.11	110.94	107.5	107.69	111.77	112.48	109.52	107.64	111.16	110.47	111.15	108.27	112.29	108.11	110.54	112.59	108.29	112.32	111.1	110.89	110.13	109.31	109.76	111.54	114.31	109.84	108.68	110.54
99.732	99.433	99.26	99.474	99.45	101.22	100.64	100.81	99.847	96.783	99.609	98.754	104.31	100.07	101.58	97.958	102.49	99.387	98.647	100.34	98.834	98.88	99.48	101.1	99.018	101.22	100.54	99.556	96.683	103.17	98.97	98.563	100.66	99.903	97.719	103.78	101.25	100.06	102.45	99.958	99.159	98.54	102.99	101.07	97.82	98.926	99.1	100.31	100.92	99.578
105.43	103.39	105.55	106.73	107.79	103.67	108.77	105.04	105.25	107.57	107.33	105.02	105.76	107.59	107.45	105.86	103.08	103.43	106.72	104.98	107.9	106.18	107.51	107.21	107.93	107.47	107.67	106.2	107.5	103.68	109.81	105.72	105.37	105.64	106.84	107.01	104.48	102.83	109.39	105.21	105.99	105.65	107.13	106.78	104.63	108.06	106.05	104.94	105.73	104.56
111.73	106.21	108.06	107.49	109.4	106.41	109.11	108.43	108.48	109.1	107.36	108.79	105.95	105.93	109.89	107.61	109.84	107.4	106.54	105.41	105.86	110.32	109.65	109.16	109.3	110.06	104.93	110.61	109.05	108.81	109.38	108.45	109.07	107.46	108.55	108.11	109.25	108.49	107.32	106.85	108.02	108.05	108.89	106.34	108.29	105.99	109.19	104.63	108.11	111.05
110.12	108.44	106.22	108.62	107.52	106.56	109	107.39	106.12	109.97	110.27	109.27	106.52	106.71	110.14	105.93	106.41	108.97	109.69	106.23	108.57	108.28	107.38	109.94	109	107.9	107.24	108.16	108.24	108.09	108.31	111.76	105.77	107.7	106.64	105.14	110.6	107.6	104.45	106.41	107.46	107.55	110.93	108.67	110.84	107.56	105.91	110	107.78	107.3
104.69	107.2	103.96	106.5	108.03	107.16	106.36	103.45	105.62	105.79	107.68	106.94	106.9	104.89	102.14	104.47	107.3	105.36	104.41	105.56	104.66	106.88	107.87	104.99	105.02	103.57	106.79	106.12	105.52	102.04	106.47	106.23	107.18	105.83	104.52	106.75	104.24	105.96	103.22	107.09	103.53	104.55	107.39	108.51	107.96	107.91	104.91	107.88	104.44	104.93
102.92	103.07	103.7	102.57	104.01	102.8	103.15	100.55	104.91	101.82	106.91	103.58	103.66	105.76	104.9	103.48	102.32	106.88	106.39	100.78	104	99.447	102.32	100.94	103.42	105.35	104.54	105.62	103.09	103.05	103.7	102.96	101.78	105.97	101.87	105.14	105.2	102.45	102.23	101.9	99.984	100.93	102.54	101.76	100.56	102.8	101.1	102.53	105.73	102.94
110.99	113.4	112.48	114.47	109.94	107.61	111.52	109.48	109.33	108.73	108.82	112.3	110.79	110.69	107.92	112.6	111	109.8	113.31	112.42	113.31	114.21	109.34	113.54	109.9	109	112.26	112.39	112.33	110.97	111.92	108.01	112.4	109.75	110.53	108.42	111.14	113.03	113.1	110.15	108.62	109.6	113.33	108.49	110.53	108.91	114.03	108.55	111.02	111.37
106.99	105.9	106.19	107.56	107.76	108.63	109.63	107.65	107.91	107.25	106.05	105.49	106.85	104.47	105.67	108.99	104.85	106.47	107.68	107.77	107.56	105.3	109.46	106.28	103.74	105.47	108.7	105.79	107.43	107.52	106.04	105.63	105.89	106.46	104.73	105.99	107.97	107.52	109.4	104.38	107.46	105.11	107.38	102.71	107.49	106.22	108.57	107.83	106.35	105.86
103.52	101.76	100.28	102.11	102.52	103.69	101.43	98.775	101.64	101.7	98.552	100.12	101.83	98.972	100.24	99.083	101.22	102.54	98.442	101.44	99.213	103.15	102.91	100.88	101.64	100.94	104.11	99.957	102.72	100.52	102.44	99.426	99.862	101.73	98.547	96.508	100.17	99.928	97.995	99.956	98.55	98.556	99.327	100.23	101.78	101.56	101.03	99.734	100.6	100.14
105.17	103.44	102.81	108.6	104.59	110.81	104.7	103.52	106.07	104.81	105.17	104.21	107.54	107.98	108.09	104.99	104.15	104.94	105.79	107.44	106.89	105.1	108.22	106.38	107.19	105.31	105.73	106.26	102.33	104.83	107.08	107.57	106.18	109.03	106.03	107.07	106.9	107.87	104.85	107.87	109.49	105.56	105.53	103.98	105.62	104.82	103.18	101.25	105.45	106.67
106.23	106.53	108.72	107.56	107.55	109.63	104.9	104.78	109.63	108.67	105.68	107.87	108.08	107.64	107.76	107.9	109.01	106.99	109.29	109.36	107.74	109.42	108.98	107.28	108.82	109.99	105.09	106.02	108.04	108.33	105.99	108.29	106.83	107.62	107.01	109.07	102.34	104.87	107.8	108.83	108.42	109	105.34	107.34	107.16	111.15	107.6	105.82	107.65	109.61
103.94	105.6	105.24	106.16	107.04	104.62	105.12	106.13	105.48	107.23	105.33	104.48	105.88	105.76	105.44	102.25	106.48	105.75	104.2	106.03	106.01	105.93	102.7	107.01	104.21	108.32	104.81	104	107.66	105.03	104.07	105.45	102.3	104.89	102.86	106.61	104.97	107.11	107.07	107.54	106.26	103.72	104.1	108.39	105.64	106.81	105.49	102.88	105.64	108.89
104.82	104.59	106.19	107.69	106.94	107.61	108.96	106.39	104	108.17	107.23	105.92	103.33	107.03	104.77	107.06	105.54	101.58	104.29	104.71	110.18	105.59	105.15	104.11	107.73	106.07	104.79	103.57	102.83	106.45	104.74	104.27	103.36	104.24	106.42	104.85	103.05	103.83	106.31	105.75	105.01	104.55	104.5	103.6	104.58	105.32	107.88	104.99	106.87	105.78
99.389	99.583	97.517	99.775	100.66	98.121	102.26	103.17	98.999	102.09	98.633	99.654	100.61	99.842	98.791	99.742	99.12	100.8	99.793	96.441	103.63	100.16	98.551	101	103.73	100.46	99.415	101.53	101.56	101.13	100.21	101.94	99.495	100.67	101.34	100.21	100.06	98.304	98.987	99.572	101.92	99.648	100.4	101.23	103.76	101.59	99.738	97.583	101.67	98.278
105.48	108.01	107.17	106.27	106.22	106.71	106.61	106.72	108.13	104.87	103.91	107.31	107.41	106.86	105.11	105.07	104.11	109.07	105.52	104.02	105.35	108.05	106.97	108.3	109.45	108.12	104.74	104.8	107.57	104.9	107.04	107.02	103.44	106.45	107.63	107.47	107.95	105.88	106.45	109.09	105.89	107.73	106.33	107.85	105.53	106.84	105.61	109.14	108.49	107.3
105.15	105.41	106.38	107.92	106.55	104.91	108.56	103.91	105.42	107.95	103.53	104.09	106.07	106.43	105.77	107.04	102.91	105.02	103.77	104.84	108.93	104.95	109.09	108.55	106.89	104.4	106.64	107.5	106.86	104.17	104.58	106.76	108.1	107.55	107.34	105.52	105.14	105.81	105.63	108.29	104.53	104.27	104.27	103.12	102.77	104.21	104.29	108.52	107.66	104.7
106.48	104.6	106.13	105.37	106.83	105.96	106.26	106.11	107.56	105.81	109.07	107.36	104.48	109.34	109.13	105.9	103.77	106.01	103.03	106.3	105.56	105.44	104.57	109.36	104.19	104.98	107.61	107.85	105.1	106.34	104.24	108.68	106.29	106.78	107.06	103.68	108.53	105.09	106.12	108.33	105.34	109.7	105.23	105.88	107.09	105.55	109.1	108.46	107.34	107
103.47	105.48	104.94	106.21	106.93	105.52	103.4	104.94	104.98	108.24	107.94	107.72	109.19	105.77	107.14	104.24	109.42	107	107.33	106.9	106.6	105.68	108.99	106.98	105.39	106.85	106.42	105.14	108.48	108.99	107.88	107.83	107.88	108.02	104.83	108.04	103.32	107.51	103.95	104.83	107.29	105.57	103.88	108	107.43	107.27	106.44	105.56	105.22	107.46
109.13	106.19	110.44	109.31	109.35	108.86	110.02	111.29	106.85	107.22	107.22	109.62	110.18	107.89	111.32	110.43	107.75	107.32	107.83	107.86	109.7	107.57	107.9	108.9	107.7	108.67	109.11	108.85	109.06	111.69	107.69	106.44	108.4	109.39	108.46	109.88	104.95	108.47	106.8	111.45	107.32	104.1	110.61	111.03	109.04	107.92	110.94	109.04	112.77	108.53
97.597	102.18	97.265	101.71	103.79	101.85	101.51	101.79	100.42	99.295	98.121	100.5	99.836	102.73	101.3	100.62	100.82	100.36	104.58	101.39	98.616	102.34	100.99	100.71	99.928	102.05	97.796	98.305	101.24	98.472	102.03	100.66	103.1	99.798	97.195	101.31	101.3	99.047	104.27	100.37	99.026	98.089	101.94	101.06	102.72	100.39	99.561	100.9	100.69	99.248
105.2	104.09	106.92	107.89	104.73	104.1	110.05	108.38	106.12	108.51	110.78	109.24	106.63	106.93	106.43	108.4	106.31	106.71	105.75	110.95	106.86	106.72	109.14	106.66	107.96	106.95	106.02	108.14	108.42	108.13	107.78	109.41	109.62	106.33	109.46	108.3	103.73	109.22	106.66	107.9	108.17	110.53	106.15	106	108.1	110.47	104.47	108	107.58	107.3
106.92	108.97	106.56	106.9	107.36	103.78	107.88	104.71	107.2	107.31	103.16	104.8	105.42	103.89	107.83	104.96	106	106.82	105.43	108.05	105.43	105.8	106.63	105.4	103.8	105.04	103.81	107.18	106.08	106.65	105.65	107.18	105.22	107.62	103.81	105.76	108.72	103.27	106.72	103.76	106.36	105.06	105.01	103.98	104.27	109.14	106.55	106.18	105.15	105.08
97.486	100.72	100.2	100	100.92	99.437	100.26	101.4	97.001	102.78	97.776	100.66	100.62	99.344	100.66	102.21	99.209	101.95	102.07	98.964	99.09	101.17	97.069	99.215	102.06	101.88	100.86	100.36	100.34	100.23	100.22	100.68	100.28	97.563	97.981	100.58	98.835	99.744	100.13	98.552	100.16	98.886	98.524	101.48	98.008	101.09	103.32	101.12	98.333	102.28
104.36	107.69	105.43	106.12	103.11	103.1	104.38	106.28	104.11	104.33	104.29	107.83	104.95	105.19	106.22	103.25	104.81	104.92	105.87	105.27	105.96	105.03	105.23	106.45	106.47	105.8	105.19	102.25	106.7	107.18	104.58	106.53	105.33	108.13	105.68	106.77	104	105.21	104.42	108.09	107.4	108.08	107.24	102.39	103.15	104.09	103.77	103.24	105.58	105.96
106.49	105.34	103.81	108.16	102.51	105.33	107.88	106.31	107.64	104.45	104.86	105.05	105.06	104.03	103.56	105.2	105.03	103.83	107.91	104.4	103.38	104.91	104.6	106.92	104.93	105.4	105.55	107.71	106.25	105.19	104.63	106.43	106.45	105.1	104.87	105.73	105.59	107.55	105.49	102.36	106.88	104.65	104.71	103.75	106	103.8	106.84	106.44	105.01	107.24
108.01	108.76	110.92	110.05	107.21	109.08	110.65	107.6	108.51	106.91	107.38	109.38	107.48	110.12	110.68	107.75	106.84	110.04	109.36	106.62	109.82	105.97	107.24	109.07	108.3	107.15	110.11	108.12	108.31	108.39	109.85	110.5	108.8	106.67	108.33	108.21	106.92	108.59	107.21	107.44	109.4	106.12	106.88	108.93	107.51	108.81	109.33	107.96	109.78	107.61
103.88	109.17	104.56	107.26	105.1	107.09	106.79	107.26	105.03	104.79	105.47	105.42	107.14	102.55	104.79	103.07	102.93	104.16	106.2	107.99	104.96	103.17	108.12	105.33	107.72	107.41	108.45	106.76	106.33	106.43	104.46	103.61	106.81	107.21	105.1	103.95	107.61	108.22	106.1	105.73	104.69	104.41	105.87	107.25	103.58	108.26	108.56	105.1	108.01	104.76
106.4	106.63	108.4	105.18	106.48	103.17	106.21	104.5	105.46	105.85	106.35	107.73	105.28	105.3	103.66	105.85	103.34	104.54	106.01	103.29	109.33	106.39	110.51	104.74	102.01	106.67	106.96	105.81	105.71	104.11	107.05	106.7	105.01	108.89	106.26	108.76	102.54	110.4	101.14	107.73	105.83	104.21	106.46	106.08	108.97	105.71	104.48	105.11	106.77	108.53
104	105.77	106.21	107.14	106.35	105.14	106.08	105.89	105.02	104.27	105.66	106.79	105.03	106.38	104.55	105.56	101.66	104.45	104.09	104.73	104.8	108.54	104.65	105.45	105.72	103.56	107.16	103.05	108.46	106.49	108.92	107.61	106.39	104.71	105.32	104.96	106.26	103.9	106.09	103.15	107.72	105.6	104.38	106.28	105.57	103.73	107.06	103.17	105.15	105.69
104.98	105.97	107.47	106.61	107.13	106.83	109.15	109.1	107.3	106.91	109.04	107.94	106.83	109.88	108.5	106.92	109.72	108.38	109.97	105.86	111.98	106.03	110.1	108.12	108.38	110.98	108.9	107	107.49	109.3	109.39	110.67	111.35	107.53	106.67	109.08	108.3	110.75	108.64	109.59	108.98	107.69	111.92	107.91	110.49	109.93	105.03	107.13	109.76	112.44
107.01	107.53	104.94	100.81	104.59	103.2	104.66	106.7	107.48	106.26	108.09	106.58	102.78	109.65	107.6	106.79	106.19	107.13	108.37	103.3	107.06	104.81	106.74	107.55	106.51	104.92	106.85	102.66	107.28	104.64	107.93	107.46	103.72	103.38	104.06	105.94	104.74	106.9	108.22	102.58	103.6	108.55	105.98	104.04	105.47	107.62	103.07	105.1	104.98	105.84
105.32	104.93	103.42	104.29	108.51	100	106.67	106.24	108.85	106.04	107.79	102.44	108.47	105.82	106.28	102.98	103.69	107.9	105.37	106.17	102.72	107.83	105.63	104.43	104.07	106.62	107.11	106.25	105	102.14	105.57	106.38	102.84	105.1	107.01	103.6	106.19	105.58	104.43	103.46	106.34	107.02	106.96	105.06	103.94	104.63	104.07	103.36	106.66	105.23
106.36	104.01	108.31	107.12	106.4	107.81	102.85	106.8	108.42	105.62	105.07	105.51	104.21	107.54	105.15	105.33	106.58	107.02	105.42	104.53	106.73	105.33	106.21	107.2	107.82	104.05	107.25	107.79	105.81	105.17	105.47	106.72	105.82	104.81	105.68	108.43	107.72	105.82	107.03	105.59	106.91	105.31	106.84	108.32	106.21	106.47	105.57	105.85	104.71	105.59
106.27	109.08	104.51	108.9	104.21	103.97	101.73	105.6	105.35	104.9	104.81	106.09	105.69	107.17	106.21	108.8	104.96	106.26	105.26	106.08	107.41	105.43	106.58	108.94	106.97	108.54	105.39	107	103.8	105.29	104.65	104.96	107.03	107.75	107.81	110.26	105.66	105.5	107.89	104.61	106.63	102.51	102.94	105.03	106.36	106.2	104.8	108.54	106.08	106.59
103.94	106.78	107.13	103.07	106.55	106.67	104.86	105.11	105.66	106.13	110.68	106.22	106.34	102.79	105.41	105.18	103.39	106	104.82	106.82	107.64	106.64	105.72	110.6	105.33	106.77	105.41	107.3	105.94	108.14	105.71	105.77	106.42	107.72	108.3	105.36	104.12	108.53	106.94	106.29	104.08	107.05	104.98	100.87	103.29	106.31	106.22	106.16	104.98	106.84
107.02	104.03	105.87	109.02	105.07	106.14	103.64	107.22	107.22	107.83	105.75	106.64	105.47	107.54	107.87	105.51	105.18	106.81	103.41	105.88	106.52	106.85	107.58	106.22	107.24	104.35	104.33	107.17	103.9	104.24	106.42	108.88	105.81	106.29	105.2	107.11	105.54	107.78	104.01	104.01	107.48	104.73	107.61	107.8	106.61	106.32	106.6	107.61	108.85	105.49
105.85	107.24	107.41	107.5	107.84	109.21	106.95	103.7	108.4	106.27	107.98	106.74	105.39	104.14	109.59	107.55	105.34	105.24	103.73	107.64	105.28	108.31	106.87	106.65	108.29	107.8	108.41	108.97	106.7	106.1	102.55	105.58	104.7	105.56	105.41	106.01	103.92	110.3	107.8	106.98	104.85	107.3	104.86	107.72	103.17	105.01	106.85	104.95	104.16	107.01
106.38	106.76	105.41	107.35	107.07	108.91	107.36	109.38	105.31	108.35	110.72	107.89	109.13	107.57	108.21	108.48	108.6	109.68	107.68	107.95	107.34	107.49	108.28	109.07	110.09	111.27	106.97	110.66	106.47	110.41	106.24	107.95	104.42	107.79	107.74	108.55	108.73	109.4	108.12	107.02	107.81	110.8	108.7	111.01	107.23	107.69	107.89	107.35	109.24	106.32
108.94	109.55	108.68	111.98	110.22	106.82	108.94	106.55	109.3	110.37	110.78	109.14	107.62	110.57	109.51	110.42	107.41	107.01	109.25	110.83	108.87	107.65	106.17	108.12	109.52	107.4	107.58	110.69	107.62	108.33	108.29	105.48	108.33	110.76	108.76	110.74	109.48	109.32	107.71	107.61	107.05	105.07	108.19	107.46	107.61	111.7	109.43	107.39	110.27	109.1
101.33	97.991	97.942	98.002	99.262	101.96	99.157	101.53	98.525	100.32	96.283	96.181	98.513	96.353	96.453	100.06	97.18	100.86	101.96	100.51	98.079	95.492	98.795	96.941	97.441	102.19	97.522	98.976	99.121	99.974	102.03	98.022	95.963	96.987	102.18	98.001	97.327	99.127	99.202	95.834	98.605	98.578	99.997	96.181	100.4	101.82	98.976	101.88	101.4	95.322
104.88	105.01	107.1	102.65	106.95	106.53	107.79	102.97	107.77	104.45	104.97	104.52	106.99	106.76	105.47	106.65	103.55	102.44	105.37	105.33	106.96	107.68	108.72	106.95	106.48	105.54	106.29	104.57	104.12	102.24	106.2	102.78	105.45	109.93	104.99	104.51	105.14	107.54	106.7	107.35	107.9	104.57	104.57	103.81	105.79	106.5	107.46	103.71	105.79	102.72
105.48	106.16	108	102.8	108.4	105.54	106.62	102.55	108.81	105.11	104.78	108.86	106.46	106.78	107.09	105.96	105.33	106.38	108.73	105.43	101.18	106.66	105.78	107.03	106.76	105.24	107.45	107.78	104.65	102.2	104.97	104.92	105.24	108.06	104.41	108.56	106.1	105.29	104.89	105.68	105.57	103.3	104.62	105	103.17	107.17	108.07	101.51	104	105.83
108.91	105.19	105.57	107.12	108.53	104.97	104.33	103.99	104.25	106.65	105.9	103.23	108.67	103.35	105.71	105.23	105.81	104.25	104.62	108.46	106.97	106.35	108.13	104.06	104.12	107.25	108.22	103.94	101.56	103.39	107.26	106.08	104.11	106.84	106.9	106.51	104.59	103.41	102.16	106.49	104.85	103.82	105.13	103.32	105.26	104.99	107.39	104.28	104.23	103.95
98.145	101.08	99.6	103.32	100.51	102.76	101.5	99.551	101.71	99.629	100.47	100.51	100.44	101.46	97.229	100.7	98.503	100.78	104.35	101.43	100.15	100.94	101.93	100.18	98.248	96.841	102.43	97.912	102.87	99.487	100.49	98.416	103.09	101.5	99.722	101.22	103.39	99.856	99.671	100.66	100.56	103.25	102.11	101.06	100.26	101.75	98.578	102.64	102.15	101.76
97.055	97.198	100.23	99.296	99.791	99.189	97.554	96.987	100.69	98.123	100.41	96.585	98.026	98.994	97.094	97.885	98.793	97.948	97.062	95.853	96.6	97.773	96.638	99.27	98.406	97.809	96.24	98.612	99.138	97.568	96.328	98.246	95.15	96.944	97.206	98.71	96.875	99.706	97.552	99.236	96.098	97.444	101.64	96.62	97.454	98.088	99.53	99.192	96.633	101.13
102.92	105.55	107.79	104.04	104.95	106.94	108.99	105.34	104.46	104.07	102.81	106.26	109.9	104.71	104.6	102.39	106.66	104	104.83	105.44	104.77	102.78	107.75	107.12	105.95	105.95	106.42	106.41	105.53	107.97	105.09	106.11	107.13	107.86	105.01	103.81	104.84	105.3	105.99	102.72	104.79	106.85	108.04	106.04	105.19	106.04	105.39	106	106.86	102.13
110.82	112.54	113.1	111.26	108.24	111.61	107.99	111.89	108.23	107.49	112.94	108.07	113.35	111.41	110	112.41	110.22	110.04	108.81	110.1	109.65	111.46	109.33	110.27	110.88	110.15	112.16	112.18	109.43	109.01	111.64	107.34	109.32	110.75	109.69	110.88	111.06	111.28	109.86	110.83	110.62	108.76	110.04	111.78	112.13	111.94	112.33	109	113.35	111.58
103.56	101.85	104.05	106.21	105.96	105.44	103.95	106.31	106.77	105.58	102.68	103.09	104.49	104.96	107.28	104.46	104.99	106.73	105.21	105.89	106.01	106.79	104.73	105.88	105.3	104.42	106.36	107.88	104.91	106.54	106.68	104.98	106.66	106.52	103.83	105.65	103.93	105.74	107.82	104.05	106.2	107.72	102.33	108.16	105.01	105.67	102.74	106.96	106.52	105.76
98.188	99.207	98.939	101.94	104.1	99.315	99.851	100.01	102.5	101.26	100.6	103.33	100.32	100.29	101.07	102.51	97.707	98.92	99.372	96.375	101.53	97.736	100.92	100.42	99.717	101.5	104	100.99	98.307	99.944	101.78	102.13	100.16	101.38	103.2	99.208	100.72	98.413	98.792	104.52	99.04	101.54	101.66	99.881	97.388	100.72	101.78	97.854	97.942	101.8
112.66	109.85	112.47	109.77	106.87	114.45	111.05	113	112.61	111.12	112.9	110.16	109.76	110.21	111.59	110.53	111.23	111.48	109.48	112.36	111.46	113.89	108.49	108.5	113.26	109.11	110.36	112.18	110.54	109.04	109.8	107.58	110.63	111.23	110.44	110.79	109.8	110.84	110.57	113.98	113.04	109.42	106.96	106.85	111.24	107.73	108.08	110.53	113.18	112.68
107.28	104.88	104.71	108.73	104.29	105.35	102.79	105.53	107.32	106.72	109.32	104.65	106.75	106.33	105.57	103.56	106.15	107.53	104.84	104.89	106.05	104.77	106.52	105.33	108.18	106.7	106.12	103.51	106.91	105.87	107.24	107.64	107.79	105.39	104.36	105.45	106.35	106.29	107.67	105.83	104.82	104.93	106.21	105.34	108.23	107.76	104.13	104.49	105.17	107.2
100.93	100.02	100.16	99.098	101.38	100.6	96.754	101.12	97.335	98.022	101.8	100.79	101.29	99.521	100.75	98.144	101.28	99.092	98.075	99.281	96.884	101.17	98.361	100.97	99.048	103.88	102.27	101.31	102.67	99.222	104.68	102.18	100.36	100.4	98.256	102.79	102.6	103.22	101.18	100.65	101.2	100.25	102.18	104.17	102.86	98.726	98.188	100.21	102.34	104.54
103.91	104.64	107.15	107.95	105.03	106.37	107.14	105.37	105.27	106.37	102.27	103.96	107.51	105.99	107.99	105.93	103.38	104.11	104.02	105.58	106.49	105.97	103.99	106.37	104.74	105.89	104.08	105.53	105.94	105.32	106.74	105.8	105.74	105.39	106.03	109.86	105.72	104.69	105.35	104.17	105.61	106.46	106.28	102.37	107.79	107.01	104.03	108.11	100.99	105.79
105.94	108.99	108.89	108.42	109.36	112.94	104.47	108.91	108.4	106.32	106.79	107.26	110.19	108.91	108.49	108.42	106.53	105.41	108.11	107.54	109.34	107.32	108.91	109.55	108.48	105.75	106.77	107.55	108.04	107.02	106.21	106.61	107.55	106.91	105.57	108.3	105.96	105.93	105.71	108.48	107.48	108.6	107.5	106.3	108.19	104.59	106.96	111.66	104.23	108.02
106.96	108.44	109.33	108.15	105.84	105.55	106.61	104.77	104.25	104.88	106.74	106.35	107.48	102.71	103.06	108.08	104.36	107.61	104.86	106.96	111.32	106.28	105.71	106.48	107.07	108.9	109.16	105.37	109.95	108.3	103.71	107.13	105.13	107.98	107.06	104.02	105.95	105.21	108.49	105.06	104.88	106.35	107.5	104.07	107.18	104.83	109.48	105.69	108.36	104.56
99.912	101.46	101.59	101.6	102.72	100.1	100.68	99.219	101.18	101.68	102.16	103.43	100.44	100.36	99.98	103.37	100.55	99.767	101.42	99.521	99.44	100.83	103.5	97.506	98.87	99.129	100.37	101.64	99.466	101.52	103.17	100.56	98.797	103.53	99.903	98.531	100.16	100.33	101.81	97.78	101.81	102.89	104.08	98.896	100.92	100.59	101.8	102.56	98.954	98.941
96.577	98.619	99.562	98	97.935	97.749	97.314	99.312	98.94	99.239	96.115	99.511	96.686	98.715	95.446	99.309	99.633	98.602	96.473	98.129	97.655	97.51	94.634	100.8	97.094	98.545	97.177	97.685	98.509	101.36	97.835	98.588	98.387	99.436	97.651	99.395	97.732	94.363	97.145	98.11	98.104	96.261	97.096	98.052	97.012	97.749	96.823	98.622	97.098	97.531
104.19	104.59	107.11	104.36	106.48	103.87	105.6	105.09	106.12	107.67	105.42	107.76	105.19	106.28	102.39	106.53	106.22	105.04	107.12	109.95	105	103.97	104.34	105.35	103.3	103.63	103.1	107.97	102.93	107.58	106.2	102.29	106.05	101.9	101.74	101.77	103.43	105.68	104.43	106.68	106.11	108.14	105.82	103.55	106.24	105.56	106.04	103.39	104.69	106.23
103.75	105.22	106.7	106.78	101.51	103.97	106.17	101.87	106.49	105.22	107.79	104.7	106.18	103.37	108.16	104.77	103.53	105.32	106.07	105.14	104.33	102.54	106.1	104.94	103.88	103.32	107.27	104.88	106.22	104.85	104.69	109.08	103.99	104.17	105.84	100.8	105.04	106.5	104.81	106.08	104.58	106.81	106.81	103.28	105.03	103.96	106.45	105.73	104.41	108.39
99.159	99.63	97.713	100.3	103.44	101.43	99.056	98.732	102.1	100.17	102.68	98.744	101.09	102.36	99.505	101.24	102.17	102.6	98.77	101.61	102.68	102	100.51	102.16	98.153	99.134	101.81	101.4	100.04	101.42	99.544	97.859	100.75	103.27	102.56	99.982	97.811	99.485	100.33	101.96	102.27	101.26	99.625	101.6	98.407	99.772	102.88	100.59	101.3	98.433
99.463	100.54	100.58	102.04	100.22	98.511	99.822	101.12	96.47	98.794	103.48	102.79	98.525	104.46	101.38	100.24	103.03	101.46	97.988	104.56	102.53	99.998	100.09	100.09	98.402	98.379	99.731	100.56	100.68	100.91	102.02	101.88	100.66	98.726	102.93	100.53	98.358	99.891	99.721	99.874	98.158	101.09	98.386	100.81	99.57	98.709	101.16	101.24	102.16	98.999
109.6	106.35	107.62	109.55	107.59	108.83	108.5	108.56	107.52	106.02	110.32	110.53	110.67	109.23	109.12	108.85	106.68	109.92	108.77	108.84	104.45	108.22	107.94	107.93	109.61	108.88	109.03	107.24	109.59	105.59	111.18	109.89	111.58	109.44	109.13	108.76	108.22	106.49	106.18	106.3	107.47	108.81	108.54	111.37	110.47	106.17	107.97	108.69	111.03	108.91
104.96	107.52	105.39	104.61	105.44	108.29	106.37	110.23	104.5	107.85	101.74	105.28	105.15	106.78	107.37	106.26	104.82	102.98	103.07	105.83	105.97	106.48	105.39	104.76	106.19	106.19	108.63	105.79	106.34	106.98	106.64	106.43	106.12	106.06	105.61	106.11	103.48	105.78	103.37	105.31	107.14	104.4	103.21	103.35	105.14	105.68	107.68	104.59	104.06	106.12
106.34	105.8	105.71	106.33	104.98	103.62	106.37	105.41	106.47	104.81	107.13	105.81	107.82	107.75	103.33	105.81	106.24	105.31	106.74	105.09	107.05	106.22	107.93	107.87	109.69	105.32	107.77	103.89	106.54	105.01	105.46	105.35	105.54	101.81	105.88	107.39	104.42	109.5	107.85	105.64	103.37	101.7	105.98	104.37	105.77	106	105.97	102.82	105.54	105.17
107.18	107.24	104.56	107.45	104.49	107.53	108.15	106.43	106.38	107.08	106.5	107.32	107.24	109.03	103.23	104.56	107.88	107.46	108.46	106.31	107.76	107.33	106.8	104.81	104.43	105.11	103.8	109.35	103.02	109.49	104.05	102.8	107.81	104.53	104.56	104.96	107.69	106.38	105.4	105.2	107.3	106.03	109	105.63	105.17	105.69	104.7	105.45	103.8	106.73
105.84	105.57	104.64	102.59	108.51	105.41	106.14	105.7	103.9	106.71	105.65	106.41	104.14	103.64	105.13	104.03	106.23	101.32	106.88	106.33	104.35	106.64	107.44	104.7	106.71	104.01	104.39	105.08	106.46	107.52	103.83	105.58	105.35	107.79	103.76	105.22	104.65	102.82	103.99	107.09	106.01	106.28	101.95	105.4	106.96	108.17	105.59	106.01	107.82	105.98
104.94	104.63	107.74	106.01	104.28	104.37	104.29	107.71	103.39	105.76	107.45	106.06	108.21	106.71	108.47	107.66	105.8	104.87	104.4	102.39	105.92	101.11	108.15	106.63	105.15	106.57	106.76	106.5	106.76	106.6	103.56	105.7	106.88	105.48	105.07	107.26	104.3	106.76	103.61	104.5	106.74	105.71	105.83	102.66	105.15	105.75	104.37	106.09	105.04	108.67
107.81	107.98	108.58	107.49	110.16	107.28	107.04	105.42	108.07	107.69	112.01	108.61	108.49	111.85	105.91	112.98	107.67	107.67	108.07	108.31	108.89	111.83	105.79	106.63	111.11	105.93	106.85	108.75	109.38	106.82	107.84	107.76	109.04	107.78	109.46	109.3	105.7	106.52	105.34	109.97	107.92	108.25	110.27	108.06	106.08	109.13	109.47	105.67	107.25	107.59
100.86	100.25	104.88	100.13	102.44	105.9	103.4	103.79	102.33	99.848	102.61	103.47	102.03	104.17	103.08	102.12	101.73	102.71	102.8	100.26	104.68	99.689	102.53	103.55	102.16	103.31	105.09	103.58	103.86	102.15	100.74	99.48	101.89	100.65	104.6	104.4	101.54	103.99	101.85	102.99	101.57	102.34	104.95	103.79	101.95	100.47	104.6	103.35	103.24	101.72
102.94	106.32	105.74	105.55	105.13	106.68	107.8	108.41	106.54	105.54	106.65	104.66	108.83	106.66	105.6	106.18	107.3	103.58	105.9	107	104.02	106.59	104.41	107.98	102.64	104.18	105.9	106.53	104.37	107.05	106.2	105.95	105.64	105.01	100.91	105.65	108.05	104.98	104.75	103.22	104.59	104.2	105.33	104.54	104.26	106.07	104.08	106.96	106.64	105.53
106.61	110.97	108.17	108.85	111.26	107.3	107.18	107.31	110.44	108.87	106.64	110.27	111.66	107.67	107.55	106.9	110.59	109.93	106.8	108.16	111.35	110.8	112.44	107.38	107.24	111.17	108	109.21	108.5	108.64	108.84	107.02	108.87	106.01	104.3	108.42	109.13	108.24	110.26	107.67	109.06	107.8	107.17	107.87	106.75	110.19	106.66	108.9	104.65	106.62
105.88	110.12	109.35	109.53	108.9	109.17	108.84	106.82	109.14	109.32	105.81	111.54	111.3	106.95	106.89	110.63	108.55	106.82	109.96	107.05	106.64	108.09	108.2	109.49	108.37	108.42	110.35	112.13	107.31	108.56	107.8	106.29	108.97	108.64	105.37	112	106.67	107.98	108.66	110.04	109.78	107.99	107.45	110.18	109.79	107.24	105.96	108.76	110.71	108.99
104.22	105.84	106.06	105.86	106.14	106.23	103	103.61	106.23	108.93	105.11	102.98	107.13	101.26	107.1	104.49	108.76	105.75	104.88	106.87	104.01	107.29	107.38	103.44	105.71	103.63	105.23	105.32	105.26	103.42	110.11	109.59	103.79	105.17	107.36	104.35	109.26	105.47	106.81	108.35	107.24	104.96	104.17	107.38	106.47	103.79	105.67	106.81	106.79	106.29
105.88	104.72	107	107.9	105.83	103.66	107.47	104.12	107.16	105.84	106.27	106.79	109.63	110.96	108.36	106.96	107.47	107.29	104.66	106.79	110.63	106.7	105.79	103.88	107.29	104.95	107.88	102.38	107.33	104.33	105.44	105.86	105.02	106.02	105.38	104.98	104.66	106.53	107.64	105.76	107.2	104.77	107	106.46	103.93	107.8	107.4	105.87	106.63	107.35
101.73	100.68	100.8	101.97	97.208	103.08	99.994	103.27	101.46	104.38	99.429	101.39	100.86	101.23	99.814	100.92	100.68	100.2	100.03	100.62	102.04	102.96	104.04	101.45	101.7	100.16	101.83	98.273	98.674	102.18	103	100.3	100.67	98.995	96.577	100.32	100.67	102.16	100.89	98.78	102.68	99.973	101.96	98.336	103.51	103.25	97.314	96.986	102.21	101.59
109.13	108.77	108.45	107.76	108.61	106.57	107.66	105.26	108.16	104.07	105.92	102.19	110.24	108.85	105.06	103.52	107.63	107.21	106.28	104.99	106.81	107.88	104.98	109.83	108.01	108.57	107.39	106.82	106.34	105.88	105.51	107.06	108.54	103.13	106.72	105.38	105.97	106.44	105.47	105.4	106.41	107.11	105.37	105.22	105.29	108.27	107.01	105.81	107.89	106.61
108.58	109.47	109.78	107.34	107.49	106.29	110.1	110.36	106.16	107.49	107.28	108.58	102.83	107.79	105.22	109.01	107.04	109.24	106.91	109.45	109.35	107.34	108.62	106.92	111.55	107.75	105.47	108.16	107.12	105.78	113.53	109.47	108.24	105.97	109.51	109.98	111.41	110.03	109.74	106.04	106.76	109.5	107.72	108.48	107.92	110.36	108.1	106.42	108.61	109.6
109.85	110.41	109.01	110.75	105.8	108.96	106.61	111.32	109.94	106.37	111.03	105.93	108.33	109.78	110.48	106.82	107.88	107.51	108.68	107.55	110.2	109.62	109.09	110.48	107.18	106.17	108.48	108	109.41	106.09	105.57	106.19	112.35	108.21	104.83	106.19	109.23	108.61	107.26	109.14	108.14	108.12	110.19	109.92	108.75	110.13	105.23	108.93	107.53	105.52
106.93	107.38	107.81	103.64	103.15	107.58	109.58	107.53	103.49	106.56	105.79	105.5	107.47	108.57	109.53	107.03	109.17	105.65	107.51	108.09	105.2	108.79	106.4	103.87	107.57	106.52	107.58	105	107.1	106.78	107.01	106.45	105.69	105.19	104.44	108.9	105.33	105.38	108.32	110.91	108.52	105.84	106.06	106.03	105.15	111.06	107.11	105.14	106.78	107.93
103.66	98.928	103.97	100.43	102.39	99.175	101.39	97.627	100.6	100.87	101.46	101.7	99.562	101.96	99.781	99.623	99.644	103.53	99.853	99.552	102.23	100.78	99.823	101.29	100.05	101.9	102.72	102	101.05	103.85	100.19	99.205	100.05	99.503	100.2	99.159	101.08	100.9	99.723	101.14	101.45	104.3	100.76	99.371	100.84	99.756	98.678	100.82	98.74	100.28
104.79	108.71	104.14	104.42	108.96	106.56	104.34	106.25	106.33	106.07	105.11	108.75	104.6	107.52	107.28	107.58	106.12	107.01	107.33	103.18	104.69	105.01	104.54	107.84	105.46	107.95	105.72	106.52	106.28	106.11	105.82	106.25	107.78	105.5	105.58	104.88	106.48	106.04	108.07	106.83	106.36	104.73	108.06	106.04	104.27	110.37	109.46	106.05	106.04	105.25
99.758	100.84	98.776	99.112	101.97	99.362	100.35	98.304	99.644	98.506	99.912	99.065	100.09	102.21	98.436	102.17	101.56	99.357	103.03	98.719	103.08	100.08	104.94	101.97	103.49	97.722	101.55	100.44	100.24	101.29	101.04	100.7	99.563	99.694	100.61	99.045	100.91	101.3	100.2	96.427	99.918	100.16	99.382	100.52	99.859	100.05	101.51	103.04	97.639	101.84
107.22	105.43	107.2	106.01	106.6	102.59	102.12	104.28	103.96	105.77	107.55	101.95	106.22	104.23	108.39	104.18	105.84	104.92	103.86	104.57	105.6	104.67	107.48	105.22	105.02	106.67	103.61	108.6	103.97	105.44	104.69	105.41	104.23	103.81	104.24	105.42	105.93	105.64	108.35	106.77	102.52	104.02	105.93	103.52	106.46	105.98	103.12	104.2	106.34	105
98.911	96.826	99.212	96.166	97.641	98.601	97.442	99.233	101.11	99.92	96.978	97.738	98.792	98.724	96.484	96.928	98.464	97.425	97.343	97.332	98.553	95.002	99.784	100.08	99.283	97.008	96.597	98.569	96.278	97.865	100.58	96.475	98.925	96.366	95.501	101.35	97.807	100.77	98.82	98.271	98.651	99.639	95.798	99.931	99.914	96.293	97.483	99.616	99.561	96.632
107.1	107.62	109.7	108.77	106.73	108.11	106.54	107.64	107.74	110.35	105.58	110.31	106.67	109.05	104.5	109.58	107.19	106.16	109.62	108.7	105.84	110.64	108.29	108.09	106.73	107.96	109.89	108.28	106.56	107.09	108.54	107.4	106.84	107.75	107.67	105.55	105.67	106.04	110.26	106.32	107.93	109.7	109.2	108.2	107.44	109.9	107.04	107.73	105.48	108.99
97.67	96.358	98.788	98.956	97.113	97.354	98.999	97.631	94.359	98.375	98.686	99.073	95.907	93.351	96.765	98.936	98.274	96.252	99.569	98.348	97.014	101.97	98.488	98.966	97.746	96.915	96.693	98.075	98.537	98.529	98.509	99.26	98.588	98.897	98.619	100.11	98.781	98.635	97.332	99.084	95.375	99.395	97.197	99.738	98.884	100.8	97.353	98.451	100.83	97.328
99.795	99.986	101.41	98.989	99.909	97.485	100.78	100.09	99.21	101.98	103.07	99.111	99.337	101.16	101.6	102	101.76	99.994	103.2	101.36	100.62	101.92	97.237	103.59	99.526	101.64	100.6	98.614	102.8	100.91	101.54	100.41	98.812	99.061	104.34	101.87	102.53	100.09	100.55	99.528	99.006	106.43	99.483	99.684	100.77	99.923	100.29	99.758	101.46	100.55
104.51	109.78	107.73	106.93	104.01	108.29	105.51	105.9	105.84	106.93	110.64	105.57	106.45	106.13	107.75	104.92	105.48	106.68	108.97	106.85	105.21	108.95	107.53	105.54	105.44	106.12	108.28	105.51	104.16	108.15	106.45	107.16	108.07	105.34	107.69	105.91	106.93	107.26	106.41	107.27	108.78	106.55	106.46	107.84	108.24	105.78	107.76	109.76	104.39	105.25
105.6	103.97	105.78	107.95	104.37	107.95	105.08	108.42	104.59	106.01	100.79	101.82	104.32	102.55	105.08	108.06	102.97	104.16	107.88	106.15	105.35	108.82	106.04	105.44	106.5	105.51	105.36	104.95	103.75	106.87	105.53	106.41	107.64	108.17	107.03	105	107.78	103.6	105.9	106.05	106.22	107.34	103.23	105.99	109.9	105.72	106.74	105.17	106.72	104.63
107.24	107.59	107.19	108.81	108.59	104.14	106.25	110.77	108.01	108.85	107.03	110.09	108.99	108.07	107.84	105.53	108.4	106.21	109.68	109.65	107.05	102.54	108.24	107.58	105.97	106.25	107.74	109.5	105.14	111.83	107.57	108.86	107.7	108.12	106.98	109.15	109.58	107.45	108.69	107.32	107.73	108.42	107.28	110.18	107.85	108.22	108.42	108.9	106.18	110.86
98.213	98.604	101.34	97.667	101.24	100.7	98.149	100.45	100.17	99.448	100.49	100.5	101.19	96.209	99.368	98.998	99.535	96.394	98.526	97.249	100.58	99.308	98.341	96.968	98.668	99.775	97.12	94.735	99.032	98.328	98.922	100.42	99.583	98.699	100.22	100.79	95.888	96.546	101.56	100.86	98.93	99.203	100.06	96.578	99.156	98.548	100.41	100.41	98.905	99.43
104.65	106.82	106.01	105.51	104.71	103.39	109.78	104.68	104.95	104.63	106.02	106.44	103.78	104.71	106.7	105.04	105.73	103.47	105.02	108.11	104.84	105.29	104.26	105.78	105.13	105.49	107.44	106.41	105.91	105.6	108.3	106.47	107.67	105.13	108.46	104.09	103.58	110.08	103.76	104.78	109.71	103.46	107.71	104.88	102.51	102.36	105.31	104.72	100.68	107.68
107.05	109.18	109	107.86	109.9	112.43	107.46	108.76	108.38	105.22	110.47	105.89	106.08	110.12	109.61	107.56	103.75	106.23	109.02	106.38	110.04	107	109.92	105.97	106.52	110.33	109.36	109.07	110.66	107.95	110	108.7	112.81	108.69	109.9	105.22	106.45	110.03	109.66	109.69	105.63	113.76	108.1	108.12	107.16	110.75	108.75	106.45	107.05	107.31
97.771	98.171	100.07	96.469	100.01	99.755	96.652	97.706	98.208	99.257	96.513	98.714	95.605	93.89	99.788	99.871	99.873	99.381	101.14	99.99	94.807	95.641	97.752	97.397	99.876	99.484	101.81	96.566	96.729	99.477	97.172	95.722	99.21	97.654	100.18	99.481	98.014	96.435	98.877	97.784	100.07	95.896	94.933	98.532	97.485	99.483	98.888	101.06	97.346	95.66
99.477	96.352	97.638	99.457	96.903	100.39	99.047	101.78	97.858	95.726	101.21	98.442	96.647	97.907	97.385	98.557	98.905	97.91	97.464	98.565	98.868	100.22	98.633	99.268	99.903	97.744	101.75	94.549	97.961	99.857	102.35	98.773	97.393	98.172	98.165	98.495	98.067	99.959	99.389	98.508	98.874	97.557	102.5	97.871	98.647	96.076	99.611	98.202	98.122	100.46
106.45	105.45	106.67	106.41	107.84	104.75	104.78	108.51	104.74	106.6	104.95	107.4	105.16	103.15	106.35	103.7	103.26	102.48	104.6	105.87	107.37	105.83	106.93	103.31	106.92	106.53	105.99	106.62	102.96	106.33	106.59	104.26	105.89	107.37	105.93	105.52	106.96	107.74	104.22	103.84	106.64	106.26	106.72	107	108.58	104.75	105.59	102.48	105.75	103.63
102.31	105.44	105.77	104.73	104.92	102.88	104	106.34	107.91	107	102.29	105.69	102.25	108.67	105.76	106.75	107.13	104.86	105.71	107.36	104.03	107.09	104.44	105.32	107.3	107.71	104.94	104.44	106.07	108.18	106.14	103.34	104.56	103.87	104.52	106.68	104.19	105.74	107.3	110.47	107.68	104.34	104.93	105.13	104.39	106.19	107.19	102.79	108.12	102.88
103.71	104.51	107.14	106	105.24	105.22	104.58	107.4	109.04	104.36	105.93	104.79	104.35	107	108.63	105.68	107.34	105.31	106.19	106.77	106.35	107.13	103.34	106.17	105.97	103.56	108.06	106.52	106.91	106.35	106.64	101.66	109.61	105.03	104.2	104.32	104.38	107.02	107.29	105.49	104.35	106.13	105.74	109.09	105.14	103.32	104.76	108.15	105.1	104.96
105.52	107.39	105.26	107.03	108.88	105.65	105.28	110.55	106.69	106.81	103.18	103.44	106.23	105.24	106.25	105.4	104.43	106.7	109.68	107.72	103.51	106.93	106.3	107.67	107.15	107.39	103.65	104.19	107.16	107.65	106.42	107.98	104.02	108.58	104.88	104.16	105.81	108.92	107.04	109.51	105.51	107.58	106.05	108.15	109.38	104.6	108.15	105.27	107.61	107.2
109.06	108.94	108.44	108.81	108.67	107.57	104.82	104.54	108.29	110.68	105.09	107.5	108.16	110.69	107.1	108.17	108.97	107.56	108.42	108.44	107.3	110.67	111.07	105.61	107.66	109.22	105.36	107.43	110.07	107.31	109.05	107.65	106.56	105.93	105.45	105.71	108.29	109.17	107.9	107.36	106.43	107.34	107.87	106.81	108.61	108.24	110.53	110.1	109.46	109.19
107.93	110.89	108.36	107.28	107.56	107.21	107.14	110.95	109.26	109.56	105.9	107.32	109.27	105.88	110.65	107.62	107.57	108.4	108.02	108.9	107.88	107.35	106.56	107.21	108.86	105.5	107.23	109.04	109.7	110.54	107.49	109.35	108.12	108.12	110.94	107.32	107.88	105.83	106.46	111.08	107.7	106.58	109.7	109.87	109.01	108.82	109.63	104.74	109.02	107.08
108.77	107.9	105.88	108.82	106.6	106.89	112.79	111.72	108.8	107.38	107.21	108.55	108.45	108.77	109.19	110.35	108.88	106.82	106.31	109.16	110.09	109.29	108.48	109.56	109.16	108.48	107.12	108.2	107.31	110.9	110.88	109.68	110.55	111.11	105.98	105.72	109.57	110.55	108.5	110.63	110.05	110.7	108.58	108.45	108.53	104.78	110.36	108.93	109.62	107.79
108.66	104.14	105.77	104.47	107.2	105.26	108.18	105.83	105.92	105.03	106.83	104.53	102.67	106.43	106.81	106.52	105.02	105.91	106.02	104.42	106.65	105.33	105.94	105.97	104.59	105.52	103.36	108.66	106.59	103.92	105.84	101.81	106.55	105.08	107.96	106.06	105.63	107.51	105.51	106.5	106.75	104.86	108.21	105.25	105.23	105.77	108.78	108.26	105.85	104.87
107.62	108.03	108.78	107.34	106.14	105.91	107.86	108.33	106.71	107.12	108.94	111.42	110.03	104.46	108.65	106.21	108.03	106.52	107.93	108.73	109.24	107.57	107.69	107.51	105.69	108.41	108.58	106.53	106.96	109.49	106.88	108.56	106.23	108.99	105.11	106.99	106.93	104.38	106.69	107.47	107.01	107.13	110.15	106.31	107.68	108.94	108.21	108.02	107.94	107.52
109.24	108.85	105.92	108.78	107.23	108.58	106.73	109.9	110.55	111.81	109.52	108.29	108.27	107.56	109.16	109.94	107.48	108.52	107.53	109.09	109.37	106.27	102.87	107.55	105.36	107.69	107.98	105.35	109.14	109.15	105.26	106.15	108.21	108.99	109.73	110.61	107.91	106.56	108.6	107.66	108.79	107.86	108.95	107.18	111.85	106.7	109.12	109.59	105.07	110.64
105.53	104.61	108.41	104.67	106.11	105.96	101.26	106.12	107.52	108.35	104.93	105.27	104.98	106.68	106.96	106.68	104.9	110.88	104.54	107.07	106.93	101.88	106.7	103.19	106.25	105.31	105.59	103.11	104.29	106.87	103.33	104.16	105.77	105.29	105.64	106.13	103.05	105.65	107.61	104.8	108.89	107.35	104.07	106.01	105.37	103.73	102.57	108.42	104.55	103.88
97.272	101.82	96.625	99.192	98.403	99.26	97.108	95.841	93.962	97.697	97.096	98.392	96.312	99.858	98.03	99.668	96.787	96.533	99.039	96.674	97.262	99.275	96.409	98.199	96.331	98.988	96.979	98.411	100.46	97.455	98.304	96.258	96.433	96.149	98.97	97.351	99.342	100.56	99.766	99.574	99.008	99.701	96.294	99.564	98.615	98.763	97.396	96.811	100.42	99.044
96.973	97.985	96.427	98.24	94.033	99.662	96.808	95.548	97.843	97.636	96.553	99.502	96.716	99.812	99.583	98.806	97.373	95.095	96.948	99.034	99.41	96.467	98.336	97.398	98.459	95.9	98.139	98.633	95.876	99.391	98.617	99.388	95.967	98.053	97.504	99.995	97.055	99.929	100.88	97.288	97.701	99.082	95.782	98.344	97.465	99.062	96.443	97.494	98.692	96.071
99.757	99.864	99.225	96.327	97.681	98.735	98.24	96.586	97.577	98.415	96.745	97.739	96.753	99.721	97.425	95.958	98.751	99.043	99.899	92.65	98.092	96.245	98.414	97.376	96.859	100.07	98.868	97.579	97.76	98.87	95.22	97.609	97.21	95.916	98.129	95.859	97.631	94.867	97.382	101.71	96.396	99.68	97.511	100.21	97.58	99.356	96.482	97.365	96.856	97.791
107.84	107.62	105.66	113.26	106.42	107.04	107.37	108.32	108.45	108.5	105.74	106.86	109.83	105.54	108.36	110.14	109.21	107.46	106.22	105.74	104.7	104.59	106.44	106.7	107.84	108.56	111.38	106.69	110.13	108.59	108.01	109.13	106.85	109.57	110.54	108.92	111.04	107.53	108.45	107.29	107.17	106.97	108	106.92	105.58	105.61	109.34	109.25	108.75	109.43
102.38	102.57	101.35	99.152	101.25	100.75	101.04	101.69	103.81	101.39	99.918	101.44	98.986	104.45	97.76	100.05	100.75	99.016	102.59	99.541	101.51	102.54	101.3	100.59	99.34	100.2	99.668	101.01	99.359	101.14	103.01	99.196	98.985	103.04	101.58	98.962	101.87	97.333	100.65	101.49	98.194	101.97	97.822	101.82	98.883	102.62	100.03	98.349	98.727	100.78
105.93	109.82	103.21	107.29	108.91	108.45	108.16	109.37	109.07	108.44	108.72	106.09	107.54	107.2	109.04	108.11	106.13	110.24	106.43	107.8	109.52	111.28	107.5	109.73	107.39	108.82	109.17	107.87	109.68	106.65	108.77	106.24	108.14	109.81	108.01	108.58	108.24	111.31	108.88	109.94	106.52	107.65	106.52	106.62	108.89	108.84	105.84	107.41	112.27	104.56
105.97	107.37	106.53	107.45	105.7	107.98	105.81	106.36	106.34	105.66	105.68	105.8	107.12	107.17	106.17	106.09	110.16	106.07	108.15	106.24	106.28	105.94	109.3	106.5	105.35	105.42	109.68	104.86	104.05	106.8	106.84	106.91	106.67	106.05	104.72	106.01	109.12	107.22	107.44	105.01	107.31	107.34	105.17	103.52	107	104.37	105.1	107.88	104.68	107.69
108.43	110.84	107.92	111.05	106.46	110.34	107.19	105.72	106.61	109.48	108.78	109.56	106.81	103.49	108.9	111.01	106.54	107.1	105.47	109.08	108.13	109.32	107.6	107.26	107.15	107.38	109.2	108.53	105.56	107.53	105.26	108.61	106.44	104.79	107.33	110.99	108.51	108.51	108.75	110.13	109.11	107.8	106.53	108.69	110.79	110.35	108.86	108.83	106.84	108.68
104.64	107.62	106.26	107.07	107.45	105.72	102.34	105.82	103.97	106.66	105.52	103.88	103.87	104.14	104.49	106.97	105.08	106.28	106.5	107.47	105.61	106.27	109.53	102.6	104.03	103.4	102.35	104.63	105.56	104.55	104.26	106.32	107.18	105.04	104.06	104.99	106.65	103.76	103.71	108.45	104.94	104.35	103.44	106.56	105.48	106.49	106.33	107.11	103.64	103.96
107.28	106.43	106.29	105.93	109.92	105.53	106.26	108.45	106.72	107.09	107.16	107	105.35	111.01	107.13	106.74	104.23	107.7	106.86	109.7	106.93	107.08	107.46	106.98	105.88	107.84	105.12	106.66	108.67	107.02	108.36	108.28	104.01	107.05	108.21	107.21	106.73	107.63	106.33	107.21	108.34	102.59	107.57	107.58	106	106.94	107.31	106.81	108.76	106.4
105.65	107.19	106.67	106.67	106.37	105.23	106.8	107.34	105.23	105.69	107.53	103.13	106.97	107.13	104.32	106.56	104.15	106.72	103.18	105.2	107.52	103.93	104.13	106.95	104.46	102.54	107.14	105.82	102.9	104.53	103.89	107.08	106.02	106.59	107.2	107.8	105.71	105.76	104.06	104.09	107.91	108.24	102.97	106.43	103.42	108.1	108.46	103.75	105.67	104.44
106.19	103.67	106.47	106.74	104.4	106.42	105.38	107.84	106.42	105.09	104.21	105.12	106.32	107.56	110.72	105.27	106.62	106.25	105.18	103.31	106.26	103.4	108.59	108.6	107.17	103.73	105.03	104.19	106.3	101.98	106.46	106.83	107.07	102.21	103.95	107.44	105.58	106.05	109.85	103.53	103.85	105.57	102.56	106.33	106.65	107.67	105.5	102.82	103.72	103.68
107.93	103.94	106.75	106.36	108.17	107.02	106.98	109.67	105.38	105.09	109.43	104.2	105.68	107.42	105	107.28	109.06	106.88	105.6	105.16	107.4	105.57	105.29	107.72	107.69	108.94	107.79	110.23	108.45	106.98	109.23	109.28	108.54	108.24	105.27	105.87	106.38	106.99	104.61	107.88	106.98	105.43	110.16	105.87	107.47	107.02	108.72	108.84	106.86	108.98
110.17	111.1	109.94	110.34	110.48	109.79	109.84	110.93	110.27	109.89	108.92	110.12	110.36	108.45	109.3	109.96	113.58	108.24	111.42	112.54	111.22	110.8	108.37	111.47	108.71	112.25	111.3	113.02	109.41	110.72	112.77	110.02	107.63	109.7	108.83	110.69	110.14	109.33	110.37	110.28	111.52	108.69	109.55	108.98	110.58	110.53	111.39	110.26	109.89	108.68
97.714	97.91	102.38	98.471	96.206	98.55	100.79	99.43	99.952	97.543	99.787	100.33	98.599	97.978	97.849	100.19	97.07	97.432	96.595	99.92	96.254	99.207	95.168	99.631	98.445	100.57	98.654	97.258	97.627	96.347	97.282	96.599	95.11	100.24	97.14	97.532	95.239	98.384	95.005	96.423	99.262	95.508	98.404	101.11	98.896	99.723	96.873	97.749	99.272	98.46
105.53	105.13	105.73	105.16	107.36	105.12	103.88	107.28	106.3	103.58	104.78	103.81	105.86	105.7	107.1	106.08	103.1	105.86	105.06	106.64	107.17	108.13	106.15	106.13	108.83	107.04	103.05	105.35	104.26	104.63	106.03	105.23	102.05	104.97	105.8	105.75	103.45	101.27	106.6	104.11	104.77	104.82	107.86	107.81	107.61	107.12	105.07	108.02	102.96	105.46
105.78	105.67	106.41	106.01	108.61	107.68	106.11	106.38	103.67	106.59	107.34	104.21	105.89	105.68	105.24	109	104.73	104.93	103.43	107.34	107.31	108.09	108.12	106.57	107.7	106.52	104.91	106.41	108.3	107.61	105.83	105.5	107.28	108.69	105.1	107.09	106.29	104.67	104.57	103.78	106.59	102.25	105.66	106.46	106.7	106.23	105.62	106.05	106.41	105.67
108.21	108.1	109.7	108.63	109.06	108.03	104.59	107.18	109.01	109.03	107.08	107.67	106.75	109.4	110.01	106.97	105.09	108.58	109.64	109.56	107.34	109.14	107.58	107.05	106.54	107.01	105.45	109.24	106.38	105.84	107.57	111.59	106.89	106.25	110.85	108.14	105.7	108.46	110.54	109.74	107.09	107.96	107.54	106.45	106.5	106.72	110.48	108.97	106.02	104.77
106.74	105.38	106.02	108.73	107.35	105.93	105.95	108.56	108.51	106.99	105.21	106.41	106.84	105.4	106.33	107.13	104.71	104.79	103.47	106.21	104.96	107.61	103.56	107.3	104.73	107.32	107.36	107.77	105.14	106.95	102.98	103.83	106.96	106.57	106.76	101.63	103.12	107.97	105.76	104.16	103.51	102.31	109.68	109.62	107	106.96	106.87	102.41	105.53	106.79
105.8	109.36	107.24	110.01	106.53	106.81	110.67	108.23	108.04	107.86	106.6	107.36	109	106.72	110.02	107.5	109.79	109.58	106.44	105.53	111.2	109.77	106.26	109.47	109.86	106.19	108.6	106.42	106.08	106.94	109.37	107.87	108	107.15	108.51	106.81	107.92	109.83	108.73	107.18	105.88	105.68	103.49	107.92	106.67	107.68	109.55	109.73	104.7	107.39
106.35	107.76	107.47	108.34	107.58	107.21	110.8	109.51	108.65	106	107.85	109.41	106.95	108.7	107.26	107.53	105.67	105.57	106.03	110.02	108.91	109.18	105.96	106.2	109.57	108.76	108	107.5	109.44	108.7	106.64	109.41	110.37	106.57	106.64	110.12	111.25	107.63	109.76	107.99	108.92	107.63	110.19	105.94	110.35	105.59	109.55	108.7	110.18	107.73
106.67	104.88	104.65	104.57	105.28	105.43	105.27	106.09	106.19	102.92	104.92	106.09	106.68	104.57	106.77	104.89	102.97	104	106.78	109.1	105.06	103.92	105.16	104.86	105.38	106.21	103.24	103.61	107.22	104.99	103.95	103.37	105.2	103.04	107.15	107.99	105.29	103.37	105.4	104.88	104.31	102.34	102.66	104.63	105.21	109.5	104.87	106.7	106.13	105.49
106.25	109.63	106.29	108.08	110.41	107.45	109.64	109.88	109.08	109.81	108.94	108.99	109.81	108.71	112.25	107.67	110.09	106.91	111.31	106.41	108.53	107.77	107.03	108.21	106.59	108.39	109.38	109.4	109.44	105.86	110.76	108.66	107.84	107.57	108.03	107.24	106.8	108.5	106.37	108.09	110.23	108.74	109.81	108.08	109.13	108.39	107.39	108.15	108.75	106.95
110.14	110.2	107.24	105.94	106.72	110.44	108.74	108.37	107.4	107.26	109.1	107.12	111.44	105.28	109.78	109.08	108.12	105.54	107.93	109.05	106.85	109.15	109.17	108.34	110.61	109.94	107.62	107.96	110.13	107.08	106.64	105.39	105.14	107.96	105.95	109.44	109.78	107.71	107.87	108.2	107.73	107.76	105.95	108.11	109.59	107.63	106.61	109.06	107.2	109.48
106.7	104.82	103.96	106.34	106.81	109.46	107.42	106.5	104.89	108.82	104.64	105.79	107.8	102.53	106.94	107.93	107.6	105.44	105.82	106.57	106.75	104.44	103.9	104.96	106.68	102.65	105.46	108.2	105.61	107.43	104.52	105.94	106.52	106.73	105.86	104.1	105.39	105.27	106.52	105.9	104.36	106.44	110.64	102.53	105.97	103.34	105.16	105.54	104.56	107.02
109.73	115.9	110.05	112.33	112.86	110.6	108.42	109.16	111.93	107.47	109.62	110.88	109.28	112.03	112.92	110.12	109.87	105.71	111.51	109.62	111.33	111.73	109.56	111.04	111.66	110.91	109.94	112.08	111.67	107.36	111.63	111.24	109.24	110.73	109.5	110.44	109.49	110.76	109.21	108.85	113.12	109.49	107.29	110.48	109.91	111.87	109.46	109.36	106.21	111.71
110.24	109.18	107.16	107.03	110.18	110.2	108.23	110.79	109	111.5	113.99	105.94	111.11	112.15	110.45	109.12	110.66	112.43	109.32	110.43	109.31	107.63	111.37	112.59	110.61	111.12	111.19	111.74	111.94	111.41	111.19	110.44	109.83	108.09	111.48	110.7	107.75	112.89	110.53	110.86	110.56	110.48	110.35	108.65	106.17	111.93	109.35	109.36	111.1	111.35
106.42	103.26	104.37	106.85	104.67	106.02	101.75	107.26	104.83	108.43	105.1	106.37	108.91	105.53	102.69	105.84	105.13	106.59	106.01	108.25	106.98	106.89	106.91	108.16	106.78	106.79	105.81	106.36	109.24	105.25	106.99	105.64	103.22	107.08	103.87	105.31	105.92	104.21	103.19	106.09	106.12	103.86	103.77	110.35	109.98	106.21	104.23	103.41	104.94	104
108.39	110.31	107.77	106.79	107.75	106.03	111.16	108.56	108.13	108.54	108.86	108.39	107.18	110.89	106.7	110.61	111.26	107.31	107.83	108.34	108.48	110.16	106.98	107.1	108.01	107.17	109.2	106.67	108.4	107.4	108.91	108.14	107.47	111.59	111.8	107.17	109.5	109.07	108.37	107.58	107.92	111.2	107.15	108.24	110.06	110.91	112.4	109.17	111.56	108.1
104.78	106.66	106.47	104.16	104.84	103.17	103.8	106.35	104.4	103.98	104.94	108.4	105.58	103.13	104.86	103.35	104.01	107.97	106.44	105.14	107.79	103.38	105.43	107.37	105.59	108.6	101.39	106.25	104.93	106.43	107.46	108.1	106.29	105.01	105.76	104.65	103.21	106.09	108.67	102.91	101.68	106.22	106.46	108.11	103.73	105.97	104.45	103.71	104.48	101.51
105.33	107.56	104.53	104.35	105.44	105.7	104.09	105.67	106.2	106.08	102.1	106.35	102.89	107.88	106.56	106.13	104.33	102.57	104.95	104.87	106.44	107.17	105.22	106.58	107.01	106.84	104.05	104.02	105.66	106.45	104.82	106.29	106.21	103.3	106.67	105.64	105.59	106.94	106.65	108.41	107.66	107.01	104.47	110.15	103.76	105.76	105.42	105.07	104.72	105.42
106.85	104.44	109.37	107.97	108.13	106.2	101.27	104.38	107.95	104.7	103.47	105.07	105.12	104.35	105.05	106.53	107.89	104.45	103.8	106.55	104.7	104.6	103.87	104.78	109.38	103.44	104.44	105.4	107.81	106.16	105.81	103.76	102.31	106.27	105.16	106.57	104.72	107.07	105.75	104.4	105.31	106.03	105.73	103.14	104.43	105.7	104.04	108.33	104.97	107.89
107.4	110.25	107.66	104.28	107.08	107.66	109.91	109.16	110.12	107.4	106.93	108.35	105.79	104.75	106.79	107.97	108.01	108.65	108.8	105.56	107.14	111.28	113.28	111.44	110.12	108.24	106.15	112.13	110.34	109.98	107.05	107.38	109.09	108.52	108.4	107.25	107.95	110.02	109.33	110.12	108.32	110.27	108.01	108.47	107.14	107.61	108.03	108.68	108.44	107.78
106.62	107.94	106.56	106.15	103.35	105.21	106.15	103.45	108.15	105.74	105.83	104.67	105.56	103.32	106.83	104.77	105.92	106.09	106.44	106.67	106.94	103.82	105.24	106.11	106.01	106.62	105.32	104.07	105.77	104.84	105.71	105.5	102.57	105.92	101.36	103.28	106.26	106.99	109.25	108.1	106.86	106.04	106.92	106.05	104.51	104.74	104.63	104.81	104.61	110.01
107.43	106.6	106.71	105.65	108.69	110.27	109.17	110.26	107.7	108.17	107.2	108.34	109.8	111.65	111.66	110.06	108.3	108.22	106.01	107.75	107.29	107.15	107.24	105.89	107.8	109.74	107.67	111.21	107.66	107.38	111.69	109.51	107.02	109.81	109.9	106.45	109.05	108.45	108.44	109.65	105.03	106.92	110.97	107.87	109.38	106.05	109.28	105.6	107.87	107.49
105.81	102.52	109.48	107.7	106.42	107	105.66	106.47	105.29	105.24	104.22	107.32	104.86	107.74	105.49	102.75	103.79	105.68	106.83	105.26	105.99	104.5	103.48	103.57	103.95	103.18	106.35	104.14	105.25	108.25	104.16	105.56	104.44	105.06	104.11	103.93	104.54	106.65	104.24	108.94	108.44	104.83	104.8	102.85	107.41	105.94	106.18	102.28	107.08	104.24
108.41	110.69	107.73	110.48	107.1	112.59	108.22	111.61	109	107.39	109.59	109.88	109.83	109.58	109.73	106.59	107.58	108.96	109.71	108.59	108	108.83	110.41	104.42	109.13	110.59	107.01	109.55	108.06	107.3	106.91	109.5	109.52	106.81	103.06	109.16	111.06	107.16	111	109.05	111.05	110.04	108.79	106.94	108.21	109.29	110.75	109.13	106.99	110.12
108.09	103.38	107.12	109.11	109.07	105.1	110.5	106.81	107.05	108.98	104.18	105.27	108.1	110.58	107.18	109.02	107.09	106.77	108.03	110.13	106.84	106.22	106.68	109.89	108.01	108	109.46	106.93	108.23	105.64	108.92	108.19	108.53	105.51	110.05	108.06	106.8	109.32	107.13	107.33	106.4	107.88	109.15	108.55	105.94	106.59	108.02	108.96	108.69	105.03
106.76	106.86	107.88	105.12	108.74	108.88	110.87	111.42	107.2	107.46	108.59	107.77	108.6	106.87	108.65	109.59	111.03	106.56	107.93	105.82	110.5	109.14	108.71	105.13	107	108.77	107.05	106.99	108.13	106.43	107.55	107.78	111.66	111.98	108.99	108.28	107.55	109.33	107.31	108.43	108.43	108.17	109.58	108.17	108.64	106.15	107.98	108.4	105.94	106.42
110.47	109.59	109.56	113.43	111.91	110.52	112.54	110.29	110.99	108.19	109.92	111.38	110.78	114.03	109.27	106.99	112.35	109.41	114.25	111.91	110.85	108.39	108.98	109.69	108.03	108.52	110.7	110.59	111.22	108.82	110.5	109.69	110.14	110.38	111.34	108.84	111.03	108.9	111.91	110.12	109.95	108.31	112.88	110.45	109.6	109.76	111.9	108.64	110.8	109.21
95.882	95.83	96.922	98.247	97.514	99.018	97.075	96.458	97.502	100.62	98.901	95.663	97.527	96.16	96.822	99.187	96.171	96.986	95.136	97.939	98.41	98.834	98.225	97.12	97.892	98.482	98.537	99.021	94.867	99.319	96.881	96.334	98.085	99.025	98.844	96.693	96.455	98.54	97.148	96.88	99.387	96.788	99.162	95.87	95.398	98.985	100.49	99.754	96.996	99.396
106.23	106	104.34	107.97	104.88	108.02	105.84	106.67	104.47	106.95	103.71	107.43	105.79	107.52	109.66	108.56	106.89	107.03	107.65	107.47	109.95	105.78	103.39	105.78	107.46	105.85	106.74	106.87	107.84	105.54	105.8	105.76	106.37	106.45	108.8	108.59	104.5	102.96	107.8	104.67	105.87	105.85	102.81	104.25	104.67	106.53	101.22	106	108.28	103.5
104.04	101.79	104.09	105.3	105	103.35	108.29	108.54	104.95	107.08	107.65	103.01	106.61	107.56	107.08	104.69	102.94	105.79	102.11	105.42	104.25	105.24	107.55	106.56	104.56	109.43	101.61	105.47	103.33	106.63	105.85	104.86	103.62	107.3	106.77	104.93	104.98	104.2	106.76	106.38	105.36	107.36	104.41	105.15	103.9	106.22	108.62	105.47	104.36	107.21
108.01	108.68	104	106.26	108.79	107.01	113.09	110.77	109.94	105.59	111.01	110.08	106.77	109.13	108.22	108.86	109.9	112.05	106.34	106.24	109.47	110.99	109.74	107.23	107.71	107.14	108.02	106.61	105.87	107.54	107.89	107.87	107.14	109.16	106.9	106.2	107.76	107.53	110.02	104.38	110.16	109.07	111.59	107.26	108.26	109.3	106.84	107.49	108.13	109.44
108.62	104.8	108.59	108.36	108.48	106.47	106.65	108.34	105.43	108.16	105.6	103.55	108.9	107.48	105.82	110.3	105.6	107.15	109.12	106.71	108.9	107.59	108.79	109.77	107.13	108.19	108.6	107.66	105.62	107.22	104.91	107.04	107.28	107.81	110.79	110.42	109.79	108.48	108.44	107.77	106.87	107.18	106.41	107.95	105.79	105.96	107.69	109.37	105	107
105.8	105.15	106.8	107.17	103.79	104.79	105.12	105.18	107.67	107.01	108.33	105.8	102.88	103.17	103.77	103.26	105.59	104.56	104.94	103.82	103.63	106.27	105.48	102.81	104.77	104.97	102.79	107.07	106.41	110.16	106.71	107.95	107.89	103.64	107.54	103.75	105.5	104.02	105.9	104.21	104.17	105.97	105.27	105.31	106.51	107.32	105.02	107.33	106.32	106.25
107.78	108.52	106.63	108.75	109.39	107.55	108.84	110.18	109.47	108	107.14	107.22	106.76	105.77	105.43	110.22	110.28	108.75	109.04	108.48	109.26	107	109.36	108.26	105.3	110.39	108.24	108.42	107.99	105.55	109.47	106.73	108.7	109.91	109.94	106.32	109.59	109.13	105.55	107.37	110.98	110.49	109.55	106.86	106.24	107.58	110.5	108.71	107.9	110.21
108.29	106.75	107.88	109.45	107.53	107.38	107.34	108.64	103.77	103.84	107.8	104.17	104.87	108.62	105.13	105.12	106.39	107.04	102.63	104.35	106.49	110.77	105.67	107.6	104.69	104	107.01	105.55	108.02	102.22	106.77	106.66	107.56	108.94	104.3	103.48	105.72	108.91	106.41	106.35	108.92	106.6	106.09	105.85	107.44	110	107.29	107.68	106.21	106.99
106.09	111.85	108.45	109.82	108.08	105.92	108.74	110.48	106.32	108.33	110.15	107.91	107.09	107.05	106.35	106.19	108.97	110.58	106.89	109.06	110.64	106.16	108.01	105.7	106.08	108.07	110.27	106.26	107.89	107.54	108.77	110.91	107.9	110.61	108.94	107.23	106.87	110.65	106.19	108.45	108.47	109.36	106.61	108.62	108.33	106.72	107.75	110.92	108.08	107.53
108.29	111.29	107.95	107.75	111.09	108.65	108.33	106.72	106.3	107.7	105.71	106.99	112.57	109.91	107.68	107.37	105.36	106.52	107.79	105.28	107.93	106.15	106.86	108.27	108.15	106.39	109.83	107.92	106.02	107.14	106.57	109.49	108.25	106.37	109.64	106.12	111.39	104.86	105.59	111.58	109.04	106.12	108.05	108.52	108.12	108.3	105.03	108.39	108.42	109
103.26	105.27	105.82	107.21	103.06	103.91	105.32	105.67	104.03	103.69	106.24	106.82	106.69	105	109.68	110.89	109.11	102.33	107.48	104.4	103.5	105.51	104.84	105.79	102.03	107.4	105.7	106.58	103.72	105.06	106.48	104.49	106.88	106.26	106.73	105.08	102.56	104.02	106.23	106.11	103.77	104.75	107.22	102.17	107.19	104.12	104.21	105.84	105.87	104.98
103.77	107.39	106.7	106.55	108.33	109.27	103.64	109.23	102.93	107	106.56	106.86	103.69	108.32	104.12	105.39	104.71	107.13	107.4	103.33	104.79	108.6	103.47	104.96	104.74	105.95	106.14	107.69	105.8	105.27	106.65	105.28	106.79	104.27	106.16	108.78	107.37	102.53	106.35	105.55	105.67	104.05	105.97	107.15	104.56	107.76	105.54	104.27	104.43	105.54
106.44	111.08	107.24	107.75	108.56	109.44	105.81	108.73	108.84	106.81	107.15	107.73	107.35	109.68	110.52	108.32	107.83	106.58	106.46	107.87	112.03	106.83	110.74	107.36	109.11	107.98	105.21	109.78	107.3	105.91	107.77	109.64	108.33	104.55	108.72	107.62	109.08	105.99	112.48	109.66	109.37	107.97	107.35	107.07	108.14	108.75	109.46	106.47	106.55	105.76
107.75	104.54	104.27	104.95	106.26	105.05	104.66	104.62	102.52	105.74	107.36	107.66	104.38	106.46	107.83	105.58	105.14	107.13	105.62	108.19	105.81	105.72	105.44	103.35	102.88	102.63	105.83	103	106.29	104.54	105.01	104.31	104.61	105.5	106.94	105.13	103.79	108.49	104.4	108.67	107.47	100.99	107.01	106.61	103.11	107.23	100.63	104	107.46	103.3
109.51	112.46	111.69	111.23	109.9	111.64	110.22	108.76	109.91	111.67	110.58	109.75	110.63	109.44	109.61	109.81	111.22	110.58	111.39	109.25	114.75	108.56	109.28	112.27	112.5	104.96	108.71	112.45	108.05	112.41	114.19	109.92	111.03	113.94	109.54	110.72	110.59	110.48	113.7	109.83	109.5	107.91	111.21	109.77	111.06	112.16	110.21	109.54	113.69	110.41
104.22	104.01	106.59	106.81	107.28	103.94	106.36	102.87	105.54	105.42	106.9	107.81	106.07	108.93	105.23	105.35	106.23	104.08	104.85	103.69	106.01	107.24	103.14	103.63	105.14	105.19	108.08	105.62	107.04	103.03	104.03	105.77	108.77	107.97	105.3	107.09	105.83	105.08	106.75	103.72	106.66	107.84	105.97	104.22	102.81	102.35	107.42	103.24	104.91	106.46
110.09	112.4	111.12	108.9	113.54	111.13	110	110.18	112.53	110.58	110.77	107.19	108.75	109.7	111.78	111.42	110.91	111.18	107.86	110.08	109.11	108.95	110.19	109.58	112.74	109.89	110.21	112.28	109.59	109.74	111.34	113.72	108.12	110.04	109.64	111.85	111.33	109.53	108.73	111.87	111.03	109.05	110.38	112.3	109.54	112.93	110.05	108.83	110.8	108.09
106.16	105.53	107.37	105.95	103.56	105.71	108.31	104.26	104.36	104.49	109.92	106.15	106.3	104.85	105.47	105.31	107.36	106.6	105.07	108.43	107.13	104.94	107	101.91	108.69	106.1	107.17	106.37	100.91	104.68	102.88	105.47	105.2	107.14	104.25	105.57	107.69	105.65	107.98	108.51	104.11	107.31	106.64	106.18	101.81	107.15	107.96	108.05	106.37	105.37
95.759	95.503	98.748	93.283	98.312	96.932	100.12	99.454	97.754	100.19	97.751	99.047	100.3	98.22	98.851	97.276	101.09	101.22	97.334	96.081	97.758	96.655	98.534	98.947	96.423	99.702	96.857	98.045	97.532	97.089	97.608	100.86	99.047	95.407	101.88	96.704	97.465	101.09	98.317	99.277	99.404	98.689	99.049	97.583	96.35	97.491	99.579	97.607	98.77	97.826
108.4	104.25	106.94	108.96	107.66	107.52	106.59	106.38	106.21	106.27	108.56	107.33	105.99	107.82	102.49	110.22	103.37	107.04	107.53	108.98	105.22	108.64	106.49	109.32	108.55	106.05	108	107.33	107.21	105.79	104.36	107.79	109.08	104.18	109.13	110.31	106.76	108.8	111.23	109.76	106.3	113.66	110.46	106.71	108.94	106.35	108.52	108.68	106.3	108.69
101.83	103.81	103.31	103.04	101.08	103.2	103.14	104.85	102.11	103.27	100.41	102.34	104.04	103.63	104.29	105.15	101.5	105.61	104.16	101.66	104.43	104.66	103.16	101.78	106.44	103.18	102.53	101.34	104.84	101.6	103.53	101.64	102.07	101.21	103.27	103	103.82	102.04	100.78	103.33	103.04	107.09	102.48	100.09	101.82	102.74	102.63	100.62	102.1	103.61
106.56	104.8	106.9	107.48	104.1	106.4	106.77	106.01	105.81	104.39	105.62	105.47	108.48	103.18	105.59	108.28	105.8	106.2	104.04	106.62	103.69	104.16	106.73	103.51	109.61	107.39	107.92	104.29	104.6	104.29	106.27	105.52	105.8	109.44	104.23	105.19	106.34	107.29	104.37	104.87	107.14	105.29	107.95	103.89	104.83	102.93	106.6	106.4	105.81	105.16
99.5	101.75	98.881	101.62	96.089	98.945	101.02	100.24	101.45	99.801	101.82	99.727	97.851	99.293	102.42	100.85	98.936	98.686	100.97	101.41	100.07	100.09	101.67	101.14	98.666	98.483	101.79	99.32	99.283	99.511	100.52	102.6	99.799	101.27	99.901	102.61	101.6	102.33	103.55	102.53	102.67	102.17	102.4	103.34	102.33	99.896	101.96	101.63	102.09	101.49
104.34	108.29	106.28	106.34	104.36	106.68	104.38	108.33	107.44	108.08	106.5	106.18	104.24	106.91	106.44	106.73	105.86	105.72	105.38	107.16	104.53	107.95	106.45	102.22	103.75	105.98	104.01	101.56	107.69	108.33	102.58	106.47	108.39	104.47	105.61	105.26	108.79	104.87	106.73	106.66	104.31	106.31	107.67	107.67	105.61	101.36	103.71	102.55	107.55	105.57
107.33	109.37	108.94	110.08	105.57	107.24	108.78	110.26	110.05	109.18	107.68	105.99	104.8	106.74	109.37	109.99	107.59	107.21	107.71	105.89	107.67	106.11	109	108.51	108.19	104.42	107.07	108.4	105.31	106.48	108.57	105.41	108.72	105.7	105.45	107.24	109.75	105.34	107.23	109.36	108.07	105.05	107.63	104.16	107.69	108.42	109.08	109.48	109.17	105.79
101.07	98.091	99.847	97.395	101.02	98.018	99.635	101.61	96.544	99.925	99.766	98.812	100.18	102.26	97.13	97.514	97.96	99.576	100.22	101.72	98.143	98.689	99.803	97.628	98.757	99.054	97.97	101.85	100.26	99.411	99.114	99.191	101.65	99.724	100.53	96.76	100.98	100.24	98.938	99.602	99.561	101.02	98.47	98.13	99.816	98.311	99.756	99.881	101.4	98.679
99.456	100.53	98.336	101.3	100.98	97.862	101.66	98.32	95.556	99.826	97.834	99.145	98.959	99.083	98.59	96.809	99.104	99.954	98.713	97.255	98.548	100.75	96.381	98.796	98.141	96.148	97.89	99.944	99.591	99.521	98.877	99.628	98.102	98.383	99.034	101.14	97.024	96.144	99.666	99.547	102.89	99.781	99.873	98.089	99.692	95.79	99.434	100.03	100.27	100.41
105.7	110.63	106.05	112.72	107.1	111.13	107.76	107.17	110.93	109.34	107.71	108.91	107.96	108.46	108.85	108.25	108.41	108.87	110.08	111.48	106.44	109.18	109.71	106.22	108.24	108.46	109.19	108.54	110.21	106.63	109.55	108.29	105.79	107.76	110.45	109.69	108.98	107.55	111.7	106.27	109.03	108.48	107.26	108.24	105.87	108.81	109.41	109.85	109.26	109.33
96.573	98.708	97.093	98.236	97.302	95.25	100.29	99.762	98.897	95.737	98.034	95.204	98.919	99.247	97.639	98.492	96.817	97.459	98.471	97.343	95.949	97.425	97.206	98.664	100.17	98.887	99.1	97.845	99.526	100.6	99.683	96.373	97.123	95.696	96.871	101.15	99.502	101.17	98.836	93.675	100.74	101.46	96.561	99.761	95.136	97.17	97.483	96.325	99.957	99.512
99.799	96.35	101.2	99.522	101.05	100.95	99.975	100.07	100.57	97.993	100.39	101.84	102.68	98.806	96.048	99.526	100.92	99.735	97.837	103.45	96.472	102.01	103.12	101.03	101.28	98.715	99.522	101.86	100.6	100.3	98.135	97.892	96.735	101.41	101.77	101.76	99.601	100.81	101.55	98.58	103.41	100.76	102.03	101.2	102.73	100.11	101.54	101.57	100.71	100.57
99.443	96.885	99.503	95.812	98.476	96.107	100.06	98.397	97.275	100.33	95.855	99.033	98.842	100.87	97.521	95.372	95.531	97.587	96.691	96.251	101.74	97.459	99.203	99.265	101.52	97.182	100.52	99.111	96.668	98.436	94.955	97.7	100.38	99.98	98.384	97.248	98.773	100.76	98.95	98.636	98.137	93.734	99.394	96.239	98.164	100.08	96.927	95.667	101.74	97.479
103.69	104.18	104.59	105.54	100.91	106.11	105.38	105.03	104.53	107.47	105.89	104.2	106.1	107.23	107.22	105.79	104.3	107.74	105.07	104.91	104.08	107.98	105.15	106.19	104.17	107.15	106.95	100.78	105.07	108.37	106.39	107.84	103.83	107.89	104.53	104.59	107.42	106.1	105.55	107.64	102.66	106.04	104.96	108.07	104.78	107.18	107.04	106.86	104.01	105.25
106.29	107.35	108.41	103.05	106.36	106.01	104.51	107.04	106.34	108.88	106.49	106.79	103.91	106.86	106.91	108.29	107.25	107.95	107.24	108.63	110.51	103.04	109.55	107.54	108.88	110.35	106.54	107.13	104.52	103.75	105.38	108.11	105.84	107.69	108.09	104.65	106.26	106.48	108.2	105.4	107.58	102.35	104.82	110.46	108.78	108.77	110.09	106.23	105.82	105.6
96.594	100.53	101.83	98.671	100.12	99.806	99.599	97.774	99.6	100.73	99.479	99.382	99.002	100.66	98.539	101.59	96.487	101.08	98.119	94.765	99.017	99.865	99.741	98.416	97.534	99.959	100.35	100.19	99.449	101.93	98.879	97.717	97.402	99.859	99.499	99.926	100.04	97.441	100.13	98.683	100.58	99.142	99.595	100.61	101.16	100.47	99.444	100.3	98.067	96.076
102.9	105.78	106.27	104.26	106.32	104.57	105.08	103.31	106.97	104.81	104.66	106.91	106.02	104.81	106.3	105.76	106.17	107.57	106.52	104.43	104.33	107.29	106.25	107.78	106.59	106.05	104.89	104.39	105.53	107.62	104.71	107.91	105.3	103.48	107.09	105.62	106.06	105.51	106.81	107.18	102.95	106.73	108.67	105.54	105.88	106.32	106.61	105.2	104.98	104.5
109.89	108.38	106.38	109.22	107.87	105.76	109.23	107.17	105.68	109.74	105.32	108.9	108.21	107.09	107.71	108.84	109.17	108.94	108.54	108.9	109.04	108.96	108.22	107.04	109.03	107.13	108.01	108.69	106.98	104.71	108.52	105.6	107.14	106.68	109.64	110.98	104.47	107.05	105.46	108.56	106.77	108.54	107.7	106.87	108.03	106.16	106.94	105.49	109.69	106.82
108.72	107.17	106.99	106.42	107.51	105.64	105.82	105.64	107.17	106.88	107.43	107.34	105.72	108.01	108.85	106.1	105.35	109.07	104.65	106.02	107.14	107.72	104.76	107.83	106.33	109.71	103.96	106.66	107.85	104.71	104.5	106.72	103.89	104.83	106.91	108.89	106.2	107.16	108.55	105.55	106.14	107.5	105.24	108.99	107.11	107.31	105.55	105.44	104.22	108.03
109.11	110.08	108.09	111.56	107.67	109.33	109.46	107.91	107.13	109.44	108.37	109.3	107.57	106.86	109.47	106.71	109.08	107.85	108.43	108.75	106.87	108.97	107.36	108.82	105.61	109.65	106.87	107.16	106.12	108.65	106.78	108.33	109.75	110.56	108.23	107.47	105.09	104.68	111.18	105.55	106.74	108.36	107.61	110.41	106.18	107.71	105.14	110.46	108.21	105.36
105.89	104.28	103.93	104.53	106.57	107.02	103.36	105.9	102.55	106.51	102.65	105.08	106.23	106.2	104.6	103.74	105.41	106.15	106.13	108.72	106.16	104.93	106.81	104.32	108.97	106.64	103.92	107.36	105.92	105.12	108.29	106.39	104.15	107.1	104.47	107.34	106.68	105.9	107.27	107.37	105.16	106.7	103.42	104.53	104.62	104.36	104.44	104.96	108.61	103.7
99.456	96.951	100.5	98.606	97.996	98.316	96.325	97.949	97.402	98.916	98.706	97.899	98.43	97.281	94.352	99.064	98.81	100.41	98.646	96.702	94.864	99.454	96.353	99.783	96.929	96.179	95.806	96.063	98.681	101.18	100.09	98.685	97.777	103.33	100.8	96.744	95.519	100.32	96.883	98.028	96.864	98.359	98.251	98.615	99.239	99.24	99.615	98.862	97.462	98.764
108.65	110.34	109.45	107.26	110.73	108.54	107.38	109.75	106.36	109.96	106.36	107.35	108.54	113.67	109.1	108.24	109.87	110.49	109.89	108.81	109	109.43	108.15	106.75	108.89	111.98	107.77	111.05	107.81	108.29	107.68	109.42	110.74	105.66	109.6	112.17	107.4	107.28	110.26	109.12	109.17	109.24	109.96	109.82	107.72	109.34	106.02	109.52	104.91	110.94
104.71	102.48	103.26	105.08	102.89	106.24	107.06	104.03	105.12	102.36	107.78	106.62	104.62	103.86	106.67	105.49	105.94	104.4	104.09	105.47	105.9	104.26	103.57	105.7	102.53	106.52	104.68	107.71	103.74	105.65	104.09	105.57	105.47	104.9	104.83	107.28	106.08	103.75	105.28	104.74	105.68	106.56	101.7	106.73	106.42	104.69	104.59	103.27	105.37	108.99
103.62	109.46	105.45	105.16	106.43	107.06	105.14	102.66	104.92	102.48	105.18	106.59	107.14	106.45	105.57	106.78	105.13	107.46	104.11	106.31	107.3	104.8	105.91	105.18	106.45	107.88	107.63	105.91	105.97	106.85	105.41	103.26	106.39	105.66	104.24	103.36	103.43	107	106.6	106.21	104.36	102.76	106.36	107.38	107.39	103.07	107.59	105.83	107.25	106.48
110.56	110.28	110.34	110.72	112.58	113.02	111.65	109	109.49	108.01	112.13	108.85	111.58	110.4	111.17	111.34	111.51	108.35	109.63	109.05	111.83	113.62	110.6	111.09	110.15	109.39	111.01	112.42	111.63	113.64	106.91	109.33	109.88	115.41	107.86	110.35	109.44	110.67	109.17	107.88	107.34	111.23	110.1	110.88	109.28	110.68	113.74	109.89	110.04	110.13
98.35	97.744	97.695	98.04	96.06	99.698	96.352	97.244	95.819	94.271	99.289	96.987	98.967	97.439	97.284	97.465	98.993	102.18	97.36	96.67	99.298	96.467	96.048	98.048	100.29	101.01	99.492	97.996	96.164	99.785	99.747	98.881	95.297	99.244	97.832	99.218	100.06	98.328	97.394	100.79	97.416	100.27	94.071	98.455	101.36	95.598	96.113	97.186	102	98.626
111.15	108.21	110.23	108.57	108.22	112.46	110.75	106.4	109.17	106.2	108.52	110.15	105.97	110.01	110.72	108.68	108.52	108.22	106.4	110.76	107.84	109.74	109.69	107.29	104.47	110.27	106.63	110.24	108.02	111.51	109.89	109.53	108.72	109.89	107.86	106.9	106.43	108.28	108.5	107.75	110.18	106.1	108.86	108.93	108.89	108.37	108.6	107.91	109.36	113.59
105.74	106.39	104.28	106.36	106.16	106.09	106.68	106.74	108.04	103.9	104.74	103.93	105.18	108.25	106.15	106.13	104.33	106.07	108.78	105.5	105.08	105.18	106.12	104.6	107.45	103.53	104.79	104.63	104.35	108.3	103.76	107.32	105.68	103.6	104.18	106.44	104.55	105.42	109.06	106.81	105.35	105.83	106.59	105.78	103.31	108.18	104.15	105.39	106.64	105.25
100.01	98.314	97.043	96.77	96.957	98.113	96.242	98.779	97.515	97.449	98.898	96.768	97.809	96.437	95.007	96.74	99.372	101.56	100.05	99.786	96.692	96.712	97.301	98.218	96.141	100.02	97.464	97.406	99.555	98.018	98.937	99.922	99.784	99.19	98.829	98.123	99.243	98.078	98.278	97.455	96.721	96.725	98.92	96.836	99.216	98.853	98.982	98.272	99.761	97.662
106.84	105.8	106.92	107.5	108.21	107.67	107.36	107.66	106.27	107.38	103.7	105.5	107.11	106.36	107.9	106.8	105.88	107.18	105.56	105.28	105.73	103.99	105.91	104.25	106.34	107.83	105.48	103.73	107.15	107.71	104.89	106.8	105.68	108	105.74	109.5	105.82	107.61	105.32	105.66	107.64	106.76	105.59	104.82	103.52	106.02	104.79	107.24	106.75	105.77
103.37	97.406	99.506	99.415	100.29	100.61	100.61	100.82	100.44	103.1	104.46	98.876	98.686	99.275	102.18	100.81	103.7	98.863	102.11	100.68	101.54	100.76	103.15	100.68	98.672	98.944	101.98	104.33	99.226	99.953	101.42	100.98	99.746	99.384	100.44	103.91	102.73	100.07	100.82	103.61	100.95	103.89	102.21	100.9	101.24	100.33	98.795	101.33	101.91	102.59
107.7	108.72	111.34	111.63	109.86	107.25	110.38	111.87	109.87	108.58	109.56	111.58	112.29	113.01	109.79	108.36	108.34	109.97	112.15	109.53	112.3	111.89	109.23	108.58	112.17	109.89	112.1	109.12	112.67	112.99	110.28	107.28	110.44	110.58	114.38	108.39	114.11	111.63	106.93	108.19	110.81	110.22	112.15	109.29	112.59	109.72	109.13	113.57	108.25	111.47
105.96	105.74	104.43	103.62	105.56	103.62	104.28	105.35	106.69	104.18	106.62	104.73	102.82	105.6	103.94	106.9	104.54	107.85	106.54	104.18	104.02	107.39	102.33	104.58	104.72	105.57	106.15	103.99	105.73	105.1	105.11	106.72	104.02	104	105.36	105.47	106.3	107.47	107.53	105.63	105.04	103.02	101.19	106.12	106.16	105.68	105.18	106.4	105.65	105.56
106.09	105.97	101.27	106.6	104.14	106.85	104.12	106.26	106.45	103.53	107.43	105	104.9	105.68	105.67	105.12	106.82	105.06	106.29	106.32	104.83	104.49	110.64	103.46	104.54	107.09	106.71	106.61	105.01	107.77	106.44	107.43	106.16	105.26	107.17	103.98	106.44	105.8	104.31	106.96	107.61	106.16	107.08	106.14	103.17	105.95	104.34	106.83	105.57	105.7
104.06	106.47	102.85	104.95	102.19	103.14	103.54	103.95	106.97	105.71	107.77	105.39	106.1	104.71	103.69	106.32	105.3	104.68	105.47	103.84	105.65	103.45	105.72	105.59	104.57	104.85	108	106.38	104.98	108.96	106.41	106.84	105.87	107.64	107.25	104.19	104.7	102.36	103.44	103.89	103.01	106.27	105.19	106.3	107.26	105.25	101.96	104.73	103.95	105.86
112.04	110.15	111.65	108.93	109.1	111.47	106.9	109.59	110.05	111.5	109.06	112.39	111.61	111.62	110.59	107.66	109.94	105.96	110.34	107.48	111.57	111.64	109.89	110.37	111.54	107.91	112.53	110.72	111.6	109.95	109.8	110.65	108.93	108.84	109.45	109.35	110.38	110.41	108.11	111.43	111.88	111.1	114.29	108.37	112.08	111.12	111.62	111.33	112.25	111.32
102.08	101.09	100.72	100.31	100.75	101.98	101.89	99.833	100.44	101.97	97.428	102.26	100.95	100.21	101.85	101.38	100.79	101.6	103.03	97.771	101.41	98.512	102.05	98.84	100.54	102.35	101.06	102.07	97.094	103	98.506	98.321	99.456	99.621	102.72	97.85	97.8	102.21	100.34	97.93	98.832	98.295	100.24	100.78	100.23	100.59	98.614	100.92	99.957	102.35
106.81	107.01	108.26	105.43	110.34	109.59	106.8	105.44	103.57	104.69	106.73	108.21	107.62	106.95	108.47	107.15	110.24	106.02	106.34	108.8	102.67	106.47	106.84	106.96	106.88	106.29	107.86	106.49	106.44	107.73	107.27	108.59	105.44	107.65	103.85	105.02	108.66	107.72	102.46	108.72	106.1	105.1	104.43	106.26	106.56	107.13	108.66	105.97	104.37	105.9
105.95	102.04	106.41	106.71	104.04	108.7	102.46	104.57	104.77	108.65	109.34	105.38	104.28	104.87	106.16	105.96	101.79	105.66	102.13	103.4	106.43	108.4	103.93	106.67	105.72	106.45	106.34	106.74	105.95	105.83	103.2	103.16	107.45	104.64	106.93	104.95	105.06	105.38	106.56	105.57	103.66	105.98	106.57	104.56	108.78	104.06	102.93	106.14	107.68	106.92
108.56	109.97	109.29	110.42	106.04	106.43	108.33	108.32	109.61	109.36	109.77	107.99	110.31	107.04	108.66	106.45	110.42	108.81	111.72	109.26	109.63	110.03	107.44	107.65	105.11	109.16	108.58	107.2	106.45	107.23	107.2	106.36	110.58	110.78	105.39	109.61	108.98	106.3	106.41	107.83	106.89	109.91	107.96	104.9	107.87	107.14	109.96	110.3	107.87	106.57
104.11	103.22	107.37	104.34	103.33	104.33	106.69	105.55	104.35	107.34	108.79	107.53	107.05	109.35	107.53	106.44	108.38	106.47	104.57	108.44	105.44	103.57	108.34	106.53	106.69	104.08	105.34	105.13	106.16	109.38	107.15	103.49	108.44	106.26	105.99	108.98	104.71	107.51	108.05	106.45	108.35	105.4	108.02	107.63	105.37	108.38	107.12	106.03	105.2	105.77
105.91	108.51	111.69	109.43	106.98	106.57	107.64	111.25	108.95	106.35	107.41	108.15	106.82	108.36	110.97	110.87	110.75	107.86	106.04	110.05	107.56	108.73	107.04	108.83	106.38	111.02	110.82	107.96	107.76	108.53	105.85	108.56	108.74	109.35	108.77	108.87	108.22	107.84	106.12	108.42	106.49	111.97	106.94	104.46	110.02	108.69	107.07	109.09	108.75	107.81
104.75	102.32	106.49	105	108.03	106.49	106.36	104.8	107.06	107.88	107.48	108.19	104.28	107.68	105.84	105.64	105.54	106.9	104.1	102.15	105.62	109.44	105.21	103.8	106.91	106.57	105.9	105.21	104.78	105.47	104.29	108.71	107.17	105.05	104.33	105.74	103.99	107.7	108.02	104.8	102.75	104.3	106.14	103.13	104.89	104.04	103.78	109.24	106.2	104.9
106.54	109.38	109.16	110.88	109.07	110.47	110.52	108.9	110.27	110.47	108.35	111.29	111.58	106.64	108.19	110.13	111.27	108.88	110.37	111.17	113.58	108.91	109.97	111.46	111.78	113.14	110.3	111.01	109.53	106.6	112.46	107.13	108.97	109.74	111.71	110.96	109.66	110.26	112.9	114.42	109.04	107.47	112.69	113.09	113.83	110.73	110.83	112.14	110.16	110.13
109.99	105.33	110.52	107.23	109.05	106.51	103.05	107.47	106.6	109.89	109.66	104.06	105.89	106.79	112.03	107.88	109.38	107.72	110.14	108.33	108.95	108.04	108.88	106.18	104.09	108.04	108.32	109.49	106.24	108.25	109.23	107.97	105.73	107.76	109.01	106.84	110.08	109.85	107.18	108.19	105.02	109.97	106.35	110.02	107.92	109.72	107.18	108.31	110.57	107.88
111.12	106.85	107.69	110.17	109.88	107.74	109.42	109.7	104.63	109.15	111.11	110.77	109.64	109.07	108.33	106.48	106.65	108.49	110.31	107.67	107.65	108.95	106.55	106.92	109.53	107.08	107.97	109.56	107.59	104.85	108.92	109.59	105.11	107.16	110.59	109.56	109.03	107.7	110.37	106.98	108.16	107.11	109.76	109.07	106.34	107.62	107.33	108.33	105.29	107.83
106.02	107.38	108.01	104.46	109.49	107.63	104.24	104.85	105.16	104.02	107.73	103.59	106.89	102.03	102.47	107.33	104.71	103.35	104.26	108.47	108.95	105.9	106.78	106.4	102.63	105.06	105.42	105.63	106.15	103.44	104.56	105.41	108.42	108.96	105.98	106.31	102.57	105.82	107.58	103.82	103.9	107.46	107.68	105.92	104.46	106.96	106.04	106.57	108.94	106.85
98.618	97.442	94.916	97.386	97.019	98.572	99.032	99.429	99.809	97.434	98.021	97.615	97.622	97.736	97.614	99.913	95.784	98.325	98.417	101.53	97.519	100.25	98.93	98.766	100.79	99.584	99.554	98.018	98.041	98.679	100.55	100.57	98.286	97.654	97.97	99.078	100.58	97.145	97.176	98.615	97.779	96.662	96.908	101.14	97.96	99.853	98.646	95.65	96.061	98.787
111.33	108.65	109.01	111.84	109.95	109.13	109.34	108.7	109.83	106.09	108.99	106.2	108.55	107.56	108.72	106.3	107.1	105.92	108.07	105.43	108.45	106.54	108.03	109.82	108.87	107.15	107.84	106.64	107.42	111.45	106.91	107.3	109.2	108.98	109.65	109.7	109.22	107.44	105.89	109.27	105.51	109.52	108.16	107.55	109.37	109.71	107.54	104.96	108.68	106.66
110.62	108.54	107.6	107.86	107.37	108.01	104.65	105.61	107.02	109.09	110.01	106.8	108.09	107.02	106.19	110.51	107.62	108.82	106.59	107.61	107.34	106.33	108.98	107.69	110.57	103.78	110.7	107.56	107.85	105.49	109.87	105.84	107.88	106.8	105.97	108.61	108.73	105.51	107.19	110.77	109.57	108.98	109.19	108.23	107.28	107.09	107.06	107.31	109.4	110.34
108.72	107.26	108.41	109.61	110.52	109.42	109.73	108.26	108.7	109.51	107.05	107.06	106.46	109.31	108.42	108.18	107.51	109.47	109.93	109.88	110.08	111.49	110.37	109.06	109.38	107.33	106.82	106.47	108.43	109.26	108.07	107.51	104.8	110.04	108.98	107.84	107.21	109.57	107.23	106.38	106.88	106.2	108.45	107.66	110.34	109.95	107.8	107.18	108.6	108.33
107.27	106.94	103.58	107.48	104.43	106.04	105.1	103.65	105.35	104.5	104.21	103.79	105.2	105.88	105.64	105.4	107.88	106.46	105.64	105.71	106.56	107.69	104.19	106.58	105.62	103.83	106.83	105.02	104.34	103.33	105.24	104.34	106.33	106.03	106.41	108.42	104.8	107.02	103.6	104.22	106.09	105.47	103.73	105.91	105.39	106.02	108.44	108.3	103.06	107.92
107.88	105.59	104.58	104.56	103.51	106.98	105.49	107.05	106.82	106.57	103.52	107.92	104.8	103.87	104.91	105.09	107.44	110.6	109.47	107.11	107.38	106.73	104.13	105.8	105.33	107.01	104	108.83	107.13	106.63	105.55	106.2	106.88	107.05	104.53	108.54	106.31	107.55	109.24	105.17	107.91	107.41	107.48	106.66	104.42	104.46	105.61	108.58	105.74	107.04
103.35	107.16	106.62	106.37	106.4	105.01	106.64	106.99	107.74	106.12	108.58	103.81	105.77	104.28	105.91	103.99	106.93	107.34	107.61	104.92	108.01	103.67	105.44	107.13	109.28	105.24	108.38	105.82	105.76	106.26	104.76	107.56	106.79	106.91	105.54	106.62	107.36	102.45	105.42	107.6	107.09	107.34	106.07	106.36	107.78	104.86	109.6	106.23	109.05	106.99
104.81	107.45	105.14	107.05	102.13	104.37	106.13	105.86	104.5	101.65	109.07	105.6	104.72	105.43	105.35	104.03	104.08	108.15	106.14	106.47	105.19	108.97	106.46	104.82	105.81	109.53	104.07	106.85	106.07	106.98	105.75	102.92	104.08	102.95	106.74	106.35	103.29	110.77	108.02	108.22	104.79	104.34	105.61	107.43	103.19	104.79	105.33	104.81	103.51	106.66
103.57	106.46	107.82	107.62	107.76	108.11	106.05	106.25	106.44	103.79	105.43	108.33	102.77	105.48	106.42	106.48	104.57	103.68	105.19	104.17	104.75	105.28	107.32	107.22	101.23	106.96	106.68	104.61	108.04	105.39	108.09	106.9	103.93	102.97	105.13	105.35	108.35	105.58	106.08	108.97	108.35	104.14	104.67	108.32	106.5	107.73	106.6	107.28	106.37	105.23
106.24	104.59	105.96	107.27	107.73	107.9	108.01	105.55	102.54	105.83	104.79	109.1	104.04	108.72	108.45	107.49	105.6	107.96	104.43	108.76	108.49	106.07	105.83	104.05	105.79	107.35	108.12	106.16	108.65	105.65	105.74	108.73	104.93	106.05	105.35	105.82	107.28	107.76	106.83	109.21	103.97	106.61	106.84	108.03	107.91	106.72	105.26	107.23	109.14	108.23
104.33	104.76	106.17	106.14	106.86	101.81	106.37	103.57	108.44	106.02	104.64	106.05	105.39	104.52	104.71	108.01	105.92	105.64	105.63	106.1	107.53	106.44	103.94	106.77	101.92	105.91	106.63	106.15	105.91	106.57	105.31	105.28	103.7	106.37	102.98	102.85	106.15	101.6	104.37	105.25	103.75	107.11	104.02	104.08	106.63	104.15	106.52	107.48	103.21	106
105.54	106.56	109.83	104.83	106.67	109.28	105.7	104.62	107.22	104.2	104.81	105.09	105.42	105.43	104.49	102.49	100.17	106.29	103.62	104.99	104.34	103.38	107.86	108.1	106.77	109.16	105.67	104.8	105.19	107.77	105.34	105.28	107.93	101.71	105.01	104.15	105.4	105.21	105.27	105.25	106.36	106.65	103.66	102.89	105.91	106.08	106.38	105.26	107.62	106.38
105.73	106.8	106.47	104.63	104.51	104.23	106.73	106.53	104.78	105.73	106.5	104.86	106.79	106.34	109.76	106.38	105.72	106.19	106.22	105.65	102.86	103.85	102.68	104.77	103.77	104.93	105.89	105.44	103.73	103.74	106.06	105.08	108.22	105.89	106.54	102.55	103.8	105.89	110.06	106.55	107.08	106.52	106.78	107.26	106.99	103.95	111.64	106.18	103.96	104.38
109.32	108.9	105.58	111.38	108.09	108.15	105.58	108.98	105.6	107.11	109.16	107.99	109.05	109.18	111.22	110.53	106.84	108.27	107.3	107.18	106.92	107.4	110.9	109.14	109.17	106.26	106.43	107.21	108.06	107.94	108.33	109.69	108.9	106.78	108.77	111	105.63	108.15	108.35	105.24	107.28	109.19	105.14	109.39	108.77	110.4	107.78	106.82	109.06	107.59
107.79	111.96	107.97	111.11	111.22	112.4	111.12	109.61	106.23	109.69	110.89	110.82	108.95	108.44	111.95	112.08	110.43	108.85	110.58	108.38	108.62	110.51	111.54	109.72	112.37	108.48	109.59	109.33	107.92	110.72	108.96	109.78	110.88	110.14	110.15	111.77	112.46	111.56	112.27	110.29	112.73	113.56	109.69	111.86	110.09	112.72	110.26	110.4	109.64	110.82
101.63	101.49	103.6	98.449	100.43	98.261	100.45	102.92	101.83	99.741	102.46	103.14	103.14	100.73	99.759	101.78	102.56	102.32	99.257	100.4	100.91	99.861	100.23	101.61	98.627	100.63	101.44	102.99	102.53	100.68	97.302	100.09	101.16	102.37	99.286	101.1	100.27	101.4	100.94	102	103.01	102.12	100.25	100.76	97.749	99.249	101.17	99.552	100.03	100.19
111.48	106.26	107.25	108.14	110.17	107.19	108.96	107.75	107.46	109.41	106.7	105.74	107.71	107.28	109.93	105.99	106.88	107.52	108.84	106.82	109.27	107.42	106.38	103.49	105.74	108.23	108.1	108.18	106.85	110.76	110	107.49	111.01	109.94	106.3	106.6	105.9	108.76	108.02	107.89	108.14	110.95	106.79	108.93	111.41	107.98	107.83	108.09	109.53	107
111.77	111.4	109.86	108.57	109.26	109.58	111.96	110.28	110.02	112.38	111.29	110.02	110.97	109.27	108.6	111.96	110.04	111.14	109.01	110.23	110.34	112.14	112.33	109.83	110.72	113.89	108.41	108.14	109.9	112.79	113.57	110.17	112.72	110.23	108.54	108.69	109.67	110.56	108.44	110.71	110.4	111.17	107.73	106.77	110.22	109.57	111.26	111.15	112.11	109.64
96.352	96.759	99.818	99.343	98.287	96.288	98.817	99.963	100.82	96.514	96.423	100.6	98.281	99.977	102.66	97.506	99.154	98.995	98.986	99.205	96.616	98.515	95.822	96.568	97.391	99.864	99.537	94.575	96.606	100.51	102.71	98.919	98.982	97.867	100.25	99.8	101.23	99.564	101.58	99.36	97.049	98.685	97.875	98.123	100.37	100.23	98.323	98.622	98.87	100.99
104.68	107.23	107.85	109.33	107.2	109.32	107.78	109.59	107.45	107.33	107.14	110.01	107.9	107.22	108.62	110.15	110.1	110.15	109.3	104.09	105.63	109.59	105.72	107.33	106.98	106.07	105.25	107.76	107.7	107.9	107.5	108.14	109.35	110.32	108.24	109.11	108.98	108.94	105.58	110.14	105.27	106.31	105.69	107.63	110.6	105.68	108.35	110.04	105.16	107.42
100.09	101.38	100.19	102.73	99.648	97.747	101.44	99.452	98.383	97.417	101.08	101.86	100.85	100.93	100.24	100.99	98.451	101.28	97.608	98.131	99.437	103.44	101.85	98.961	99.616	100.37	102.37	98.638	98.944	102.82	97.542	100.34	100.97	100.44	101.45	99.577	102.61	100.28	99.848	101.2	102.19	100.95	99.002	103.11	100.83	102.28	101.03	101.14	101.93	100.85
107.6	106.72	109.72	105.98	106.82	105.8	106.39	107.75	108.01	108.51	108.88	107.72	107.47	111.69	109.4	107.49	107.3	108.28	105.9	111.37	107.96	108.94	109.07	106.84	110.39	109.39	109.59	105.8	109.04	109.78	108.11	107.23	107.69	107.91	106.93	107.73	109.64	109.99	107.46	108.48	106.54	107.84	110.4	110.49	110.3	108.74	110.03	105.85	107.03	108.42
104.84	106.78	108.22	109.13	107.73	107.58	109.01	107.4	108.73	109.25	105.51	106.17	108.55	108.62	108.99	109.91	109.56	109.55	107.38	108.7	107.01	107.21	108.44	110.66	106.31	105.62	106.5	106.34	106.67	106.9	106.9	108.84	109.14	108.36	110.67	106.27	110.97	104.75	107.67	108.96	108.05	108.03	107.92	108.66	107.56	111.14	107.95	107.86	106.18	110.48
106.52	108.86	105.91	106.98	106.84	105.23	110.41	108.99	106.34	106.59	109.03	104.17	105.75	109.74	107.48	107.26	104.8	104.46	106.96	105.02	109.16	108.83	104.98	106.58	105.36	106.51	105.37	105.95	109	108.18	108.46	107.24	106.53	105.77	103.31	106.96	106.45	105.93	104.19	105.24	101.1	105.16	106.47	108.39	105.08	107.14	106.43	106.64	104.74	105.06
96.625	97.502	100.94	99.553	98.899	99.753	100.24	100.94	100.23	103.08	101.65	103.22	102.36	102.65	99.33	102.69	100.53	100.69	102.12	101.21	101.55	98.619	101.31	102.92	101.61	102.97	102.04	101.82	104.34	100.61	99.793	101.1	100.64	102.31	104.1	102.62	96.87	103.51	100.05	100.82	99.139	101.48	101.11	102.74	102.42	100.98	98.25	100.86	100.41	103.02
101.39	99.26	102.46	103.53	101.04	99.098	101.21	101.25	103.51	99.405	103.71	99.408	97.307	98.094	99.528	100.26	99.779	102.8	100.65	96.856	100.38	99.872	100.6	97.294	101.24	98.838	101.12	101.55	101.43	100.85	100.57	98.488	98.837	101.44	100.31	102.05	104.08	102.67	102.18	98.525	100.73	99.245	99.868	100.73	101.49	100.27	100.65	100.36	100.29	102.98
104.18	104.46	107.94	106.58	105.27	107.32	105.2	107.14	103.84	104.5	104.24	105.73	103.64	106.73	105.14	108.33	106.02	106.61	104.26	105.47	102.82	106.23	106.5	105.26	106.44	106.86	105.63	107.44	107.33	106.66	105.41	104.45	102.3	105.25	104.14	103.48	103.71	106.86	109.43	105.06	106.4	105.27	108.12	102.34	105.52	104.03	109.36	104.22	107.89	105.35
110.09	110.45	106.42	113.67	112.61	111.01	110.49	111.64	110.24	110.5	111.95	110.36	108.67	111.97	108.51	112.15	110.38	108.71	112.33	109.93	112.34	109.06	109.51	108.69	111.23	110.43	111.2	112.16	109.47	111.06	108.71	110.08	111.25	110.16	111.5	109.64	108.72	109.8	109.59	108.44	109.09	109.5	110.59	110.31	112.45	110.98	109.65	109.31	111	110.3
110.2	108.5	108.7	108.33	107.4	105.32	108.98	108.76	109.94	109.42	110.24	109.18	106.51	105.47	109.76	106.49	108.31	109.2	106.21	107.62	110.83	109.5	110.92	110.49	105.91	110.28	106.92	106.45	106.95	111.18	107.31	105.04	107.09	109.18	105.68	107.01	107.82	109.13	107.54	109.29	107.33	109.49	109.08	106.3	108.76	108.13	106.43	108.47	109.78	108.37
106.68	107.21	107.05	106.33	106.7	106.32	105.13	107.79	105.53	107.67	106.73	106.94	104.74	105.23	102.09	106.22	105.5	106.51	105.59	103.42	106.49	104.99	104.53	106.15	106.58	104.65	105.54	106.11	102.2	106.08	107.09	104.27	102.65	103.5	105.62	107.27	107.31	107.57	105.81	102.6	106.4	105.38	105.21	107.5	104.98	103.75	105.35	107.53	104.83	101.77
107.01	112.31	110.41	108.45	109.64	111.22	112.59	109.82	114.91	109.22	109.97	109.94	107.81	109.26	110.17	109.16	110.72	112.66	110.88	111.91	111.3	112.38	109.13	110.38	110.72	112.39	114.85	113.51	107.9	109.41	109.23	107.84	109.58	111.39	110.46	111.14	113.86	109.24	113.32	110.76	109.02	112.21	111.22	110.29	109.72	111.42	110.66	106.72	107.33	111.12
96.082	98.599	97.927	96.548	101.3	96.845	99.404	99.088	99.309	99.492	97.962	98.292	98.055	100.18	99.326	98.426	99.848	97.505	98.667	97.943	97.172	99.1	97.755	97.652	98.805	99.433	98.712	96.364	97.883	96.472	98.471	98.868	97.095	101.16	98.718	98.058	97.82	97.944	100.05	99.856	99.368	98.947	99.425	98.546	99.241	96.688	96.833	99.519	98.303	98.635
104.99	105.17	103.55	105.49	107.45	102.13	106.81	104.96	106.92	106.75	105.77	102.86	105.62	107.08	108.34	105.88	106.65	102.71	104.94	107.16	103.59	108.8	104.59	108.31	105.54	103.39	105.68	106.92	105.35	105.57	105.45	107.06	102.97	106.46	104.36	107.56	105.19	106.75	102.04	106.29	106.11	103.63	104.26	108.78	106.32	102.19	103.09	105.33	105.18	104.03
99.002	98.628	99.159	97.199	98.649	99.314	98.339	99.484	97.153	97.44	100.48	97.118	96.249	99.644	101.46	98.742	98.048	98.051	99.845	99.818	98.455	96.18	98.029	99.468	99.21	96.49	97.414	99.205	99.281	96.995	97.589	99.212	96.339	95.736	101.5	99.075	100.5	99.824	101.43	98.521	98.38	103.65	97.813	96.917	99.367	97.994	100.21	99.237	100.96	98.398
109.79	108.82	107.71	114.3	109.83	113	113.01	111.78	107.72	113.74	111.28	108.7	108.03	107.8	110.14	107.83	111.47	112.24	109.63	111.24	110.19	110.5	110.33	109.68	107.17	113.48	110.47	107.21	109.76	109.73	109.03	111.03	108.6	108.81	112.24	111.74	110.96	111.05	112.57	108.71	106.7	110.09	108.57	111.37	108.02	111.03	110.26	110.3	110.1	109.12
108.46	105.98	107.56	107.82	106.69	108.16	110.31	106.47	109.26	109.89	108.71	107.3	105.59	107	110.99	108.4	104.52	107.4	109.21	107.72	107.7	105.34	107.69	104.61	107.53	107.76	108.73	107.96	108.49	107.2	105.79	108.65	107.18	106.02	108.31	106.26	105.11	109.28	108.85	109.02	107.86	108.73	105.76	106.87	106.26	109.41	103.66	106.82	106.71	109.21
109.85	108.05	109.85	108.14	109.39	109.28	105.9	106.35	107.32	109.36	111.23	109.94	111.04	108.73	106.23	106.82	105.32	109.53	106.64	106.8	109.46	110.26	109.56	106.97	108.05	107.05	108.47	109.59	106.69	108.64	107.84	106.37	108.95	110.2	108.4	107.33	106.66	109.12	105.85	106.54	107.12	107.85	108.16	110.32	106.59	108.91	104.25	108.88	106.85	109.14
98.878	97.394	96.332	96.515	97.046	97.737	98.761	97.011	102.04	98.981	99.084	97.672	98.092	97.596	99.277	97.974	97.588	99.241	96.082	98.333	99.009	101.16	96.811	97.982	98.258	98.046	99.267	97.296	96.463	97.262	94.594	97.953	96.57	95.092	97.965	98.568	98.895	99.884	97.026	99.5	96.834	96.904	100.38	97.193	100.87	99.254	99.224	94.881	98.221	96.721
108.62	106.49	108.63	108.38	107.8	108.6	109.51	110.86	104.64	110.79	107.61	108.35	109.59	107.35	108.21	108.04	108.49	107.15	107.08	107.35	109.2	109.67	109.56	110.3	109.05	108.1	108.38	107.69	105.69	106.77	105.73	107.52	107.7	107.59	107.93	110.26	107.62	108.73	106.24	107.83	111.78	108.09	107.11	110	107.95	106.27	105.88	108	108.43	107.74
106.16	106.34	105.2	106.67	106.36	105.2	108.27	103.46	104	106.33	104.8	106.17	105.04	106.35	106.48	103.93	106.99	104.05	104.6	102.33	110.43	105.23	106.87	104.1	104.53	103.44	106.19	106.72	106.17	107.77	104.54	105.75	103.42	104.05	105.47	105.46	104.08	107.21	103.64	107.47	106.25	107.44	105.58	104.32	103.89	107.25	104.04	108.55	108.59	107.59
107.25	105.38	109.54	104.45	109.37	103.94	105.03	106.84	107.13	106.6	105.57	104.58	105.98	105.81	109.03	104.98	107.08	109.47	106.55	107.9	104.85	105.34	103.32	105.33	105.88	103.35	107.56	105.33	107.42	106.42	104.19	106.46	105.52	107.47	107.09	106.94	105.45	105.4	107.17	107.62	107.95	107.76	105.31	109.9	104.22	104.6	106.83	107.51	105.17	107.38
107.33	105.96	107.28	104.42	104	105.48	106.64	104.97	105.68	105.48	109.29	104	107.38	105.74	104.65	104.12	106.38	107.06	104.76	105.76	104.37	105.95	107.5	105.07	103.58	104.12	104.64	106.93	103.27	106.82	108.09	105.72	104.79	103.38	105.02	109.13	104.41	108.81	106.1	107.63	107.48	104	105.41	107.81	106.89	108.25	104.09	103.65	109.66	106.29
103.04	105.63	105.39	105.53	106.86	105.24	103.26	104.83	108.76	105.99	105.53	106.21	105.32	104.92	106.7	109.43	107.87	106.75	105.36	104.94	104.73	108.86	104.76	104.89	105.79	104.71	106.25	105.11	103.35	106.89	106.61	104.92	103.93	106.58	108.47	103.44	105.28	103.15	105.5	109.34	108.42	104.26	104.58	104.64	106.44	105.73	104.36	104.62	107.59	107.49
102.27	98.38	100.72	99.921	100.61	100.21	101.3	102.11	99.886	100.01	100	99.064	99.931	99.925	101.44	99.871	101.3	101.35	97.747	101.45	99.479	101.12	96.974	99.883	99.251	99.135	98.986	100.72	101.26	100.31	99.882	102.1	99.865	100.69	100.72	99.921	100.9	99.745	100.03	101.82	100	99.826	103.28	101.35	98.575	100.15	100.69	99.967	100.25	101.42
110.79	110.15	109.97	106.03	108.82	107.54	108.19	106.98	108.65	109.9	107.38	108.57	106.34	103.18	106.42	106.11	108.95	108.26	107.97	107.53	109.63	104.73	108.18	108.34	107.81	110.11	109.22	107.82	107.87	108.62	105.8	107.02	111.55	107.59	107.23	107.62	108.29	109.04	111.43	109.18	109.24	109.98	110.45	107.5	107.82	109.41	107.22	107.96	107.06	108.3
106.55	105.82	105.98	106.77	104.79	107.17	106.15	104.26	107.77	104.77	106.12	107.23	107.48	106.5	105.15	103.97	109.63	104.52	105.34	109.33	106.34	110.53	106.04	105.31	105.45	105.78	105.83	105.43	107.43	106.44	106.97	106.12	103.52	102.91	106.9	108.46	107.89	106.05	107.92	108.86	105.61	107.81	107.03	105.93	107.58	108.27	105.49	103.03	106.88	106.15
108.35	106.02	106.14	105.96	108.84	104.84	106.56	110.27	103.07	105.62	105.92	106.89	106.61	104.85	103.71	103.67	106.08	104.73	105.06	104.97	106.56	105.69	104.77	106.39	109.91	106.58	105.24	105.27	106.76	104.2	105.49	106.84	102.8	105.31	106.43	106.25	103.91	108.25	106.66	105.61	106.69	107.23	107.37	106.95	106.04	106.98	104.57	105.48	103.92	106.52
107.11	104.95	106.85	107.96	106.18	104.03	103.61	106.46	107.47	107.82	105.6	105.5	107.13	106.63	106.86	107.82	106.46	103.7	108.68	108.23	105.51	105.3	106.03	102.59	102.63	106.03	106.33	107.26	107.05	104.83	102.89	104.8	105.72	104.41	103.68	104.87	104.11	105.29	106.21	105.72	108.78	105.27	105.75	107.35	105.87	104.52	108.34	106.07	109.52	102.29
94.938	101.5	98.557	101.35	97.901	97.297	98.554	102.23	98.993	101.23	98.927	99.891	99.704	98.361	99.807	98.94	99.288	101.71	98.187	99.14	97.176	98.985	101.79	100.11	101.9	97.835	100.26	100.39	98.359	97.937	97.199	99.052	99.315	101.32	95.045	98.556	97.781	99.184	96.979	102.03	99.962	100.99	100.95	101.2	98.369	102.65	98.671	100.52	99.577	100.28
102.38	100.8	100.31	101.91	98.577	99.83	98.863	99.67	100.98	101.47	98.317	100.6	100.05	101.42	99.382	102.63	101.82	99.006	98.271	100.77	99.679	99.828	98.466	100.12	100.96	101.04	98.766	102.91	98.122	97.252	100.06	96.551	101.68	101.08	99.105	100.75	98.903	101.27	101.35	98.083	98.887	99.921	97.496	101.27	97.819	97.268	101.91	98.429	97.424	99.676
93.888	99.253	100.03	98.284	96.072	98.142	98.206	97.038	99.346	99.392	97.147	99.678	98.05	99.123	97.532	97.904	94.58	94.929	100.73	97.565	95.59	97.053	95.388	97.673	96.6	99.947	97.465	99.865	94.564	94.731	95.896	96.843	97.602	96.103	95.221	101.06	97.494	97.59	98.625	94.89	100.32	95.519	95.587	98.708	95.842	103.19	100.18	98.561	98.618	102.42
106.96	109.7	108.8	109.01	106.1	111.89	108.78	107.25	106.51	108.48	108.3	108.62	109	108.48	109.03	110.44	106.95	108.7	109.19	109.79	108.35	108.78	107.67	109.17	108.78	105.82	109.52	109.78	104.84	109.01	107.72	110.94	109.27	107.94	106.27	107.78	106.46	109.42	110.06	107.01	112.04	108.98	106.26	109.9	108.93	106.69	107.2	110.84	107.93	107.84
102.48	105.19	107.25	104.69	104.72	106.68	105.82	102.69	105.25	106.43	103.79	107.03	103.13	104.93	106.9	107.93	107.27	104.31	104.3	105.74	106.23	104.28	104.28	105.83	106.05	102.23	106.93	104.25	105.97	104.36	106.86	104.28	106.11	104.68	106.13	104.08	108.51	106.17	107.76	102.94	106.41	103.98	102.69	106.27	107.91	107.22	102.3	107.75	106.44	104.74
104.74	108.23	104.86	105.46	103.72	104.81	107.45	103.86	103.11	107.22	104.44	106.74	104.68	106.88	103.32	106.91	107.18	104.29	103.93	106.57	106.29	108.13	101.98	107.05	105.93	104.19	107.61	105.22	107.6	104.23	104.71	102.81	108.26	108.06	103.68	106.76	105.57	105.37	103.46	101.88	103.16	107.73	106.15	106.3	105.21	108.42	106.5	105.65	106.99	108.23
109.64	107.3	107.15	107.23	108.52	107.5	108.22	108.77	106.81	105.08	108.43	107.51	106.05	110.85	105	106.1	109.28	108.84	108.63	107.94	106.7	108.48	107.5	104.94	110	109.14	110.32	111.77	107.91	106.79	108.79	106.21	110.63	108.36	109.91	104.76	107.01	109.58	107.71	107.7	109.14	108.13	106.8	109.08	108.05	107.44	106.33	110.07	108.69	107.29
108.99	106.65	106.51	110.7	108.07	108.38	107.81	110.6	112.01	111.8	108.07	105.49	109.97	109.05	108.56	108.29	109.2	107.53	107.42	109.94	108.67	108.55	109.71	112.18	107.33	108.1	109.11	107.48	108.83	108.35	109.49	109.73	105.8	105.12	109.21	107.69	107.93	108.53	110.01	108.2	106.87	109.05	108.81	108.32	111.31	108.67	109.6	106.46	108.33	106.43
100.34	101.81	99.486	102.7	102.13	100.78	102.62	99.713	96.848	101.14	99.443	98.12	102.62	98.425	100.74	99.92	97.344	98.502	102.79	97.88	98.777	101.08	97.699	100	99.821	102.07	102.4	101.25	98.608	101.91	100.34	98.906	97.5	100.68	103	98.917	100.91	100.88	104.12	98.547	103.16	98.459	100.19	99.132	101.58	102.6	102.74	98.267	99.315	97.864
106.83	108.06	106.89	107.96	107.17	106.38	104.96	104.74	103.57	106.02	107.11	106.41	104.82	106.75	104.21	107.21	106.27	105.54	107.49	104.7	108.38	107.97	103.47	104.35	105.36	104.92	106.26	102.19	105.05	106.55	104.63	106.82	107.23	107.66	106.07	103.69	108.9	104.57	105.59	108.06	104.83	108.63	103.97	104.3	107.21	103.9	107.12	105.37	107.46	105.59
106.77	109.28	108.75	107.78	105.67	106.58	110.19	106.93	108	108.28	107.04	107.44	107.08	108.3	105.89	105.53	110.95	107.52	104.97	110.71	108.15	106.9	106.81	107.24	106.71	107.79	110.01	108.03	109.8	108.14	104.15	105.34	108.3	104.9	107.01	107.11	109.77	107.08	107.46	109.84	104.61	109.21	105.18	110.64	109.86	107.82	105.06	108.48	107.9	107.73
104.56	106.59	107.32	105.46	106.05	106.96	104.75	109.78	107.95	105.06	106.58	107	105.02	107.75	107.2	108.18	106.51	108.49	105.94	103.89	109.4	106.73	105.84	109.64	105.86	107.76	106.89	107.64	108.24	104.79	106.56	107.59	105.77	108.01	107.41	106.96	107.28	105.06	105.96	106.77	109.23	108.74	109.21	106.05	104.81	103.87	107.42	107.62	105.91	106.37
103.29	107.43	106.44	102.95	108.03	110.73	106.85	106.86	105.78	104.65	105.85	106.79	105.59	107.72	103.61	105.88	105	108.29	104.41	104.74	106.01	108.65	107.66	108.04	101.98	106.71	105.5	108.48	104.64	106.72	104.86	106.6	107.64	106.85	101.76	106.07	106.77	106.66	103.57	104.88	110.38	105.5	106.98	107.85	108.55	105.72	105.98	103.16	105.64	105.67
107.03	108.63	107.53	108.21	104.68	106.38	108.23	106.17	106.1	107.37	106.02	104.38	106.3	109.12	107.74	105.71	105.31	107.29	108.5	110.07	104.51	105.28	107.35	105.34	105.23	104.67	106.23	106.13	102.89	102.69	105.02	104.87	108.76	106.1	105.55	106.62	107.8	103.94	104.78	101.95	105.1	108.35	105.03	103.22	107.26	105.72	109.01	107.6	106.16	103.95
105.28	106.53	104.97	105.52	105.65	107	105.77	102.57	108.22	106.05	103.89	105.25	104.08	106.68	103.77	108.85	108.12	101.02	104.61	105.33	107.38	104.29	108.29	102.99	103.41	108.75	106.5	104.72	105.45	108.06	104.81	104.01	106.94	102.12	105.6	102.68	105.53	105.37	104.22	102.67	107	101.93	104.85	104.27	107.26	103.52	103.75	106.18	105.89	105.76
96.366	96.311	99.221	96.884	96.946	99.442	96.459	97.631	96.291	97.343	98.466	95.752	99.07	98.081	95.693	98.768	98.889	96.628	97.224	97.894	99.06	98.228	98.559	99.509	97.201	100.17	96.657	98.842	97.892	98.344	97.657	99.124	97.724	97.554	96.728	95.645	98.097	100.83	94.713	98.833	98.208	99.542	98.085	99.978	100.66	98.832	97.019	99.487	96.785	98.049
109.7	106.4	106.33	108.37	106.75	109.48	106.7	108.76	107.61	106.82	106.76	107.1	106.86	113.02	107.91	108.91	106.78	104.04	106.49	110.96	110.44	110.44	108.97	106.5	109.79	107.07	110.08	110.9	108.72	109.55	108.21	108.12	108.74	106.22	106.37	109.06	109.73	107.91	107.43	106.35	107.48	108.91	111.49	110.55	108.45	107.25	107.34	114.22	106.82	109.99
106.44	104.16	107.52	105.53	105.24	105.15	107.42	102.73	103.01	104.83	104.48	104.85	105.62	104.91	107.49	104.99	106.36	107.99	106.44	102.99	106.89	105.32	105.74	106.09	106.02	106.55	102.87	103.81	107.77	105.85	105.14	105.74	103.27	104.76	103.53	105.31	104.99	105.69	106.36	106.06	106.1	108.5	105.89	106.24	106.36	103.42	105.17	110.06	107.28	105.53
107.52	106.42	108.93	107.15	109.23	110.21	111.79	108.4	111.58	107.72	109.83	106.54	110.5	107.86	110.38	108.45	106.96	106.33	106.52	112.35	108.5	108.51	110.19	106.83	110.52	108.59	106.49	107.12	111.25	109.3	109.08	108.88	106.71	109.54	109.49	107.34	109.19	109.89	109.93	108.87	107.13	108.19	106.99	109.01	104.06	108.48	109.44	107.92	111.88	106.72
109.96	109.06	108.81	109.06	108.88	104.7	108.88	109.58	108.64	107.87	107.91	107.76	104.8	108.19	108.28	108.24	109.41	108.87	108.25	108.19	104.83	109.52	109.23	108.8	112.52	110	109.11	107.5	109.23	106.12	109.37	106.02	107.03	106.87	107.84	105.14	107.91	108.86	108.23	105.77	109.1	108.15	107.66	108.73	108.4	109.96	107.82	106.38	108.73	107.34
105.57	110.16	108.82	109.65	107.62	111.47	108.26	107.43	107.31	105.26	111.74	107.7	106.93	108.31	108.61	109.27	108.57	106.78	108.47	107.29	107.23	109.17	108.94	107.43	107.27	109.93	107.81	109.85	107.55	107.6	110.44	112.41	108.5	110.22	111.19	108.65	106.37	105.9	106.53	109.7	109.39	109.23	111.7	107.08	108.47	107.91	112.99	109.18	108.05	107.76
98.1	96.647	98.146	99.149	96.86	98.23	97.985	98.95	96.897	99.892	97.73	98.267	98.615	100.58	98.291	96.882	97.45	97.514	98.335	98.759	98.037	100.02	97.264	98.922	98.112	98.361	98.107	96.077	97.663	100.43	96.635	98.266	94.556	96.121	98.299	98.034	97.173	100.65	97.376	97.208	100.74	98.277	99.326	98.549	97.657	97.831	99.132	97.986	96.838	95.714
106.72	104.35	107.44	108.69	108.16	102.21	103.39	108.22	108.03	103.29	103.26	105.73	107.74	106.27	107.05	105.09	105.88	104.33	107.31	108.98	106.86	104.79	106.07	105.68	106.16	106.23	106.98	101.15	106.76	103.77	110.56	104.81	106.7	105.2	106.13	103.05	103.7	104.01	100.99	104.58	108.2	105.81	104.78	104.46	105.83	103.7	106.91	105.38	107.59	106.76
107.76	103.76	106.15	106.11	103.68	105.32	107.44	106.55	105.01	105.24	108.27	108.98	106.15	104.36	105.74	105.77	106.23	102.81	106.27	105.92	109.29	103.63	104.86	104.76	104.43	102.19	109.12	105.58	107.71	106.52	108.54	106.7	105.15	105.52	106.99	104.8	105.79	106.82	106.19	106.04	106.41	104.77	105.29	105.86	106.06	106.39	106.5	105.54	107.18	104.73
107.89	106.82	109.23	107.1	105.08	103.25	106.88	104.79	104.29	103.47	104.49	104.77	109.89	107.2	104.65	106.64	108.28	105.92	104.03	104.33	108.12	103.82	104.46	108.56	103.68	107.44	107.04	102.75	105.19	104.13	104.47	106.23	106.31	104.85	105.94	105.99	108.34	105.74	106.64	104.91	104.62	104.46	106.98	109.62	105.6	105.14	105.99	105.23	106.49	107.35
106.7	105.68	105.25	107.66	106.1	102.58	106.01	105.8	101.45	106.14	104.98	105.72	103.82	105.49	105.53	104.03	104.6	105.23	107.06	103.65	107.28	104.52	104.55	106.34	105.82	108.06	104.25	103.9	109.67	106.85	108.91	105.72	107.54	105.94	106.89	106.53	108.33	108.05	106.11	103.54	107.79	105.8	105.44	103.81	104.5	104.51	105.93	106.5	102.48	106.9
104.42	106.41	103.61	105.49	105.58	106.14	106.1	103.39	104.09	105.81	105.19	109.61	103.6	107.27	106.6	105.47	106.75	103.52	102.05	105.39	107.34	104.98	106.9	101.91	105.37	107.64	105.45	105.08	107.71	102.77	103.26	106.83	105.84	107.55	105.32	104.18	103.89	104.23	105.55	108.73	105.56	104.09	103.64	103.05	105.94	107.09	105.72	107.57	105.27	105.97
107.25	105.96	107.47	106.13	108.09	107.59	108	104.57	106.88	107.85	106.5	103.27	110.38	105.65	105.99	108.06	107.63	104.96	105.46	107.35	106.4	109.02	103.67	105.58	104.82	106.27	106.22	109.16	103.49	106.97	107.09	108.88	108.1	108.17	106.23	102.97	106.67	103.64	106.72	107.88	106.21	106.83	109.45	107.11	105.13	106.84	103.23	108.52	104.1	105.12
104.13	106.15	106.81	107.65	105.9	107.49	105.2	108.75	107.17	106.53	107.78	107.1	108.21	106.21	105.09	107.49	105.95	104.91	107.62	106.36	103.83	106.54	106.41	105.01	107.36	105.63	104.82	110.78	107.79	103.94	106.2	106.08	103.95	106.81	106.25	105.1	105.98	109.62	105.7	106.83	107.74	108.78	106.74	105.75	106.07	107.69	105.55	108.44	108.16	104.34
106.01	104.27	107.51	107.41	105.66	107.43	107.28	106.37	109.44	106.76	107.48	108.2	106.66	106.2	108.92	107.49	107.48	110.62	106.6	110.58	106.98	105.3	107.14	109.56	110.04	105.88	108.73	111.62	105.54	107.65	108.45	105.13	106.47	109.61	110.48	107.88	106.36	104.42	107.95	109.34	105.19	107.91	105.44	105.86	108.45	107.23	109.92	107.8	106.58	109.47
97.642	100.84	99.255	101.68	99.571	98.327	100.03	99.083	99.386	100.46	99.318	97.957	94.945	99.407	98.531	98.91	101.61	101.81	98.676	99.281	99.089	101.02	101.27	99.642	101.47	96.277	101.78	100.65	96.728	98.558	99.76	100.26	96.142	97.483	96.762	101.89	100.48	99.308	99.201	99.774	101.81	99.707	99.468	96.767	95.593	96.195	101.94	100.44	96.821	97.93
99.407	98.414	101.22	96.775	100.06	99.971	98.292	97.635	97.695	99.652	98.166	98.349	97.558	99.328	97.431	97.632	97.926	97.731	97.274	96.448	98.349	97.332	102.37	98.28	96.328	96.237	101.54	98.436	97.207	95.819	97.995	100.65	97.521	101.67	96.756	99.971	97.536	98.596	97.015	98.163	98.608	100.61	97.848	96.341	101.5	99.231	98.311	96.524	99.452	96.245
98.72	98.183	98.129	95.993	98.887	98.152	96.293	95.301	99.41	99.09	101.84	96.495	98.498	99.859	100.7	98.323	97.677	99.866	98.605	95.881	99.275	99.066	98.727	98.332	98.977	97.01	101.47	97.081	96.737	97.83	100.05	97.761	96.667	99.774	98.81	97.149	95.786	98.998	97.285	99.264	98.189	98.669	100.71	99.953	98.407	96.853	98.713	96.763	94.986	98.787
108.21	109.21	106.47	107.28	109.91	107.58	105.12	106.5	107.37	105.24	104.22	102.13	106.92	105.32	108.14	103.87	108.08	106.83	107.85	108.04	107.62	105	104.44	105.46	105.33	106.31	105.7	105.01	108.47	105.33	106.31	106.76	107.72	103.86	103.47	105.85	104.66	106.64	105.01	106.99	105.69	105.66	106.03	103.5	105.49	104.92	104.79	103.22	108.04	107.12
106.99	108.52	104.21	106.23	104.03	104.44	108.39	103.7	105.94	103.98	105.94	105.66	107.35	108.59	106.85	104.99	107.03	107.72	105.99	105.62	107.09	104.63	105.11	106.22	103.37	105.46	105.9	107.52	105.42	103.66	106.41	108.11	109.29	102.65	107.01	105.46	101.41	105.23	106.19	107.25	106.31	105.3	105.72	103.67	107	104.44	106.03	104.48	105.02	104.78
111.94	108.39	109.63	105.06	106.76	110.05	111.15	108.56	109.09	108.68	111.46	112.38	107.18	106.47	109.85	111.01	108.23	109.5	108.78	108.36	110.04	108.17	106.26	108.5	109.93	107.63	107.65	107.71	111.21	105.89	109.09	109.02	110.41	108.07	110.27	108.76	110.73	104.73	112.39	110.45	108.73	107.29	108.06	110.77	108.08	107.32	110.93	106.11	109.62	107.43
100.48	97.372	98.661	97.414	101.57	100.27	101.5	97.826	101.66	99.309	100.61	100.64	101.62	98.556	99.117	100.47	102.43	100.9	98.5	99.911	99.448	98.657	97.72	97.46	98.645	101.4	93.745	98.334	98.276	101	100.58	98.5	99.378	100.85	100.13	99.131	99.618	97.702	100.75	97.732	98.332	102.32	97.472	101.33	98.484	99.505	100.17	101.16	100.23	97.915
109.17	110.75	110.89	107.72	108.91	107.7	105.86	106.79	111.06	106.2	104.43	106.34	107.41	107.85	107.24	105.29	105.23	106.54	105.62	109.11	109.43	107.15	107.74	105.65	108.79	106.8	106.34	108.14	106.41	109.79	105.24	106.55	106.71	106.87	106.71	105.46	107.97	105.79	105.76	103.89	107.81	107.21	104.74	110.05	106.27	104.75	103.82	105.94	106.75	108.82
106.72	106.76	108.89	104.41	103.78	105.02	102.11	104.63	103.76	106.29	103.54	107.39	104.75	104.24	105.23	105.62	108.28	107.34	105.28	106.68	104.35	104.85	106.78	105.69	105.11	102.77	101.34	106.01	107.38	105.5	105.9	105.13	107.45	103.33	105.31	107.3	103.22	106.93	105.48	105.04	106.47	104.48	106.16	108	102.59	106.34	104.58	105.14	104.37	106.17
100.55	100.89	97.153	99.434	99.624	101.75	100.54	97.315	100.03	99.801	104.55	98.381	105.09	97.142	103.16	101.39	101.71	97.761	96.794	100.69	103.12	100.11	98.753	99.559	99.657	100.5	101.3	101.04	100.06	99.131	100.34	100.07	100.41	98.478	100.3	103.12	100.47	100.02	100.34	103.61	100.73	99.142	101.89	100.95	98.096	100.34	99.428	100.98	100.21	101.18
108.43	105.65	104.93	103.45	108.75	105.89	104.72	106.72	107.11	106.33	101.81	105.07	105.12	105.2	106.53	106.17	102.85	105.7	108.03	105.25	103.53	106.6	105.83	100.93	103.4	101.06	104.92	104.54	105.78	107.28	106.48	106.62	104.45	108.12	106.47	105.4	105.97	101.72	107.32	105.54	107.38	103.86	106.32	104.32	107.97	104.71	105.65	104.63	104.8	106.04
102.38	103.82	104.02	102.26	103.22	101.56	101.19	105.84	103.56	101.39	100.77	103.2	102.94	100.34	103.52	101.7	99.47	101.05	104.14	104.13	102.69	104.89	102.88	103.04	103.51	102.71	103.57	100.51	99.109	102.67	103.69	102.03	102.45	104.1	100.72	99.902	102.47	103.04	100.81	102.74	103.65	106.53	106.29	103.51	105.16	102.17	103.21	99.478	102.14	103.34
95.49	98.759	98.198	97.508	100.08	100.15	97.45	98.213	97.285	97.51	95.937	95.731	97.935	97.951	95.253	93.266	98.403	98.2	99.199	97.743	95.602	97.67	98.415	96.931	96.144	97.565	97.72	95.694	98.149	94.326	99.655	99.369	99.009	101.39	98.934	95.142	97.868	98.844	100.68	100.13	95.64	97.563	97.368	99.285	96.302	95.765	94.876	99.989	99.129	103.42
102.82	105.67	105.76	101.9	106.28	105.85	106.54	104.35	106.36	105.05	107.49	104.58	106.84	105.52	105.47	106.97	106.6	106.37	103.64	106	108.48	104.94	105.57	104.32	105.84	104.01	106.24	105.9	106.46	105.63	107.63	105.74	102.12	103.36	108.03	106.86	105.87	104.18	107.07	103.6	105.04	106.76	104.89	106.18	106.71	105.53	105.38	103.77	107.47	107.63
109.18	102.45	106.63	106.2	104.36	101.8	103	106.81	106.45	106.06	106.5	103.18	105.79	103.51	106.01	106.73	106.37	106.61	104.53	105.35	106.26	105.5	104.7	103.48	102.75	108.78	106.16	104.52	107.93	103.94	104.82	104.43	106.88	104.95	104.83	105.94	101.63	103.28	107.37	106.57	104.81	104.12	108.71	106.19	107.07	105.31	105.74	104.86	104.45	103.97
106.11	106.87	104.98	106.44	104.57	103.83	108.64	104.41	103.96	105.45	105.88	107.02	105.02	104.89	104.44	106.95	105.09	100.15	107.54	104.59	108.1	107.31	104.65	105.4	105.53	110.58	107.55	104.17	106.32	106.74	104.5	107.85	106.25	102.15	106.7	107.07	107.73	106.52	106.19	104.1	106.47	103.04	106.23	104.74	105.96	104.65	104.18	104.2	103.16	106.76
98.949	94.582	101.26	96.728	99.854	100.81	95.849	97.133	94.174	96.415	97.455	98.278	97.289	97.856	95.932	95.301	97.381	101.32	99.812	97.925	97.995	98.752	96.624	96.594	98.483	100.48	98.662	98.707	101.58	97.103	99.821	97.999	101.25	98.75	95.3	97.798	95.888	95.168	99.597	100.21	95.732	99.626	99.139	97.255	97.51	99.379	99.613	95.474	99.013	97.671
[truncated: 150 more columns]
