# Supplementary material for: Genetic dissection of main and epistatic effects of QTL based on augmented triple test cross design
Source: PLoS One. 2017 Dec 14;12(12):e0189054. doi: 10.1371/journal.pone.0189054 (PMC5730204; doi:10.1371/journal.pone.0189054)
Supplement: S10 Supporting Information — (ZIP) [file pone.0189054.s010.zip › z6_650_0.5_5.csv]

99.685	94.784	99.821	102.11	101.12	101.53	99.582	98.462	100.07	100.04	96.1	98.609	98.301	99.156	100.15	99.545	100.7	103.96	104.08	105.42	97.014	103.53	108.32	99.881	104.51	96.002	101.38	99.133	101.98	103.39	96.603	101.05	102.32	99.427	99.502	97.818	101.7	102.18	100.8	98.813	102.35	99.523	100.54	100.05	96.541	100.26	99.71	102.79	99.052	102.52
108.64	110.6	109.77	111.86	110.71	116.31	108.76	112.25	111.33	110.35	112.29	110.21	111.98	110.35	108.54	110.77	113	114.96	107.68	109.89	110.73	108.69	111.97	114.6	106.25	107.93	112.57	114.54	107.54	110.27	110.83	106.32	113	111.48	109.66	112.15	110.02	108.83	109.46	111.6	108.97	107.46	111.97	115.21	110.05	114.76	114.37	110.14	111.08	109.85
103.21	111.31	107.16	106.48	108.76	107.85	107.31	108.67	109.71	107.49	110.3	108.54	108	108.92	107.65	108.17	105.07	111.81	107.22	108.5	106.41	106.74	105.83	105.31	107.17	107.78	104.37	111.13	106.87	108.74	107.38	105.69	110.67	105.8	109.9	104.94	105.12	107.23	107.88	110.17	108.81	106.67	112.72	108.59	107.13	110.23	109.63	107.29	105.98	112.71
105.44	106.21	106.81	107.78	106.77	106.23	105.39	106.25	103.87	104.67	101.38	106.66	105.58	109.28	105.9	100.42	109.58	102.76	108.38	113.1	104.47	107.22	103.62	104.32	105.8	107.66	103.54	106.79	108.12	104.74	103.7	106.5	105.52	104.13	104.83	102.39	108.28	107.43	106.2	104.68	103.84	109.4	104.58	105.05	104.45	101.84	106.74	105.54	100.98	104.03
108.76	106.34	106.96	106.43	104.06	105.61	101.64	106.51	98.933	106.89	106.39	100	103.66	106.37	104.13	105.22	107.21	105.5	102.82	107.63	106.09	108.62	110.2	110.28	105.43	107.46	104.21	107.09	107.61	106.02	113.56	104	101.75	107.63	100.02	109.66	103.55	104.3	103.05	108.99	104.2	106.46	104.39	108.1	108.52	108.79	105.34	107.53	106.19	107.59
98.962	98.206	103.86	101.97	103.81	98.305	98.47	103.18	99.62	97.148	103.81	99.569	103.03	103.39	100.21	99.615	99.973	98.856	99.49	102.06	101.22	97.167	98.878	103.1	100.11	99.041	104.68	100.98	100.27	101.14	103.19	98.801	103.94	102.4	99.355	101.13	99.63	101.52	100.67	95.04	100.18	100.35	101.19	101.37	100.66	98.532	98.975	101.22	100.22	99.357
107.72	106.8	108.27	109.16	105.18	111.42	110.84	110.05	108.49	109.07	109.74	109.14	103.06	111.64	108.59	109.44	102.69	109.73	110.09	105.05	113.37	107.25	107.1	108.95	107.37	110.58	109.38	110.01	103.51	106.5	110.25	109.18	105.15	104.67	106.53	102.87	110.25	112.56	108.23	111.56	108.03	110.65	106.45	111.49	103.58	105.26	110.52	110.38	109.79	110.93
105.31	107.19	104.24	106.79	104.35	103.84	106.43	106.08	105.34	103.59	106.56	104	101.31	108.94	104.64	105.81	102.37	104.82	109.07	106.86	103.72	105.02	107.24	102.56	107.68	103.06	108.31	105.52	99.184	105.49	105.84	106.34	109.94	105.23	106.49	103.04	106.76	102.4	111.11	106	106.97	104.11	105.2	104.4	108.77	103.55	106.55	106.65	103.78	106.45
105.28	111.31	107.68	105.18	111.01	109.23	110.57	109.31	102.92	108.54	109.69	109.4	110.43	111.85	104.05	108.67	111.08	111.82	108.8	106.41	111.68	106.07	108.91	106.97	108.87	107.65	108.19	107.92	111.13	106.81	104.7	108.33	110.64	110.03	107.3	103.96	108.49	106.78	112.47	112.02	109.14	108.28	109.58	108.26	107.65	108.44	108.16	107.81	108.86	112.32
103.76	101.53	103.76	99.071	101.58	100.34	99.657	95.497	96.295	102.73	102.39	100.94	104.4	96.819	98.794	98.401	95.914	98.097	102.81	100.07	106.86	100.5	98.983	100.07	98.827	100.93	101.95	103.4	101.33	105.2	102.49	101.06	99.604	96.878	101.9	96.497	97.672	101.1	100.83	97.845	100.61	102.36	100.4	104.1	101.1	102.58	102.15	100.23	102.37	100.63
105.72	105.06	102.25	102.89	101.81	102.74	100.41	104.71	105.81	106.05	102.03	102.34	101.59	104.82	104.18	105.73	104.09	102.24	102.5	103.04	103.17	101.47	101.1	101.97	102.6	93.644	97.873	105.97	106.05	101.46	106.68	104.2	103.9	100.62	102.91	102.06	99.452	105.29	98.386	103.09	101.88	96.347	107.7	99.271	102.86	103.95	99.313	101.22	99.753	101.19
104.43	107.57	105.23	104.8	108.62	106.29	110.27	107.46	105.24	103.08	104.94	103.53	105.77	109.1	105.06	106.83	105.39	104.71	107.49	106.44	104.62	104.73	111.76	104.22	110.48	105.11	106.61	107.55	106.97	104.37	101.82	104.76	106.45	103.2	106.56	105.38	109.16	104.19	105.7	107.19	109.18	106.74	109.08	104	104.82	107.87	107	107.13	106.67	105.25
111.18	112.54	101.96	111.23	113.88	111.9	112.29	113.18	114.13	110.9	110.89	114.49	109.2	110.52	111.49	111.73	107.53	115.62	108.45	109.72	110.66	113.81	110.77	110.43	111.37	108.96	111.36	109.49	111.41	112.92	110.29	112.16	112.5	111.52	111.98	108.41	105.15	110.47	111.35	109.52	111.22	110.79	111.73	108.54	110.89	107.6	110.58	107.69	111.95	104.56
105.94	109.48	111.08	104.75	108.66	107.25	108.67	108.61	111.38	109.85	106.14	107.68	107.09	108.83	111.34	107.7	106.25	107.7	105.04	109.8	108.27	107.91	103.11	104.92	108.32	106.87	107.66	105.89	108.02	112.67	106.74	109.6	108.16	106.43	104.91	106.93	110.1	108.75	110.14	109.4	104.21	107.6	101.85	107.75	107.19	107.91	104.8	107.07	108.11	106.91
103.82	104.78	106.91	109.59	105.3	105.81	110.86	108.58	107.27	106.3	108.02	109.34	107.67	104.02	105.12	102.49	107.3	106.31	103.64	111.25	105.58	106.04	106.31	110.13	104.31	103.11	104.98	111.57	107.62	106.88	102.16	106.48	104.27	102.8	111.19	104.32	109.6	103.54	109.12	107.51	103.77	109.45	103.09	106.88	104.51	104.99	106.54	107.59	107.48	103.02
106.57	110.31	111.23	109.54	105.95	108.13	104.46	107.18	109.48	106.08	107.7	111.78	108.61	108.26	110.39	112.39	110.05	111.66	106.44	106.27	109.42	108.53	108.92	109.47	111.34	106.91	108.13	111.15	109.92	106.44	106.68	107.74	108.14	109.33	107.56	106.06	102.84	108.16	109.82	108.08	110.56	109.13	107.23	107.29	108.48	108.24	106.92	110.16	112.45	107.63
112.86	107.5	111.48	103.24	107.08	107.09	105.15	111.38	105.96	107.75	108.17	110.63	107.27	103.45	110.8	110.76	105.93	105.32	106.53	109.54	110.19	109.8	104.05	106.76	109.38	108.21	112.46	107.39	105.75	106.93	107.41	111.92	107.03	106.11	106.93	109.21	111.05	103.25	107.5	109.71	107.81	107.44	105.14	109.95	104.97	107.7	106.76	103.64	107.16	105.94
107.96	108.3	108.25	104.88	111.88	107.73	107.44	108.42	108.77	110.9	105.39	111.03	108.26	107.29	110.35	110.4	109.58	108.52	111.28	112.26	108.63	111.27	104.86	108.62	108.68	108.43	109.19	104.2	105.02	108.66	108.39	110.38	108.36	104.43	112.7	106.19	107.79	109.02	110.37	103.66	107.81	108.77	107.24	110.45	108.84	108.29	109.91	109.42	104.44	104.54
96.178	96.768	95.382	96.977	98.574	101.01	96.699	96.706	98.082	98.219	100.74	100.03	99.343	91.975	98.94	99.408	100.35	97.629	99.237	100.65	99.589	94.475	93.679	99.213	100.31	97.704	95.977	98.459	95.972	100.6	95.769	93.79	99.955	100.74	97.186	98.245	97.11	97.019	97.885	94.693	98.558	97.307	98.073	94.532	99.977	102.64	93.201	100.78	95.415	95.133
107.8	109.09	110.86	111.43	107.03	112.04	111.99	106.25	107.33	107.27	106.99	104.23	108.48	107.29	108.69	107.79	108.67	109.45	108.75	112.1	110.7	110.44	108.62	110.87	109.85	108.34	107.23	110.04	109.03	107.2	105.77	106.48	108.54	111.83	110.01	107.89	107.24	112.62	107.54	111.03	106.85	110.86	110.08	106.32	107.22	112.03	112.17	110.69	105.4	107.31
111.59	104.39	101.15	109.78	105.95	100.61	106.96	106.87	106.23	105.8	106.08	105.19	103.89	108.2	105.8	105.09	102.43	99.044	106.37	105.5	105.82	104.42	106.76	105.42	106.81	102.24	102.1	106.81	109.61	107.74	100.77	104.33	106.06	100.03	104.09	109.35	102.78	106.28	105.87	107.58	102.42	107.2	104.86	105.89	108.3	106.66	106.17	105.15	102.15	105.62
105.24	106.23	106.5	107.2	107.42	106.71	104.67	109.67	103.43	103.94	100.32	105.2	108.7	106.04	110.8	104.38	106.4	102.65	109.94	104.03	108.43	107.65	104.69	110.54	108.99	105.46	104.15	110	104.6	106.46	103.44	105.71	106.27	108.65	107.11	105.09	104.41	103.92	106.03	103.9	101.45	108.77	104.93	109.51	110.27	105.35	104.62	104.94	100.16	104.58
106.52	112.09	110.16	110.45	105.37	108.31	107.68	109.38	108.59	109.24	109.27	110.45	103.78	114.71	112.35	110.08	111.29	106.17	110.06	111.18	105.04	111.42	106.98	107.32	107.29	111.49	113.08	105.88	111.67	109.32	101.26	105.86	108.47	104.01	110.2	105.92	105.11	108.94	103.22	107.57	103.75	110.64	104.86	109.13	105.72	108.34	106.95	107.64	107.52	109.29
101.58	94.166	100.89	101.68	101.16	99.999	100.8	99.051	99.621	103.18	101.7	103.26	98.991	103.05	99.517	97.133	99.47	99.805	101	99.002	103.36	96.163	102.34	102.15	103.6	98.076	105.51	105.22	102.04	98.789	99.831	101.85	99.779	97.834	104.15	99.523	98.254	94.03	101.24	102.58	101.7	101.04	99.461	96.853	100.04	101.65	100.74	100.04	96.756	97.281
106.86	106.62	102.09	104.08	104.53	105.74	104	104	105.46	106.75	108.06	105.41	106.58	106.55	106.02	101.76	104.77	106.7	104.78	105.98	104.68	107.08	102.77	106.69	103.77	103.25	106.76	105.56	105.16	106.22	104.51	105.72	102.09	104.09	104.21	108.67	102.8	104.79	103.55	107.35	103.55	102.63	105.41	102.68	107.65	105.17	108.86	97.276	109.67	103.82
103.69	105.96	112.33	109.78	104.07	107.46	111.15	108.02	108.23	101.76	105.12	113.33	109.09	109.32	108.31	109.72	107.96	104.81	107.76	105.5	107.33	107.7	106.37	108.49	107.07	106.21	112.77	103.33	107.62	107.22	108.22	104.42	107.94	106.67	107.87	107.85	112.84	105.72	103.76	106.67	106.75	102.58	104.41	108.61	107.38	106.16	105.08	108.5	109.5	110.16
110.18	110.05	107.41	106.85	109.97	103.97	108.9	106.06	110.95	108.33	102.25	104.79	109.16	108.62	105.21	111.34	109.94	106.76	106.73	112.56	102.67	107.49	108.67	103.68	106.83	108.5	107.27	109.61	103.78	107.27	103.7	106.28	107	111.25	107.02	105.37	104.17	108.34	107.75	106.5	104.21	111.86	109.75	109.78	109.55	107.06	106.17	109.63	105.59	104.43
103.44	100.23	100.1	99.153	104.37	99.421	93.814	99.267	100.36	97.087	94.939	102.84	98.888	93.117	102.98	97.378	96.553	95.848	102.22	96.233	98.279	99.051	95.465	99.069	92.543	100	95.858	99.517	99.318	96.774	99.731	101.29	97.358	94.924	104.16	96.955	101.63	101.88	91.883	101.61	95.988	99.253	95.941	97.966	96.084	94.176	100.03	102.64	99.687	96.655
109.52	111.53	108.65	108.55	111.57	109.08	105.26	104.78	109.07	106.67	105.1	105.32	106.36	110.63	107.27	103.56	110.62	111.58	111.95	110.02	106.23	108.9	108.03	107.9	107.82	109.45	109.06	108.53	107.05	106.2	111.1	109.32	106.4	106.94	107.71	108.58	113.16	110.2	108.15	106.5	106.35	108.48	105.12	108.72	106	109.87	104.41	106.89	108.6	108.34
97.886	101.19	98.894	102.07	102.57	96.891	106.51	102.66	102.5	100.36	97.378	97.188	98.449	103.8	104.92	97.685	104.03	100.02	99.238	97.576	99.146	101.21	96.248	102.33	98.713	99.436	95.455	96.681	102.01	103.47	99.063	101.03	96.862	94.243	104.21	101.48	97.082	99.041	98.545	96.234	101.64	102.79	102.12	99.55	98.744	94.085	101.66	100.45	100.83	99.587
105.47	102.65	109.35	105.39	104.47	101.75	103.6	108.2	107.17	107.84	106.12	102.8	105.46	106.61	107.78	108.75	105.4	109.72	103.9	108.11	107.1	105.98	104.25	109.16	99.498	105.95	105.1	104.55	104.5	106.75	108.19	101.02	103.56	104.39	105.34	106.26	104.84	106.12	109.49	108.55	105.31	107.77	105.86	99.594	104.68	107.13	108.43	99.734	109.08	103.69
107.1	103.72	107.64	103.34	108.12	103.97	107.01	103.34	110.23	103.36	102.48	101.21	107.24	102.02	108.17	104.01	99.289	105.4	104.08	105.99	112.19	104.82	104.7	111.29	104.53	106.81	104.72	103.36	106.94	103.34	105.55	102.56	103.93	104.27	104.59	104.04	104.96	105.24	106.96	104.3	107.22	105.25	107.84	105.66	104.77	104.77	101.06	104.02	102.14	103
107.65	107.96	106.21	109.31	109.19	107.12	104.93	108.91	107.35	109	108.9	109.64	110.03	109.4	106.42	104.31	108.4	107.16	107.71	106.76	111.12	107.95	110.97	113.23	107.49	106.27	111.34	106.28	106.43	108.95	107.98	110.42	105.61	104.33	108.53	108.22	108.71	106.28	105.38	111.14	106.78	109.45	108.43	108.2	105.63	109.41	109.72	103.52	107.85	107.7
109.47	112.56	107.93	106.01	105.13	107.05	107.96	101.47	107.46	108.23	107.65	111.67	110.48	108.01	108.24	107.21	102.16	107.35	110.79	110.78	108.71	105.46	107.2	109.51	108.44	106.26	102.8	111.15	109.05	109.32	106.23	108.1	105.37	112.88	110.82	104.78	107.16	107.16	107.98	107.75	108.51	108.74	108.08	112.31	112.17	109.32	109.15	110.45	106.18	105.79
110.24	104.8	112.65	113.25	107.08	110.02	107.82	108.11	107.11	105.61	108.59	104.6	105.21	109.18	106.44	110.06	104.25	108.93	108.58	106.97	105.81	108.88	106.77	107.2	108.78	105.37	109.62	108.83	107.97	109.4	107.04	109.5	109.7	105.39	107.69	105.24	105.97	108.91	108.14	111.37	106.06	106.86	105.57	109.94	107.26	102.98	108.84	109.71	111.05	110.96
104.77	109.08	108.65	106.31	108.57	103.17	105.98	105.82	107.31	105.19	108.37	106.73	108.42	107.68	105.73	112.66	108.7	111.86	103.85	107.84	106.91	102.1	110.78	109.21	108.79	107.97	108.08	111.56	114.74	107.29	106.32	107.93	110.37	111.97	109.94	110.36	111.41	104.42	109.63	109.92	111.36	110.88	108.17	106.18	109.35	107.19	103.31	105.84	111.7	108.54
103.49	108.34	107.44	109.19	111.5	107.86	106.1	113.76	112.75	107.57	105.32	108.42	107.79	110.41	108.48	113.75	107.53	103.42	109.34	109.79	107.7	110.57	106.79	109.54	114.54	106.56	106.96	105.95	110.45	108.61	107.71	109.99	108.1	106.09	103.34	107.51	105.55	106.59	105.25	112.67	112.01	104.95	116.21	105.49	108.34	111.94	108.23	112.85	109.3	110.62
102.86	104.19	103.36	102.96	96.83	101.47	97.884	102.39	97.059	100.35	105.89	102.64	100.66	101.86	99.344	99.076	102.83	103.52	100.55	97.062	101.78	98.684	104.83	98.397	101.18	101.84	102.11	103.15	103.58	98.788	102	100.38	98.184	100.94	101.02	97.25	99.344	100.92	99.591	101.85	107	98.666	100.32	101.37	102.02	103.63	98.766	103.77	97.628	104.43
106.29	106.77	109.82	105.03	109.8	107.76	104.77	102.56	109.74	106.94	105.4	106.34	106.38	105.03	109.44	107.82	99.039	107.14	105.22	104.34	103.95	108.9	111.16	103.63	110.5	103.56	110.46	104.57	105.47	105.06	107.74	103.65	106.46	103.46	108.74	105.37	108.87	111.53	105.16	103.66	109.65	107.59	106.74	104.39	106.78	102.46	110.01	109.29	108.32	106.2
105.11	110.78	103.2	108.53	105.37	103.77	106.44	100.95	105.69	105.81	107.34	100.5	108.71	102.95	106.94	105.32	103.25	104.21	106.92	105.83	105.54	103.5	107.27	104.04	108.53	102.52	106.37	102.88	100.01	102.94	104.21	110.73	106.65	108.77	104.48	105.78	108.57	105.8	105.38	103.67	103.47	109.44	108.07	104.17	104.59	106.89	108.05	107.39	105.21	106.26
110.33	105.54	109.53	112.46	109.26	112.92	103.42	109.36	106.07	107.15	110.51	106.07	109.33	106.01	107.61	104.79	105.8	110.43	107.51	106.11	106.03	104.96	110.85	107.31	106.56	106.59	109.87	106.71	105.28	107.32	110.21	111.68	102.31	107.9	109.07	108.27	109.25	110.96	104.54	111.64	110.99	108.32	104.69	109.57	110.84	103.82	108.36	109.21	107.73	107.32
110.72	101.46	106.51	110.2	102.89	101.93	104.25	106.86	106.37	103.6	103.75	106.76	105.1	104.39	104.38	106	105.99	100.44	102.71	105.55	101.62	104.21	105.73	104.25	107.26	103.48	109.67	108.51	103.91	104.02	104.06	106.6	104.88	103.62	103.25	111.5	104.81	102.44	105.46	108.13	100.88	105.88	105.95	103.56	105.19	101.82	105.11	106.71	103.1	103.91
108.35	102.52	112.44	110.34	106.95	103.19	104.12	108.02	110.77	104.57	111.64	107.71	106.72	102.44	108.77	108.21	108.85	108.13	99.034	105.37	109.79	103.71	105.83	101.97	107.65	105.04	109.29	109.42	105.39	107.26	105.06	104.44	107.04	107.07	107.8	103.07	104.89	103.84	109.11	108.46	109.39	105.97	102.49	106.08	108.27	108.07	104.92	104.05	108.53	101.94
109.07	105.18	106.08	101.59	108.02	105.84	105.97	102.99	107.66	109.3	106.18	109.01	104.17	103.67	106.32	107.4	112.42	106.21	106.03	105.31	104.65	106.09	108.35	99.787	106.12	102	103.47	107.98	103.54	105.46	100.68	108.26	102.37	106	106.39	108.9	106	105.04	104.53	106.75	106.56	109.83	103.92	103.29	110.32	103.26	104.84	103.31	103.98	107.22
100.26	97.853	95.366	98.07	100.93	95.275	101.3	98.103	99.427	96.03	97.199	100.02	100.12	103.14	98.694	97.545	96.498	100.74	98.921	99.857	103.98	97.053	94	98.941	99.445	101.42	102.83	97.121	99.837	95.742	99.677	97.925	96.642	95.531	102.18	95.595	95.958	98.308	102.04	101.64	101.39	99.456	98.695	102.37	102.07	99.835	102.55	97.728	98.665	96.587
97.717	99.861	103.48	102.23	94.496	102.2	100.87	100.01	97.932	100.64	98.727	102.14	94.21	96.18	101.48	96.347	103.22	100.9	100.11	96.677	102.87	98.9	98.238	94.709	98.6	100.66	99.13	93.894	97.031	94.559	98.641	98.039	100.05	102.27	102.2	99.542	99.48	102.2	98.136	96.425	94.171	101.35	98.041	99.416	104.62	95.652	101.66	98.846	98.701	94.981
103.23	107.73	105.06	105.24	108.85	105.25	107.02	104.37	103.93	104.86	107.03	106.75	106.82	103.75	108.19	103.69	103.12	111.88	107.8	104.49	102.87	105.48	100.82	102.46	105.87	106.58	104.97	106.13	106.92	104.49	107.22	107.17	104.17	112.2	103.14	107.87	110.86	105.23	101.48	108.78	100.78	109.07	109.1	108.89	104.46	109.84	106.32	105.29	111.1	107.35
111.18	110.93	108.44	108.49	108.32	112.35	111.5	111.29	112.17	112.96	106.04	109.91	109.08	111.07	109.44	110.13	106.17	104.93	106.03	111.7	111.41	108.96	113.4	108	111.06	113.68	106.74	104.07	110.67	107.66	111	111.03	108.36	112.76	107.06	106.48	108.2	111.85	111.73	111.13	111.04	111.7	110.17	111.37	109.55	113.67	108.84	110.74	108	104.7
99.254	100.62	103.82	99.228	101.43	104.41	101.24	105.61	103.34	104.22	102.06	100.61	99.564	100.71	100.3	101.4	99.121	101.33	96.454	98.329	103.48	100.77	102.46	100.76	99.589	98.394	103.96	105.28	97.166	100.74	101.61	97.057	100.28	101.18	99.285	100.38	101.29	100.09	103.14	98.747	103.65	98.586	101.49	99.345	98.499	99.644	98.491	103.76	102.96	98.54
99.803	104.24	99.155	100.01	104.11	103.85	103.38	105.06	94.994	99.054	98.434	100.2	101.82	103.7	100.52	95.93	102.16	99.476	98.605	103.45	97.886	100.83	97.005	98.24	98.575	97.036	104.45	99.387	101.72	98.834	100.99	102.21	100.08	102	97.456	97.96	103.08	99.505	100.94	101.53	101.2	101.49	101.8	99.775	98.713	97.363	98.35	102.99	98.511	94.292
105.2	104.59	106.57	107.57	109.23	107.13	106.21	101.06	104.6	102.52	106.12	105.25	107.82	106.72	109.85	105.06	108.81	103.73	105.59	106.81	107.3	105.6	105.99	101.52	105.69	104.89	107.91	104.37	105.01	103.42	108.24	106.27	108.27	106.85	104.59	109.42	104.29	104.26	103.25	104.12	100.64	103.34	109.52	103.55	105.96	105.13	107.38	109.12	104.81	108.52
96.156	98.064	95.43	95.114	98.655	94.104	97.166	91.922	100.26	100.1	101.08	98.85	92.243	98.95	99.258	100.77	101.59	95.985	95.005	97.306	94.056	93.751	102.55	95.625	98.267	99.894	100.11	96.903	101.38	99.376	96.322	99.422	100.24	94.092	98.639	101.1	99.235	98.269	98.976	96.428	96.072	101.96	102.04	103.44	100.67	103.99	97.486	95.913	95.427	104.63
106.7	103.37	106.78	108.95	103.57	110.9	103.1	113.19	103.09	103.15	110.81	106.96	107.7	104.43	102.87	106.56	106.09	111.21	99.399	106.36	105.42	107.29	106.86	104.65	108.24	103	107.72	102.74	103.89	102.58	104.76	106.49	108.01	102.87	106.3	103.78	107.91	108.31	103.4	103.93	108.76	105.98	107.61	106.84	103.94	103.05	102.79	102.4	105.18	106.02
103.8	106.26	104.52	101.38	104.46	102.55	106.3	107.03	108.56	102.76	107.73	105.45	105.39	102.24	107.3	108.94	106.84	104.53	105.66	106.94	105.75	106.95	104.24	106.87	107.09	105.61	109.54	104.25	109.93	105.55	105.81	105.64	105.74	105.75	106.04	109.45	109.27	107.64	102.12	104.7	103.63	108.39	103.81	99.032	105.58	106.06	102.38	108.96	107.8	100.89
102.59	107.31	105.59	101.44	106.99	105.3	103.04	107.93	101.77	106.01	104.11	110.05	106.47	104.81	103.29	110.5	103.87	106.13	106.44	105.05	108.14	106.34	105.69	104.12	106.68	108.3	106.3	107.35	102.41	107.44	105.5	103.22	105.85	105.96	106.27	100.8	105.08	104.64	102.96	104.09	102.79	110.48	109.04	106.58	109.79	105.2	104.97	103.71	105.3	102.66
106.56	103.91	109.52	107.51	105.06	107.71	102.39	106.63	103.45	110.14	109.69	107.22	106.41	105.4	105.39	105.58	106.26	102.07	107.89	104.56	106.3	108.34	107.97	100.73	107.01	111.65	106.43	106.01	102.84	108.45	109.55	109.38	106.86	104.61	107.91	109.52	108.43	102.73	106.92	110.51	106.39	105.52	102.51	104.88	103.3	107.04	106.24	106.76	110.32	109.26
106.49	107.31	100.06	105.84	109.71	107.5	108.27	102.48	105.95	107.59	106.19	105.98	109.84	105.54	105.86	107.63	104.65	107.2	107.54	103.04	102.76	106	108.95	111.07	103.68	110.28	108.95	106.8	103.19	103.01	104.27	108.14	105.84	112.45	105.45	109.97	105.85	105.11	110.99	106.13	103.22	106.56	103.73	105.48	108.99	112.02	107.01	105.08	103.69	108.83
105.58	106.07	110.9	110.99	109.87	108.93	107.55	111.38	100.87	111.86	104.43	109.15	107.98	109.32	107.95	104.53	108.34	105.54	109.18	111.72	106.57	107.61	110.78	107.95	108.66	106.13	108.94	111.27	108.24	109.38	107.18	106.67	108.17	106.89	110.12	109.44	104.93	105.81	110.12	106.8	107.89	107.55	106.91	106.42	107.94	110.49	107.27	105.95	107.64	103.68
105.05	103.96	100.7	107.94	105.9	100.98	105.62	105.76	105.08	105.3	106.19	107.5	104.17	103.4	102.97	107.53	103.82	106.37	105	103.41	105.26	107.11	104.46	103.04	106.11	109.96	104.47	103.85	108.02	110.57	103.04	106.73	103.04	108.77	109.81	107	107.08	105.35	101.87	105.56	107.48	106.3	102.64	103.73	103.7	103.58	106.35	105.8	106.58	107.8
108.95	108.6	109.26	107.84	105.51	109.08	110.4	108.36	112.54	105.48	105.08	108.59	106.29	107.19	105.66	112.27	108.23	110.77	106.07	108.32	112.24	110.53	105.11	107.92	108.24	105.15	110.55	109.13	108.66	109.48	109.96	107.85	109.19	113.26	106.75	105.63	109.15	109.08	104.95	105.66	108.02	109.42	109.13	103.59	110.76	103.76	108.88	109.84	108.3	104.27
105.72	112.15	107.93	105.42	105.42	110.86	111.25	111.36	105.53	105.89	106.39	107.11	107.59	108.47	104.05	108.18	113.16	107.03	105.53	107.67	107.39	107.71	106.03	108.02	110.93	111.23	108.39	110.17	110.02	105.45	105.57	107.56	105.89	109.61	112.13	108.08	109.51	105.29	106.12	106.98	103.67	112.1	106.19	108.24	112.69	107.07	108.2	108.75	107.18	108.76
100.73	97.925	100.97	102.08	103.74	104.88	103.03	102.14	105.44	100.32	100.07	99.914	96.863	102.1	103.89	99.123	97.11	99.522	104.76	102.57	98.253	95.035	100.51	103.17	103.49	98.839	102.79	105.32	97.174	104.03	100.26	100.11	99.475	99.734	103.68	100.57	95.05	103.72	101.56	104.22	99.842	101.87	102.78	103.65	102.31	102.44	97.077	99.444	95.99	99.133
111.23	106.75	105.23	109.92	109.47	106.68	111.37	103.93	104.63	110.85	106.94	107.46	111.44	110.32	113.91	110.22	107.62	107.16	107.06	111.98	112.44	110.65	114.97	112.6	106.38	110.86	109.78	111.53	103.69	108.9	106.25	106.82	112.35	107.78	109.75	112.67	109.07	104.18	110.31	105.88	107.08	101.72	106.11	108.39	105.29	111.02	109.84	108.14	103.74	108.39
110.68	108.97	110.34	106.96	106.55	111.53	107.67	107.38	107.3	105.43	105.21	106.78	107.45	110	106.62	110.21	111.74	111.72	107.29	111.3	106.49	106.92	109.22	105.21	113.15	107.01	104.11	108.05	105.21	109.46	108.9	108.09	105.01	108.2	110.74	107.63	106.86	109.44	108.78	107.88	106.69	102.33	108.49	108.3	103.38	109.24	111.7	107.65	110.6	106.95
92.201	95.152	96.859	102.81	101.28	95.248	95.89	99.818	96.091	103.31	102.81	102.37	96.865	96.109	100.12	92.783	96.728	101.5	104.35	103.32	101.55	97.442	97.51	105.93	93.754	96.449	91.906	92.405	100.65	93.743	100.01	103.31	93.519	95.609	102.36	100.86	97.196	93.845	99.054	102.09	98.045	100.85	94.194	96.793	100.12	99.206	99.983	95.078	100.92	97.897
105.08	107.54	103.71	108.96	104.16	105.23	104.68	113.51	108.11	102.34	103.5	107.22	105.43	107.38	108.96	108.51	107.04	105.42	104.43	104.92	105.72	102.13	103.5	106.23	106.24	108.75	103.11	104.88	103.36	100.99	106.39	107.07	103.17	105.24	105.03	104.69	103.19	108.85	108.91	104.35	106.81	106.62	106.6	107.11	107.61	102.3	103.71	103.48	104.09	108.34
104.44	109.15	105.93	108.24	108.85	105.93	104.01	104.33	104.95	105.05	108.76	110.18	109.14	108.47	107.68	104.68	107.7	104.2	106.09	109.05	104.94	106.94	103.43	109.55	108.27	104.47	106.86	107.45	106.5	103.65	104.19	107.56	111.06	107.89	106.33	108.15	101.3	109.45	107.4	106.6	106.1	108.78	108.1	110.4	106.62	107.45	105.04	107.13	110.13	105.87
111.11	112.75	106.33	108.57	109.19	111.24	111.68	106.03	113.17	111.45	105.83	111.32	107.18	108.79	109.29	106.99	112.61	110.98	110.9	107.52	107.12	106.01	106.26	107.61	109.17	104.17	108.02	109.88	111.6	102.48	105.36	107.38	108.68	109.38	106.3	110.34	105.82	106.86	107.41	110.14	106.32	106.68	106.97	107.44	108.8	106.63	109.67	107.04	109.47	105.15
107.17	106.08	107.06	102.65	108.73	111.22	106.54	102.51	103.39	105.28	103.85	107.28	104.51	105.29	107.11	104.1	108.14	106.95	110.17	109.57	107.97	104.54	105.42	104.44	109.6	106.08	107.21	100.69	104.39	104.87	107.15	106.48	107.36	108.65	101.22	107.14	101.89	108.18	107.45	106.97	105.9	112.23	107.34	104.5	103.09	107.83	105.4	105.83	110.44	105.44
102.53	102.06	108.13	102.27	103.07	108.03	108.29	101.44	104.25	100.77	106.79	106.53	103.62	106.05	107.47	105.45	103.04	105.44	105.56	105.44	105.25	105.24	103.99	104.01	105.5	106.39	107.51	102.99	105.6	106.91	105.63	107.53	107.29	104	97.957	102.22	104.71	104.89	108.34	106.34	100.94	105.53	104.79	102.53	106.95	110.64	106.15	107.68	103.7	100.75
102.44	102.03	99.462	101.41	96.607	102.88	99.926	103.43	97.091	98.063	104	102.64	102.56	101.85	102.28	105.43	99.391	99.491	105.27	98.754	101.58	102.04	101.24	99.474	101.25	101.26	108.81	98.512	102.93	100.22	98.106	103.64	97.255	98.825	102.44	101.18	105.91	99.195	99.385	101.68	102.89	102.84	98.897	99.917	104.32	101.52	100.74	99.076	103.12	102.14
108.81	104.62	109.84	110.44	101.32	105.99	108.97	103.51	107.87	110.19	107.56	105.13	106.33	104.91	108.44	105.33	108.93	108.86	104.55	112.55	102.48	108.81	107.13	110.71	104.79	107.4	107.71	105.96	105.03	104.64	111.12	105.67	107.63	105.44	105.3	110.08	105.26	102.37	106.07	105.41	108.71	110.22	109.13	111.22	107.7	108.54	109.03	100.37	107.6	104.77
108.84	102.74	108.62	108.02	104.97	111.75	108.45	109.22	112.57	110.29	107.12	110.12	111	104.59	113.8	103.71	109.15	106.96	104.74	103.27	109.94	104.09	108.52	110.24	103.49	106.21	111.91	105.49	107.26	109.3	109.05	103.18	109.97	111.79	110.42	112.88	108.78	108.51	106.01	111.08	108.4	106.81	109.74	109.99	110.94	109.05	107.85	106.14	109.05	105.63
106.3	103.12	109.27	105.75	105.23	98.858	103.9	107.78	106.76	103.02	104.53	104.15	104.17	105.83	104.45	102.6	105.15	105.02	99.445	106.02	101.59	104.41	103.18	104.86	101.08	105.71	107.5	103.68	102.82	107.83	102.31	105.16	104.87	106.72	107.24	105.37	103.91	101.5	102.51	105.07	108.73	106.72	110.27	111.11	105.95	106.96	110.05	108.36	105.48	106.22
102.46	104.98	104.77	108.86	106.16	105.09	101.59	101.83	107.61	108.37	102.04	101.09	106.49	105.07	102.21	105.94	105.75	104.94	107.95	106.48	105.17	105.61	106.15	107.23	107.47	106.02	103.96	105.29	107.9	105.2	106.95	106.49	104.58	104.7	109.83	104.97	102.33	109.1	108.21	105.39	104.29	107.97	108.36	101.34	103.41	103.91	102.26	105.26	107.95	104.68
111.24	108.28	108.77	105.81	107.07	107.85	113.19	107.69	105.69	106.32	106.67	108.22	105.97	110.89	110.31	108.32	107.83	107.73	112.09	104.08	106.03	111.04	112.42	104.66	109.16	107.72	107.96	111.27	110.81	108.56	104.88	108.33	107.84	110.83	113.51	115.7	108.35	112.99	110.62	110.16	107.12	111.68	106.29	114.29	108.89	108.87	108.13	109.35	110.3	106.43
107.6	107.28	106.26	108.17	109.24	110.03	115.41	104.92	104.67	109.45	111.37	111.89	107.87	106.07	109.91	104.98	109.75	106.98	105.76	113.93	112.29	107.13	108.81	106.48	108.24	107.34	107.55	111.8	109.19	103.95	108.1	111.73	112.96	109.56	107.85	111.24	111.5	110.49	112.06	109.61	110.64	103.84	107	106.48	110.29	106.27	108.43	107.32	109.28	115.11
108.62	110.33	106.35	110.15	106.61	100.62	108.39	104.31	103.67	105.38	103.97	104.76	108.91	104.09	106.6	104.77	107.52	106.91	107.67	107.73	106.14	110.36	105.87	107.02	105.21	106.42	110.02	102.81	107.73	108.82	104.85	106.31	107.26	110.34	106.68	102.47	104.46	109.87	110.76	105.75	101.13	108.08	104.03	103.97	107.24	107.72	107.05	108.45	107.11	110.81
100.64	103.33	100.59	100.07	100.65	96.767	98.644	105.33	97.33	101.33	99.481	100.62	101.92	99.141	100.94	102.41	101.09	101.43	106.54	101.27	99.788	101.73	104.01	99.689	103.34	98.022	99.19	100.06	103.3	101.54	95.701	106.07	98.887	98.293	102.86	97.289	102.6	102.64	101.71	103.15	101.45	99.295	103.81	99.812	100	103.77	98.934	99.028	100.75	103.92
103.64	104.53	103.92	105.82	105.41	105.21	104.38	109.84	104.18	107.41	109.46	110.25	112.03	105.05	108.26	105.55	105.65	106.65	105.59	105.3	106.52	103.13	111.67	106.49	109.37	106.68	108.82	106.62	110.21	107.27	107.27	104.95	104.22	107.17	106.11	100.12	107.39	109.77	102.52	109.05	106.12	108.92	106.47	104.64	107.44	103.78	104.11	109.07	102.44	108.07
108.46	107.15	108.58	106.21	105.13	103.19	104.5	108.94	107.57	109.17	106.15	104.85	108.33	103.97	104.43	107.9	104.42	104.36	105.96	103.18	105.79	105.46	104.28	107.93	104.8	103.8	103.69	104.48	107.41	107.12	107.99	109.36	107.95	104.98	105.82	107.7	106	105.72	103.98	105.19	106.71	103.65	105.18	105.97	106.19	103.13	107.62	103.83	106.86	108.28
110.86	111.68	109.51	107.19	108.09	110.18	108.55	109.29	115.52	107.73	110.75	110.68	107.61	112.85	109.97	105.82	114.33	108.95	113.08	108.65	105.19	113.99	109.66	111.5	112.71	113.89	109.36	111.79	109.81	109.5	107.53	109.8	107.31	108.86	112.24	109.47	109.05	109.62	104.54	108.72	110.65	107.17	112.23	112.15	109.21	111.56	110.97	109.34	111.33	111.51
104.68	101.09	107.93	102.39	105.78	105.99	106.34	106.85	106.39	108.29	109.61	106.29	101.95	105.22	103.84	102.31	106.07	105.17	109.66	108.71	104.05	106.24	104.35	106.64	102.57	107.84	104.04	107.16	102.74	105.44	110.38	108.84	102.63	108.1	106.07	107.36	101.47	105.59	105.47	103.47	104.08	102.99	107.21	107.57	104.97	108.17	103.84	106.3	110.5	104.97
103.62	106.52	108.53	106.64	105.87	110.32	107.8	106.18	106.16	106.92	104.45	104.42	102.59	103.94	108.57	102.25	104.47	109.83	105.6	101.15	106.25	102.93	105.47	104.44	101.52	108.8	103.85	102.46	102.85	105.56	104.48	104.5	103.14	106.59	102.77	107.04	103.71	104.94	105.07	105.51	101.95	105.81	105.9	103.19	105.54	105.79	102.51	104.45	100.56	108.2
106.62	105.65	109.6	113.69	110.6	103.26	108.91	108	107.5	109.1	110.33	111.3	109.43	103.69	106.28	111.14	106.79	109.25	109.05	110.04	107.49	106.14	107.53	104.88	106.09	107.38	108.55	106.89	106.85	108.5	107.83	106.78	107.65	109.4	107.8	105.89	106.47	110.15	104.44	106.74	105.67	103.89	106.71	107.29	106.74	109.11	101.76	106	105.35	104.46
101.87	104.56	107.64	107.05	104.41	107.17	107.31	108.75	109.95	105.09	106.73	100.81	106.4	103.41	105.59	104.36	108.13	103.7	105.28	108.43	108.98	106.41	101.44	109.6	106.86	107.99	103.04	108.48	103.22	103.88	108.64	103.92	109.83	104.97	111.59	107.13	107.73	105.37	105.44	99.993	104.7	104.05	103.45	102.59	109.81	106.56	105.99	101.94	107.43	101.38
103.11	104.54	102.3	104.24	106.41	107.33	106.79	103.37	105.35	101.09	107.95	108.44	100.86	108.67	104.01	105.88	109.35	105.43	105.29	101.03	107.41	102.5	109.74	104.99	104.72	108.02	105.35	103.76	107.06	107.85	104.42	102.77	108.72	107.52	105.98	105	110.37	100.89	106.19	105.92	105.12	103.68	106.79	108.76	104.77	105.81	104.02	104.56	106.54	105.02
100.45	96.794	92.989	101.33	97.731	99.81	96.052	97.709	95.988	99.187	103.6	94.028	96.043	100.07	92.589	98.511	97.551	98.667	95.275	97.071	98.493	99.568	99.933	96.914	97.502	98.18	97.843	97.115	100.03	97.178	93.902	97.724	97.538	98.694	96.541	99.006	95.22	96.212	95.009	93.465	99.886	95.546	98.657	97.857	103	96.021	92.59	97.954	96.221	100.67
106	103.74	104.82	97.618	109.68	105.02	108.52	104.15	103.27	105.76	108.43	108.54	104.57	104.27	102.73	110.45	107.65	105.2	105.57	105.54	97.791	106.86	102.48	108.05	107.75	106.5	113.08	108.43	107.6	105.66	102.56	107.08	111.72	104.02	111	103.53	107.97	105.76	99.757	104.35	105.96	105.62	104.02	109.17	104.32	105.71	106.99	104.16	110.97	106.52
106.35	105.69	102.06	105.79	107.06	105.31	107.17	103.77	106.22	106.52	103.16	101.82	104.32	105.81	99.35	102.96	104.57	99.928	103.76	104.83	99.438	103.57	107.78	106.3	102.32	101.28	107.14	106.17	109.34	104.19	108.31	107.77	106.59	106.02	106	109.22	106.92	104.77	107.08	107.61	108.44	104.32	106.69	101.55	108.53	107.73	105.95	106.3	102.67	106.63
106.04	104.03	108.53	109.02	106.99	108.24	111.42	106.3	103.52	108.98	108.04	106.96	106.37	106.73	111.56	113.11	109.55	108.84	107.69	111.8	115.02	110.4	107.58	109.53	107.69	101.48	105.28	106.11	110.69	109.72	109.74	106.47	108.85	103.69	106.52	108.18	112.38	102.94	109.79	102.92	103.86	109.95	107.3	101.87	103.63	111.64	110	107.95	109.58	106.1
106.46	99.047	103.26	106.39	103.1	106.51	105.92	104.08	105.89	105.25	104.73	105.08	106.64	105.96	102.52	104.61	100.22	104.95	107.3	104.04	102.41	103.73	101.95	109.32	107.22	101.43	108.96	106.58	105.62	103.87	104.73	105.48	101.22	108.98	103.36	104.23	108.01	107.59	101.63	104.86	108.62	107.07	103.52	104.61	106.96	106.39	109.49	107.37	107.73	105
105.52	105.88	102.48	108.43	105.61	104.94	109.24	107.03	106.55	106.43	106.71	108.19	106.14	104.98	105.23	109.42	105.52	106.62	102.45	105.77	108.14	107.5	105.73	107.22	106.36	102.37	105.69	110.3	105.09	105.88	106.84	108.32	103.68	106.15	106.21	109.89	107.84	105.32	108.94	107.03	105.72	106.23	103.84	106.19	106.48	108.1	106.43	104.76	106.29	104.76
105.08	101.38	105.91	101.53	102.86	104.85	98.358	107.82	104.4	107.45	102.29	104.62	108.92	111.5	108.01	108.67	105	109.85	104.76	107.82	103.65	108.42	103.63	102.37	104.34	99.546	106.09	106.46	108.46	101.56	107.69	104.37	103.73	106.75	106.66	104.73	104.72	108.28	106.07	109.84	105.66	107.94	107.16	105.8	109.78	106.98	106.46	106.3	103.54	110.53
98.796	98.79	102.87	99.967	98.128	98.895	98.1	99.304	97.562	96.048	99.931	98.347	96.853	100.29	99.732	99.805	99.14	100.08	100.6	99.629	97.365	97.259	98.653	98.904	95.883	94.932	96.854	95.448	94.557	100.6	97.191	102.95	100.21	98.357	95.904	101.76	96.492	95.661	96.703	97.815	99.541	99.432	96.143	99.41	94.041	99.939	95.072	102.99	97.819	100.05
105.25	106.87	106.99	107.84	107	104.9	104.85	106.98	106.77	106.83	103.94	100.31	102.48	108.24	109.62	110.68	102.25	107.28	108.22	108.81	105.57	105.38	104.83	100.73	104.6	105.14	106.11	103.77	105.04	103.17	105.84	104.55	106.16	104.95	105.68	104.18	103.29	110.74	104.93	111.87	108.75	102.05	103.79	107.3	106.7	105.7	104.16	110.89	106.36	107.48
105.76	106.11	108.57	105.94	107.44	111.67	104.47	106.51	107.64	107.84	107.1	106.69	106.14	105.87	105.8	104.34	105.9	102.59	106.06	111.86	107.63	106.67	102.43	102.6	106.43	106.65	109.27	107.78	103.03	110.18	108.95	109.19	111.11	104.88	105.54	106.77	103.07	104.05	105.53	105.22	103.62	105.75	105.74	108.29	108.97	104.25	101.77	106.47	107.03	109.96
110.39	108.57	109.47	110.97	106.82	108.92	104.5	103.99	110.8	111.17	108.16	110.67	108.68	107.93	109.05	110.19	106.25	109.07	107.66	99.645	110.11	110.07	106.84	105.45	106.82	110.68	105.42	108.52	107.7	109.26	106.54	110.32	108.81	110.94	104.81	110.84	104.04	110.31	112.96	110.05	104.07	108.7	106.14	105.76	109.21	104.2	110.06	107.55	108.21	113.07
109.07	110.22	109.7	105.97	102.16	103.16	103.39	105.09	108.52	109.13	106.97	104.54	105.12	109.12	103.01	105.8	107.14	109.04	112.28	106.78	102.83	105.65	109.65	106.03	105.8	105.49	106.87	112.19	103.78	106.56	109.25	105.96	101	104.05	106.89	112.67	107.14	107.58	101	108.08	107.43	103.58	106.02	104.91	108.68	109.97	109.84	104.29	104.92	104.61
106.94	109.18	102.87	105.84	103.96	105.34	107.39	107.53	106.77	106.19	101.44	103.28	102.47	106.07	102.59	103.79	105.32	101.92	105.69	106.6	103.17	107.54	100.6	101.99	104.4	104.95	107.59	104.9	107.46	104.02	109.75	106.44	105.53	106.3	105.22	107.14	106.53	101.2	111.4	103.09	110.27	103.64	104.44	105.87	110.67	106.03	104.51	105.08	106.43	105.05
106.57	107.22	108.49	109.6	109.9	105.71	107.64	108.45	110.63	107.82	115.31	109.38	107.66	103.58	111.11	111.02	104.59	108.28	107.96	110.37	109.16	105.82	107.02	107.7	104.18	106.35	109.34	105.06	108.15	106.22	109.67	105.48	107.32	105.21	108.24	107.88	105.31	107.89	108.23	104.9	109.65	107.66	104.19	108.01	105.84	106.19	103.21	102.93	109.74	109.89
106.25	113.45	110.78	108.25	108.56	106.32	102.68	111.68	112.16	107.08	106.51	110.67	109.02	106.32	104.91	103.86	102.03	112.66	107.2	103.36	108.32	110.87	107.12	105.64	107.39	109.89	105.13	108.24	110.47	111.86	106.99	106.5	104.35	106.63	110.29	111.41	105.26	106.45	104.21	112.93	110.72	106.26	109.25	105.28	111.64	108.1	106.12	108.74	106.57	107.37
106.61	106.75	105.85	108.03	104.59	107.26	111.47	108.45	107.5	105.18	105	108.55	109.86	106.6	105.98	109.07	104.11	110.09	111.59	106.76	107.68	108.53	110.21	108.2	105.66	103.08	112.98	109.47	105.71	106.91	112.97	106.77	110.86	113.77	110.62	102.96	113.4	107.39	105.61	103.86	110.26	106.84	109.41	110.73	106.07	109.93	111.3	106.92	109.04	106.55
105.07	105.83	109.41	108.29	107	107.5	106.09	109.06	106.94	109.65	106.03	107.86	110.61	110.34	110.13	109.47	113.57	102.18	108.93	110.68	108.8	107.3	107.13	111.73	106.61	110.31	106.45	111.34	105.32	107.98	107.43	109.54	106.63	109.03	107.79	114.17	112.99	109.22	108.93	103.88	108.3	111.96	110.05	109.3	107.24	105.83	112.53	107.79	113.1	111.51
99.677	100.22	97.709	97.28	99.814	99.608	98.91	99.155	100.49	98.085	100.2	95.895	99.534	99.196	98.454	99.654	100.08	100.73	96.989	95.575	98.166	99.974	101.69	95.982	95.111	96.838	100.65	98.36	97.098	97.2	98.608	97.558	96.806	95.576	101.57	100.73	102.71	100.89	96.596	100.55	95.974	100.34	99.923	100.74	100.13	97.303	96.598	97.879	101.66	99.704
101.46	100.72	103.97	98.457	98.964	96.412	101.16	99.68	99.707	103.6	103.17	96.47	99.534	98.646	102.34	97.324	98.768	99.879	98.312	98.164	96.528	101.49	99.417	100.24	97.369	102.64	102.17	97.893	99.053	99.03	102.45	104.83	98.84	99.068	104.26	105.96	94.591	96.421	102.17	101.3	99.482	100.2	99.78	102.13	101.1	101.11	101.42	97.534	103.78	97.1
103.56	102.83	105.33	105.25	105.05	105.79	102.04	103.43	108.2	105.78	110.09	108.09	107.3	110.12	110.28	106.22	105.62	105.02	103.78	110.98	106.15	105.8	103.79	106.32	104.98	102.27	108.69	103.91	105.08	106.42	106.61	108.67	103.54	111.29	103.75	101.55	105.36	105.38	109.09	107.91	104.24	106.48	106.72	101.82	106.55	108.28	106.71	107.09	108.36	106.27
108.18	108.53	107.86	109.73	103.82	111.38	110.26	112.01	108.83	108.12	105.49	103.86	112.16	103.88	105.36	110.74	108.91	111.23	108.65	112.65	109	107.51	111.25	108.28	107.61	110.09	107.24	106.89	109.77	108.12	107.97	108.17	106.95	112.78	107.38	107.53	109.96	109.47	106.61	108.21	112.31	107.46	108.44	111.51	109.26	108.07	110.96	107.55	109.52	109.49
113.8	111.96	111.62	113.88	106.85	107.77	107.8	109.67	109.05	108.22	111.18	112.84	110.1	113.11	112.63	112.98	108.66	107.21	109.33	108.95	111.54	109.73	111.73	109.89	114.65	111.25	114.22	109.6	110.43	109.49	106.76	110.68	112.48	104.07	113.27	107.61	116.41	112.35	107.2	107.68	112.06	111.13	107.81	105.63	103.54	109.72	104.5	107.84	112.78	108.51
103.78	108.64	103.35	105.68	107.02	113.23	106.11	108.47	111.29	107.45	100.15	107.96	107.71	109	108.81	104.32	105.19	108.14	105.24	108.68	105.03	107.3	109.07	112.41	105.51	106.27	108.94	103.36	105.81	108.58	106.77	105.98	107.04	105.86	105.43	106.42	106.19	103.69	105.99	103.89	105.49	109.28	106.11	108.15	105.1	107.04	107.68	108.11	103.25	103.42
102.41	101.28	105.98	108.53	109.17	108.67	102.7	107.3	104.79	105.86	106.68	105.41	103.34	108.41	108.45	103.4	107.45	106.69	108.46	106.57	107.87	103.9	102.49	106.83	102.71	105.52	105.01	105.36	103.12	103.35	104.53	106.28	107.31	104.1	101.35	103.33	104.3	110.04	109.92	107.45	106.1	106.23	104.47	106.06	103.6	106.66	109.97	106.37	100.73	109.12
106.8	107.94	107.4	108.57	107.67	104.28	107.73	106.18	107.03	103.25	106.79	104.39	108.51	109.33	105.64	103.3	105.9	106.4	103.86	107.76	108.76	103.92	105.83	107.89	108.17	103.9	106.69	98.282	108.41	105.09	102.03	104.19	106.13	104.37	105.61	107.97	106.38	105.5	108.51	103.08	103.35	110.69	106.88	102.45	103.96	107.49	104.45	106.56	106.19	103.65
101.43	97.42	96.58	100.49	97.95	103.18	105.39	103.96	94.659	97.872	103.25	98.199	102.33	100.95	100.41	99.471	100.89	100.14	101.48	101.09	98.191	97.929	102.12	99.977	101.92	99.76	101.44	101.45	97.445	101.67	102.28	103.34	101.47	105.96	101.99	101.66	97.066	99.235	99.428	102.77	103.99	101.42	103.24	102.62	99.858	100.01	98.333	99.24	96.756	96.655
107.28	102.8	103.82	107.5	101.29	101.33	105.43	107.03	102.97	103.78	100.58	108.05	98.237	98.448	101.79	104.76	103.6	103.84	100.53	104.07	100.46	106.02	103.15	104.93	101.57	104	102.4	103.12	102.67	108.27	97.133	102.8	103.42	100.97	97.986	99.107	99.608	103.02	103.94	99.345	104.94	105.48	103.22	103.85	98.391	105.31	101.49	103.8	105.39	105.42
113.61	111.33	108.45	111.1	110.72	108.99	117.57	113.06	109.12	105.39	105.37	108.36	113.63	112.22	113.19	108.37	111.69	111.98	115.88	110.63	108.22	109.22	109.43	111.03	113.07	110.71	109.02	112.22	111.47	110.06	113.91	113.57	112.69	113.02	105.91	110.92	109.05	109.58	112.67	112.17	107.92	111.66	113.01	110.6	110.53	110.69	112.01	112.22	105.93	111.26
106.18	103.85	107.26	103.36	108.84	108.34	103.47	108.62	105.95	107.46	103.52	106.35	103.93	105.69	99.711	109.88	101.05	102.82	104.66	104.05	103.92	104.67	102.31	105.73	100.28	102.92	103.69	106.55	105.36	106.88	106.54	104.43	107.87	107.96	106.34	104.31	108.81	105.79	108.84	106.33	108.18	103.77	102.57	108.55	106.11	109.18	101.74	103.04	107.05	110.92
105.99	100.72	103.51	104.57	103.16	105.36	104.99	106.25	106.6	103.79	101.03	104.89	102.31	110.46	107.82	102.36	113.32	101.53	101.94	102.84	109.37	107.76	105.89	105.26	108.87	102.5	102.86	108.69	107.87	106.41	105.29	105	111.25	103.39	106.72	107.77	104.87	105	101.31	102.77	109.34	107.74	107.72	106.41	104.88	106.84	99.176	108.99	107.24	103.92
108.2	102.68	110.97	112.71	110.29	106.98	107.17	111.59	105.17	108.56	108.77	112.15	108.05	107.7	108.14	107.25	109.51	107.4	106.15	107.65	109.59	109.77	106.62	111.85	109.05	106.24	104.49	107.37	108.07	111.61	108.87	105.54	106.4	107.97	104.92	109.75	108.71	109.26	110.33	108.26	108.14	104.07	108.58	112.74	100.69	107.91	113.23	108.98	108.74	107.39
95.249	96.573	101.37	95.583	97.141	100.05	101.49	101.49	104.29	100.03	98.877	98.935	99.191	97.038	96.234	100.7	96.312	102.38	101.41	101.09	103.48	95.302	96.344	98.863	97.61	98.068	99.969	102.69	99.743	99.29	97.685	99.63	100.55	99.389	101.28	96.451	101.67	100.19	101.17	102.36	102.61	98.899	97.566	98.664	101.89	99.174	101.68	101.1	102.87	104.44
107.81	109.92	106.29	110.92	101.68	108.3	107.15	103.52	108.99	107.39	106.91	106.57	108.35	104.77	107.08	108.55	104.08	109.27	105.99	102.58	104.17	107.54	109.1	106.72	105.65	98.613	109.43	106.84	108.66	105.06	108.63	106.55	109.73	109.17	107.27	106.01	106.76	104.28	106.81	106.04	106.91	103.52	107.88	108.19	106.16	110.32	101.22	105.72	106	104.68
105.44	107.07	106.5	106.76	100.17	101.37	106.75	102.16	106.39	111.17	105.81	101.71	106.12	106.87	108.11	108.36	105.25	108.12	104.64	110.64	105.12	107.89	103.68	104.51	104.27	101.8	106.16	102.92	105.23	107.7	106.89	102.43	106.81	104.93	106.26	104.65	106.8	104	105.05	105.97	108.63	108.49	108.21	104.48	102.2	110.28	105.31	104.03	102.77	104.45
107.38	106.51	109.2	108.5	100.83	106.48	103.94	104.49	105.02	110.39	104.61	103.79	104.6	103.79	104.57	103.53	106.24	108.09	108.53	109.21	109.16	103.04	107.56	103.65	105.03	107.82	104.72	106.91	106	106.57	102.71	104.56	106.51	103.63	110.14	106.01	105.44	103.38	107.17	103.51	109.94	108.02	105.2	105.65	107.43	106.31	104.32	107.85	106.52	106.2
94.554	98.851	97.43	97.524	95.851	99.972	93.997	96.905	98.684	98.766	98.034	95.399	99.393	98.207	93.641	97.711	99.676	101.3	99.569	99.829	100.57	97.324	94.242	98.984	99.919	95.237	95.831	100.33	95.891	98.118	96.492	98.379	98.833	96.202	98.622	97.769	95.61	97.992	95.044	99.436	97.139	97.482	103.89	97.536	100.07	99.74	102.45	99.06	94.51	93.505
100.31	100.09	97.3	104.27	97.922	102	102.61	96.611	101.63	100.29	98.977	97.312	99.155	101.69	97.546	97.778	100.69	100.83	103.06	102.38	97.32	102.68	100.85	99.909	101.21	102.8	99.046	101.85	97.41	104.51	97.377	103.09	99.737	100.42	99.633	101.47	102.92	97.078	105.06	95.735	99.999	96.304	99.005	98.387	99.884	101.55	101.4	98.461	100.09	100.83
105.15	110.47	109	109.75	115.41	106.67	111.57	108.43	107.8	112.33	106.56	105.11	106	108.12	110.31	109.07	107.85	112.41	106.56	105.45	112.1	111.11	109.09	109.3	110.44	116.26	106.87	113.04	108.31	104.02	112.53	110.79	110.33	110.69	113.14	106.12	108.26	108.69	106.47	109.19	105.68	108.32	105.12	111.26	107.19	105.81	108.23	111.2	108.05	107.74
102.41	97.615	99.255	102.21	105.69	101.05	104.49	98.964	99.66	103.78	99.297	102.36	101.81	100.81	96.726	104.71	100.84	94.576	101.44	98.368	102.25	101.52	102.86	101.86	105.88	101.75	98.121	102.02	97.354	99.352	98.494	102.44	98.202	102.57	102.05	96.095	99.67	98.911	97.444	100.93	99.328	101.01	102.45	100.32	100.15	100.03	102	103.92	104.35	101.32
91.812	97.485	99.839	98.766	98.707	97.967	95.563	100.44	98.317	101.61	98.569	96.861	94.198	99.876	99.46	99.715	98.234	98.161	99.29	96.548	97.794	98.966	97.875	92.658	99.037	100.55	104.55	96.882	95.162	99.614	100.5	97.208	99.172	98.503	100.6	93.089	98.927	99.172	97.849	99.54	96.529	98.453	98.671	98.173	98.153	95.111	103.16	100.14	100.9	96.358
113	114.92	112.48	111.95	109.51	109.65	112.36	110.83	112.84	108.54	109.74	110.47	107.05	110.57	112.38	108.78	109.93	112.05	106.2	108.44	112.48	108.14	109.25	107.2	113	108.73	113.94	110.98	112.56	108.97	111.12	112.94	107.01	111.42	105.53	113.76	113.88	111.31	111.12	110.24	106.77	109.44	111.98	106.21	110.83	109.62	109.53	111.79	110.49	110.1
106.3	104.38	109.07	106.22	107.92	108.11	105.45	109.21	108.81	109.34	106.89	102.36	109.9	106.9	104.8	110.56	105	108.89	104.81	107.1	109.02	109.14	106.05	108.65	107.33	111.56	110.37	106.27	105.95	111.82	109.28	111.14	109.22	109.79	108.21	108.54	104.87	105.55	107.5	110.76	104.53	106.25	103.75	105.71	109.98	105.39	110.23	109.73	106.69	107.35
106.02	112.94	107.78	101.56	106.51	112.56	109.96	111.01	108.98	108.87	107.35	111.75	108.32	110.04	106.88	108.41	104.57	110.2	108.13	108.92	108.5	106.17	107.62	105.75	106.9	109.32	105.94	108.38	109.61	107.1	106.45	111.33	107.94	109.1	109.12	112.3	105.94	104.13	105.02	105.77	103.91	106.94	104.4	107.9	106.82	109.94	107.23	107.83	104.07	109.3
107.5	110.07	102.23	106.79	106.9	109.58	111.09	106.34	108.72	107.28	109.26	107.66	107.73	110.08	107.75	107.88	108.99	107.96	106.26	106.73	108.53	106.42	109.79	109.04	110	105.56	111.62	106.25	107.28	106.65	109.07	110.94	112.2	104.51	107.72	102.43	107.4	112.22	106.97	109.95	105.77	108.14	108.39	105.03	105.38	105.42	106.38	107.54	112.6	107.14
105.09	107.12	102.23	106.25	105.82	103.27	106.65	105.02	105.06	104.23	106.16	100.84	105.84	107.62	103.31	107.78	104.14	105.13	105.54	104.62	107.62	105.95	101.94	104.11	103.72	105.06	110.1	105.95	100.43	100.88	105.45	103.56	106.75	101.67	107.61	99.125	105.92	105.61	105.53	104.3	106.23	102.67	108.64	104.16	105.65	106.26	98.938	103.85	105.97	105.85
103.41	105.35	108.08	102.31	108.92	106.93	107.72	105.46	107.28	104.86	111.94	102.76	103.78	103.93	105.68	107.71	99.974	105.61	105.87	104.61	105.68	108.03	109.28	100.22	106.67	108.78	102.36	102.85	107.07	102.18	106.61	106.06	105.22	113.9	104.73	105.35	105.5	103.35	110.88	107.86	103.9	104.7	105.09	102.28	105.49	105.09	110.3	102.38	107.19	105.26
105.2	104.26	103.5	103.34	105.69	110.12	103.17	111.02	112.35	104.84	102.97	107.72	108.41	104.45	110.53	102.14	108.86	108.28	104.91	105.71	102.59	109.13	105.77	106.86	103.29	102.71	109.84	110.05	108.09	105.24	104.09	105.89	106.56	107.45	101.68	109.63	104.07	107.79	106.51	106.47	108.68	102.45	101.52	106.12	108.82	105.18	102.39	102.49	102.8	108.49
106.03	107.88	108.41	108.59	106.28	110.12	109.69	107.35	104.96	104.2	106.4	109.23	109.21	109.32	108.2	104.32	103.79	109.26	105.92	103	110.29	107.95	106.86	106.51	108.26	107.2	108.79	112.69	111.19	107.17	104.65	110.58	109.46	106.52	109.88	109.36	107.53	110.75	110.9	106.64	107.63	108.81	106.53	106.71	110.74	111.03	102.81	104.4	103.45	105.37
111.5	108.54	107.65	107.44	104.22	105.77	114.02	110.87	109.33	110.73	107.72	107.29	108.87	103.69	102.94	109.16	105.9	105.21	104.27	108.37	105.01	107.14	106.46	108.32	107.54	109.66	108.26	105.3	109.3	109.21	109.13	111.08	106.94	110.32	111.34	110.04	107.77	108.06	106.92	109.57	108.15	107.04	106.83	113.35	106.96	105.2	110.25	109.91	109.81	110.24
97.575	105.13	107.99	106.05	103.14	105.57	103.18	105.76	108.6	107.73	104.99	108.44	113.34	100.75	107.45	105.13	102.12	102.66	108.61	111.62	106.52	105.59	105.22	103.64	106.03	106.85	107.42	102.55	109.74	106.63	105.09	106.5	107.93	106.5	107.65	106.2	105.66	109.36	103.53	110.05	112.75	106.48	106.55	104.09	111.31	105.86	110.84	107.76	103.58	110.02
110.34	107.5	108.28	107.74	109.72	109.58	104.48	105.34	104.35	107.74	109.39	108.55	108.95	110.03	108.16	107.55	105.8	104.44	105.12	104.52	105.17	105.18	110.69	104.42	107.67	110.16	111.98	104.29	103.48	110.42	108.62	111.56	110.15	105.5	107.64	109.76	107.58	109.64	113.21	104.03	107.77	114.24	106.48	109.42	113.12	103.21	111.5	108.72	108.44	110.33
108.81	107.63	105.81	106.41	109.84	106.08	107.91	104.58	103.38	107.59	106.11	107.29	105.8	103.72	109.08	108.87	105.27	103.39	105.21	103.16	107.56	107.77	101.48	105.05	107.63	105.72	107.39	106	107.8	107.98	104.97	106.66	104.32	111.31	108.31	109.77	105.04	103.35	107.25	106.37	104.54	107.92	109.34	107.88	103.89	104.37	111.27	109.77	104.14	102.9
112.95	106.31	102.79	110.35	105.37	104.93	105.68	107.27	107.26	110.1	105.6	106.12	105.51	101.55	106.42	109.77	106.2	105.52	105.37	109.03	109.57	109.35	104.92	104.83	102.21	105.19	109.75	104.36	108.21	105.8	104.62	108.79	106.01	109.65	108.27	107.9	105.99	105.15	107.44	107.43	106.45	109.13	109.28	108.75	110.97	109.51	108.52	105.1	107.43	104.09
107.16	105.13	106.66	108.75	105.8	105.74	109.93	107.3	106.32	107.95	106.18	109.1	106.59	109.02	108.58	108.4	106.02	108.82	109.11	107.97	109.34	109.8	105.99	107.3	109.64	104.47	106.89	111.44	106.58	110.15	108.28	108.28	106.86	107.61	111.01	111.59	107.66	107.53	108.31	107.54	107.37	106.28	103.94	109.76	107.22	109.56	106.63	105.88	107.27	108.62
103.33	108.3	103.74	109.28	104.72	105.33	106.1	101.43	110	106.03	108.13	107.93	110.29	108.5	103.91	107.07	102.95	103.71	104.25	101.53	106.55	107.46	104.78	107.43	107.76	108.37	105.31	102.95	106.13	107.77	108.26	105.53	104.32	106.61	101.45	103.94	104.05	104.6	101.39	108.58	104.46	105.68	106.31	104.07	104.9	110.12	102.58	110.22	109.4	105.76
108.66	107.05	105.09	106.33	106.59	104.02	105.44	106.56	109.45	102.42	102.84	104.19	106	103.38	103.24	103.44	104.54	108.27	107.47	107.61	109.21	107.16	106.17	105.8	108.19	108.43	103.6	107.21	103.63	103.16	105.36	105.75	108.88	104.26	106.1	109.56	111.99	104.02	106.64	104.07	109.39	107.05	107.32	103.23	101.65	104.32	106.65	104.35	108.36	104.4
104.46	101.99	102.58	107.31	103.09	107.51	103.25	104.27	102.53	105.76	105.51	106.23	107.62	108.42	108.11	104.37	104.86	101.52	107.99	103.3	107.67	108.23	102.15	108.47	101.98	105.28	106.19	100.94	104.26	109.66	104.91	102.73	106.18	107.8	105.13	108.58	107.84	105.57	104.4	107.13	102.62	101.59	105.92	104.42	109.99	104.06	106.22	110.26	102.83	103.52
95.133	98.311	95.948	96.384	94.615	97.623	102.76	98.328	96.931	97.138	97.757	97.228	100.13	94.98	99.08	99.689	101.26	100.27	97.931	97.839	96.738	99.282	102.08	98.335	95.816	94.983	94.122	102.4	101.65	100.38	96.917	98.436	96.486	96.278	102.07	96.166	98.905	102.55	99.573	98.567	100.28	101.07	98.942	100.29	95.374	95.193	99.53	97.549	96.862	96.92
112.37	109.92	114.17	110.85	108.28	108.89	109.12	113.05	110.23	110.82	107.18	104.12	105.48	106.62	111.24	113.93	109.49	111.99	110.93	112.02	117.33	106.79	108.64	111.67	115.1	110.63	108.19	108.51	109.25	110.73	105.92	110.24	109.88	110.04	112.83	111.05	110.78	109.33	107.48	109.12	113.31	108.57	112.04	111.59	109.36	112.14	111.21	112.05	108.08	114.21
96.597	103.05	95.532	96.315	95.266	101.5	102.98	100.62	100.1	95.288	95.84	102.87	98.402	100.73	95.08	99.727	97.855	100.31	101.02	97.501	102.15	98.287	98.622	96.766	95.765	98.32	94.531	100.32	96.239	100.38	100.82	96.64	92.263	98.742	94.958	99.324	96.436	94.447	102.98	98.294	98.716	91.572	97.332	99.019	99.55	98.146	96.131	98.093	96.773	96.147
105.44	103.01	104.34	105.3	104.14	102.86	107.92	102.31	104.8	105.55	104.52	105.59	105.92	104.33	109.34	103.91	103.73	108.61	106.41	103.97	100.88	109.74	104.97	102.9	103.83	106.45	107.47	103.69	105.57	103.46	104.94	109.5	101.67	103.72	104.79	109.09	107.81	102.81	106.07	102.45	110.2	107.24	102.94	105.08	111.68	102.83	103.8	106.45	106.94	101.01
113.29	106.24	110.14	103.37	108.37	107.98	110.42	103.46	109.91	108.15	107.19	108.73	106.59	106.66	104.39	109.27	106.47	108.68	105.74	107.72	110.47	110.66	104.03	111.9	101.94	110.19	111.85	110.74	110.08	108.41	112.57	109.92	107.42	107.84	110.18	109.81	104.06	107.14	108.12	111.44	111.5	110.59	108.39	108.55	114.24	107.67	107.52	109.27	105.88	106
107.55	109.02	110.42	108.6	109.53	109.5	102.2	104.17	102.58	110.06	108.37	105.87	105.54	107.31	103.2	107.59	107.5	103.73	108.14	104.84	107.14	106.09	103.58	107.57	104.85	106.11	106.74	105.91	105.06	108.67	108.34	104.95	110.42	112.8	102.97	106.49	105.78	108.8	110.24	105.4	108.56	108.04	104.63	105.17	104.07	101.09	104.66	107.55	106.83	108.93
103.74	107.09	108.81	105.97	105.37	105.61	108.71	106.06	104.15	111.38	106.04	104.14	107.78	105.39	107.72	101.21	106.35	105.15	101.6	105.92	100.11	107.01	110.66	106.2	104.12	107.03	102.8	103.59	105.27	109.91	105.75	104.26	106.2	100.41	103.45	104.75	107.65	105.57	102.44	105.03	106.84	105.27	102.77	107.71	106.76	102.65	108.33	105.75	104.69	110.2
103.75	103.77	104.82	103	105.25	111.27	103.94	101.15	106.62	100.46	104.64	102.63	101.21	106.65	103.35	107.93	108.99	106.26	104.82	105.64	104.57	104.35	103.87	107.29	102.49	107.78	106	106.82	105.96	108.49	106.28	103.05	109.45	109.01	108.57	106.39	106.48	105.41	104.87	103.51	106.86	102.89	105.51	110.53	101.26	103.46	107	107.91	104.03	109.35
105.99	107.75	105.26	110.86	110.35	109.99	112.38	107.98	109.68	107.09	109.34	108.66	106.36	107.49	105.1	102.82	107.05	112.24	109.97	104.79	106.95	105.9	110.94	105.83	103.89	111.11	109.89	108.37	111.2	109.89	106.06	110.09	107.99	107.18	105.64	109.54	109.16	107.84	108.1	106.75	108.13	110.39	104.38	108.11	109.8	110.98	105.94	106.89	109.29	110.62
107.1	106.56	108.41	107.66	104.96	105.9	109.08	108.76	106.39	106.17	109.35	105.23	109.18	109.83	108.55	112.38	108.64	107.44	108.29	108.82	105.9	112.31	111.01	110.52	109.57	112.91	108.97	113.67	110.9	108.66	109.81	109.19	108.25	106.2	108.14	111.34	111.8	107.35	106.17	107.74	115.01	107.01	109.04	110.03	107.45	102.89	110.55	107.5	112.96	108.25
102.33	103.88	106.07	105.8	105.28	108.48	104.46	107.96	104.53	105.21	107.1	108.82	102.66	103.66	108.61	108.19	107.19	103.48	105.89	107.39	108.84	109.62	105.39	107.03	105.67	105.99	105.95	107.57	110.55	105.51	106.54	108.78	107.17	106.7	107.81	108.26	105.43	108	105.05	105.25	101.65	105.44	105.11	107.19	102.79	102.59	108.79	104.39	102.14	108.26
106.19	108.75	108.15	102.31	104.02	103.64	112.49	109.34	111.05	109.71	107.53	107.76	108.74	108.35	107.11	109.53	107.42	109.76	108.42	110.69	99.72	110.44	108.41	104.39	107.44	109.9	107.7	107.29	108.64	107.64	112.53	110.85	101.03	108.07	111.39	105.55	107.93	108.5	110.84	104.57	107.56	111.77	109.7	108.41	104.5	109.22	107.03	106.78	103.99	104.89
105.6	108.32	104.96	106.27	108.09	108.83	105.25	106.12	104.48	101.64	104.39	109.72	106.28	105.16	107.12	98.846	105.13	103.26	102.03	105.77	105.79	108.21	104.06	108.17	104.61	104.19	103.88	105.9	103.54	103.55	102.82	100.2	109.89	105.13	108.13	102.66	105.28	105.22	106.26	104.15	106.73	104.79	108.9	106.25	103.69	105.29	105.02	101.89	106.55	102.05
98.316	99.683	97.972	97.275	101.93	95.81	100.35	97.38	99.54	97.453	95.691	98.337	101.65	99.061	99.056	97.136	96.179	94.064	103.12	98.737	98.913	101.93	100.41	98.279	100.38	102.06	96.058	97.872	99.914	96.315	101.97	99.445	99.776	99.691	95.142	101.25	94.226	102.05	101.16	96.444	98.957	99.624	97.522	95.872	95.626	97.386	98.055	99.397	95.806	103.67
110.15	103.17	107.78	105.43	106.35	104.75	105.07	101.83	106.13	103.16	106.82	102.79	109.16	104.13	110.3	105.97	104.67	101.54	106.91	104.72	109.08	111.09	105.24	104.02	103.39	105.38	109.58	104.8	107.32	106.53	107.83	106.11	105.61	100.37	107.52	106.34	104.39	105.43	106.33	103.72	107.07	107.32	103.19	107.43	106.91	101.55	101.78	102.37	99.967	107.15
107.91	112.14	105.71	107.33	106.35	105.67	107.33	104.27	111.19	105.53	105.19	106.32	108.96	107.28	103.33	104.04	103.69	105.88	107.5	108.8	102.57	103.28	104	107.68	104.61	105.84	111.2	104.69	105.23	106.11	107.45	106.17	104.09	109.07	103.71	102.94	102.71	107.98	107.62	106.43	105.26	107.47	103.44	108.06	108.49	105.73	101.45	102.58	103.52	111.39
96.766	95.184	98.794	102.36	101.09	102.32	93.975	93.569	100.41	97.763	99.93	99.852	103.61	96.974	96.219	96.178	94.887	96.361	100.98	96.612	100.78	95.757	100.18	100.16	98.533	96.148	98.755	99.038	98.241	95.993	103.11	96.001	97.865	95.444	101.7	95.455	95.577	97.931	97.18	97.494	101.18	94.614	100.24	96.458	93.838	95.74	91.63	100.98	97.498	92.308
105.6	102.3	105.63	101.57	107.83	104.36	104.84	105.99	103.4	104.11	105.23	106.74	104.81	111.14	105.58	105.69	106.56	103.17	107.6	107.35	108.63	106.26	104.09	107.38	108.3	104.79	107.81	103.54	111.4	104.15	108.27	107.58	103.17	107.39	105.16	104.81	103.27	111.17	104.76	105.58	106.57	104.7	106.23	102.57	105.54	107.2	107.99	107.83	107.35	102.49
96.699	98.861	96.513	96.375	100.96	98.895	99.368	96.065	96.976	95.756	101	96.445	101.85	93.958	95.153	97.492	100.71	96.442	103.02	101.53	94.824	97.731	96.595	98.458	99.815	96.65	100.9	98.897	97.676	100.71	92.586	99.625	96.428	96.275	101.15	96.639	97.294	98.116	104.64	98.443	97.233	94.962	96.683	100.11	101.08	97.194	98.36	97.749	94.795	97.394
102.25	102.21	102.15	103.46	107.1	100.6	104.1	99.84	104.43	103.15	101.62	102.93	105.06	104.74	103.38	105.14	105.94	103.92	109.27	108.85	108.53	102.53	107.13	103.79	105.44	108.95	108.82	105.63	105.2	101.46	104.42	103.38	102.25	106.36	101.15	100.65	101.36	103.23	104.46	109.04	102.25	102.76	105.03	102.14	103.81	107.72	103.19	103.9	104.29	101.75
107.12	108.11	109.31	109.53	112.99	108.73	108.21	108.74	110.55	111.07	108.5	106.61	111.04	103.04	111.45	105.89	106.57	107.13	108.73	104.97	108.48	105.09	107.45	107.11	109.64	107.64	108.74	106.46	109.28	108.07	105.58	108.06	105.76	107.79	107.42	107.23	107.72	112.64	105.51	108.03	109.69	108.85	111.77	101.09	111.78	112.26	106.25	109.7	105.21	112.61
107.39	105.57	107.98	106.97	109.81	105.04	104.96	109.59	107.36	107.12	107.01	106.6	109.26	107.91	107.4	107.24	106.84	107.69	108.44	107.95	104.74	105.22	100.99	104.21	103.63	104.75	108.56	106.47	106.95	105.66	105.7	106.18	106.38	106.58	113.75	108.41	104.82	107.37	104.78	103.99	103.64	104.52	102.24	103.41	100.03	104.1	106.01	103.77	105.74	107.57
101.97	96.606	99.573	90.932	100.66	99.525	103.14	97.33	98.548	98.703	95.397	95.261	97.394	95.746	100.29	97.152	93.371	96.54	96.484	100.07	102.88	98.106	95.418	96.367	94.049	96.647	97.522	101.81	103.49	93.202	98.822	94.733	97.273	95.479	99.566	94.418	99.426	100.21	102.63	96.391	96.966	96.016	100.5	93.799	100.97	95.822	98.872	96.859	98.87	100.49
106	106.06	102.61	110.66	104.62	103.24	108.46	102.01	102.02	107.86	108.86	110.09	111.25	105.48	106.69	103.48	104.85	102.65	102.55	108.17	109.4	106.79	108.38	109.39	108.66	104.22	105.75	109.35	106.75	108.59	105.91	107.8	108.38	103.48	108.05	106.76	108.49	104.19	106.1	105.03	105.47	109.25	111.2	108.56	107.47	110.25	104.81	102.83	105.37	104.39
104.38	108.21	108.07	110.59	107.71	109.31	101.59	102.48	111.81	105.29	106.13	109.36	107.07	106.11	103.84	105.41	108.06	104.07	104.64	101.19	106.46	110.09	106.88	108.62	106.46	105.29	104.67	105.65	105.21	100	106.51	102.67	104.9	105.35	109.31	106.17	104.99	105.35	101.73	107.81	108.25	106.11	100.95	106.42	104.38	104.65	103.62	106.45	102.41	107.51
105.32	106.46	105.29	102.3	102.76	105.35	105.41	102.99	104.22	105.7	104.33	105.21	104.92	101.56	102.59	103.95	103.01	106.38	106.96	104.14	102.97	103.64	104.36	104.64	108.3	104.97	105.18	106.83	105.77	106.68	103.73	104.48	106.75	103.06	107.48	105.57	105.55	107.88	104.54	103.2	103.44	102.32	105.79	105.9	105.45	107.17	101.91	106.96	103.13	105.1
104.94	105.33	110.68	109.62	104.76	105.25	108.68	109.87	105.69	104.93	109.09	112.16	106.57	110.73	103.88	106.82	111.73	106.19	104.67	104.42	103.95	109.39	106.55	104.45	105.08	102.93	108.18	106.42	112.7	103.63	111.16	107.49	112.8	108.86	105.49	107.86	106.67	107.39	104.92	109.62	108.51	104.86	107.36	109.26	106.07	102.94	106.63	103.9	107.36	104.38
109.75	109.55	107.71	103.56	105.5	103.17	109.49	107.08	106.31	111.49	109.58	105.6	107.86	109.69	106.54	107.16	109.87	109.15	109.48	105.63	108.31	108.95	105.48	103.66	105.94	108.74	106.84	104.95	109.69	107.74	108.95	105.94	108.55	111.19	105.62	107.01	105.23	103.88	106.92	110.94	112.7	111.76	109.67	110.78	103.37	109.17	111.23	109.36	107.94	107.71
107.11	106.42	104.02	106.7	104.67	106.67	106.94	107.62	109.44	108.68	112.17	108.7	108.98	107.39	108.06	105.69	107.17	107	105.47	106.02	104.92	103.53	106.07	105.92	97.601	105.54	111.17	107.52	105.65	101.68	108.11	104.69	103.85	107.32	103.64	109.58	104.8	106.67	108.48	108.24	106.5	106.79	100.35	105.61	106.69	107.04	103.88	107.07	101.43	108.16
107.32	107.63	112.76	110.81	110.23	111.24	109.35	112.01	111.8	102.86	111.27	110.1	108.61	111.25	107.48	116.68	107.26	109.47	110.01	105.22	104.93	106.66	110.48	111.09	107.48	109.1	109.92	108.29	112.11	107.61	108.16	112.28	106.6	106.35	107.51	110.11	110.04	106.39	109.47	105.21	107.87	110.51	109.39	109.95	108.8	108.71	105.78	106.76	110.38	104.04
102.43	100.78	101.48	103.99	96.903	103.37	95.606	95.173	103.84	101.27	98.001	103.35	99.559	100.33	100.41	102.13	100.89	99.201	104.28	99.12	98.728	103.11	100.49	98.734	99.099	103.43	99.5	99.452	99.631	98.09	104.57	101.38	96.834	101.02	99.413	101.86	102.07	102.32	101.7	99.727	102.21	106.31	99.65	99.265	101.57	103.48	99.84	98.185	103	104.47
108.11	108	107.12	107.41	105.32	109.59	109.11	108.13	105.6	103.72	105.22	107.47	102.58	104.96	104.05	108.14	109.74	106.32	110.17	109.66	104.97	112.05	104.08	107.54	104.13	108.42	105.4	101.74	101.03	103.25	105.92	104.02	110.62	103.33	105.28	106.19	109.88	105.3	108.37	106.88	106.58	106.36	105.79	103.57	107.35	104.91	105.87	104.94	108.2	106.75
92.263	98.234	96.622	102.4	101.53	94.556	95.37	95.015	99.282	96.199	96.964	100.75	99.932	99.279	96.07	101.62	95.6	98.538	100.58	93.854	104.37	94.732	98.173	100.74	97.043	99.249	98.803	97.381	96.929	101.49	102.58	97.178	98.873	100.15	94.738	97.467	98.113	97.072	100.11	101.55	94.855	99.665	99.334	97.496	95.821	97.481	100.2	99.661	96.021	97.314
103.52	109.77	109.75	107.65	114.31	105.71	105.24	104.47	103.74	106.9	109.06	105.87	111.94	107.71	107.75	112.75	108.34	109.5	105.81	109.85	105.4	110.93	115.25	106.34	107.46	112.76	107.9	107.15	108.42	113.49	109.49	109.45	108.02	106.5	108.39	107.46	106.91	106.91	106.1	108.31	108.55	110.64	108.31	107.96	108.99	114.48	104.14	108.43	108.22	110.85
111.24	104.54	109.13	107.26	108.22	107.61	106.28	106.47	111.64	111.02	102.88	109.86	108.74	110.44	107.92	108.29	106.56	107.88	110.65	107.06	109.35	108.84	108.51	109.06	105.02	110.71	107.19	108.53	109.17	110.23	110.4	109.35	109.48	107.79	107.28	105.2	105.65	113.14	108.74	113.11	109.07	109.67	111.02	107.2	108.13	111.5	105.2	107.11	108.93	107.16
105.95	109.27	105.35	109.49	110.97	109.95	110.92	106.57	108.23	111.63	106.8	109.52	109.11	109.75	108.83	106.79	106.52	112.07	105.1	109.29	106.63	107.61	108.05	107.26	101.66	109.04	105.18	108.27	103.65	107.4	107.5	108.19	104.54	109.5	107.51	107.18	110.93	106.95	103.36	105.92	109.69	105.82	112.12	104.12	109.53	105.86	102.94	112.57	109.75	109.95
112.14	112.62	105.78	106.04	108.62	107.5	105.84	108.6	107.52	105.5	106.97	105.01	109.35	108.96	109.61	109.95	107.52	112.11	108.87	105.37	108.78	110.31	109.1	108.6	106.12	108.12	104.78	105.63	110.13	108.85	105.89	109.82	107.68	105.86	107.06	104.85	109.5	106.94	109.21	107.61	109.06	107.94	107.3	106.48	106.69	108.78	111.32	110.24	105.42	107.82
97.011	98.162	99.218	98.562	97.734	100.16	96.459	96.372	97.863	95.847	94.142	98.678	96.353	93.994	95.808	102.24	99.132	100.98	103.56	104.56	98.722	96.89	100.86	96.517	95.509	95.439	97.186	101.81	95.82	93.527	98.463	101.91	98.736	97.834	98.097	97.65	97.49	97.397	97.96	99.644	100.8	98.226	98.792	98.936	94.24	99.324	96.558	97.446	97.086	100.41
108	107.52	107.41	104.91	104.75	108.55	106.05	109.01	109.4	112.85	107.45	106.53	106.81	107.34	108.75	104.21	109.44	105.37	110.53	108.49	112.34	106.76	111.52	112.2	106.49	108.41	110.55	103.83	110.75	110.08	105.38	107.89	108.81	111.4	108.96	106.32	109.02	104.61	111.75	110.12	103.73	103.36	108.16	109.64	107.57	106.7	107.17	108.3	111.72	108.29
108.61	110.81	108.06	107.67	110.93	108.97	105.79	109.89	105.3	108.34	107.63	109.25	113.48	109.03	106.6	105.77	107.98	104.94	112.25	109.55	109.68	108.89	106.43	105.31	106.24	106.09	105.77	108.42	108.65	109.63	106.59	107.22	105.16	106.01	109.02	111.48	105.43	109.01	110.02	110.45	109.21	110.06	109.69	112.27	101.54	111.32	111.25	108.06	105.26	107.36
102.02	101.19	101.37	99.011	100.41	103.46	99.816	98.768	102.07	102.03	98.797	98.394	99.103	102.65	101.82	101.35	101.58	100.5	100.3	97.368	96.122	103.64	100.15	97.21	104.75	99.175	102.19	98.802	99.227	95.061	100.48	99.608	98.936	98.106	99.689	103.27	103.07	102.98	102.44	96.666	101.83	97.119	101.96	101.64	101.98	102.43	99.711	101.5	97.84	102.08
107.95	106.17	107.39	109.78	109.63	109.15	105.8	111.5	108.63	105.47	103.66	109.66	111.27	108.08	103.55	109.61	113.03	108.31	108.83	108.97	107.54	107.97	108.63	110.96	110.82	107.31	110.16	106.66	110.33	112.99	104.47	109.74	109.09	106.17	108.33	113.92	111.5	105.3	108.26	108.5	106.56	110.23	104.07	111.22	106.86	104.66	107.78	111.65	109.65	107.98
95.15	99.4	100.17	100.59	98.528	100.17	95.981	100.85	100.42	98.162	97.274	96.472	97.531	98.1	91.909	97.803	97.933	100.62	93.928	97.335	97.773	95.319	97.219	101.05	98.869	97.721	96.789	96.794	101.05	99.58	93.373	99.15	96.16	99.716	95.83	96.329	97.019	96.11	92.397	100.09	100.04	97.188	98.506	101.04	102.2	96.963	99.466	97.29	97.936	102.3
99.575	105.25	99.184	100.02	107.02	100.53	99.357	103.21	95.859	99.817	101.38	99.985	102.09	100.16	102.88	100	97.5	102.29	99.922	99.238	103.7	98.347	101.13	102.74	98.977	105.02	107.06	98.308	105.31	101.07	99.92	106.42	102.44	99.612	100.73	103.07	98.46	101.6	102.64	97.826	105.38	100.57	100.58	95.147	101.3	96.462	100.33	101.39	99.85	102.84
105.16	104.66	102.93	108.79	107.88	107.88	106.45	107.58	110.37	105.27	110.42	103.58	102.24	110.03	106.43	109.21	107.03	106.49	104.9	107.58	105.53	104.38	108.62	106.19	105.59	104.9	104.66	103.15	103.72	110.17	101.77	102.97	107.86	109.07	104.22	109.64	104.81	104.62	108.46	107	107.07	108.16	102.49	109.1	104.58	107.05	105.41	106.13	113.25	100.42
96.519	98.633	96.509	98.619	99.234	98.212	97.81	100.47	97.682	99.46	95.614	100.03	102.72	100.65	99.443	98.066	102.78	96.717	98.093	94.827	100.57	95.228	98.354	98.672	100.6	89.528	102.6	96.185	101.11	97.829	99.056	99.756	94.973	95.514	98.158	92.585	97.524	95.928	100.57	95.3	99.046	94.447	101.17	98.977	98.834	95.444	104.32	100.57	97.473	98.674
109.89	108.51	104.15	107.1	111.98	106.98	106.78	105.28	105.83	106.74	102.65	104.83	109.16	108.73	103.72	105.81	104.67	107.87	104.09	103.2	104.32	112.34	104.63	108.22	105.2	103.02	104.99	108.27	107.31	104.76	104.65	106.45	108.21	107.11	106.37	106.96	105.04	110.31	106.68	101.91	104.04	107.59	106.99	106.01	107.43	108.68	110.01	107.25	108.05	104.86
104.07	109.18	102.1	103.81	104.54	106.05	104.15	106.55	105.67	107.54	103.63	107.09	100.22	103.63	107.72	109.65	107.65	101.76	105.21	99.83	107.35	105.25	109.12	109.49	103.28	104.22	104.68	105.24	106.91	104.32	103.56	104.52	104.03	107.57	102.62	100.57	106.7	105.02	104.42	103.88	106.63	100.84	102.83	107.45	109.48	106.79	103.04	108.1	104.94	106.13
105.68	105.66	108.95	103.84	105.89	107.53	103.84	110.7	106.77	105.22	105.27	102.09	107.61	108.35	108.12	105.65	106.19	104.76	109.12	103.8	103.07	105.46	107.17	104.35	103.77	108.46	107.23	103.62	103.03	110.05	108.82	108.17	104.52	103.51	105.42	104.33	108.53	103.43	108.56	102.86	109.29	105.68	106.91	105.11	107.29	104.33	110.33	106.59	105.96	104.04
97.84	98.952	99.97	97.704	103.71	101.21	106.64	99.653	102.22	103.17	104.79	97.628	104.74	103.71	103.11	102.53	98.921	100.41	99.121	102.54	101.47	100.44	103.09	101.72	105.37	98.355	98.821	97.571	106.32	97.174	98.166	100.23	101.97	102.66	98.857	100.94	97.478	100.33	100.23	99.941	99.331	100.12	104.42	100.91	98.567	98.131	96.105	101.19	99.773	101.42
101.11	111.47	107.94	108.14	106.39	104.21	109.58	109.66	106.01	100.68	105.63	105.01	109.59	105.75	104.66	105.35	108.05	103.26	103.89	111.56	109.84	109.54	105.44	103.75	102.54	105.45	103.46	105.98	106.12	108.27	106.38	104.94	109.04	106.96	102.4	104.72	105.6	105.02	106.04	103.44	107.27	105.35	105.09	104.17	106.05	104.13	108.58	106.87	104.45	106.03
100.55	107.51	102.38	101.27	104.15	107.33	110.98	109.99	108.13	99.059	103.01	107.52	107.28	108.71	109.25	105.02	101.5	105.92	105.4	109.41	113.81	108.05	100.14	104.39	107.42	105.27	107.53	107.85	105.56	105.7	102.73	107.81	98.887	106.24	106.51	107.14	104.48	107.82	109.51	106.28	105.17	106.26	102.59	102.2	108.35	102.72	105.39	105.41	109.56	105.97
105.95	114.2	106.85	110.58	107.8	108.48	110.02	106.71	108.36	110.64	113.8	106.83	108.56	108.87	107.41	105.38	109.45	111.28	110.46	109.76	105.75	108.45	105.96	110.15	111.95	109.89	109.01	108.01	106.78	102.24	105.39	108.74	110.16	108.15	109.99	101.8	108.92	108.97	106.6	107.72	105.13	108.2	112.13	108.65	108.64	108.97	106.48	111.25	113.33	110.03
107.53	107.85	100.84	105.7	109.42	108.53	106.56	107.68	108.29	106.47	104.48	105.29	103.86	105.52	106.82	104.04	108.06	98.744	104.58	107.4	104.49	105.7	106.73	107.32	105.19	106.84	103.97	106.42	107.77	104.65	105.88	106.64	105.21	103.59	105.38	99.958	103.44	105.71	107.61	108	107.13	107.11	103.82	105.34	106.04	109.27	106.04	108.56	102.57	96.893
110.24	103.49	103.85	108.75	104.41	105.61	105.55	100.13	110.39	107.3	106.62	107.21	102.64	110.7	106.35	102.49	102.74	107	107.86	108.65	102.86	106.16	105.56	100.34	105.58	106.57	107.46	103.22	106.27	107.82	103.18	107.34	98.691	107.47	104.93	106.6	102.84	104.02	105.77	104.36	105.25	105.72	107.73	104.52	106.92	107.48	105.54	105.21	107.72	108.84
97.094	97.755	101.44	101.96	93.808	100.33	98.827	99.865	98.22	105.21	101.15	95.24	96.72	97.853	102.41	98.285	99.623	100.41	94.458	97.433	102.34	99.613	97.763	96.15	101.22	98.878	97.094	93.43	97.216	96.857	99.225	100.86	96.813	98.108	96.787	103.26	94.542	101.8	97.523	104.49	98.139	97.89	99.23	97.459	94.46	100.3	96.192	102.24	99.96	94.483
105.08	108.14	104.01	106.01	106.72	104.54	108.03	105.67	109.39	111.13	103.45	104.2	104.64	105.89	106.8	107.5	100.55	107.44	103.77	106.11	103.89	106.52	101.99	102.3	107	106.52	105.21	109.34	102.17	105.42	104.09	108.82	106.69	103.26	107.27	110.97	106.51	106.34	110.34	105.89	105.57	107.99	101.74	103.79	102.86	101.24	105.55	107.56	107.44	100.88
109.21	104.16	110.75	103.71	108.89	114.17	107.67	111.05	110.01	116.2	113.64	110.04	110.35	108.71	109.3	111.06	105.24	113.02	108.74	109.67	109.88	111.82	105.31	112.35	105.2	114.06	110.86	109.84	106.71	111.08	109.22	112.56	109.21	109.82	109.97	110.6	112.09	111.77	109.67	113.22	112.16	107.36	112.97	108.69	108.37	110.68	111.46	110.93	114.48	109.89
108.05	104.84	107.37	109.65	101.4	109.17	106.02	103.7	105.97	108.69	105.13	106.39	104.47	106.12	108.21	108.39	108.71	104.56	103.01	103.2	105.29	107.73	106.83	105.26	106.22	107.17	108.67	102.13	106.48	106.19	105.63	104.42	103.66	105.38	104.78	102.75	106.65	103.39	106.85	105.67	104	103.89	107.66	103.65	110.55	100.41	106.04	102.29	105.32	111.2
98.869	99.724	95.948	93.641	100.82	99.289	95.481	99.661	97.335	97.698	97.445	97.158	93.785	98.6	99.792	95.164	94.544	99.462	100.08	96.818	95.423	96.218	97.009	98.997	95.335	93.078	101.09	98.455	100.02	97.832	94.192	100.61	100.27	98.71	96.074	97.616	99.887	99.325	99.405	98.055	95.258	97.297	96.643	98.71	99.169	98.424	95.54	101.36	95.304	96.485
105.88	103.18	106.17	107.92	105.54	103.29	106.83	106.53	107.61	108.29	108.65	107.4	109.38	104.24	104.77	108.66	101.88	109.38	105.97	108.42	112.55	106.83	106.2	104.74	107.11	106.93	111	101.55	111.16	105.95	104.64	103.24	105.96	106.48	107.06	110.83	103.38	107.92	99.632	108.48	104.55	101.9	105.82	103.44	108.91	102.97	105.83	105.32	109.22	106.47
109.38	108.35	99.838	107.99	107.82	104.92	109.84	104.12	105.96	113.56	106.82	110.58	103.17	107.02	104.6	108.23	106.95	107.35	107.74	105.02	108.79	105	106.81	107.63	100.22	104.25	104.77	105.48	105.52	109.44	109.7	108.97	107.17	102.4	111.04	106.96	105.44	105.79	111	104.69	105.87	106.85	104.69	107.42	111.67	103.78	109.84	108.33	105.62	108.06
109.52	103.5	105.82	100.34	105.41	106.39	108.22	105.59	105.97	106.65	103.3	105.89	106.37	107.1	100.97	105.61	107.69	104.56	106.47	109.72	107.28	102.51	103.46	103.29	105.54	109.83	104.2	107.43	111.48	104.4	104.5	107.32	106.43	107.45	102.04	103.55	109.66	107.43	105.65	104.64	104.95	107.08	103.54	109.03	109.5	105.07	105.41	105.78	106.35	107.24
106.47	110.6	108.04	108.94	109.91	109.09	109.91	105	106.98	111.05	107.88	105.89	111.02	105.08	109.45	114.43	104.68	105.21	110.85	106.47	111.17	111.27	109.93	107.69	107.19	106.97	107.32	108.74	110.5	108.49	106.34	111.17	104.79	107.97	108.86	103.7	109.88	110.89	112.05	110.06	109.22	107.51	106.68	105.67	109.76	110.43	107.54	108.2	107.91	103.48
107.81	106.54	101.68	105.71	102.54	104.81	112.15	109.72	103.37	103.99	109.24	109.57	107.94	106.15	105.97	106.2	106.28	106.8	104.09	103.61	105.99	105.95	106.7	107.78	105.14	110.1	104.02	106.67	106.98	108.93	102.52	102.93	99.262	103.65	103.56	104.69	103.04	107.14	105.02	104.23	104.1	102.6	104.04	107.31	107.93	106.03	99.811	106.99	107.66	101.77
110.63	108	106.78	107.97	104.69	104.33	102.88	107.29	109.14	106.28	105.79	104.7	105.37	104.37	106.09	107.49	106.15	105.81	109.5	104.88	105.4	102.45	104.37	106.62	107.17	105.67	104.13	109.86	106.64	108.58	101.58	104.99	109.43	106.12	104.86	105.41	108.12	109.17	103.54	106	105.9	106.34	108	108.44	102.73	112.33	101.4	103.26	105.33	108.5
108.21	107.13	107.08	105.49	106.22	100.72	99.557	105.34	100.64	105.37	104.87	105.86	103.3	101.5	108.02	108.68	105.91	105.14	109.16	105.36	106.82	101.52	107.96	106.3	104.77	105.71	103.85	107.07	105.46	105.03	105.31	104.89	101.93	109.93	107.65	104.15	110.57	103.63	107.34	107.95	104.79	104.1	106.36	105.3	105.84	107.46	104.6	102.65	108.46	104.27
101.42	116.42	112.26	101.55	109.56	107.58	106.15	105.78	105.16	108.93	102.16	108.45	106.5	105.33	103.74	106.78	107.79	107.76	102.19	106.4	104.91	106.8	105.47	104.91	105.3	104.95	106.43	109.62	106.1	105.72	99.006	104.22	110.11	106.4	109.98	107.4	106.05	104.11	107.35	103.75	106.09	109.45	104.41	108.55	108.71	109.52	105.17	105.1	107.73	108.45
103.39	102.7	108.68	106.34	108.11	102.88	106.93	105.64	105.78	108.47	106.86	103.27	105.33	101.18	105.81	107.22	106.05	105.63	107.15	107.5	103.75	103.76	104.68	107.68	108.4	104.04	105.02	101.02	107.41	107.22	104.97	108.77	111.02	106.4	104.12	106.01	105.67	105.11	104.4	104.02	105.01	105.27	103.28	107	107.44	105.57	103.72	106.33	107.04	104.48
108.02	110.08	108.97	104.76	107.03	104.3	106.86	109.06	112.4	105.7	110.48	106.29	108.65	109.57	108.36	110.03	107.41	109.42	106.42	110.37	107.15	108.89	110.11	110.95	109.8	109.07	107.41	107.1	109.3	110.49	107.83	106.44	112.02	107.94	106.16	108.02	111.37	107.31	109.19	108.64	111.18	111.47	106.8	111.96	106.58	110.05	108.15	105.71	108.99	112.16
99.974	104.32	98.639	106.31	101.38	101	100.65	101.69	99.938	96.054	97.538	101.44	102.49	99.732	104.26	101.6	100.49	104.66	103.49	100.38	100.81	102.61	104.76	101.68	103.13	98.416	100	102.05	97.63	101.22	106.37	100.63	100.76	102.76	101.96	101.73	105.78	102.18	102.33	105.3	99.453	95.135	102.09	101.12	101.22	100.68	99.176	101.38	102.86	101.09
107.03	104.17	106.3	103.81	103.74	106.51	101.48	109.31	107.8	105.3	107.92	104.88	105.06	108.63	108.92	104.01	106.83	107.48	102.62	103.65	102.22	106.74	102.35	108.48	104.88	111.3	105.46	103.61	107.82	107.28	105.25	108.92	108.14	106.8	100.75	103.59	104	105.68	106.93	107.23	106.9	105.06	105.27	107.65	105.12	103.15	104.21	106.3	108.63	107.69
102.83	109.52	104.31	105.47	104.41	105.62	105.86	104.2	105.05	102.59	104.31	103.46	101.19	103.08	107.92	108.46	102.89	104.78	105.83	106.49	106.34	106.05	107.75	102	106.96	104.85	102.4	108.61	102.13	105.93	106.82	103.78	104.59	108.76	108.49	100.14	104.45	104.45	105.97	104.58	102.68	107.11	109.8	104.37	103.42	102.86	107.8	105.94	106.39	106.77
108.32	105.33	108.25	108.96	105.54	107.39	104.94	107.44	110.83	111.72	106.12	109.23	108.35	109.22	111.29	106.01	110.85	110.69	108.84	111.28	104.82	109.34	112.12	107.04	106.76	108.35	107.01	109.97	103.6	110.79	108.31	110.89	109.81	107.64	107.64	105.43	106.86	109.2	106.96	107.01	106.52	109.32	107.97	109.79	106.05	106.59	103.85	111.44	106.12	112.44
105.23	105.83	107.88	111.9	102.16	111.36	104.95	109.79	103.04	106.06	106.75	105.28	103.83	106.27	106.6	109.51	103.72	108.07	103.8	103.43	102.4	110.93	104.7	103.34	101.68	105.34	105.45	106.39	109.59	103.77	103.99	106.61	106.56	105.69	104.67	106.12	105.27	106.39	105.61	106.79	100.62	102.19	103.29	102.21	105.9	103.69	104.65	107.23	106.45	103.3
100.43	103.42	96.707	96.757	103.1	104.34	102.85	99.251	102.18	101.18	104.13	98.521	101.37	101.85	102.39	102.97	98.713	98.84	102	102.24	98.251	98.931	102.09	100.01	101.91	99.395	100.59	99.4	98.685	101.2	99.136	103.62	99.065	99.079	97.173	101.02	100.89	102.36	98.507	99.195	105.7	98.223	105.05	100.86	98.396	104.95	97.935	103.75	100.27	99.59
106.38	106.7	106.33	106.5	104.78	103.02	106.82	105.73	102.16	103.59	101.32	107.34	96.761	102.14	101.46	109.12	105.49	107.88	109.45	104.53	108.3	108.81	99.368	105.91	105.92	101	102.71	106.66	105.51	107	105.54	105.74	104.87	104.38	104.54	105.52	105.98	104.41	102.1	103.91	103.07	110.61	111.09	105.81	108.69	108.37	105.27	105.75	102.32	106.08
99.108	100.32	96.096	101.23	103.17	98.682	101.88	103.6	103.66	101.09	101.72	96.061	105.46	98.239	98.971	97.902	96.901	98.595	99.668	103.09	92.514	99.5	99.647	98.521	102.69	103.1	101.79	102.16	101.04	101.8	99.145	101.47	100.44	97.487	97.001	100.92	95.078	95.297	106.2	100.85	97.78	96.057	100.13	98.876	99.008	102.13	101.18	99.947	103.33	103.47
103.81	111.95	104.32	109.2	108.61	109.44	112.23	104.95	107.12	107.77	103.86	107.45	105.49	109.43	105.9	104.65	108.43	108.97	112.15	108.68	109.82	104.96	105.19	108.52	110.9	106.97	107.9	106.05	106.22	107.28	102.58	112.59	103.99	112.53	108.76	106.36	103.38	106.78	103.95	105.72	109.41	106.83	109.94	104.41	107.16	107.46	107.02	109.33	105.83	107.37
96.356	103.16	100.44	100.34	100.83	98.771	102.38	99.232	95.03	100.73	104.07	100.2	102.44	97.736	101.33	99.357	97.637	96.986	100.52	102.17	101.98	97.954	99.653	98.641	100.01	100.58	97.335	95.373	95.99	95.933	101.31	98.576	100.02	98.063	101.4	94.383	97.856	100.5	97.237	97.058	99.092	95.9	101.6	98.097	95.442	101.8	99.385	100.14	100.22	93.478
97.843	97.54	97.444	98.315	100.92	97.797	99.943	96.776	98.072	95.5	96.326	92.958	92.635	100.56	95.788	98.224	102.17	97.148	99.827	100.98	102.16	93.151	96.626	97.767	102.18	96.708	96.64	98.774	97.281	96.156	97.897	101.23	96.582	100.74	101.59	98.812	98.711	97.974	99.485	100.14	99.742	100.52	94.46	93.086	101.47	97.608	96.492	99.113	99.418	104.86
109.51	105.33	108.32	106.82	105.15	108.3	106.14	109.75	104	106.42	110.36	101.08	108.7	103.33	106.56	104.86	101.92	109.23	103.37	108.93	103.85	108.06	107.35	106.29	105.33	107.32	103.04	108.71	107.12	106.68	104.04	104.78	108.21	108.13	110.65	109.55	109.82	107.1	106.87	100.23	104.44	105.2	100.29	103.9	105.13	105.84	104.12	108	102.49	106.5
107.86	108.67	108.64	110.99	105.93	104.83	105.93	106.8	103.7	107.69	105.06	103.59	110.49	107.89	105.74	109.41	108.95	107.96	110.12	111.58	109.62	105.57	109.29	107.69	106.44	107.45	109.87	104.24	112.29	106.52	104.72	108.27	109.26	107.49	106.51	105.48	108.03	106.36	108.93	105.98	105.2	106.33	106.67	109.01	105.06	102.81	106.01	105.57	109.57	105.05
107.39	107.68	106.54	109.73	108.34	110.78	109.19	111.04	110.77	110.64	113.23	103.72	108.94	107.57	107.49	104.15	110.72	108.26	107.99	109.77	109.16	104.1	111.52	101.66	109.96	110.74	112.46	112.9	111.55	112.44	110.31	107.57	110.55	106.2	104.35	111.27	108.96	107.85	110.63	106.62	107.47	107.46	108.87	106.7	105.33	110.79	109.82	113.36	110.39	103.85
109.7	107.58	107.5	106.02	105.63	112.26	109.15	106.46	106.05	107.37	106.05	108.42	104.01	108.56	114.15	111.75	108.08	110.46	107.42	109.83	103.51	104.74	106.18	108.9	104.6	109.82	108.78	106.96	110.44	104.93	107.87	108.88	105.5	112.52	105.24	108.99	105.08	106.76	110.9	109.02	106.55	111.03	108.19	106.4	107.74	106.39	112.29	105.2	109.1	112.5
107.3	104.46	106.34	107.77	102.97	111.49	105.01	108.61	106.55	106.85	109.96	110.09	112.29	104.46	109.32	109.48	107.57	107.69	109.18	106.85	111.95	110.05	109.4	113.39	107.67	105.61	107.15	109.77	107.47	107.9	107.99	111.43	109.12	103.89	110.31	109.49	105.48	108.64	103.93	105.81	109.1	108.43	108.39	110.56	104.55	107.72	103.1	109.05	106.47	106.82
100.76	101.83	102.24	98.534	99.284	101.14	100.89	106.09	102.26	101.62	99.117	102.21	97.64	99.659	97.145	100.65	99.997	102.18	102.07	98.962	102.13	103.2	98.734	97.932	102.59	100.36	101.45	102.88	102.45	95.782	96.77	100.66	100.85	97.609	102.45	95.527	103.54	100.06	98.331	96.746	101.52	101.74	98.337	99.53	99.829	99.522	97.308	95.746	106.9	95.348
111.62	108.73	105.26	109.38	104.29	109.56	106.75	103.61	114.42	107.92	104.56	109.83	105.13	111.75	101.88	113.13	108.44	107.01	109.65	106.93	108.84	105.22	109.96	113.23	105.98	106.63	108.27	108.84	108.4	108.55	109.86	102.39	105.7	111.51	108.1	107.43	106.51	107.83	109.13	106.09	107.21	105.5	108.1	110.52	109.33	110.69	105.25	109.8	110.66	107.95
103.3	105.59	100.81	106.12	104.03	105.83	109.62	104.23	103.82	106.95	103.73	105.86	107.43	104.27	108.43	110.02	105.41	108.8	106.46	101.75	107	111.74	105.79	110.07	101.06	106.02	106.69	107.09	106.67	101.36	102.16	106.34	103.46	106.36	107.75	105.25	108.98	103.42	102.37	103.13	108.17	104.48	104.89	108.96	103.99	109.08	107.6	107.47	104.23	103.41
95.261	98.249	94.849	98.807	95.95	96.091	96.707	99.884	95.53	101.83	101.17	98.009	100.37	101.12	99.106	99.283	96.557	95.491	95.191	99.613	98.918	96.178	99.194	102.49	95.844	96.906	100.16	99.935	94.649	95.062	97.206	97.305	98.321	95.807	95.97	100.58	98.656	98.876	96.158	98.635	99.482	97.066	94.937	97.8	100.99	94.482	93.975	92.777	98.387	97.432
105.11	110.56	107.65	113.04	107.85	110.99	112.03	109.99	107.01	108.11	104.06	108.15	108.54	108.99	107.26	104.38	105.31	104.59	107.79	107.77	106.17	104.25	109.63	111.82	105.55	109.06	105.66	108.25	100.15	107.92	110.03	106.96	110.34	110.95	105.3	108.82	107.93	108.13	111.58	105.07	105.15	107.67	106.23	108.14	111.53	106.43	108.14	112.2	109.55	110.88
104.38	107.65	105.73	107.81	101.32	106.02	101.67	103.91	105.13	102.48	104.85	108.7	105.72	103.66	102.62	102.25	105.2	106.13	100.39	104.73	101.12	107.07	108.03	104.14	104.43	105.97	110.84	104.64	107.02	104.96	106.79	106.82	102.48	107.73	103.47	102.41	104.99	104.71	105.07	107.56	105.77	105	109.57	108.16	107.01	105.28	105.22	104.24	104.84	108.66
108.96	113.32	104.24	104.79	109.75	108.77	107.89	110.61	104.34	111.33	107.49	105.44	109.33	107.23	109.01	110.6	106.66	109.59	107.99	106.22	106.94	107.44	106.78	108.02	110.6	108.71	105.65	103.94	108.83	106.7	108.14	106.31	109.21	104.74	103.12	112.02	111.44	105.16	108.27	110.26	107.79	109.18	108.77	106.39	104.13	108.46	109.99	109.62	107.77	109.65
106.31	104.52	105.84	105.42	105.62	104	106.48	106.5	102.75	105.98	105.21	103.24	103.11	107.63	103.34	106.96	107.26	104.73	104.11	106.47	106.2	104.77	103.77	104.1	105.77	104.48	108.59	105.72	106.84	103.34	104.86	106.18	109.21	104.69	112.68	102.31	109.64	104.37	107.23	104.62	105.13	104.48	107.92	104.39	103.5	105.21	101.38	107.9	109.31	100.86
102.37	104.56	108.58	103.02	106.47	106.96	105.98	107.55	105.69	104.35	105.78	104.72	105.47	105.48	105.03	106.16	106.97	104.64	105.64	104.76	106.8	106.14	107.34	106.92	106.53	105.2	100.91	105.92	103.32	102.5	101.95	105.67	105.64	104.38	104.4	107.7	104.84	109.78	108.47	105.44	103.93	108.19	103.62	105	107.82	108.29	109.34	106.42	107.43	108.85
104.64	104.91	104.32	104.76	105.24	105.69	105.73	105.57	104.03	107.07	107.79	103.63	104.67	109.27	107.1	104.84	104.02	103.13	104.52	107.92	107.18	108.58	107.89	104.98	105.66	104.34	106.76	106.44	108.43	101.81	103.72	107.88	106.88	102.38	97.006	104.19	104.52	106.16	106.56	102.43	104.41	104.71	108.05	105.1	109.18	106.34	110.27	106.11	104.7	107.59
104.66	105.13	105.87	103.99	103.82	107.89	104.86	110.42	103.53	109.87	105.8	106.77	103.88	104.2	104.08	108.33	105.06	107.78	105.3	101.97	103.05	102.47	107.1	104.39	106.87	110.36	108.57	104.76	108.29	108.8	104.67	103.13	104.37	103.03	99.923	105.91	104.68	105.92	106.7	104.17	103.57	101.99	106.61	103.68	102.87	108.15	104.11	109.66	101.09	106.72
109.16	98.916	104.24	105	102.05	111.31	102.9	104.07	109.41	108.17	105.1	104.11	106.76	107.9	103.11	110.94	103.32	104.67	106.36	104.34	109.72	108.27	101.98	107.82	110.32	105.25	108.91	107.52	109.54	112.54	106.15	107.61	103.43	106.39	107.79	105.79	107.72	103.72	103.83	111.59	104.56	103.66	109.57	107.4	103.53	103.15	108.39	105.68	109.18	104.51
108.65	108.97	107.33	111.91	110.8	107.7	114.36	107.63	110.13	109.94	108.16	108.53	108.66	109.61	110.49	105.24	110.11	109.8	110.73	109.58	108.13	110.94	104.05	106.08	110.57	107.78	108.14	106.45	110.45	110.93	105.28	106.95	106.1	104.04	108.27	109.57	105.51	107.72	104.45	108.04	111.72	109.19	108.32	112.76	105.78	110.79	105.79	110.56	105.66	110.47
94.895	99.41	99.294	99.102	95.408	96.957	100.33	98.94	92.776	98.426	94.284	97.505	97.37	100.55	92.934	97.615	103.49	97.576	96.654	99.043	95.581	96.435	98.158	95.421	94.577	97.499	97.241	97.516	99.006	95.484	95.821	102.67	92.193	100.26	95.713	95.103	100.87	99.14	98.851	98.642	99.07	98.388	97.891	100.99	95.832	96.454	97.081	97.431	102.16	98.453
108.44	108.89	104.76	104.33	106.54	106.68	106.28	107.94	107.14	106.3	107.77	110.93	106.61	106.87	105.19	101.73	106.38	104.77	101	110.38	105.55	105.94	109.28	102.68	101.69	109.95	107.96	112.76	112.14	104.73	109.37	106.65	106.64	106.81	103.43	105.81	106.36	105.41	106.43	106.23	107.86	104.24	104.39	104.54	106.7	104.15	105.35	103.7	103.41	104.57
108.76	104.02	105.03	111.15	104.09	103.72	105.25	112.12	116.1	107.98	107.73	112.62	109.58	106.94	108.84	109.29	109.69	108.46	105.33	107.43	108.97	108.64	110.4	107.4	111.59	107.31	111.11	108.43	109.77	108.74	104.01	111.37	109.31	105.72	101.23	113.64	111.22	106.83	111.7	110.31	108.2	105.01	105.55	111.66	108.18	110.34	109.55	105.04	113.89	110.31
110.81	110.05	106.4	112.02	110.33	106.39	110.91	109.93	115.21	110.5	106.88	110.81	111.81	110.91	111.25	110.43	109.82	111.26	113.46	105.79	116.76	109.89	109.85	114.44	110.07	108.2	109.76	108.73	114.82	111.69	107.95	112.65	112.76	110.57	106.4	108.98	107.64	114.76	110.37	110.38	116.2	112.25	108.2	109.4	111.85	105.71	107.83	108.07	107.09	114.13
95.885	101.58	102.67	98.094	101.76	96.3	100.2	98.377	100.01	99.925	96.683	102.44	102.49	100.4	105.96	103.87	106.59	101.28	99.172	99.786	101.36	99.125	100.73	100.82	102.42	99.012	101.61	101	103.57	99.925	97.389	103.03	105.23	100.39	100.54	98.714	98.88	100.37	99.901	102.27	99.71	98.518	101.5	103.6	100.23	101.97	96.889	99.989	99.369	102.9
97.897	97.525	97.246	99.664	99.732	96.829	99.06	99.187	96.974	99.373	97.315	97.264	100.75	96.606	99.784	94.887	99.154	93.693	101.45	100.41	100.12	101.51	96.904	97.73	100.12	100.42	98.885	96.008	96.246	98.167	96.189	98.944	97.655	98.782	96.852	101.13	96.058	96.397	100.8	97.76	101.83	100.3	98.175	96.46	98.307	99.427	96.536	96.151	98.958	96.576
106.93	104.58	103.15	106.15	106.28	105.48	105.32	104.88	105.58	107.45	102.49	102.17	104.92	107.99	107.83	105.58	107.09	106.4	108.06	108.01	102.47	106.66	103.57	108.2	106.23	104.51	101.65	101.04	106.75	107.17	106.68	107.88	108.39	103.8	106.68	102.48	104.61	109.25	105.14	107.46	103.38	104.89	106.92	109.97	110.07	109.63	103.42	105.17	106.89	106.63
109.35	109.86	111.97	105.86	103.71	107.17	107.55	106.3	109.82	107.29	107.87	105.32	108.17	108.55	112	104.19	109.15	112.6	108.65	109.32	106.19	114.12	108.72	111.61	110.62	104.13	108.68	108.75	111.07	113.99	109.91	111.9	109.21	108.13	106.85	109.29	110.74	106.44	110.31	111.37	113.5	103.21	110.1	110.78	110.37	103.72	108.69	106.61	113.71	108.03
106.28	102.64	102.32	107.8	104.45	104.24	110.7	109.39	107.64	107.05	103.75	106.51	104.01	105.55	106.1	105.28	106.55	101.9	109.01	104.98	106.88	106.95	112.11	108.03	104.74	104.97	108.18	105.21	102.46	107.59	104.53	104.22	107.72	99.118	102.3	110.13	108.52	106.1	107.08	106.73	109.52	107.93	109.78	105.57	111.1	106.14	105.77	109.01	107.15	103.95
108.82	105.93	105.7	111.33	108.53	107.46	111.32	103.04	108.87	109.34	108.95	111.81	102.67	107.28	102.59	112.9	109.71	105.62	111.36	112.86	110.08	109.6	105.46	111.36	109.55	107.59	102.23	107.22	109.26	105.45	109.89	109.52	109.94	110.33	105.15	107.26	105	103.67	109.71	108.45	106.79	110.27	105.52	107.66	106.16	108.41	101.04	108.1	105.58	104.81
103.96	107.87	102.43	105.59	103.34	107.13	106.3	107.67	102.81	101.4	109.33	107.01	108.03	107.68	105.72	105.18	105.7	107.53	105.59	107.82	104.15	107.43	104.23	105.78	103.31	104.8	107.82	104.61	103.19	103.53	108.44	102.35	103.04	103.28	105.82	108.97	107.6	109.32	104.89	103.19	105.72	101.52	102.85	101.69	105.56	108.23	102.98	103.58	108.7	103.64
109.42	108.38	108	107.47	110.75	109.02	107.33	108.03	110.25	104.13	108.12	107.59	108.54	109.17	111.45	105.43	110.23	105.08	110.09	109	105.87	107.94	107.94	110.18	107.06	107.82	102.56	107.72	106	108.43	101.96	108.09	110.67	105.65	107.01	106.75	102.96	108.23	108.31	110.06	110.54	107.38	112.3	108.21	109.75	106.68	108.78	110.37	111.37	112.12
105.46	106.13	106.73	106.87	106.36	102.93	105.39	105.26	107.52	105.35	108.75	111.24	107.42	105.86	105.17	104.53	106.17	103.7	107.88	109.53	107.72	109.6	112.25	110.46	109.26	106.59	104.21	105.45	109.54	105.51	108.57	101.93	106.5	107.25	106.97	102.12	105.35	106.27	109.6	106.93	107.38	106.77	109.9	108.13	105.37	109.26	102.96	105.9	102.03	105.12
109.57	109.2	107.21	109.28	113.99	106.99	112.46	116.28	108.42	109.35	108.27	112.21	111.55	107.04	108.39	113.61	106	113.97	113.94	114.09	104.9	110.43	110.47	108.77	111.63	109.47	113.02	106.22	110.67	106.77	109.77	109.98	107.46	108.57	115.78	110.96	108.29	109.37	106.74	110.87	112.19	110.5	113.71	114.19	108.43	110.4	111.78	105.64	113.61	109.93
97.622	95.85	95.702	101.12	98.682	99.692	100.97	98.079	95.616	97.526	99.088	100.58	98.659	101.79	97.379	96.87	98.598	97.209	96.763	96.354	101.06	98.656	98.815	100.64	96.852	94.638	98.794	99.33	97.768	97.737	94.087	96.638	101.08	97.547	97.77	98.879	96.868	98.432	96.881	99.591	100.02	99.197	97.531	95.248	97.517	99.024	99.985	99.788	103.05	99.987
96.795	99.333	100.05	98.694	99.499	99.94	99.816	94.559	97.404	96.759	98.314	96.264	97.426	93.581	97.03	97.275	101.78	98.367	94.969	95.539	98.184	97.161	97.659	95.565	99.092	98.389	98.379	100.07	101.24	96.896	93.94	96.496	100.35	97.7	103.68	97.295	101.38	98.145	102.36	98.556	97.801	98.523	96.926	94.539	98.859	101.27	97.744	94.613	98.765	95.02
106.65	103.92	108.79	107.24	106.64	107.27	108.93	110.82	109.31	105.47	104.26	97.94	103.54	110.73	111.42	110.11	109.3	104.53	109.43	110.2	107.29	114.78	104.18	112.21	107.6	109.18	110.19	109.33	109.69	105.77	107.11	111.01	105.38	110.38	109.08	109.66	111.35	105.27	108.53	106.75	108.05	106.73	113.07	110.04	103.79	112.69	104.05	107.07	109.26	109.34
106.56	105.1	100.74	104.52	108.75	104.85	100.6	107.09	103.57	106.53	104.6	108.94	101.34	108.59	104.86	105.04	106.43	107.94	106.96	108.43	105.79	107.24	107.36	109.01	107.29	105.29	110	110.27	107.36	107.08	103.58	106.46	105.93	103.03	102.87	109.6	105.27	106.61	108.67	101.18	110.43	104.9	106.39	106.37	103.22	106.9	110.11	103.07	107.24	103.78
105.99	105.46	111.08	108.92	108.33	110.1	107.66	103.87	112.36	108.33	108.76	111.18	107.89	107.78	112.84	111.73	108.68	107.3	109.47	108.17	107.16	107.5	105.64	104.43	110.58	109.22	106.84	109.35	109.12	109.71	110.72	106.96	107.12	106.08	109.38	103.83	107.88	110.82	109.67	108.76	108.49	106.24	104.65	110.51	109.86	113.61	108.89	104.71	110.06	105.39
97.739	98.743	96.776	102.36	101.15	98.483	97.694	98.393	99.9	105.58	103.67	100.97	102.29	103.2	100.36	103.93	102.64	100.68	98.742	100.34	96.617	101.49	105.09	99.701	102.39	99.019	100.65	97.845	101.53	101.49	99.308	101.84	106	99.851	98.712	104.13	98.109	100.47	101.79	99.525	102.44	107.26	99.625	95.87	103.23	99.574	102.61	99.805	101.13	101.05
113.2	109	107.04	109.35	110.2	109.86	110.95	105.14	113.65	105.51	107.88	109.15	107.23	107.76	111.25	107.28	107.29	106.17	110.04	107.97	107.84	108.64	105.52	111.22	110.33	105.81	106.52	109.52	107.92	112.56	106.05	105.81	104.18	116.18	109.57	107.54	108.65	108.61	110.25	111.96	114.59	109.66	103.14	106.71	113.08	107.46	107.63	108.76	112.78	105.46
104.06	101.96	108.92	106.93	107.92	106.96	105.27	110.75	112.72	108.01	108.66	104.47	111.45	108.47	111.62	106.97	104.54	107.05	108.51	110.53	102.23	107.15	112.62	111.53	102.83	107.21	108.19	106.36	110.62	107.97	111.29	108.06	105.97	103.97	109.08	104.84	105.85	108.88	110.39	103.59	105.22	107.4	108.39	110.94	104.59	105.18	108.67	104.83	107.9	106.76
100.61	97.845	96.913	98.645	99.406	94.986	100.78	98.096	98.398	98.007	101.27	99.566	97.409	100.43	92.804	97.468	90.789	99.076	100.07	95.672	103.47	99.218	101.3	100.66	99.441	98.119	100.61	95.501	100.14	99.086	104.01	98.285	94.764	98.89	97.404	97.792	96.925	99.961	98.701	96.167	101.24	94.68	99.707	99.359	97.168	99.667	97.356	97.915	98.078	99.749
96.137	102.52	101.23	101.85	95.691	104.18	105.31	99.081	99.845	98.567	99.743	98.758	103.01	99.357	103.8	100.29	100.81	95.174	101.97	97.879	96.627	98.321	97.368	102.05	98.618	104.11	96.678	99.644	98.546	100.48	101.75	97.245	97.933	95.834	101.19	101.51	99.399	98.932	102.23	101.4	94.15	99.717	100.55	99.765	101.66	99.366	100.98	96.956	99.517	97.258
97.995	101.47	96.894	96.129	93.463	101.56	98.719	95.298	93.914	100.97	99.868	98.535	98.959	98.828	99.664	102.38	100.55	99.58	99.427	97.868	101.4	102.43	96.15	97.452	97.477	94.897	95.887	101.45	99.462	98.874	99.792	96.575	91.901	100.89	103.63	99.989	97.607	97.496	98.751	96.346	98.221	99.866	98.986	99.499	92.034	98.787	99.403	99.229	99.251	102.33
102.5	110.65	103.41	103.93	104.71	105.97	100.76	103.96	107.2	109.99	101.45	103.32	107.92	107.34	104.24	109.62	110.63	104.31	108.67	106.6	104.7	105.77	106.26	105.24	106.33	107.98	102.17	108.55	108.83	104.76	103.96	105.33	103.87	105.08	103.76	106.64	108.42	106.01	107.79	106.16	104.84	105.95	109.34	108.89	106.96	106.02	102.85	105.1	110.48	106.9
107.07	103.66	103.91	104.6	105.41	105.01	105.09	106.3	106	106.38	105.6	104.5	101.33	103.89	103.74	106.07	101.13	106.61	108.9	103.08	107.26	108.28	108.23	107.17	103.17	107.23	108.26	107.72	102.94	108.73	104.71	109.31	104.49	106.53	106.54	102.8	109.73	102.51	106.87	103.9	106.27	105.18	103.29	103.93	105.72	104.53	107.67	106.01	101.98	102.93
97.306	104.69	110.78	105.26	105.54	102.05	107.49	102.59	107.1	105.32	107.31	107.97	107.78	109.93	104.87	105.38	105.8	109.07	111.38	106.22	105.88	108.23	105.23	104.92	103.19	102.17	106.74	106.75	106.54	105.57	105.39	107.32	106.37	107.85	113.9	107.15	103.91	105.35	106.1	105.55	106.02	105.64	105.82	107.32	106.56	109.66	109.54	105.69	108.05	105.46
106.84	104.39	104.78	105.9	107.54	106.96	105.97	106.74	102.87	106.99	109.33	105.63	100.4	106.33	101.65	107.48	106.81	107.78	104.45	108.45	102.35	103.94	104.52	110.68	105.7	106.07	111.12	109.76	109.18	104.81	106.57	106.68	102.39	108.23	107.81	107.47	105.21	105.62	104.23	101.24	104.51	110.01	106.09	111.42	103.64	105.51	106.43	106.29	104.89	104
101.38	106.41	107.1	102.7	112.77	110.88	106.24	108.47	106.41	107.74	105.07	101.6	103.85	103.65	106.6	106.47	107.58	107.77	107.03	106.91	103.22	103.12	104.7	105.09	103.43	102.19	104.47	105.45	106.9	103.75	103.42	106.61	108.06	107.54	105.27	109.07	106.34	100.17	105.31	108.04	106.99	108.06	108.99	107.61	105.53	107.51	104.38	101.46	105.11	104.25
103.71	105.61	106.9	104.16	106.17	104.98	109.15	114	109.22	103.23	102.85	114.09	104.91	107.28	108.63	106.52	108.54	100.99	103.12	102.62	107.84	107.53	110.17	104.16	106.41	108.72	108.2	107.98	104.18	106.16	109.75	107.88	105.06	106.78	110.06	109.02	107.79	107.58	107.15	106.74	106.81	101.66	107.22	105.44	106.85	110.26	106.76	108.74	108.34	111.8
103.69	107.7	101.14	104.94	105.21	103.91	108.76	103.02	103.72	107.13	106.39	104.03	104.23	105.59	102.44	103.94	102.79	105.18	106.44	108.97	106.23	108.65	106.99	104.57	103.92	104.39	106.11	104.65	105.61	106.43	106.36	103.15	102.46	107.97	106.05	111.68	109.81	111.46	106.79	105.27	107.57	112.96	105.7	108.45	110.31	104.39	102.41	108.18	105.6	103.37
108.21	110.36	108.6	106.01	107.5	108.44	105.77	107.19	108.73	100.76	108.18	106.56	105.28	107.96	108.1	106.3	106.99	109.01	105.08	105.88	103.53	110.94	110.97	109.34	110.38	109.38	110.06	107.59	108.26	102.39	103.97	113.75	111.06	109.01	105.17	106.29	111.26	110.05	105.71	112.44	105.97	106.25	108.71	105.23	108.55	105.4	106.81	106.24	108.23	107.11
104.23	110.87	99.618	109.23	107.43	106.17	103.51	104.61	103.41	103.58	104.41	107.18	106.66	109	106.94	101.28	103.83	105.05	101.4	105.86	106.28	109.39	105.66	108.4	105.61	105.8	106.75	106.13	102.67	105.66	108.13	105.18	104.27	104.62	104.36	107.67	105.76	104.49	107.67	101.5	108.93	109.14	102.95	110.85	105.94	109.44	102.61	106.05	108.19	107.67
98.1	96.905	98.848	95.444	98.969	97.011	99.625	102.67	96.596	96.19	94.597	96.234	102	100.19	97.219	98.007	96.263	98.858	94.82	96.387	99.426	99.961	98.077	99.73	98.373	98.198	100.92	98.878	98.631	93.936	104.81	98.568	101.48	95.707	98.768	98.42	98.157	94.467	102.75	97.823	98.164	101.89	99.625	96.392	99.948	97.535	97.908	101.61	96.717	100.1
107.02	108.36	106.92	103.73	107.88	101.26	103.8	108.56	101.34	106.35	102.72	106.99	111.63	107.41	105.84	105.25	108.15	110.82	108.31	107.73	106.65	104.44	104	107.17	105.28	104.12	102.93	103	102.01	105.43	105.89	107.49	108.02	110.49	107.68	107.05	105.39	102.89	106.05	104.76	105.22	103.77	106.51	103.15	107.04	109.31	102.86	106.04	108.91	105.26
98.351	93.999	101.34	96.547	99.548	98.417	102.7	99.665	100.86	96.379	99.094	96.852	105.41	99.625	98.323	97.841	100.11	94.289	99.14	100.5	100.12	97.294	93.945	95.561	102.17	99.197	99.292	101.75	96.585	101.59	99.923	100.54	98.032	95.945	92.854	101.84	97.889	100.89	96.019	103.38	95.901	97.362	95.385	99.695	99.506	99.772	96.939	101.35	98.944	100.47
108.26	108.49	112.39	106.44	107.35	109.67	109.72	110.81	104.59	106.55	110.89	107.55	107.89	105.96	105.01	102.74	105.67	109.14	108.03	109.95	111.71	105.65	110.45	109.16	110.95	107.65	106.68	109.09	109.17	106.5	104.53	105.74	111.37	108.3	107.88	109.13	108.08	103.38	107.52	108.71	109.87	108.68	110.5	104.78	107.03	107.86	109.06	111.43	108	106.47
104.34	105.44	104.36	105.9	106.33	104.88	103.42	101.28	107.04	103.85	107.94	105.01	108.44	108.54	104.12	104.25	104.48	103.81	104.08	105.76	103.62	105.12	107.18	107.99	106.9	111.02	111.79	111.36	108.88	103.34	99.822	105.98	107.39	102.13	108.11	107.81	106.53	101.49	98.666	106.77	105.59	109.82	109.37	102.85	103.73	103.27	103.41	102.21	105.5	109.47
98.103	98.334	89.476	93.754	99.173	98.151	101.09	98.63	97.086	98.126	97.841	101.25	94.743	96.126	94.862	96.176	96.434	98.355	99.801	97.469	100.14	99.128	99.624	94.926	95.293	96.408	100.45	102.55	99.454	98.272	100.24	96.818	98.39	95.805	98.98	100.48	95.373	101.32	93.128	101.24	100.92	97.315	97.94	95.443	97.276	101.18	92.632	95.829	92.832	97.648
97.717	95.536	98.973	102	98.318	100.71	102.44	100.81	104.96	100.47	101.13	103.69	97.642	102.37	100.84	98.569	99.195	100.61	98.25	100.22	99.322	99.878	105.33	101.68	100.51	101.33	104.61	102.45	102.9	97.6	96.783	101.07	98.731	101.57	101.08	100.59	98.687	100.46	103.29	96.483	104.13	101.47	103.29	103.24	102.22	99.732	95.684	100.54	101.01	101.23
97.436	101.11	101.64	95.762	95.338	99.526	96.686	98.554	97.24	98.659	96.774	96.341	94.809	101.09	91.761	98.451	102.8	95.565	92.725	96.297	97.478	98.894	94.385	99.809	94.539	101.1	99.245	100.17	95.622	94.546	98.403	100.37	100.02	99.197	96.409	98.906	98.748	94.033	100.66	94.35	100.22	103.08	97.685	101.8	98.531	95.421	92.703	99.913	98.434	101.08
98.059	101.41	99.662	97.992	97.421	98.173	97.1	96.624	101.99	99.252	102.69	100.32	103.55	99.507	97.546	99.84	100.82	102.87	96.259	100.12	98.661	97.334	100.34	97.769	102.04	102.05	100.43	95.909	97.128	99.856	96.372	94.096	95.449	101.44	95.905	99.159	101.02	101.47	97.318	97.624	104.02	101.01	93.847	96.794	98.177	92.984	95.876	101.22	101.97	101.91
107.29	110.41	104.59	110.01	109.86	105.29	109.29	106.35	106.6	111.76	107.54	106.9	110.69	112.5	110.76	102.47	106.04	108.1	106.76	106.55	106.88	107.37	110.66	110.78	107.28	109.63	107.93	105.37	107.66	106.54	113.22	108.02	103.56	110.61	105.65	107.88	109.28	109.92	106.24	109.25	106	107.15	112.7	107.2	110.58	108.65	106.91	110.14	110.01	109.9
103.56	102.55	104.91	106.41	103.05	107.03	101.89	105.13	108.03	103.94	104.53	103.02	110.5	106.56	109.42	103.97	98.151	107.22	106.05	102.26	104.64	108.84	107.87	104.63	102.87	105.42	104.99	106.43	103.68	103.99	105.81	109.4	105.58	107	105.21	108.72	104.75	107.31	106.12	103.97	104.29	105.7	104.68	107.45	104.38	103.08	103.06	106.21	102.12	102.53
100.08	99.108	97.168	101.2	99.801	95.806	96.285	98.921	100.34	95.627	100.85	95.092	100.32	98.191	100.34	98.336	102.08	97.164	94.636	95.12	99.453	101.44	98.793	96.963	101.34	101.13	96.693	96.008	99.059	97.664	96.979	97.62	92.851	97.414	100.24	99.803	93.808	99.846	96.539	101.06	95.287	100.36	97.2	98.489	97.641	98.055	99.381	95.51	99.324	98.773
107.35	111.31	107.59	111.06	112.07	104.41	110.81	107.18	108.96	109.59	105.21	112.11	110.35	108.69	106.75	108.33	113.3	109.22	109.3	107.98	111.14	107.17	109.8	110.54	108.82	107.74	108.25	106.12	108.37	107.17	113.07	105.42	114.49	111.01	111.1	104.45	105.66	105.99	107.38	109.64	108	111.21	106.11	111.06	108.7	105.35	111.72	109.81	110.33	106.08
108.23	108.69	110.21	108.3	109.81	107.09	107.02	110.95	110.73	110.93	105.51	109.08	107.74	112.75	115.25	107.9	110.58	109.91	112.4	108.88	114.55	107.26	116.27	109.1	111.21	114.59	111.24	113.88	110.27	115.02	111.23	112.36	116.89	107.51	112.53	112.98	112.48	107.56	109.81	111.22	104.64	108.51	113.57	111.05	108.83	109.87	110.07	111.16	109.1	108.01
106.72	107.34	108.08	103.72	104.59	104.62	105.71	108.37	105.35	100.03	107.34	103.09	103.63	100.36	105.21	103.69	103.66	105.21	106.73	109	103.01	108.54	104.19	104.77	104.44	105.12	108.27	100.47	106.29	107.27	101.38	104.8	105.13	103.22	104.2	104.08	108.57	108.58	110.04	103.92	110.08	104.66	103.74	105.29	105.87	101.37	108.16	104.5	105.62	108.9
104.96	103.43	109.1	105.27	103.33	101.84	107.02	104.21	105.24	105.98	106.19	108.12	103.33	111.01	105.95	106.58	110.83	106.29	103.06	107.38	107.04	106.11	107.02	107.15	106.53	108.39	103.98	106.14	109.54	103.29	103.04	109.08	103.46	106.49	105.66	104.25	106.02	107.95	106.17	103.58	106.33	106.91	103.35	104.34	109.54	103.66	104.16	106.41	107.32	105.12
109.54	109.58	105.77	108.37	110.76	104.58	108.27	107.69	111.54	108.62	105.51	108.9	107.62	105.72	104.69	105.88	109.2	108.93	105.52	104.9	106.97	106.7	107.82	103.05	104.54	110.63	109.27	105.41	111.77	108.64	107.43	109.37	105.54	109.12	110.76	108.76	107.8	109.17	104.79	107.73	107.16	108.36	105.69	105.97	109.03	107.02	107.08	104.74	105.73	109.96
103.86	102.45	103.57	109	103.89	107.09	106.76	106.04	106.97	103.19	109.67	107.44	101.19	104.52	108.27	103.16	102.99	111.82	108.58	106.98	109.85	108.39	107.84	104.88	107.53	104.48	107.46	104.61	102.12	106.24	104.84	110.09	105.23	108.86	103.06	104.59	102.5	99.25	107.21	103.08	107.28	107.53	104.95	108.83	107.26	107	100.88	104.61	107.84	108
108.54	102.79	101.64	106.97	107.19	102.58	102.57	103.94	102.96	108.83	105.04	104.78	103.86	103.32	108.39	103.14	104.1	106.8	99.773	107.44	106.32	106.38	103.77	104.32	105.89	108.13	105.32	106.78	109.73	102.66	106.41	105.14	104.09	102.64	104.85	104.71	101.74	102.23	101.17	110.01	101.86	106.43	108.61	103.65	103.81	106.24	100.43	105.43	108.84	106.6
105.09	110.26	105.22	107.69	106.3	106.7	105.91	102.88	106.92	104.81	104.69	99.881	104.1	102.76	109.18	107.43	104.62	102.87	105.73	102.71	104.79	108	103.52	109.28	108.12	101.57	105.45	106.45	109.45	108.8	109.62	105.52	106.67	108.64	105.09	105.16	102.77	104.84	107.23	104.53	107.73	104.21	107.06	106.38	107	105.38	102.97	103.96	106.47	106.8
103.92	103.25	103.88	107.39	106.74	105.6	108.12	108.46	106.46	107.9	107.19	101.5	110.05	104.48	110.78	106.23	105.85	101.1	101.91	100.89	107.12	100.42	105.2	103.74	105.35	107.01	107.99	108.6	105.53	107.97	108.22	108.15	106.05	107.8	104.68	107.24	107.98	108.74	105.77	108.06	107.39	104.71	109.26	106.43	102.7	109.05	104.01	106.94	104	104.42
101.42	103.77	100.77	98.078	96.504	97.521	100.91	98.97	100.32	101.25	100.6	99.919	101.91	97.889	102.73	98.345	97.524	101.91	100.46	100.93	103.18	99.006	105.7	100.98	100.3	100.46	104.82	101.69	102.1	99.969	99.631	99.029	103.6	98.608	102.19	98.866	105	100.04	106.57	102.3	101.33	102.95	97.073	101.52	97.656	101.22	103.6	94.574	101.34	99.484
106.93	109.68	99.639	104.66	106.56	106.96	106.84	103.32	102.26	107.25	109.06	104.84	100.63	105.18	106.82	107.02	107.83	104.52	107.18	101.09	105.76	103.63	102.77	106.01	102.69	107.22	103.74	108.35	100.83	105.08	105.44	105.06	105.76	104.75	104.12	103.99	106.81	106.64	105.24	106.41	106.78	103.86	106.95	103.97	108.36	108.12	107.63	105.59	104.72	109.76
98.849	102.24	98.525	99.111	96.559	100.81	96.804	99.899	98.325	101.36	97.202	102.26	99.268	97.977	97.198	95.25	100.87	92.047	97.843	98.019	101.93	96.521	100.83	99.717	96.376	99.145	97.296	103.2	96.668	95.061	99.1	99.343	100.88	99.235	99.077	96.591	98.01	98.106	97.042	98.278	100.56	100.48	98.527	95.056	99.259	94.281	92.361	104.84	101.5	99.461
100.9	102.82	100.79	102.92	98.784	102.08	98.49	104.61	101.06	100.59	104.22	103.51	101.29	99.961	103.4	98.666	99.467	102.33	100.29	102.7	99.88	101.1	102.11	99.011	99.889	97.81	98.09	105.83	104.75	100.16	102.23	103.31	99.785	106.78	102.59	105.35	100.54	100.3	101.29	97.01	100.35	102.07	106.25	105.17	103.22	102.35	98.715	100.45	103.7	105.44
105.37	109.36	109.61	106.15	107.25	103.56	105.33	102.06	112.59	104.76	107.97	109.37	109.21	107.85	112.31	108.27	106.29	108.8	113.02	105.65	108.15	105.01	105.87	105.83	110.58	104.91	111.83	105.38	108.91	108	108.81	110.81	112.68	106.08	112.16	109.72	107.7	106.25	105.94	108.82	109.17	110.45	108.59	107.36	112.24	110.23	110.25	109.73	107.46	106.17
108.62	107.47	106.23	103.94	102.9	107.88	104.12	104.15	107.06	106.66	105.73	108.57	110.04	106.45	110.61	102.43	108.97	106.2	107.88	106.56	102.87	105.09	108.48	101.09	105.64	102.7	104.74	103.77	106.75	106.63	105.71	104.01	106.65	104.26	107.48	108.72	104.01	106.96	105.4	108.87	101.13	106.3	107.39	104.87	105.95	102.67	111.33	105.93	110.22	104.93
108.44	111.11	103.19	106.36	110.99	107.67	111.47	111.07	102.68	102.19	107.97	110.98	103.46	102.87	103.6	101.26	107.44	107.06	106.66	106.65	108.58	105.53	104.44	107.23	104.64	106.93	105.13	104.73	105.07	103.93	108.24	105.01	107.6	105.49	107.03	106.4	105.83	106.6	104.8	105.14	105.28	107.35	102.6	104.76	107.59	105.66	108.99	101.5	103.98	109.5
102.57	105.97	111.41	107.32	107.41	110	104.47	102.32	106.44	103.42	107	108.13	106.88	107.19	107.37	105.98	106.88	103.68	107.63	110.89	106.01	106.68	105.03	104.99	104.81	109.04	101.06	106.77	101.92	106.34	104.2	106.96	111.44	108.93	106.53	109.01	101.77	103.71	105.36	109.37	108.62	105.06	105.17	106.79	102.66	103.23	105.29	107.29	107.11	106.56
96.562	99.079	93.745	101.75	98.828	100.95	100.26	104.91	100.5	100.33	99.407	98.342	100.53	99.429	92.583	99.148	97.676	100.51	94.059	96.73	102.56	94.365	98.47	98.232	94.553	98.191	100.5	97.205	96.244	100.61	101.17	98.731	100.64	99.205	101.7	96.561	98.745	98.184	95.769	99.902	95.126	98.97	97.541	98.719	99.427	97.145	98.311	94.885	101.8	95.823
100.87	99.398	101.81	103.57	100.34	100.57	102.3	99.148	98.585	98.194	104.24	101.95	96.838	99.06	99.104	108.26	100.91	97.483	99.26	98.321	107.67	101.22	98.931	100.52	99.758	100.68	101.54	99.693	102.17	103.13	102.5	98.635	99.759	101.1	98.955	99.326	103.53	101.25	105.41	102.58	97.733	99.023	108.13	100.2	101.51	106.66	99.085	100.54	103.05	99.25
102.27	109.35	105.62	106.76	106.37	111.76	108.7	105.52	108.63	114.63	105.66	108.96	112.53	110.91	110.94	105.99	104.97	110.15	108.64	107.38	105.39	107.2	104.67	110.89	106.67	108.24	113.65	111.16	104.51	111.42	106.74	109.46	110.66	108.41	108.2	111.82	109.3	108.79	109.31	106.75	108.4	107.08	104.77	111.28	113.83	105.7	110.06	109.68	109.77	109.42
104.75	105.93	108.17	104.14	102.87	106.35	106.87	106.95	106.03	107.82	104.84	105.89	107.25	104.39	105.16	108.23	102.21	107.15	102.67	103.06	106.34	108.64	107.89	104.35	104.6	102.59	108.97	103.66	105.69	103.65	104.65	107.47	105.75	106.62	107.48	108.65	103.5	110.02	103.35	104.96	110.46	105.24	105.26	108.76	107.86	102.56	104.66	105.49	105.45	107.09
107.96	107.11	106.94	107.36	103.22	104.92	110.32	105.53	110.1	114.75	106.27	104.98	109.64	105.35	104.69	113.66	110.34	105.77	110.7	108.85	105.51	103.49	105.66	111.79	110.2	108.82	108.13	107.73	106.91	108.94	107.52	103.03	109.36	107.35	107.52	106.52	107.66	110.78	109.69	108.61	104.89	106.99	104.57	109.82	106.66	109.58	112.1	105.75	103.98	111.34
111.92	111.86	108.19	105.81	107.02	108.11	105.89	105.98	105.47	105.67	112.83	110.37	104.73	108.34	98.634	112.1	107.15	105.33	108.68	107.74	106.42	110.24	105.05	104.54	105.53	103.28	109.35	103.95	103.43	108.67	105.92	105.51	107.82	105.19	106.15	103.78	103.88	105.58	106.53	105.57	106.56	111.56	102.14	102.43	101.63	103.78	103.16	108.26	103.97	105.65
96.134	97.318	99.904	99.764	96.944	96.63	94.644	99.785	97.961	96.672	101.05	98.303	103.05	103.14	100.48	98.681	97.154	98.825	91.912	94.369	97.269	93.3	98.568	100.55	95.838	102.43	98.694	99.485	100.79	95.296	96.225	100.36	98.8	98.423	98.07	103.31	95.792	97.384	96.493	99.684	101.45	95.118	99.566	100.87	98.182	99.368	93.075	98.143	97.35	97.327
93.255	96.316	97.947	100.91	98.658	93.268	103.39	104.33	96.695	98.061	94.435	99.185	93.614	99.529	97.618	100.17	97.439	98.428	96.391	99.393	98.033	97.293	95.771	99.809	101.06	98.296	96.412	98.486	95.927	94.151	97.361	96.967	99.129	96.583	100.74	99.932	95.621	96.911	95.889	96.314	98.819	95.682	95.4	98.26	99.863	92.068	97.553	97.481	102.45	95.46
99.305	95.117	95.826	97.684	97.55	98.529	97.026	95.037	101.78	98.231	97.109	96.638	98.617	99.892	100.47	92.903	96.41	96.82	99.043	100.41	97.474	99.229	97.319	95.506	97.406	97.654	97.03	100.62	100.81	98.89	93.821	94.357	95.456	95.996	96.966	95.615	98.814	97.54	96.266	97.464	96.165	95.023	93.444	98.552	100.84	95.451	97.574	104.03	96.299	100.06
108.89	105.01	103.99	108.17	101.47	108.59	111.5	109.5	109.31	105.3	109.45	103.95	101.44	104.12	109.83	105.63	102	103.16	108.76	105.78	101.98	112.31	105.92	103.86	107.62	109.03	109.93	110.29	107.29	104.34	107.28	105.32	105.28	109.63	104.68	105.79	109.52	104.89	104.03	108.02	103.97	103.42	100.35	104.83	103.32	105.2	103.3	106.79	105.8	105.65
109.85	112.89	106.45	105.29	111.14	108.14	104.6	102.22	106.49	105.56	106.73	105.8	107.24	108.02	107.48	106.23	105.01	108.53	104.53	111.87	108.64	110.02	108.46	107.33	107.66	108.9	105.6	110.85	102.91	111.05	102.04	104.66	104.15	106.06	108.72	105.34	106	109.79	109.54	107.07	100.99	106.78	109.4	104.13	106.6	111.31	103.86	105.64	111.47	109.15
107.53	107.11	106.12	108.3	113.19	107.96	108.86	107.44	106.18	105.01	108.94	105.48	109.66	115.51	103.41	108.92	108.21	110.29	108.76	107.33	108.81	110.7	110.92	106.09	107.92	109.64	110.15	108.81	111.64	107.06	108.19	104.7	109.42	106.55	110.38	104.79	108.28	109.15	110.81	107.3	110.04	110.7	104.58	106.62	114.2	107.84	106.96	109.11	108.45	107.23
104.87	106.09	106.26	104.45	102.61	108.23	105.1	105.79	106.05	106.98	105.12	107.12	106.5	106.51	107.6	112.31	109.64	108.08	107.74	108.98	106.61	109.21	106.94	105.92	108.03	107.57	105.18	108.08	106.17	103.5	107.67	106.05	104.22	105.32	106.76	107.71	104.49	102.62	105.67	108.6	106.68	106.78	102.95	102.98	104.79	102.9	106.08	106.15	105.83	110.24
114.49	109.05	113.82	112.26	107.5	105.29	109.07	109.49	107.01	113.83	107.73	109.6	108.45	108.57	113.96	109.65	108.19	112.17	113.04	106.38	111.06	107.24	110.42	107.68	114.46	111.69	113.7	108.21	105.08	107.53	108.28	114.84	113.83	107.34	112.95	112.44	115.9	109.22	110.37	110.75	111.46	109.27	111.86	109.97	113.63	110.99	116.1	111.11	109.95	111.72
107.95	103.32	107.83	107.07	109.43	105.53	106.28	108.04	104.52	109.51	107.72	108.76	108.12	108.55	107.11	107.71	106.45	109.01	111.65	109.82	106.98	106.3	103.56	105.88	104.34	103.76	106	107.78	107.58	109.95	107.57	108.32	110.41	108.06	102.53	109.12	110.11	108.4	111.78	106.37	107.36	107.84	111.41	106.57	108.49	107.6	106.96	108.32	107.79	108.22
104.96	105.43	107.08	107.93	111.2	100.63	106.45	107.44	107.34	101.79	107.11	107.98	107.72	109.5	109.98	104.98	105.38	107.98	109.3	102.62	104.4	106.32	107.5	107.81	106.4	106.28	106.98	107.13	107.21	107.02	104.31	108.05	106.05	109.66	105.01	109.65	109.04	109.26	106.34	106.62	107.19	105.85	104.21	108.65	103.45	106.69	111.54	108.93	104.16	105.36
107.97	107.31	104.7	106.33	105.19	105.47	103.82	105.98	105.22	106.66	104.18	103.27	110.02	106.12	108.61	105.36	107.88	103.59	110.24	104.88	109.91	107.8	105.59	111.99	104.93	105.38	104.97	105.55	106.87	104.43	103.8	103.06	105.91	104.45	107.8	110.47	109.6	105.64	106.33	109.32	109.41	111.06	105.75	107.24	103.93	103.65	105.55	104.5	106.26	105.4
110.22	104.6	108.11	110.3	108.79	109.18	111.45	102.7	106.33	105.24	106.59	111.06	106.39	110.67	109.46	105.07	109.87	105.23	109.01	109.31	106.18	111.53	106.73	106.17	107.9	113.64	106.67	107.26	105.25	108.78	106.4	110.02	107.2	103.88	108.74	107	113.12	106.11	106.59	108.63	107.92	106.79	106.99	105.99	106.12	108.24	111.86	109.7	110.42	115.21
109.53	105.13	107.11	105.15	109.3	111.66	109.26	108.35	104.79	109.53	105.81	108.18	108.96	105.59	111.06	110.85	111.06	111.59	108.94	106.35	108.67	104.3	110.11	107.64	112.03	104.22	106.87	108.43	107.24	109.95	105.19	109.38	104.63	106.73	107.35	109.57	108.83	111.01	109.86	110.99	110.12	110.32	106.49	109.08	107.23	105.79	112.05	109.46	106.38	108.03
107.01	106.99	108.66	110.99	110.96	102.8	107.06	107.12	106.24	107.54	110.63	111.45	104.85	107.45	108.29	105.68	112.57	110.18	109.26	112.22	112.61	109.63	112.92	107.27	109.82	105.13	108.82	108.78	110.78	108.48	106.62	110.28	103.56	108.6	109.45	113.98	112.08	106.33	107.41	109.32	107.79	107.69	109.74	111.22	109.94	107.08	107.68	106.08	108.59	109.23
107.13	109.03	107.07	107.17	113.85	111.41	110.26	108.64	110.34	106.21	107.13	105.96	109.96	109.08	110.04	110.62	107.37	109.39	109.9	106.69	103.25	107.4	105.62	109.79	109.12	108.25	105.09	109.88	107.54	109.96	111.02	110.55	104.78	109.86	105.78	105.78	110.3	108.74	106.64	107.36	110.49	113.1	108.78	104.96	106.98	110.71	110.3	108.26	108.49	109.44
101.95	105.25	103.35	104.56	104.96	106.91	106.95	107.01	107.93	102.2	112.1	106.97	109.54	109.36	106.75	105.89	106.7	104.01	107.36	106.89	107.71	104.63	105.55	108.44	105.49	107.34	110.88	104	102.45	107.57	105.95	105.61	108.67	105.56	111.95	104.99	105.1	107.56	107.94	104.09	107.45	108.04	112.55	109.4	105.51	107.76	105.87	108.68	105.53	108.13
107.6	111.95	107.55	114.66	106.66	107.05	112.89	113.03	109.44	109.03	110.19	106.31	111.5	108.66	105.45	110.12	113.75	114.96	106.45	110.05	111.06	108.18	111.9	109.36	111.51	113.52	114.67	110.95	109.01	109.18	114.82	110.42	110.83	112.66	113.79	109.41	112.73	117.18	111.47	106.54	114.85	109.81	109.11	110.59	109.35	115.24	110.48	111.54	106.69	107.94
104.31	105.01	105.98	103.95	104.15	105.4	106.44	106.64	102.91	105.39	102.55	99.363	106.34	106.93	104.34	99.714	108.52	105.86	110.69	109.35	103.8	104.93	103.17	105.31	103.01	107.07	108.9	106.38	105.04	103.96	106.35	106.59	106.57	110	100.15	103.86	107.9	108.09	105.98	104.89	102.73	105.64	104.74	102.53	106.61	104.5	104.83	101.22	108.43	105.22
103.34	109.36	105.93	109.27	108.7	112.16	105.07	108.4	106.96	107.86	104.83	103.58	108.15	103.88	108.59	107.74	105.58	105.92	108.57	107.77	105.84	110.78	104.3	106.87	104.18	109.41	105.01	105.28	103.35	103.42	108.42	107.09	105.46	104.94	111.74	107.86	108.05	108.03	106.55	109.06	106.54	106.02	107.07	108.99	109.05	103.79	102.73	107.48	103.15	108.64
102.66	107.3	104.87	106.99	110.4	100.53	105.99	104.15	105.53	100.53	100.84	105.57	107.35	106.71	106.89	103.12	101.15	102.92	102.25	106.09	103.02	107	105.85	103.64	104.99	104.68	106.8	107.12	106.08	107.6	102.35	101.96	107.46	111.38	108.3	106.31	107.62	105.52	104.88	106.4	105.05	105.24	103.52	105.11	103.88	109.32	107.58	108.66	103.36	109.09
98.487	99.181	97.997	95.36	98.983	100.61	102.32	98.536	102.37	99.774	100.64	99.674	98.37	99.772	98.758	94.477	97.721	95.22	98.504	98.575	98.054	98.407	101.27	98.254	99.931	95.185	98.019	99.065	98.681	99.428	97.575	101.45	98.392	99.426	103.27	97.989	98.348	96.734	100.27	99.692	96.714	95.758	97.044	99.612	95.357	100.49	99.343	99.835	101.52	100.41
104.34	110.27	108.31	109.61	107.36	112.47	108.19	105.97	110.02	112.11	109	110.88	105.81	108.79	105.42	107.77	109.33	103.55	108.7	111.07	106.31	109.05	111.28	111.05	110.13	109.15	104.85	104.63	105.76	110.26	109.31	106.8	108.05	105.33	110.54	109.74	109.85	112.24	104.85	112.03	108.32	109.46	110.95	109.06	108.05	105.59	112.32	108.76	113.07	110.85
110.05	105.74	106.32	105.34	107.12	104.61	105.31	103.39	105.83	107.54	108.8	106.11	110.98	111.27	102.85	109.28	106.47	109.19	111.6	106.16	102.7	107.59	107.02	105.27	105.77	109.98	111.58	108.13	107.87	107.55	106.97	106.2	106.75	106.32	106.97	108.55	107.05	100.8	107.2	106.6	105.19	109.5	108.92	107.54	104.37	108.49	108.03	103.4	104.12	108.02
105.41	106.54	109.76	105.33	105.12	109.91	104.51	107.15	109.32	108.63	106.6	103	105.22	106.92	106.49	105.51	109.09	107.48	106.1	105.94	108.37	107.16	108.05	108.33	107.74	105.08	105.27	107.11	108.04	107.34	107.96	106.77	107.51	102.51	102.56	108.07	105.73	103.23	103.63	105.7	105.59	111.36	102.11	106.09	104.62	107.68	105.95	106.76	108.75	103.98
111.12	111.26	114.58	110.94	109.92	112.36	110.02	112.53	112.28	109.87	110.3	113.82	112.38	110.96	110.36	106.21	111.76	112.21	113.66	111.92	111.3	108.93	109.81	112.02	111.68	110.67	110.25	108.24	109.71	110.3	113.98	108.57	111.72	108.97	111.52	112.12	110.01	106.96	111.46	110.14	108	111.12	106.92	108.36	109.56	109.73	113	112.23	110.89	110.49
102.98	110.08	104.55	107.63	106.5	107.59	104.74	103.85	100.25	109.34	104.71	102.8	110.04	104.57	105.2	107.61	106.63	108.1	109.95	108.86	104.63	104.64	107.74	112.22	107.39	107.9	106.54	107.44	107.87	109.5	104.96	104.84	103.73	107.5	110.1	107.34	102.65	102.38	107.62	102.81	104.24	106.62	103.09	104.94	103.71	104.66	106.4	105.25	107.73	107.91
96.989	93.642	98.066	95.563	101.41	97.441	97.753	98.748	96.023	101.19	95.349	100.96	102.18	100.63	97.26	97.989	99.095	101.71	96.99	101.36	96.223	98.067	95.912	99.757	101.79	100.62	99.028	96.54	102.41	97.373	97.075	96.606	98.526	101.3	100.68	97.8	98.179	104.82	98.717	101.36	98.333	96.383	97.134	96.912	97.956	100.1	98.477	100.53	100.9	94.609
105.53	108.25	107.53	111.45	111.13	107.78	107.04	107.18	105.98	110.83	108.58	104.06	110.71	110.68	106.66	104.83	105.14	107.55	108.85	107.98	105.36	110.35	107.84	107.97	109.05	107.23	107.4	107.97	109.08	111.21	111.17	112.89	103.31	110.69	104.98	108.79	101.77	107.41	113.98	104.51	108.1	107.68	109.34	112.73	105.72	105.09	112	107.35	101.47	110.05
107.47	109.08	107.65	109.32	109.39	111.81	109.77	107.71	104.2	102.49	106.44	109.04	102.23	104.01	110.87	111.82	107.48	111.09	105.77	110.73	107.36	107.21	105.66	107.52	111.25	107.57	109.55	109.54	106.74	110.14	108.65	104.23	104.09	109.09	106.9	105.01	101.5	106.12	109.95	112.05	108.47	109.2	109.16	110.97	112.64	110.96	107.06	110.38	109.1	109.05
110.19	108.74	110.63	105.94	109.19	110.18	106.33	110.16	107.27	111.67	107.98	112.64	112.51	108.43	105.23	107.33	113.65	108.74	108.09	112.14	111.01	110.09	107.12	112.11	112.13	109.33	114.84	112.73	111.04	106.35	109.83	112.96	112.11	111.14	112.02	107.88	109.69	113.49	111.41	111.01	108.08	108.23	114.59	109.13	110.84	112.45	109.51	107.45	111.46	110.21
102.61	94.327	94.809	98.587	99.885	100.14	93.506	97.241	101.22	99.512	97.784	93.289	99.108	95.555	95.95	92.846	98.888	101.93	99.122	99.395	99.394	98.708	98.663	97.968	95.749	99.233	96.942	98.003	102.09	98.358	100.21	99.176	101.88	98.97	97.225	96.685	99.216	95.768	97.044	92.035	99.907	98.291	96.402	97.701	93.676	98.037	100.62	96.54	96.682	91.577
108.01	111.47	105.6	104.88	109.48	108.2	105.03	102.29	105.27	105.53	103.39	111.81	113.51	104.63	107.17	108.83	102.27	107.83	109.66	101.67	109.12	108	106.95	104.58	99.895	106.44	107.31	102.01	108.09	108.38	103.64	103.67	103.28	105.67	103.24	103.69	107.76	104.9	106.67	109.53	102.49	104.02	110.48	105.25	111.57	108.87	102.67	102.91	99.896	103.45
99.682	97.502	95.797	102.39	97.272	94.311	99.191	99.739	98.664	96.118	94.304	97.857	101.23	99.89	97.855	100.1	95.037	95.608	97.416	100.96	99.57	100.43	95.265	97.791	103.31	100.77	97.801	99.175	102.03	98.456	96.455	101.53	99.795	95.541	95.255	97.786	100.37	103.09	93.974	95.442	99.316	99.372	102	97.329	100.89	97.335	100.37	97.931	104.46	98.148
106.8	107.93	108.48	107.64	104.78	104.87	104.98	108.24	107.69	106.82	105.27	104.43	108.57	103.21	104.76	108.49	103.84	106.11	101.62	106.98	105.15	105.35	101.2	102.8	104.08	100.9	107.41	104.35	107.03	108.09	106.23	109.97	107.94	103.3	103.12	106.87	107.07	107.95	103.46	105.17	103.95	107.04	103.69	108.8	102.22	106.93	109.42	108.36	104.41	108.01
105.74	103.64	102.11	107.68	100.44	103.42	105.38	104.69	109.2	108.45	108.38	102.23	104.58	104.94	104.07	106.13	107.29	105.51	104.54	104.42	105.59	104.54	101	107.45	109.04	107.21	104.25	100.79	107.09	100.94	104.1	101.27	109.23	106.67	105.11	105.38	107.97	107.22	102.69	106.9	105.62	101.31	107.4	105.08	106.07	105.84	110.47	106.97	105.34	106.65
105.67	106.57	104.88	105.23	106.38	100.27	102.28	105.27	106.05	98.505	104.4	107.22	104.97	109.79	109.42	110.66	102.48	104.72	106.07	105.51	106.91	111.17	107.17	108.51	105.57	99.994	102.27	107.78	107.01	106.58	107.43	105.37	103.1	106.26	106.75	103.75	105.37	105.7	106.98	107.28	106.88	105.47	110.67	104.54	106.83	104.16	106.24	104.4	104.34	107.33
97.694	99.915	103.75	99.132	96.387	99.534	102.59	97.383	97.905	96.478	100.28	94.81	93.255	96.238	99.246	99.041	96.563	97.036	97.236	99.803	98.582	92.979	99.215	100.55	99.779	97.474	96.369	100.91	92.398	95.989	98.32	98.727	97.276	96.178	97.291	98.733	100.67	96.023	99.818	96.315	97.462	96.832	100.1	95.171	99.294	101.08	97.014	95.073	103.39	99.923
111.39	105.01	104.6	107.65	107.21	106.69	109.74	107.93	104.38	109.62	105.22	105.88	106.04	107.01	105.05	104.51	108.38	109.98	108.74	101.76	109.68	106.92	107.48	109.97	110.01	109.81	107.59	107.15	108.32	106.04	104.97	108.08	107.13	101.17	111.96	105.77	107.79	102.94	107.95	109.38	106.76	104.96	110.71	105.06	106.69	105.31	109.53	108.75	107.07	103.19
108.64	103.89	107.27	108.18	108.92	106.7	105.14	108.92	107.32	106.02	105.88	107.84	103.54	108.79	109.23	111.81	108.44	110.11	105.57	108.54	107.6	104.29	110.87	104.39	107.67	110.73	105.9	109.61	106.48	107.6	103.36	101.93	105.3	109.25	110.39	104.63	101.94	102.97	111.29	105.08	106.32	107.95	103.55	107.19	104.36	106.58	105.21	103.67	106.49	103.13
106.66	109.11	108.32	111.38	111.52	108.28	107.35	104.89	108.32	109.51	112.86	108.01	109.52	106.36	109.83	103.76	106.61	108.72	108.02	105.23	106.53	107.38	108.71	110.84	104.16	108.4	109.75	109.68	108.87	110.45	108.6	111.23	110.59	108.66	106.91	103.01	109.8	109.64	107.07	109.94	110.88	112.6	110.29	108.05	107.57	110.56	102.63	106.99	117.04	109.96
102.08	106.43	107.56	105.15	106.42	106.44	104.49	107.28	103.73	107.89	104.33	103.41	109.65	106.77	105.42	108.12	106.42	110.6	101.83	106.79	106.12	105.72	106.44	108.01	106.92	106.51	104.28	106.93	103.77	107.71	107.82	104.4	103.49	107.62	99.695	106.73	104.82	109.07	104.84	104.68	102.54	103.01	103.08	101.89	107.81	103.82	106.54	107.65	108.48	103.22
107.4	103.68	107.37	109.45	106.04	104.64	109.44	110.81	106.87	106.87	104.32	111.82	105.24	110.98	102.82	106.56	109.71	104.7	108.44	100.18	101.28	105.95	108.54	107.94	105.04	105.9	105.95	106.47	105.44	109.45	110.85	110.72	108.8	107.4	105.41	104.92	110.69	110.09	104.11	106.39	107.68	109.65	102.86	102.48	109.67	111.66	110.33	110.45	104.51	105.69
104.48	109.72	100.57	108.79	105.9	104.9	106.22	107.08	110.12	106.93	102.41	104.96	104.47	108.44	106.54	106.87	110.84	104.18	104.23	105.69	105.46	107.21	102.87	105.32	104.6	107.79	112.09	103.64	100.87	106.83	109.92	109.18	103.87	108.35	107.57	104.7	106.76	105.84	105.34	105.79	103.16	104.35	108.15	106.12	110.26	100.66	109.41	106.37	109.35	107.81
104.33	110.22	109.27	108.14	105.71	103.98	110.24	106.14	106.15	107.72	111.78	108.03	106.86	111.01	107.24	111.04	107.94	105.6	105.33	107.3	109.57	108.88	113.76	113.09	108.77	107.22	107.34	106.47	109.68	112.13	107.26	105.6	105.94	109.02	110.62	108.12	106.31	104.44	109.91	106.83	103.68	109.68	111.19	105.75	110.98	107.8	112.7	109.42	109.55	110.56
101.16	102.3	106.45	107.9	108.17	106.4	109.09	107.29	106.26	106.87	107.45	103.18	103.91	104.04	102.51	102.84	107.16	103.19	104.98	100.77	102.52	107.76	103.14	106.89	107.27	110.48	108.39	106.02	103.72	106.13	106.92	108	105.95	107.22	105.57	106.36	108.5	103.72	109.48	101.51	104.15	103.11	105.68	103.95	104.69	106.67	102.8	107.74	108.02	106.06
109.35	110.97	114.8	107.69	111.33	109.86	108.76	110.59	109.68	112.94	105.44	111.08	107.79	111.28	108.83	109.69	110.6	111.4	110.24	109.51	106.29	116.21	109.12	107.02	111.98	111.59	109.57	112.59	113.01	109.44	111.32	107.92	109.34	112.2	109.96	108.88	113.29	111.19	109.72	112.76	102.35	117.23	109.91	112.2	108.72	113.16	107.47	110.62	111.26	113.36
107.17	101.62	105.88	102.46	101.11	107.52	103.83	106.15	104.63	101.33	106.74	109.98	104.44	101.85	107.61	108.98	107.02	104.25	103.74	104.23	105.8	108.23	102.62	107.82	104.54	107.22	108.05	107.96	103.48	105.58	104.55	108.1	106.17	103.64	106.03	104.46	102.04	105.26	112.2	108.34	106.98	106.36	103.93	107.63	104.33	103.16	103.94	106.74	103.26	99.831
107.3	110.65	108.58	110.49	108.27	106.47	106.33	109.68	107.54	111.35	107.46	107.21	103.47	104.09	106.52	108.16	106.73	110.94	106.3	108.99	109.28	105.38	109.58	113.38	106.4	108.96	108.79	108.55	105.63	104.8	107.69	109.32	101.72	109.56	110.5	109.18	105.85	110.51	112.42	110.46	105.61	111.03	113.33	108.68	110.03	107.6	105.32	109.21	102.22	111.28
104.93	104.79	104.53	104.11	106.71	104.47	103.63	106.29	105.35	106.4	108.75	107.93	104.96	104.28	107.8	103.22	106.59	105.03	104.9	103.01	109.72	105.76	107.06	105	103.59	104.86	105.49	108.28	104.86	105.64	108.4	104.09	106.92	105.91	106.56	108.5	103.54	107.34	103.54	101.36	105.5	100.87	105.14	106.32	103.69	103.62	106.8	107.08	106.39	107.18
107.14	105.85	105.93	109.77	102.9	108.07	111.4	108.09	111.33	106.37	111.66	108.97	110.52	108.16	101.85	110.24	109.64	111.26	111.34	112.02	109.87	107.81	108.38	111.42	108.92	108.04	109.61	108.05	106.59	106.48	105.75	111.25	107.68	108.23	108.06	110.92	112.41	110.31	105.96	110.2	109.51	108.06	108.84	106.16	107.18	106.25	106.37	109.61	106.5	112
98.313	99.525	100.07	103.51	103.39	101.99	101.96	98.894	104.06	100.12	104.65	99.709	98.467	102.59	99.779	103.08	101.16	99.117	98.489	96.388	103.02	99.947	104.03	100.46	101	101.12	99.687	100.86	99.538	101.21	97.741	99.392	98.867	104.38	99.977	102.7	99.911	99.437	102.67	100.98	98.726	101.44	102.94	96.787	99.347	101.78	103.43	102.14	96.249	103.79
102.53	98.032	100.35	103.39	100.22	97.163	102.66	102.97	101.11	101.58	103.57	100.01	101.85	102.8	101.47	105.03	100.25	96.782	97.057	101.59	99.531	99.456	96.748	101.5	101.6	102.29	96.309	99.014	102.91	99.005	97.479	98.487	97.447	102.37	97.291	97.147	99.048	102.62	105.68	97.132	101.09	97.391	100.57	99.896	102.87	99.612	97.59	101.95	106.98	95.057
97.978	94.83	98.383	104.06	96.877	99.248	96.706	98.53	98.18	99.438	97.534	98.565	92.624	96.357	91.784	100.93	94.867	97.07	100.45	95.616	97.443	100.83	96.398	99.698	94.764	95.056	95.753	98.87	99.494	97.416	96.989	98.982	100.59	97.135	96.044	94.954	99.152	97.762	97.774	99.839	96.394	102.09	96.3	97.029	99.508	96.718	96.975	100.15	103.18	95.828
101.8	106.25	103.27	105.09	109.52	106.02	103.77	105.54	108.85	102.88	111.38	106.93	105.43	98.551	105.78	106.6	107.05	107.62	108.99	104.65	106.86	102.58	105.81	106.64	100.5	104.13	105.96	101.59	105.84	104.95	102.09	102.42	107.41	105.04	104.58	106.75	103.9	101.47	105.91	105.59	106.19	106.64	104.1	103.89	107.59	107.76	103.53	106.95	106.44	101.69
110.68	109.21	112.22	109.92	110.31	109.85	106.8	108.65	109.49	108.23	109.11	105.02	108.94	110.5	107.02	109.11	107.33	106.18	107.95	100.61	111.21	110.69	113.16	111.88	109.88	110.59	108	108.29	110.52	108.47	116.88	111.25	104.38	106.53	106.02	107.22	108.07	110.91	105.01	107.97	107.83	112.15	108.18	104.84	111.51	107.08	107.65	108.78	110.58	107.95
106.42	111.55	104.48	103.93	106.3	104.41	103.96	107	109.47	106.13	108.64	98.769	106.28	105.36	105.69	105.47	105.48	107.71	106.15	104.79	107.48	107.46	108.31	109.69	104.65	101.62	101.45	103.79	109.35	104.53	103.23	110.53	110.19	105.25	105.68	108.24	107.71	108.09	105.61	101.52	104.81	109.74	102.3	104.35	106.87	106.95	107.78	100.28	108.54	103.66
102.42	108.43	101.06	104.22	106.02	105.06	104.43	104.73	106.14	105.65	110.26	106.7	109.82	109.83	103.62	103.64	106.01	107.6	107.78	107.76	107.05	106.13	103.74	106.02	106.47	103.9	108.46	100.72	108.26	107.15	106.05	106.38	107.05	108.12	107.98	103.48	107.77	109.12	105.66	106.14	104.2	102.09	104.41	107.04	102.63	104.33	106.64	105.41	105.51	105.77
104.23	101.28	104.04	104	106.67	106.21	101.1	104.31	108.42	104.52	103.42	102.66	107.51	104.33	107.73	106.8	104.7	103.9	107.26	102.58	106.58	104.97	109.04	102.47	102.07	107.9	104.74	106.23	105.28	104.75	110.39	103.17	104.54	107.74	106.21	104.27	108.8	105.47	111.94	102.85	106.99	107.23	104.03	104.34	107.43	104.77	105.77	105.23	103.31	107.81
104.9	108.17	108.77	105.58	110.57	106.39	105.94	111.2	104.14	106.65	111.29	107.7	106.97	108.93	104.28	107.47	108.19	109.48	109.61	104.8	109.68	109.99	107.11	107.33	107.26	104.76	109.82	104.02	109.91	105.39	105.98	106.42	107.95	108.11	109.02	112.19	107.27	105.55	114.56	108.68	109.64	107.39	106.75	103.82	104.32	109.59	110.69	109.57	110.62	107.67
101.39	100.7	100.44	98.104	99.002	98.824	99.343	97.296	99.866	99.015	101.49	99.96	99.317	99.237	99.706	98.644	98.867	98.834	104.7	101.75	101.5	98.946	100.33	100.95	95.224	99.983	100.13	99.111	99.189	98.727	95.342	99.806	99.02	101.39	101.5	95.799	100.68	100.56	99.135	101.03	98.463	94.97	100.82	100.46	101.74	106.46	99.252	103.16	100.74	102.1
110.39	107.61	112.37	108.46	109.78	107.94	104.18	106.63	109.03	105.23	107.75	102.35	106	105.11	104.83	108.94	104.8	108.42	105.83	108.02	107.05	108.32	106.15	111.59	107.98	106.11	107.13	106.38	112.41	105.03	99.937	108.4	112.48	108.3	107.93	108.53	109.63	109.11	110.78	109.53	108.48	108.5	112.49	110.23	107.28	108.73	105.94	105.46	105.6	109.96
109.62	106.27	106.41	107.35	110.34	104.86	108.3	108.45	105.57	108.44	107.44	109.51	106.34	107.55	101.68	106.47	106.25	109.43	103.72	107.3	105.63	105.69	106	106.83	108.42	107.03	110.65	107.79	109.72	108.04	106.89	108.46	106.53	108.79	105.52	110.84	111.09	108.88	105.71	109.21	106.87	107	111.02	109.26	110.54	108.51	106.55	108.67	110.59	107.57
100.27	96.592	99.042	103.13	100.35	100.28	103.24	98.274	101.7	101.33	98.621	98.856	102.84	105.72	99.02	97.696	98.804	98.85	94.979	102.78	99.198	102.97	97.956	101.18	102.66	103.8	96.144	97.185	104.08	95.155	100.11	102.59	99.909	101.05	96.204	97.927	102.82	101.01	100.5	100.09	100.13	98.859	101.12	102.87	97.679	99.186	99.204	100.8	100.82	95.523
102.75	106.02	108.19	104.08	101.78	100.56	107.37	106.67	105.11	107.05	105.67	103.14	106.27	104.9	102.23	108.41	105.46	108.63	105.75	108.57	102.15	101.66	106.41	105.02	106.77	106.14	105.8	111.73	105.12	106.47	106.99	108.93	104.96	102.61	105.71	100.75	107.58	105.93	107.22	108.55	109.25	102.34	101.76	102.93	108.18	101.31	111.2	106.61	112.18	107.22
97.297	96.464	95.527	95.739	97.168	99.647	97.048	95.313	97.616	100.69	98.718	101.12	96.496	98.805	101.91	96.931	99.91	97.282	98.888	99.149	96.112	102.01	97.41	99.261	99.211	104.69	96.932	99.829	100.18	96.959	98.842	99.978	100.38	96.172	95.825	96.462	99.374	99.716	96.639	97.968	98.773	95.398	97.265	99.472	98.528	98.249	101.94	97.791	102.19	97.855
99.736	102.2	97.35	99.074	101.04	98.406	100.16	97.331	95.088	96.061	95.946	96.431	96.131	100.04	100.07	103.2	94.622	94.798	98.705	97.407	94.621	97.837	96.322	97.613	103.64	98.6	97.73	96.658	97.847	98.255	99.553	98.655	95.577	93.739	100.66	97.731	94.675	97.028	98.472	97.104	96.728	101.3	93.826	102.02	98.474	96.111	103.87	95.764	99.356	97.95
104.65	109.26	103.94	105.44	107.24	103.26	105.77	105.36	109.47	103.82	105.13	104.04	106.45	101.1	103.84	106.89	109.26	107.61	104.42	106.46	103.91	105.39	104.88	103.18	103.86	106.61	110.56	102.36	106.58	107.83	102.89	106.95	110.76	98.427	104.17	107.42	104.65	104.26	108.55	105.96	105.14	108.82	103.26	108.57	106.18	106.33	107.05	105.04	106.98	103.16
108.36	107.9	111.84	102.46	104.69	108.18	104.84	109.23	105.16	104.84	104.04	108.94	106.45	106.65	105.7	107.39	110.88	106.58	106.1	106.11	109.45	105.84	105.12	110.76	106.51	103	107.27	109.03	106.89	100.15	104.98	106.64	105.86	106.04	109.87	101.03	104.33	102.63	105.65	106.18	107.72	106.5	111.1	103.07	107.54	109.89	107.91	104.24	106.76	104.34
102.36	107.72	109.8	106.24	110.26	109.65	104.52	106.08	109	107.87	106.81	106.56	105	109.91	108.03	107.36	107.93	104.17	106.74	106.71	106.44	110.9	107.91	102.74	103.73	108.51	107.4	108.69	108.13	103.19	104.77	103.89	103.45	101.41	106.03	103.18	105.75	103.44	109.68	104.86	105.26	110.34	103.69	106.79	106.07	108.91	105.46	105.93	106.03	106.09
108.81	107.26	105.73	102.75	107	103.63	108.27	101.79	102.87	103.02	107.51	107.49	108.43	105.2	104.7	109.38	104.52	105.05	105.85	104.03	109.61	105.56	104.98	106.77	103.37	103.41	105.95	101.73	100.91	104.33	106.76	101.98	108.5	104.31	105.71	110.04	106.66	103.8	102.08	105.22	107.73	105.81	107.36	106.73	108.93	107.29	105.42	107.57	103.46	102.98
110.77	107.8	108.97	107.33	108.45	107.84	110.58	104.81	106.72	104.02	106.2	103.76	109.45	110.87	106.51	112.17	108.07	107.47	109.64	102.42	108.32	109.12	108.34	106.83	109.11	103.63	104.44	109.82	107.33	107.39	112.05	109.96	109.72	108.62	104.24	107.48	107.67	105.9	101.6	107.99	112.82	109.61	111.98	108.04	106.8	104.25	105.28	107.48	104.54	107.07
107.17	105.89	110.72	108.62	105.32	106.7	103.99	109.07	107.62	106.05	111.75	105.62	104.35	109.05	104.9	109.15	110.52	105.09	102.47	107.74	104.62	110.37	103.95	107.91	109.34	107.93	101.28	106.05	106.09	106.53	107.7	105.96	110.48	104.9	100.58	103.76	106.96	110.37	108.57	106.64	112	106.01	106.88	101.2	104.68	104.41	107.1	108.65	110.63	111.21
108.37	111.27	106.68	112.29	110.59	103.93	108.66	105.89	103.47	105.57	111.6	110.62	108.44	113.22	113.03	106.59	106.19	105.67	105.21	105.27	105.9	110.34	107.4	107.43	108.6	109.09	107.28	105.78	109.98	108.85	104.77	107.55	109.49	107.74	105.51	106.57	109.23	105.93	111.98	105.9	109.88	108.63	102.46	113.91	107.12	111.11	104.17	109.39	102.39	105.98
104.9	104.2	108.3	103.28	100.42	106.44	106.01	107.18	104.98	102.66	107.38	109.46	102.85	107.24	102.29	100.44	106.62	109.63	104.31	108.69	106.3	106.17	108.13	111.04	104.31	105.71	103.41	109.13	104.91	104.86	101.89	105.72	104.74	108.7	102.87	106.49	106.12	107.53	101.5	102.98	102.98	107	108.6	103.61	105.29	106.79	106.82	104.47	103.03	106.45
106.77	103.22	108.57	107.96	102.93	101.77	106.5	109.37	108.31	107.46	106.68	104.45	105.95	104.96	106.11	108.31	107.74	105.44	106.89	104.38	105.6	108.39	104.21	104.05	105.36	106.73	104.7	106.97	106.72	104.95	103.27	112.56	100.85	105.82	103.98	106.23	107.93	109.37	101.48	108.91	104.86	109.37	106.13	109.23	106.15	107.19	104.07	106.97	104.8	103.44
104.62	106.15	99.324	107.46	104.27	104.57	109.27	109.65	108.06	107.32	103.04	103.69	106.12	109.2	107.67	103.99	110.39	107.29	107.06	102.2	104.32	105.21	106.58	104.53	100.51	106.66	104.96	104.52	105.82	106.35	103.44	102.56	104.3	105.71	103.12	105.89	105.35	105.95	106.85	107.42	107.59	105.87	106.61	101.81	103.95	105.27	104.15	105.4	102.62	105.37
99.544	98.767	98.121	94.625	99.381	97.117	95.587	94.729	98.716	97.697	102.63	97.075	96.048	99.332	98.338	108.04	94.916	99.047	97.56	96.687	100.54	94.414	95.009	95.893	100.08	98.598	100.05	101.11	93.778	102.07	99.518	99.214	97.01	98.968	97.317	99.855	98.931	100.73	95.033	98.371	96.851	98.151	98.564	95.878	99.925	96.002	99.661	99.331	97.37	98.062
105.98	107.03	110.35	107.28	103.22	107.81	109.43	106.6	107.41	107.53	107.32	104.02	110.36	108.36	107.9	107.7	107.22	107.37	105.69	106.87	107.75	108.61	110.62	110.95	103.84	106.28	103.7	106.75	107.36	108.46	102.72	106.74	108.33	103.27	105.64	111.45	107.65	99.207	110.18	107.9	105.27	107.44	109.11	109.51	105.01	105.36	100.36	110.79	102.51	108.6
108.56	108.33	107.27	107.07	107.19	110.21	106.08	112.08	110.13	106.63	105.93	110.64	107.94	103.34	109.98	103.04	112.36	111.22	109.06	108.29	109.69	104.5	103.96	114.07	105.23	111.99	107.25	103.86	108.77	107.33	107.82	107.85	106.11	113.34	107.33	106.68	105.71	109.38	106.34	108.8	103.31	107.57	106.8	104.96	107.71	107.08	109.96	103.86	107.76	105.04
97.096	99.023	95.854	94.603	98.701	99.747	96.108	99.491	100.5	96.679	90.663	98.791	99.181	100.77	95.781	99.969	96.497	98.246	97.251	103.42	94.747	98.9	98.49	91.818	99.033	97.653	99.88	100.87	97.828	101.84	97.911	99.567	96.765	93.575	98.705	95.692	97.583	93.121	97.467	99.246	95.925	96.907	99.319	99.422	97.701	98.925	101.08	103.3	100.41	98.156
108.82	105.71	114.71	107.74	103.66	109.13	113.12	109.16	108.68	106.27	109	107.05	113.45	103.64	102.32	107.77	109.7	102.86	103.99	111.9	106.53	102.19	107.07	109.82	106.3	106.07	112.55	109.16	107.45	108.29	108.8	109.64	108.65	109.24	111.22	106.21	109.09	110.12	105.07	106.77	107.48	112.49	107.5	105.23	108.35	107.84	110.58	107.98	101.83	107.36
107.89	104.17	106.77	100.47	107.45	107.12	108.17	102.15	101.8	104.97	103.02	103.87	107.04	104.83	107.78	107.44	107.1	104.54	105.7	101.68	104.17	103.33	105.27	105.92	105.29	105.8	110.66	101.01	107.18	101.02	106.13	109.81	105.48	103.5	112.47	107.53	106.33	109.71	104.97	106.08	106.59	105.7	105.02	104.98	107.99	102.09	108.32	101.44	107.24	105.02
102.53	101.36	99.795	99.129	102.41	102.03	102.74	100.2	100	100.2	103.41	100.54	101.42	101.01	100.96	101.94	103.49	98.807	99.403	96.546	95.712	102.39	103.54	100.63	95.85	102.9	98.969	104.55	103.54	103.97	102.14	99.887	103.54	99.487	101.1	106.89	99.058	101.3	97.566	103.27	101.44	99.247	102.17	100.64	99.492	98.357	99.365	99.018	103.41	99.077
107.26	110.57	112.94	106.2	111.03	112.2	112.31	105.49	109.7	104.39	110.79	102.17	104.18	107.41	110.14	106.19	103.31	109.03	106.74	109.24	110.68	104.4	109.33	103.08	110.11	107.96	107.67	105.52	110.67	105.54	106.36	104.84	104.99	111.72	108.78	108.27	110.9	109.09	106.1	109.46	109.27	107.76	109.73	104.82	113.56	105.83	108.46	104.1	112.96	110.47
105.94	108.78	110.17	109.82	111.29	108.09	108.91	109.32	109.06	106.02	110.68	111.05	107.61	106.24	106.85	112.74	110.86	109.05	106.1	105.54	105.51	109.27	106.55	105.24	109.19	110.35	102.55	109.01	107.42	104.14	105.21	108.13	108.16	107.57	112.61	105.25	105.87	105.41	107.47	110.79	110.68	105.26	105.77	113.58	107.86	102	109.64	107.96	104.9	107.18
106.58	107.1	109.54	105.59	107.53	103.6	103.51	106.6	107.9	104.91	102.27	108.17	102.69	104.59	100.32	103.67	107.35	105.14	108.35	103.12	107.3	107.39	106.45	104.18	106.26	103.49	106.71	102.4	105.33	104.67	110.32	108.14	102.47	103.73	99.773	105.28	104.84	104.31	106.88	107.35	104.09	105.68	105.33	102.98	108.81	107.64	107.76	106.5	104.23	110.16
97.476	96.064	97.437	96.193	102.09	98.273	98.653	101.83	98.099	95.89	98.377	100.04	100.16	98.01	96.986	94.434	96.372	101.48	95.334	94.305	96.186	97.66	94.044	99.147	98.128	100.05	99.707	100.07	99.179	103.09	94.377	95.459	98.268	102.09	94.296	96.261	102.07	92.918	99.051	95.408	101.04	96.621	97.273	96.633	100.24	99.804	97.606	97.662	98.462	100.41
108.18	110.08	106.36	103.8	104.34	105.66	106.96	103.99	107.29	106.88	104.17	112.38	102.69	108.15	107.63	103.56	106.63	102.49	107.04	107.56	106.66	107.39	105.22	108.72	107.47	107.33	107.81	107.27	103.71	104.45	110.34	106.53	110.67	107.59	105.8	105.67	103.87	101.96	107.48	103.07	105.03	108.04	105.62	106.32	104.97	108.15	106.64	108.18	106.06	102.2
106.81	104.33	107.57	110.75	106.73	107.26	108.71	108.01	109.99	109.46	109.26	105.38	109.06	109.58	109.39	112.46	109.58	112.75	104.56	109.68	104.32	113.84	106.2	108.5	108.84	107.04	111.3	109.85	101.56	108.39	108.17	110.61	106.32	110.01	109.37	110.06	113.77	104.51	108.05	110.29	110.06	110.75	109.75	106.36	105.94	109.08	111	108.8	110.42	108.05
101.03	101.95	101.75	102.93	103.75	96.08	97.3	98.522	101.93	100.83	102.16	100.7	99.879	101.07	103.91	102.96	102.97	108.89	105.55	98.799	97.051	100.22	100.32	102.57	99.244	98.952	98.649	102.06	98.663	97.773	100.72	102.38	104.31	104.57	97.86	98.683	98.97	103.71	99.525	97.802	99.004	95.604	100.42	101.15	103.68	100.91	102.49	98.329	97.801	99.967
107.02	101.97	107.2	103.19	106.5	103.23	101.4	106.71	105.79	101.79	110.38	109.68	107.09	102.01	105.27	104.09	104.49	107.19	103.19	108.82	105.83	108.42	103.38	104.15	103.61	105.9	100.81	105.43	107.12	107.11	107.21	105.04	107.04	103.8	104.94	105.25	102.98	104.83	103.76	105.08	107.15	105.8	104.68	113.01	104.61	108.42	107.14	108.05	102.99	104.11
109.33	109.46	107.48	106.58	104.05	106.3	111.19	108.7	103.3	107.78	108.16	107.89	108.22	103.7	108.57	103.92	105.66	109.61	108.02	105.26	104.46	105.64	107.56	104.73	109.48	107.63	109.86	111.05	110.4	109.54	108.7	111.56	111.86	102.55	109.77	111.43	107.59	103.62	106.81	100.81	104.84	104.14	106.51	108.69	105.82	110.16	104.94	107.32	105.26	112.8
109.44	109.52	107.98	107.23	108.53	106.79	109.61	111.26	106.7	108.36	110.34	112.09	107.49	111.36	107.95	104.04	111.26	107.27	106.8	109.45	111.37	106.41	107.39	111.99	110.55	110.12	110.03	110.04	107.22	107.14	111.22	110.9	109.16	109.59	108.01	106.98	110.23	113.46	106.55	111.13	108.41	108.5	106.18	105.55	114.18	109.39	110.44	104.66	108.99	110.68
100.15	99.928	100.79	99.841	99.293	94.915	95.463	97.141	98.213	95.718	97.483	97.532	98.148	100.61	100.94	100.32	101.11	98.27	97.36	97.713	94.931	99.829	95.303	94.94	96.103	99.897	97.53	93.24	102.47	94.522	96.278	98.51	99.16	92.974	102.67	97.297	96.894	101.66	97.593	100.46	100.91	101.4	94.989	97.162	103.17	97.569	96.677	93.496	100.23	100.14
94.503	100.49	100.02	100.95	101.12	97.931	99.492	101.22	101.02	95.571	101.37	99.532	104.35	98.715	95.61	100.33	99.813	100.04	101.27	103.33	98.617	99.155	99.828	102.44	100.59	97.51	98.757	98.198	99.29	97.056	103.76	97.366	98.252	96.871	99.843	101.76	95.78	104.01	99.482	99.486	99.426	105.66	99.655	100.38	104.81	98.67	98.996	96.236	102.59	101.15
106.59	102.44	101.4	103.45	105.6	106.93	106.85	101.96	105.71	103.47	102.63	106.58	103.89	107.46	103.84	104.23	106.22	108.27	106.76	99.587	105.18	102.56	106.12	99.21	110.13	101.8	105.48	106.28	103.92	105.43	108.48	105.69	104.25	104.46	101.88	106.81	109.59	103.46	107.4	106.19	106.42	105.22	105.29	108.65	106.9	107.81	102.37	107.86	104.85	103.66
99.185	100.33	96.085	99.847	94.3	99.424	98.916	101.22	97.531	100.86	100.72	99.523	101.34	97.965	99.491	96.127	97.602	96.322	96.46	99.587	97.359	94.605	96.152	90.407	100.56	97.294	98.254	98.453	97.573	100.48	101.41	101.55	93.321	96.86	99.697	96.834	104.25	96.94	97.774	97.579	102.62	100.67	98.565	96.745	102.16	98.326	101.64	100.28	103.04	98.104
103.52	106.19	104.25	103.28	111.5	106.23	108.73	103.71	102.57	101.82	104.1	108.4	109.85	105.41	108.35	105.19	103.6	106.63	108.28	107.29	108.79	104.48	106.38	105.51	105.22	107.26	107.11	102.73	105.02	105.16	109.6	110.42	104.92	106	104.73	107.91	105.22	103.71	110.71	106.48	104.44	104.31	104.03	105.16	105.17	107.71	109.46	104.3	111.28	103.77
108.73	105.17	112.19	109.77	111.24	112.5	105.35	111.95	111.21	108.47	109.74	105.73	107.73	114.23	108.47	111.96	108.47	105.9	107.25	107.6	102.7	110.38	110.23	110.77	108.53	107.5	107.44	107.8	111.71	104.09	110.97	106.24	108.32	109.37	110.27	112.75	111.2	106.83	107.38	106.03	107.63	111.16	106.74	104.71	110.26	106.38	111.26	108.95	114.5	111.61
107.09	104.59	114.82	105.31	105.45	108.99	107.24	110.04	108.73	110.45	109.53	110.32	110.12	108.3	107.84	109.25	105.34	108.09	112.14	108.41	106.77	110.29	108.64	107.98	112.07	110.89	108.89	109.58	110.75	109.71	108.81	110.19	104.74	111	108.43	109.34	108.1	112.19	107.44	109.54	109.18	110.23	107.6	109.74	106.33	109.13	104.37	107.9	109.62	106.59
99.09	96.304	98.019	98.6	99.631	101.98	101.66	100.34	96.408	96.1	102.29	101.35	95.257	97.856	100.43	100.9	98.739	96.854	95.244	96.711	94.459	94.706	96.105	100.3	97.284	97.775	99.194	101.67	101.94	98.201	92.689	101.41	97.559	99.17	95.326	95.782	96.514	94.122	95.381	99.978	99.198	99.789	92.561	100.37	98.296	102.63	100.98	104	99.779	93.722
108.96	106.93	109.55	110.92	112.3	110.51	106.8	105.6	107.1	110.99	106.21	107.01	109.14	110.05	107.43	108.82	108.94	108.92	107.7	108.45	103.74	109.57	107.31	105.32	105.64	110.98	107.92	103.17	108.22	104.43	112.38	106.28	113.13	112.53	112.01	107.93	109.69	109.33	106.83	110.29	111.19	106.23	113.64	106.58	111.52	110.34	106.32	111.41	104.1	110.37
98.088	95.884	93.192	97.532	98.336	95.432	94.747	101.94	97.917	100.6	98.047	94.162	99.472	98.213	101.12	99.136	97.794	98.581	95.466	96.139	97.406	100.09	98.662	98.156	100.43	99.423	96.986	94.545	102.49	100.26	98.029	96.797	98.437	97.945	98.16	100.16	97.309	93.058	95.016	100.57	100.89	99.664	94.992	96.537	96.494	104.99	95.464	107.53	101.96	99.089
100.26	99.101	95.123	98.951	98.445	98.451	98.848	99.283	97.166	98.32	94.119	98.582	99.364	100.56	96.238	98.217	95.984	97.896	99.662	98.61	102.89	100.36	101.21	99.165	99.999	100.77	100.55	97.862	102.12	98.676	100.58	96.855	101.15	95.804	98.898	97.024	97.501	106.27	99.115	98.932	100.39	96.188	101.78	101.21	97.279	99.339	96.417	97.259	97.398	96.552
108.7	106.92	108.57	110.41	103.53	107.88	111.08	109.03	109.41	104.62	109.36	107.58	107.34	111.63	108.66	105.9	112	107.9	108.29	108.54	109.33	105.01	108.77	109.04	111.02	109.84	104.16	106.16	105.68	109.1	101.77	108.47	107.75	107.01	104.05	108.18	105.11	106.25	105.65	109.87	106.98	107.82	110.44	112.82	105.2	109.4	108.99	106.93	109.8	106.07
98.976	105.89	105.84	104.42	112.07	106.39	106.23	106.99	99.318	105.92	108.38	103.25	105.79	106.71	108.26	104.72	103.46	103.5	108.01	108.7	105.08	103.19	106.01	102.02	108.04	106.08	110.05	102.89	108.58	104.29	111.47	103.6	103.79	105.3	105.74	103.87	107.62	108.39	108.99	109.21	106.93	105.3	105.6	106.39	101.59	106.38	106.75	102.08	104.78	109.23
105.68	108.33	106.68	108.15	102.33	107.67	101.12	106.56	106.62	103.37	101.58	107.05	111.41	106.93	105.44	107.53	104.41	105.44	106.76	108.81	105.34	100.98	103.59	107.53	100.92	108.1	105.88	108.73	107.7	104.73	105.49	108.23	104.57	106.2	108.48	105.29	108.63	102.03	106.25	110.22	107.78	107.06	103.75	100.39	104.36	102.8	103.53	103.03	104.02	102.68
108.67	104.02	107.24	105.58	105.96	102.3	101.2	107.74	99.279	111.19	102.8	105.82	102.77	106.86	105.96	105.42	107.68	107.5	106.69	105.48	102.84	103.23	107.57	104.35	107.78	105.67	105.62	109.83	109.73	101.06	103	101.93	108.66	109.14	109.22	102.38	105.26	103.95	102.2	110.64	106.91	105.12	103.78	103.79	108.38	107.99	100.62	100.29	105.85	103.74
98.891	103.76	102.39	101.38	99.012	98.82	97.916	98.083	99.47	98.669	97.293	101.71	101.04	101.13	97.444	100.73	100.08	101.16	103.42	103.62	100.2	102.54	101.68	104.69	103.42	100.98	102.46	100.97	96.24	101.73	98.697	99.762	100.59	98.286	106.16	102.56	99.643	99.14	98.316	102.02	99.051	99.319	98.083	101.79	98.403	100.4	97.068	96.689	101.02	99.468
105.45	103.65	107.79	104.15	109.78	108.8	102.96	108.69	105.44	104.32	108.77	103.92	107.42	106.17	103.16	108.79	104.56	106.08	105.59	108.95	105.17	105.61	103.65	111.42	106.6	108.81	111.33	104.48	102.81	109.84	107.17	105.06	106.2	105.97	106.54	106.31	106.19	105.87	102.48	105.95	104.16	105.77	106.37	106.36	108.46	104.93	103.79	106.13	107.99	103.13
107.14	104.37	105.98	102.52	107.59	103.69	110.57	110.54	105.19	105.79	101.39	108.87	104.09	108.16	101.67	105.24	107.67	105.37	105.45	112.15	107.57	105.37	108.07	105.82	107.23	107.83	101.72	106.19	107.3	105.43	105.71	106.9	105.41	107.55	105.59	104.12	104.3	102.07	104.97	107.6	109.1	106.01	108.26	108.33	111.53	109.42	108.04	105.38	107.5	109.89
107.3	110.11	108.51	111.74	107.65	109.29	108.2	109.78	107.11	107.88	105.57	108.14	106.15	104.81	106.42	104.59	107.65	107.09	111.38	107.55	108.58	108.23	107.46	109.71	106.18	105.09	108.6	103.64	104.54	108.23	109.36	109.96	108.82	106.81	112.3	105.92	110.6	104.7	110.1	110.46	105.66	106.25	112.39	106.36	111.93	110.29	110.42	111.91	109.69	109
109.92	105.46	108.85	106.98	113.82	107.81	110.51	111.06	107.65	109.03	109.16	111.01	109.17	111.64	108.64	107.52	110.54	107.54	111.96	110.91	109.69	109.53	111.92	107.33	107.06	108.49	107.73	109.49	104.75	111.67	106.31	104.75	102.68	105.83	109.14	107.5	103.03	109.1	105.37	106.32	105.96	107.13	107.82	110	108.29	110.84	109.13	107.96	103.75	105.78
106.79	111.3	106.65	106.48	104.29	106.08	108.11	108.29	105.46	102.13	102.36	108.51	106.94	110.61	114.19	109.28	106.65	107.46	104.46	112.68	109.27	106.45	107.57	105.96	104.27	106.11	106.58	107.93	107.74	105.83	103.33	105.19	109.07	109.02	108.74	103.8	103.99	106.77	106.43	105.35	109.34	109.77	105.73	102.25	104.21	107.21	109.51	104.98	108.99	105.53
109.95	104.31	107.25	105.56	105.18	109.44	113.01	104.95	104.2	113.57	107.5	105.15	106.59	109.5	106.22	110.05	110.53	104.3	111.62	107.34	109.37	108.55	107.26	110.56	112.05	110.42	106.7	108.74	109.12	105.42	109.56	107.93	107.8	108.01	107.63	106.5	105.64	106.14	111.26	114.33	109.97	110.02	108.35	111.45	105.83	105.3	106.3	107.51	104.9	111.66
112.14	106.14	108.61	107.44	108.79	106.96	106.49	108.48	104.03	110.61	107.57	105.01	109.4	108.9	109.02	109.2	107.87	107.55	109.61	106.68	106.32	102.17	109.27	112.7	105.14	104.88	110.52	110.58	107.43	111.09	110.79	110.48	105.5	107.56	110.08	107.65	108.34	110.76	109.71	109.23	107.83	109.14	110.08	110.28	105.59	111.56	105.57	108.01	109.85	105.94
112.12	109.78	107.19	107.79	108.52	109	109.34	105.84	105.05	109.63	104.05	107.4	109.25	106.31	109.03	109.61	112.07	108.15	114.2	110.03	104.68	106.75	105.53	105.17	108.38	104.87	107.16	112.83	105.17	109.13	109.51	111.67	109.04	110.47	109.13	110.2	106.81	107.91	106.09	112.32	109.63	109.06	113.27	106.68	109.97	106.63	109.68	106.01	112.32	106.73
106.05	111.53	107.6	106.72	106.02	106.13	106.62	105.89	107.7	106.81	110.7	107.92	104.55	109.34	108.05	103.66	110.71	105.67	105.72	105.34	103.02	106.4	107.07	111.09	102.93	107.46	104.63	107.51	109.03	106.01	105.23	105.55	106.89	104.04	103.57	107.9	103.07	97.137	104.88	105.89	100.84	105.75	104.94	105.12	108.73	105.03	105.04	108.38	106.23	108.93
104.27	109.02	104.93	105.76	108.44	111.52	104.18	110.36	108.58	104.67	108.35	111.49	112.15	106.38	110.93	105.57	105.76	110.5	107.99	106.36	107.09	105.57	109.5	107.96	110.83	110.55	106.67	106.62	103.21	108.96	110.08	106.75	110.26	106.19	110.4	110.05	108.95	111.21	106.74	109.12	111.48	107.02	111.4	110.04	108.78	109	107.87	108.52	108.54	109.67
102.72	107.64	108.66	105.74	106.02	107.89	106.06	111.4	100.55	103.26	103.73	109.22	107.48	109.73	106.19	107.26	109	105.8	107.18	105.24	102.34	108.71	105.14	105.26	109.64	108.28	106.22	107.53	112.49	114.5	106.38	103.52	105.14	110.32	105.95	103.86	104.65	104.77	105.38	110.14	105.89	107.57	105.54	105.92	107.68	104.08	109.62	105.51	102.4	105.1
99.751	97.589	96.282	97.003	95.828	101.45	97.31	98.341	101.08	98.765	102.1	99.308	98.638	100.62	97.975	92.834	97.567	98.686	97.742	100.11	100.6	103.29	95.84	99.67	97.18	100.33	98.576	100.2	98.203	98.159	98.28	98.71	101.64	95.679	99.252	99.406	97.924	103.01	98.493	100.54	95.812	95.773	96.513	102.9	101.15	96.413	100.76	98.62	102.31	97.076
107.27	104.61	104.24	104.3	108.49	104.26	107.67	106.05	105.81	105.05	105.15	102.24	104.91	106.19	106.21	104.01	106.82	103.77	106.11	105.82	104.46	107.4	109.03	102.36	105.79	102.63	108.53	110.94	102.5	104.97	106.92	106.47	102.17	108.12	102.35	108.68	104.12	104.91	105.8	102.59	104.65	102.24	105	106.62	106.59	107.16	100.51	105.68	105.12	98.065
107.78	108.84	106.21	111.54	105.43	105.64	104.86	110.47	105.51	101.23	105.29	109.46	103.66	105.91	103.67	106.5	99.857	104.99	102.83	101.9	103.4	109.58	104.82	103.92	103.66	109.26	101.54	102.81	102.95	105.92	102.47	102.14	106.74	106.2	107.26	104.25	103.69	103.35	102.43	109.13	106.57	107.02	108.76	104.43	105.65	108.17	108.56	105.92	107.61	104.1
110.93	110.2	106.75	103.69	108.55	104.54	103.18	107.36	111.36	109.34	111.4	104.41	106.04	106.69	101.03	105.38	106.84	107.62	109.4	103.45	106.47	108.79	106.72	109.28	111.02	106.46	109.75	106.13	107.19	104.43	106.89	104.6	110.06	105.42	109.56	108.33	105.66	109.26	106.94	107.07	111.45	103.98	109.23	108	101.82	105.41	111.91	108.45	101.96	106.83
102.03	106.57	104.63	106.51	106.07	104.9	106.28	104.7	103.15	107.77	106.63	106.89	106.69	103.11	107.46	104.46	108.16	103.21	106.4	107.49	104.24	108.41	102.67	102.17	102.75	102.21	103.09	108.08	104.51	105.32	103.38	106.59	108.11	105.68	105.18	103.25	104.47	108.48	102.94	105.05	106.36	105.35	104.87	103.08	102.96	105.4	108.09	106.82	102.74	102.41
99.246	96.198	100.12	100.5	105.35	101.29	102.72	100.6	104.21	100.14	101.89	98.854	100.46	99.432	102.32	104.95	95.944	98.287	104.37	96.073	95.804	103.54	103.76	98.846	103.89	102.46	106.59	101.35	100.78	103.31	98.571	99.838	103.3	103.21	98.678	100.23	101.33	99.041	99.951	102.1	96.504	99.562	99.325	99.69	103.07	101.23	101.53	100.97	95.148	99.73
99.921	92.549	99.36	96.014	96.94	97.08	99.378	98.871	94.891	98.738	93.686	98.011	97.486	99.301	101.71	99.476	94.083	94.252	99.934	97.863	93.785	98.979	96.687	103.03	101.09	96.386	99.65	99.924	95.488	97.799	97.408	99.058	97.37	103.23	99.724	101.13	98.946	96.43	104.74	100.2	93.978	99.415	95.484	97.449	98.733	100.79	100.18	93.344	96.196	100.67
102.05	101.98	100.49	101.55	105.44	104.44	102.48	105.62	100.71	103.29	105.76	100.74	99.824	105.83	99.605	105.28	103.13	100.8	102.95	105.2	104.64	101.08	104.16	106.62	102.2	102.1	104.23	104.52	98.126	104.74	103.86	101.53	101.78	101.41	104.21	105.19	105.59	102.73	101.26	102.22	103.64	103.87	104.26	98.751	103.94	106.94	102.67	104.39	103.43	102.24
106	108.58	105.79	105.87	105.38	104.18	103.83	106.87	109.7	109.14	107.08	106.28	106.29	103.12	108.1	100.97	107.51	108.96	108.94	104.98	107.42	104.29	108.44	104.29	106.57	107.84	103.76	102.12	101.16	104.44	106.16	106.2	108.38	104.02	106.33	110.67	101.5	104.89	100.83	103.14	107.44	105.72	106.86	109.09	100.78	103.3	103.66	108.52	108.99	106.39
110.45	108.96	103.06	102.45	105.14	105.4	105.94	107.25	108.35	105.88	105.83	107.41	109.48	106.04	107.1	104.96	106.23	108.08	105.96	105.18	106.33	107.31	102.72	106.34	111.72	105.49	109.62	103.57	106.78	103.72	106.04	104.54	105.66	105.44	103.87	108.09	109.97	106.76	110.15	104.5	106.95	107.89	108.85	106.79	104	105.45	103.95	109.9	105.51	104.57
114.14	107.7	111.17	108.08	109.43	109.27	111.16	112.08	110.7	111.68	106.5	108.92	107.66	111.68	115.93	112.06	113.15	107.36	112.91	110.85	113.05	110.13	112.12	111.24	114.31	111.6	110.28	110	109.44	108.12	115.98	108.46	110.98	115.17	111.68	111.05	110.78	109.86	104.83	113.1	110.65	108.21	103.45	114.41	111.41	110.89	113.3	107.88	106.38	110.71
107.25	107.91	116.26	108.44	107.76	109.09	111	103.05	109.47	104.32	105.6	110.39	108.52	99.571	106.32	108.07	103.43	108.34	110.48	102.62	110.14	103.59	101.55	106.61	106.65	105.84	105.53	103.53	105.87	105.7	105.4	109.31	107.52	105.94	106	100.73	101.44	102.24	106.84	108.9	105.37	108.28	108.54	108.04	106.65	106.26	108.71	102.45	105.54	101.74
106.27	100.9	109.32	105.81	101.93	108.23	106.26	105.84	107.31	109.88	105.68	106.65	105.72	105.66	107.26	101.82	104.02	104.13	105.47	107.09	107.65	102.34	108.59	108.8	105.62	107.16	107	108.4	103.29	102.17	103.15	106.32	106.03	108.97	101.9	104.61	106.55	106.19	105.94	105.49	103.82	106.36	103.35	105.84	106.77	105.21	107.13	104.55	103.7	104.73
98.942	101.02	97.893	100.55	101.46	100.67	100.25	97.699	100.5	102.15	98.911	98.144	101.27	100.74	98.645	98.338	102.37	98.2	101.7	98.317	102.96	97.345	103.1	98.643	99.65	97.073	102.95	97.14	97.298	96.981	101.25	98.264	99.125	99.582	96.973	94.415	98.115	98.247	103.22	101.01	99.895	99.755	98.093	98.173	97.463	100.52	99.841	97.036	99.334	102.11
111.09	111.01	110.57	111.43	111.81	105.81	106.27	104.41	110.6	110.09	108.36	108.72	104.38	106.26	106.57	106.45	110.25	107.2	109.74	106.61	108.88	108.42	106.65	107.7	109.53	104	108.87	106.03	108.23	106.57	108.95	104.89	106.17	111.55	109.95	107.05	110.5	109.68	111.32	110.16	109.29	109.34	105.53	105.98	110.6	109.72	109.24	107.94	109.44	110.5
102.7	98.832	99.538	103.68	102.67	103.7	104.01	100.28	99.907	99.299	105.9	102.04	99.058	98.646	99.181	100.54	98.375	101.72	102.5	101.56	102.19	98.168	98.376	101.47	99.296	101.14	102.41	102.9	98.622	107.61	102.69	100.84	103.49	97.76	101.15	100.73	99.207	98.725	103.63	98.105	99.882	101.89	99.659	96.647	98.11	98.738	102.79	103.91	103.06	99.321
100.34	104.88	101.58	102.32	101.56	101.45	102.83	100.27	101.92	105	100.34	102.16	98.899	96.875	98.708	99.563	99.459	96.45	97.143	99.773	98.297	100.69	103.56	98.525	103.05	99.803	101.12	102.06	99.648	102.02	104.26	108.49	97.919	101.13	101.96	105.61	103.82	102.02	101.81	97.814	103.62	99.133	96.099	101.56	102.43	97.791	101.35	100.28	100.72	102.55
107.69	105.72	105.37	100.97	103.93	102.21	107.21	107.69	106.04	101.54	106.03	108.06	107.7	105.48	104.56	103.59	103.65	103.77	105.09	110.04	103.4	104.79	105.7	99.144	105.81	104.24	105.09	106.02	104.15	103.13	103.93	108.46	103.92	105.23	108.47	107.8	103.17	103.29	100.9	102.4	107.01	106.43	108.64	106.55	103.61	104.98	107.73	104.08	106.3	104.93
110.95	105.97	108.07	109.08	111.63	108.84	108.14	108.91	111.08	108.73	103.04	109.59	107.07	107.17	109.56	109.43	106.62	114.19	106.4	109.86	109.93	109.29	110.63	108.65	114.33	111.87	106.7	111.32	108.96	107.97	110.21	109.34	108.99	105.6	109.58	110.48	106.02	107.15	113.21	107.37	109.3	108	105.28	112.6	108.48	110.44	104.84	109.08	105.78	108.54
103.06	106.84	107.85	111.84	105.14	105.86	107.29	105.58	103.5	112.13	106.13	103.46	105.7	104.66	108.98	103.32	108.94	106.73	106.87	109.43	108.82	102.64	107.64	107.69	107.41	101.84	112.05	102.58	108.11	104.51	107	105.56	103.99	106.42	108.21	110.21	106.56	106.79	107.02	106.77	106.03	105.27	107.37	104.49	105.37	103.87	108.43	106.71	103.47	105.5
108.48	106.92	104.5	107.55	104.75	105.84	104.71	109.33	106.25	107.66	106.2	107.28	105.54	105.23	110.7	107.28	105.85	106.77	104.48	111.45	109.36	108.15	104.7	110.71	106.54	107.17	105.28	107.28	103.4	109.37	102.76	110.2	103.7	105.45	101.4	104.09	108.38	107.14	106.8	105.42	110.04	103.48	110.65	104.84	106.13	109.57	105.44	104.07	111.32	101
108.05	107.57	109.35	107.65	109.71	109.75	108.53	103.08	107	109.4	112.28	110.25	104.97	114.77	107.71	114.23	109.6	109.1	110.2	107.42	112.59	111.36	107.6	104.59	108.57	108.13	105.4	106.97	109.67	107.02	114.66	107.88	108.28	105.4	105.2	110.01	106.43	105.67	109.61	102.6	112.34	106.56	109.68	106.62	109.93	109.64	108.97	105.95	108.74	111.74
103.62	107.83	106.67	103.88	103.16	106.55	106.66	104.09	109.17	106.03	103.89	107.28	108.52	108.13	101.62	113.44	105.55	108.29	111.77	105.08	107.32	104.47	101.98	107.93	104.81	103.28	106.53	104.96	104.74	108.37	105.15	104.99	111.49	104.04	104.17	103.04	109.84	104.76	104.96	107.51	108.56	108.18	109	104.02	108.85	103.74	101.59	109.44	109.09	104.77
103.4	107.35	104.43	102.19	107.65	102.99	104.09	102.26	105.87	106.09	102.57	101.83	107.98	105.92	109.42	107.42	105.34	103.73	107.44	103.14	106.5	108.51	106.53	102.26	102.54	109.14	107.69	105.88	109.8	101.7	107.18	105.31	107.17	108.93	106.91	107.08	106.89	107.16	104.28	104.34	107.86	108.62	102.96	104.67	103.86	106.89	110.68	106.43	107.5	107.69
109.69	109.05	110.39	109.92	110.18	111.64	106.12	108.13	107.73	104.59	104.92	103.86	110.67	107.63	107.12	108.04	107.6	108.58	107.47	107.15	110.46	106.08	107.62	112.51	108.04	111.01	108.84	105.4	111.96	108.01	103.58	108.26	108.71	109.6	106.33	109.22	109.13	106.03	115.26	107.14	106.15	107.89	106.09	106.47	106.06	109.58	106.57	108.84	108.37	108.79
107.78	106.25	103.26	106.58	107.78	101.93	106.3	105.2	108.7	101.45	109.17	105.68	108.74	104.85	106.71	108.69	104.73	104.88	107.86	105.88	106.93	108.3	107.12	107.43	103.55	106.09	106.5	109.24	104.08	103.52	102.44	102.75	102.4	106.55	106.37	105.03	105.24	105.4	106.17	101.04	104.48	106	106.72	104.63	107.77	105.06	107.42	105.12	108.2	110.53
107.42	106.7	108.41	106.44	109.39	108.4	108.48	108.43	108.3	109.88	103.6	104.33	105.28	108.6	114.99	102.57	110.48	111.44	108.4	111.61	108.09	111.6	110.34	105.04	114.07	112.5	107.34	107.35	106.78	111.43	111	104.32	108.05	108.47	111.29	110.46	111.19	110.7	107.68	106.68	107.84	109.54	112.15	108.51	110.86	106.51	105.95	109.49	107.42	105.39
108.15	107.03	109.23	111.52	102.63	106.9	109.51	108.15	104.59	103.37	102.76	103.8	106.82	107.48	105.45	104.71	107.38	109.37	108.77	108.15	106.49	108.54	105.85	107.31	107.48	106.55	105.68	108.25	106.66	107.03	105.61	104.11	107.72	103.61	105.45	109.07	110.2	109.18	105.8	109.46	107.35	108.8	109.17	106.64	109.76	104.08	105.81	105.86	106.82	100.71
109.06	109.41	107.41	105.3	113.06	106.42	110.2	108.68	109.5	109.94	112.58	110.22	108.71	110.38	107.67	105.94	111.78	105.3	108.92	109.54	106.66	106.79	105.43	111.61	110.69	107.74	111.13	109.24	105.26	106.54	112.16	109.21	107.79	103.31	111.99	110.21	110.75	109.54	109.91	114.34	109.66	102.63	107.74	108.89	106.79	112.42	110.93	104.28	110.05	111.56
104.17	110.44	107.18	104.83	109.52	105.34	106.54	105.64	105.91	109.82	106.87	100.59	104.83	104.71	106.03	100.25	108.71	103.44	105.14	106.7	102.85	110.85	103.89	109.24	109.72	104.34	107.82	106.79	104.63	105.92	108.27	110.34	106.3	106.58	102.2	105	101.36	107.21	104.39	106.43	111.74	106.13	104.27	106.78	107.76	106.11	109.46	106.08	109.03	109.51
97.324	100.03	97.107	96.399	98.236	96.863	96.922	104.44	98.337	103.32	101.53	100.98	99.472	102.28	95.891	98.481	96.158	97.96	101.8	98.928	100.49	100.43	99.627	103.24	96.915	103.49	99.585	95.445	99.729	97.926	95.062	99.39	101.77	97.943	101.26	98.916	98.669	99.438	97.392	101.63	100.16	99.105	101.21	100.95	100.95	101.29	100.78	104.37	97.257	101.05
101.91	107.66	104.99	103.25	101.69	104.96	107.71	106.11	109.78	106.76	104.33	99.765	105.92	101.28	103.23	108.91	108.19	102.53	101.84	104.16	106.78	101.72	105.52	106.16	101.95	107.93	99.889	106.67	106.81	105.47	106.17	107.07	105.57	103.37	107.27	105.23	109.08	103.53	101.51	107.79	106.95	105.06	104.95	105.74	103.93	106.94	102.69	104.31	104.1	107.51
100.11	100.84	99.741	99.664	96.84	100.38	102.35	95.918	97.836	102.29	96.538	99.617	98.403	99.755	98.502	100.31	102.12	97.15	99.309	102.43	103.24	95.496	97.449	96.626	96.329	96.757	103.93	98.111	100.06	95.458	97.968	99.327	97.023	99.865	97.417	95.507	98.536	97.687	103.13	100.92	99.316	97.03	96.144	103.62	96.346	99.363	99.702	98.469	99.805	97.241
109.91	108.38	104.81	107	108.51	106.22	107.02	107.7	105.55	104.89	106.98	101.2	111.63	106.86	106.11	106.99	106.58	106.24	106.36	106.8	103.31	106.47	109.28	105.6	106.71	100.89	105.96	105.25	103.59	109.56	106.21	107.41	108.63	107.83	106.84	105.54	108.59	107.41	108.81	106.61	105.39	109.63	105.46	109.88	110.73	109.54	104.29	107.36	109.68	108.81
109.39	109.14	104.86	106.91	106.47	111.59	108.4	106.08	111.15	107.39	108.75	103.02	106.15	109.29	103.46	108.63	109.2	105.45	106.08	107.54	105.55	101.31	105.6	107.76	110.78	109.9	109.91	103.73	106.17	112.73	103.68	107.49	103.92	109.29	110.04	105.42	105.69	105.6	109.16	104.57	104.77	101.22	111.46	110.32	106.73	107.39	108.03	105.53	105.59	105.55
100.88	100.18	103.78	102.78	105.81	102.08	97.783	101.7	99.429	97.048	98.714	98.714	99.918	102.53	97.582	105.96	99.656	102.4	104.76	98.436	100.98	100.36	101.5	99.751	100.27	101.29	101.38	97.495	98.732	102.3	101.47	97.971	97.298	102.36	101.15	96.724	100.9	98.864	98.877	98.921	99.206	99.74	101.96	103.41	99.345	104.02	94.662	100.84	97.633	98.968
108.44	98.825	101.14	108.69	101.63	102.48	106.58	105.63	107.56	111.24	104.35	106.05	102.52	105.46	106.1	105.97	104.03	105.73	105.94	106.35	106.32	104.65	105.39	104.28	106.59	101.97	108.52	110.07	102.81	105.56	107.72	106.71	99.854	104.62	106.14	102.98	103.96	97.174	105.64	109.41	101.52	104.25	103.75	107.2	102.93	102.1	103.96	109.18	104.11	102.96
96.163	97.832	97.689	95.609	98.503	100.55	96.176	96.364	98.437	100.48	98.373	95.653	97.327	103.28	89.861	97.877	99.317	98.582	102.37	94.393	99.989	95.126	101.23	95.427	98.119	94.829	94.74	96.831	94.604	98.857	94.883	97.119	99.555	101.63	99.146	98.03	94.156	97.339	97.496	96.99	98.363	94.464	96.773	97.683	96.628	97.707	95.438	98.427	100.18	100.29
106.72	108.95	108.07	105.03	107.3	107.52	107.25	110.25	105.83	109.24	109.37	107	109.51	104.68	102.88	109.13	108.03	110.99	106.31	105.74	104.08	107.73	103.3	108.85	106.82	110.98	106.03	110.52	107.78	107.21	107.25	109.03	107.53	106.92	109.36	110.49	105.26	107.93	108.42	111.32	106.44	105.3	109.45	104.15	106.05	105.69	104.99	104.31	112.11	108.18
106.83	108.73	107.71	105.96	107.08	107.81	110.48	107.94	107.62	108.93	109.25	105.95	104.7	110.6	109.03	106.53	107.81	110.55	103.14	108.38	108.64	107.11	109.22	110.34	111.07	107.45	111.19	105.76	106.99	105.98	108.67	110.29	107.93	113.98	109.4	104.54	106.37	109.3	103.34	105.86	108.83	106	110.6	110.73	108.2	105.23	107.57	104.49	104.77	109.31
106.69	109.26	108.9	107.6	108.4	107.38	105.52	105.51	104.04	109.92	103.58	105.28	106.67	106.34	107.9	110.86	109.71	106.3	110.1	105.11	101.66	105.4	111.87	104.65	107.03	103.02	106.87	105.43	107.24	106.15	106.07	106.28	106.74	109.36	105.77	102.57	109.35	107.59	102.99	108.42	107.31	103.81	106.87	105	108.12	107.34	107.15	107.95	105.04	106.09
106.1	108.45	105.19	112.14	108.79	106	106.26	105.6	107.65	109.3	108.89	109.72	106.27	108.86	105.43	108.18	103.74	107.42	103.52	111.9	106.89	107.45	109.75	108.94	108.35	109.11	104.44	107.86	110.24	106.69	110.75	109.48	108.63	107.79	111.53	106.67	112.36	110.95	106.37	106.89	104.64	104.27	114.38	105.68	106.64	111.56	107.35	105.52	106.96	108
106.24	106.92	104.76	104.47	104.5	109.84	106.56	110.42	104.3	108.4	106.02	104.32	104.74	103.79	105.98	106.58	110.22	103.93	112.47	104.84	104.61	103.48	105.2	107.3	102.65	105.63	105.78	105.96	105.01	107.94	108.97	109.69	110.79	100.28	107.42	108.74	104.81	105.57	103.77	106.83	105.96	105.44	106.07	108.09	101.84	108.81	103.85	105.8	108.31	106.61
103.32	104.59	106.85	98.325	105.56	103.63	110.29	105.48	103.27	109.72	106.36	106.44	105	101.74	106.87	106.48	102.58	104.99	103.53	107.03	108.68	103.21	104.86	103.51	102.97	105.29	104.84	109.29	106.54	107.96	105.9	103.81	104.66	106.78	107.63	106.46	102.78	107.66	103.43	109.96	108.51	108.04	104.31	103.02	104.6	109.59	109.2	106.32	104.85	101.91
104.51	108.77	113.34	104.03	105.92	111.97	105.94	109.6	109.55	101.38	106.48	108.11	104.56	105.55	104.49	107.43	105.36	105.53	107.19	107.3	114.12	109.19	104.79	104.81	105.25	102.86	110.25	105.26	105.89	109.45	107.56	103.41	110.33	105.86	105.86	108.98	107.49	112.51	109.33	105.56	108.06	106.19	105.44	104.57	111.74	104.65	104.52	102.49	106.86	102.87
107.45	105.7	107.16	99.257	104.33	107.72	108.72	107.33	104.58	101.9	106.49	105.25	103.95	103.79	101.55	107.31	104.02	103.13	105.97	106.13	106.36	104.5	106.19	104.8	104.34	106.81	104.11	106.11	108.71	108.45	106.18	100.2	106.32	105.77	102.82	109.88	113.48	103.15	107.22	104.39	106.33	105.09	102.26	100.23	103.21	105.08	107.94	107.54	100.57	101.96
96.501	96.038	102.47	101.89	101.78	101.62	96.17	104.08	95.705	97.7	102.03	101.85	101.57	103.87	95.134	97.888	102.01	98.837	95.441	102.32	95.573	94.902	98.845	99.845	94.803	99.317	102.11	99.735	98.537	100.32	98.588	98.142	101.09	100.32	101	101.03	97.201	97.259	98.261	95.321	100.12	97.821	103.01	100.34	100.55	98.722	99.054	95.789	104.19	96.203
109.78	107.45	106.83	107.9	108.46	109.75	107.44	105.74	108.31	106.28	108.4	106.66	109.36	105.8	105.96	108.2	109.03	106.62	107.92	108.07	107.69	109.54	107.62	109.43	109.4	106.45	104.26	109.62	107.85	109.39	112.8	105.4	111.46	109.5	109.27	109.63	114.37	110.74	106.08	108.16	109.08	108.03	107.47	113.31	114.5	110.3	103.97	111.1	106.84	108.47
114.13	110.14	105.02	105.34	109.56	107.33	107.55	112.18	107.11	107.68	106.37	110.42	111	110.67	111.56	109.45	109.28	110.55	105.13	110.38	106.71	110.9	112.07	110.09	112.54	106.1	107.64	110.84	105.68	106.98	106.27	109.28	108.66	104.86	104.9	114.49	110.29	111.38	103.63	106.7	106.36	110.84	111.23	108.05	111.46	109.87	110.68	105.81	104.83	105.41
104.33	102.76	102.67	98.722	102.68	103.04	108.98	102.55	103.81	102.24	109.33	110.51	106.23	105.3	105.77	106.79	104.99	105.42	108.33	103.39	104.78	107.45	102.89	103.6	104.4	107.49	105.74	104.41	105.62	108.2	112.16	100.66	106.18	103.41	106.23	107.26	107.82	103.03	106.55	106.22	102.91	109.73	104.5	106	107.86	104.97	104.27	102.68	105.8	106.27
102	99.127	100.96	100.34	101.26	101.93	99.881	97.391	101.88	101.06	97.309	99.977	101.2	102.97	103.56	98.016	101.32	100.89	102.84	99.674	101.66	106.19	102.17	99.896	97.74	95.715	99.411	105.61	101.93	102.71	102.43	99.695	97.728	102.53	101.09	99.497	101.72	100.12	100.16	101.35	106.05	100.8	100.96	104.15	105.09	101.42	95.768	98.887	99.46	98.274
107.51	108.79	109.14	108.06	105.07	107.06	107.79	106.22	107.66	105.78	114.66	107.73	108.91	108.27	107.15	103.19	108.44	104.57	105.08	107.9	111.58	109.97	108.06	107.11	110.35	109.22	112.18	107.39	106.17	110.5	107.52	107.13	111.21	108.66	108.04	106.94	105.77	106.93	107.85	104.42	111.53	110.24	108.09	108.52	107.29	108.19	103.08	108.43	103.19	108.02
110.02	111.72	114.62	106.76	111.55	106.25	104.42	115.93	111.66	114.55	111.72	114.47	113.31	108.49	110.65	109.78	109.33	108.25	107.98	107.37	112.4	111.61	110.22	108	107.74	115.97	107.68	111.5	113.25	112.27	108.68	109.57	108.97	105.95	111.93	113.18	109.22	109.35	112.64	112.04	110.74	109.18	111.4	110.49	108.5	107.33	112.39	110.14	109.91	107.84
106.18	104.37	103.84	109.64	107.12	110.44	105.53	110.18	106.07	106.84	108.44	106.52	106.96	107.82	110.39	104.47	110.11	104.58	108.88	105.12	110.18	108.21	109.94	102.67	108.04	105.71	110.7	105.01	104.43	107.72	109.54	107.93	110.95	101.42	108.47	108.21	111.86	108.63	111.13	111.07	109.08	103.45	112.29	114.36	106.88	105.32	109.46	109.33	107.37	105.96
106.86	105.12	108.55	104.41	107.16	105.42	109.12	101.78	107.82	111.4	107.45	105.33	105.1	109.51	102.43	102.81	109.24	108.05	103.94	102.98	103.18	103.44	104.84	108.76	110.05	103.75	105.63	104.54	102.79	109.03	108.63	109.7	104.53	102.47	106.2	105.67	107.64	108.36	105.05	105.33	103.75	104.39	106.98	104.7	103.1	106.72	107.9	105.98	104.75	110.4
104.49	105.17	108.69	107.44	104.12	108.35	111.24	111.47	110.79	109.26	111.04	110.09	107.83	105.6	112.94	106.34	111.04	109.34	104.58	104.74	111.24	108.89	106.14	107.54	107.51	109.8	112.07	107.26	106.89	105.67	113.65	106.27	110.39	110.13	105.7	107.62	112.78	114.08	107.57	103.87	108.47	111.46	111.83	107.9	105.26	109.02	108.65	104.82	109.74	108.37
109.07	110.77	111	107.42	109.44	110.75	107.72	109.88	109	106.12	110.43	104.28	110.43	107.15	109.01	109.22	108.17	109.64	112	108.98	112.02	111.34	107.4	103.83	110.22	107.51	108.03	108.76	111.48	107.7	106.65	108.92	109.22	107.48	101.79	108.98	106.81	107.78	107.68	111.88	107.23	104.29	109.46	106.22	110.73	107.46	105.83	108.18	113.19	108.55
107.96	109.72	102.38	103.34	107.38	109.34	109.84	107.46	106.28	107.77	104.48	105.62	105.37	103.7	103.14	104.3	104.73	110.53	104.97	108.25	104.71	108.59	108.02	107.42	103.26	103.98	105.97	108.05	109.38	107.63	108.23	102.69	104.68	108.61	104.1	106.6	101.42	103.73	105.22	106.77	102.32	103.12	106.69	103.66	105.88	102.15	105.34	107.63	105.95	104.69
108.92	105.18	103.77	106.96	104.61	104.34	109.04	107.43	105.45	106.83	105.63	106.5	102.15	105.81	106.96	105.28	105.46	107.15	104.82	106.48	104.64	103.79	106.42	103.77	108.9	109.55	101.45	104.57	104.56	105.2	104.29	103.82	104.31	106.35	104.92	109.63	105.21	105.9	107.66	108.64	106.31	105.78	104.99	103.59	110.59	106.52	101.99	113.65	106.82	107.3
101.86	108.99	101.47	104.67	99.649	109.05	104.98	104.62	106.67	108.89	104.52	105.16	104.58	107.51	105.03	106.21	106.46	105.54	108.06	106.87	105.63	104.89	107.91	105.71	107.55	101.91	109.13	103.52	105.03	106.17	103.27	106.07	106.65	106.11	106.77	108.43	105.18	108.85	104.8	103.32	104.86	107.45	101.1	107.49	109.81	105.38	104.36	100.91	100.96	103.52
102.25	105.57	103.52	105.43	101.1	105.08	105.44	107.57	107.96	105.33	107.12	105.15	105.42	104.9	108.08	100.88	106.63	104.14	106.56	104.7	105.21	106.78	102.7	103.57	110.36	103.83	107.13	107.29	108.81	105.96	108.36	107.17	106.33	103.4	104.51	105.69	102.37	103.52	107.4	103.92	104.42	106.38	103.66	102.36	109.39	104.62	109.62	106.16	106.65	106.97
107.45	100.84	106.3	107.86	108.6	102.81	110.63	105.25	104.91	103.19	109.2	106.7	110.56	106.2	105.5	104.96	107.67	105.74	107.93	111.9	106.01	106.02	106.59	104.68	105.72	107.96	106.35	106.64	106.81	107.37	105.66	111.39	104.52	106.74	110.63	107.62	107.13	106.47	109.05	110.79	102.27	103.91	108.44	106.54	110.12	104.61	105.79	109.68	104.58	111.12
97.554	95.264	96	97.165	98.569	101.15	101.19	97.917	102.84	98.59	101.52	97.944	96.471	99.204	95.984	100.86	97.547	98.345	93.846	101.91	97.639	92.981	97.378	95.012	97.269	98.508	94.723	96.613	99.096	96.515	96.849	101.24	100.55	94.563	95.32	96.664	98.357	101.05	99.562	95.514	93.113	99.232	95.812	97.21	99.03	94.656	98.746	96.013	97.771	98.613
105.64	105.18	102.42	103.99	110.4	102.47	108.27	105.28	105.98	102.95	103.65	103.76	106.98	109.16	105.7	105.43	108.55	111	105.96	107.37	106.01	103.64	104.02	104.77	104.48	106.45	102.33	103.36	106.28	108.87	106.28	107	107.58	107.84	107.47	101.74	105.38	108.48	107.54	104.83	108.41	106.91	106.39	112.59	107.38	103.81	105.6	103.21	109.69	106.99
105.63	111.83	110.47	106.58	111.76	111.65	108.95	109.7	108.38	109.55	105.58	108.53	113.05	108.08	110.06	106.86	109.81	105.9	109.59	106.5	109.13	106.27	108.36	106.84	108.13	106.02	105.66	109.79	104.41	109.56	108.17	109.29	110.32	109.88	107.61	107.43	109.25	108.04	108.15	106.51	107.13	106.26	108.73	107.6	107.91	106.61	107.72	108.7	105.78	111.06
110.72	108.19	104.99	104.14	108.25	107.41	108.08	109.45	110.42	106.04	102.53	107.72	111.43	107.86	111.04	109.07	106.35	108.86	110.54	106.08	103.03	113.15	101.81	106.82	107.06	106.68	106.33	106.88	105.76	109.97	101.74	113.08	107.35	103.47	104.54	104.01	107.86	108.9	104.31	104.84	101.55	102.59	111.44	106.53	106.97	109.77	106.31	104.97	107.64	108.86
107.1	109.56	106.67	108.83	107.21	108.61	108.65	108.67	108.56	105.27	110.99	107.75	107.6	109.48	107.45	108.87	106.12	108.56	107.62	109.15	111.09	109.58	108.59	102.36	106.29	109.9	109.97	108.34	108.51	107.78	106.17	107.27	106.33	110.5	107.36	106.96	106.01	109.23	108.75	110.07	103.47	106.91	106.81	106.51	108.05	108.58	111.19	106.99	110.97	102.81
105.96	104.14	105.58	102.93	107.56	107.52	103.12	101.46	107.25	102.07	105.91	104.8	103.16	104.12	104.24	102.22	107.1	98.973	103.16	104.02	110.01	106.81	105.11	102.03	104.42	100.4	107.27	104.87	106.01	105.71	110.11	103.34	105.7	108.85	103.54	104.76	101.77	100.21	105.45	102.03	108.89	106.76	103.93	104.25	106.59	108.87	108.58	103.71	104.55	106.8
105.24	101.53	103.47	106.11	108.55	104.68	103.85	106.91	108.43	106.29	105.41	102.67	105.89	103	104.75	107.63	103.64	108.14	102.3	101.62	107.24	108.58	105.5	110.38	106.8	109.77	107.27	106.77	105.2	104.73	105.12	105.79	104.59	100.75	105.51	108.58	107.29	103.22	104.17	107.44	106.07	106.17	107.84	110.13	106.05	103.7	104.6	105.28	110.18	106.52
106.49	106.15	103.06	107.25	106.1	108.24	109.42	107.88	105.12	104.09	109.01	105.33	105.49	105.2	107.57	105.42	103.68	103.41	102.68	103.83	104.67	105.29	109.22	103.13	101.83	104.37	108.28	104.26	104.9	103.61	101.93	101.25	108.55	107.1	106.3	103.6	102.96	107.55	105.99	106.6	105.37	105.91	104.92	106.13	107.81	106.7	108.4	107.24	104.6	104.99
103.22	109.27	110.36	104.89	105.19	108.62	108.78	105.19	105.45	106.51	103.98	106.76	104.37	106.33	104.95	106.48	103.1	110.59	101.78	105.48	107.07	107.1	108.47	107.28	106.48	107.47	104.52	111.38	104.76	100.02	105.23	107.43	108.53	104.38	108.79	108.06	104.57	104.7	103.7	108.38	103.58	106.55	105.65	105.91	108.89	104.11	106.28	103.57	107.67	103.55
98.08	102.9	101.81	98.994	98.022	96.673	101.04	101.96	100.79	96.438	95.98	105.89	101.78	99.819	102.07	103.35	102.96	100.28	100.25	99.312	103.37	98.094	97.275	94.985	103.25	104.17	100.51	99.96	100.7	96.461	101.61	102.08	100.06	98.336	99.554	97.808	102.45	100.22	96.142	99.179	104.08	96.965	101.4	95.195	97.835	101.38	102.27	100.29	99.469	97.972
103.66	100.7	102.59	99.086	101.23	99.423	101.63	97.796	96.505	100.52	105.48	100.6	98.69	98.789	99.664	97.016	99.195	99.989	102.73	99.747	99.017	101.41	100.81	99.443	100.82	97.093	102.34	101.55	95.894	100.15	96.44	103.2	98.597	97.346	102.07	96.25	101.69	98.749	102.54	103.55	99.048	101.11	100.02	98.387	99.062	96.317	104.48	103.3	102.7	98.626
105.65	106.57	108.18	106.53	104.5	108.4	107.98	104.04	103.46	105.32	105.59	103.66	104.8	104.04	102.83	105.91	109.74	106.17	105.56	101.79	104.47	103.38	106.37	102.08	104.17	107.14	106.43	106.59	108	104.62	102.38	103.37	104.04	110.77	101.83	105.53	103.46	104.21	109.1	99.457	107.79	103.19	108	112.82	104.02	108.79	108.1	104.62	103.45	104.89
106.6	108.59	107.47	112.16	107.42	111.28	110.55	111.1	108.07	110.88	105.32	110.79	103.83	107.05	110.25	112.68	109.08	108.23	109.57	105.42	112.49	113.32	107.43	112.35	108.26	111	107.19	111.68	108.29	105.69	108.07	106.72	108.69	105.65	109.76	107.9	108.67	109.84	114.87	108.34	107.51	110.22	109.83	104.93	106.83	104.41	111.76	107.34	105.2	105.61
103.06	107.61	107.08	104.51	107.28	105.67	109.52	107.02	111.7	108.75	108.88	112.36	105.42	112.26	111.93	105.07	107.09	109.57	111.72	108.41	103.91	109.38	108.3	109.69	109.03	108.27	109.07	110.55	111.18	108.24	106.98	109.9	107.62	107.1	113.25	104.9	112.66	108.31	110.3	106.35	111.84	103.55	109.74	107.61	108.48	104.35	104.45	104.1	108.4	111.8
103.29	101.6	108.33	106.36	106.15	108.69	107.13	103.13	106.22	107.73	105.16	108.35	106.88	102.93	106.08	110.87	102.46	106.29	106.8	107.89	104.62	106.76	104.32	104.16	109.96	106.45	107.08	102.8	106.15	102.78	107.01	103.93	107.93	108.72	107.81	108.07	104.54	108.47	107.8	110.31	106.84	105.57	107.2	109.13	105.01	107.35	104.79	109.47	104.26	106.15
106.97	106.75	105.6	110.26	106.5	104.63	110.78	109.39	105.13	105.87	107.85	108.07	108.58	111.09	109.06	105.59	104.21	107.36	111.88	106.46	102.96	107.53	109.89	109.73	113.58	107.73	108.15	106.03	109.88	107.5	106.23	109.17	108.26	106.39	112.88	107.62	106.11	106.21	107.22	109.54	106.4	108.21	111.51	109.55	109.01	103.86	109.22	110.32	111.61	106.74
99.373	100.28	106.23	100.87	97.369	101.75	103.92	97.887	100.45	95.851	106.13	101.4	105.49	102.22	99.97	101.47	102.58	102.18	102.42	99.689	96.822	100.35	97.577	103.01	96.572	99.217	100.43	97.52	102.05	96.203	98.58	103.61	105.93	100.58	101.42	100.1	98.006	101.4	102.27	102.83	98.491	100.3	99.562	100.55	100.75	102.93	99.715	102.37	101.11	103.01
105.23	102.28	105.61	104.7	107.99	106.12	106.32	108.64	103.85	104.92	107.56	106.63	106.87	106.52	103.42	102.63	105.75	105.86	102.96	104.55	105.58	105.48	103.02	103.81	106.81	107.1	104.52	105.3	106.87	102.22	106.86	103.21	105.32	107.74	108.04	106.68	103.39	105.13	105.31	108.16	105.33	106.05	105.13	102.26	101.8	107.42	106.53	101.71	105.02	108.58
108.04	108.7	108.1	106.06	105.9	107.73	110.89	110.31	108.62	107.23	106.45	106.32	105.98	108.72	105.63	107.76	111.99	107.93	109.55	107.46	109.47	108.14	106.4	108.29	104.06	110.86	109.98	111.56	101.21	109.45	108.6	108.36	105.97	111.5	110.68	101.12	110.15	109.77	110.08	106.8	109.44	108.35	107.27	107.72	107.76	105.03	105.36	107.3	108.14	107.58
107.46	108.28	105.36	107.19	109.05	103.32	104.18	101.85	102.89	104.69	108.55	103.09	105.94	106.69	106.43	101.2	107.53	105.84	106.01	106.82	103.26	105.89	103.57	113.95	109.62	106.47	102.06	102.26	101.23	105.76	103.89	108.63	106.97	106.7	108.22	108.59	101.81	101.72	101.54	105.45	105.78	107.04	105.56	105.11	105.08	103.83	109.16	100.48	105.49	105.28
109.76	107.88	106.69	108.46	109.67	106.8	109.41	109.77	111.75	108.48	109.18	109.65	104.81	107.24	108.17	110.93	109.11	106.67	109.13	108.81	107.09	107.35	109.44	109.95	105.04	109.34	102.65	108.48	104.02	107.74	108.62	108.64	107.25	106.56	111.71	111.59	106.71	107.06	110.8	108.11	105.68	108.2	109.25	109.14	107.72	109.35	108.12	105.56	111.4	115.51
109.72	112.42	109.04	113.18	108.64	110.94	108.99	110.31	108.29	112.61	107.49	107.19	106.73	109.91	109.06	109.41	108.95	111.91	108	114.16	113.36	110.03	111.4	114.8	110.04	114.46	109.94	109.9	109.73	109.83	107.5	112.34	111.94	111.19	109.11	110.13	110.44	113.67	113.39	114.97	108.06	110.41	111.5	103.78	107.94	110.65	106.6	110.6	115.15	109.4
108.62	108.5	102.38	103.83	106.87	107.32	106.05	104.67	104.6	105.56	100.24	106.36	106.89	105.39	104.76	106.23	106.19	104.33	108.09	104.27	108.19	108.03	105.99	101.74	103.19	107.44	104.17	104.57	103.26	103.6	107.76	106.57	106.82	105.77	106.4	107.82	109.91	110.63	108.09	103.7	111.86	106.23	104.96	103.19	99.818	105.75	106.05	107.16	106.44	105.15
109.75	110.8	108.92	108.71	109.22	115.76	112.46	108.01	108.79	107.15	110.73	112.21	112.81	105.24	112.1	111.61	111.51	111.35	110.3	110.43	107.63	104.69	109.79	112.54	114.71	110.78	112.02	111.96	103.23	114.18	105.58	115.06	110.93	107.5	109.33	110.23	112.3	109.68	113.12	107.71	110.09	106.57	111.39	107.77	117.41	117.04	110.84	104.8	112.06	110.73
110.71	108.07	110.07	111.4	113.92	114.4	107.72	112.72	106.35	109.83	111.7	111.86	107	111.66	112.1	105.33	111	108.91	110.85	110.27	111.3	112.29	110.01	113.49	109.2	110.66	107.86	111.77	106.45	113.63	108.86	107.16	110.96	106.73	114.64	108.4	112.75	115.34	109.41	111.38	113.75	107.25	111.14	108.89	111.64	108.94	110.47	112.48	110.74	111.64
108.19	109.33	111.28	111.1	106.98	103.78	106.78	105.84	106.65	109.98	112.26	106.89	101.08	110.24	111.51	110.65	107.09	107.35	104.46	104.97	108.63	105.84	106.12	108.92	108.87	107.98	108.31	110.19	109.96	109.63	103.49	113.19	110.39	104.44	107.55	106.09	107.87	107.6	110.24	104.53	110.06	111.5	106.11	107.24	108.43	110.09	108.56	106.71	109.72	105.93
107.48	105.98	112.33	108.26	104.09	107.52	109.37	105.26	106.66	105.56	104.1	111.59	106.16	106.8	107.13	108.11	107.19	110.17	107.41	106.16	108.48	109.24	105.11	103.31	106.54	108.23	109.42	107.69	108.6	108.25	106.03	108.14	111.39	108.27	110.64	109.84	113.15	109.97	106.71	107.23	105.06	107.87	104.34	107.7	112.32	107.49	107.61	108.12	105.69	103.23
95.292	95.907	98.589	97.982	100.14	101.22	95.664	100.99	97.206	96.317	99.041	99.55	96.584	97.536	97.935	97.347	99.037	95.211	95.252	101.18	97.533	101	94.075	99.338	100.61	103.04	101.56	99.561	91.727	103.77	96.324	98.072	98.049	99.569	96.467	100.51	94.696	97.438	98.021	98.431	98.175	101.29	96.481	101.54	95.179	99.717	99.086	95.824	98.502	97.443
107.6	108.34	104.2	105.48	105.79	100.44	108.77	105.54	108.17	103.83	106.68	104.19	102.64	105.65	102.74	108.97	100.88	110.02	106.68	107.58	106.45	106.67	110.34	106.7	107.71	106.33	105.22	105.21	109.7	105.01	107.89	110.73	105.24	109.72	110.2	107.18	106.28	102.9	107.54	104.89	103.87	103.34	108.77	104.14	110.17	110.33	105.05	107.15	105.24	108.38
107.46	104.98	104.18	107.81	106.57	105.71	105.71	107.7	106.43	104.8	106.41	104.75	103.31	105.09	104.49	104.81	110.09	101.8	106.06	107.65	108.12	105.23	109.97	106.66	106.02	106.97	105.43	107.78	108.75	107.08	105.85	105.09	109.6	106.35	106.93	108.73	105.92	107.09	105	106.85	111.79	103.31	102.65	105.51	104.32	103.01	105.85	104.16	105.29	108.17
107.11	112.63	107.55	111.4	111.71	112.75	110.51	110.65	106.38	107.52	109.79	110.99	106.93	111.28	113.17	110.99	107.4	110.69	115.1	110.63	113.36	113.64	110.22	109.33	109.02	105.01	107.68	112.02	106.23	111.02	110.59	110.38	108.74	111.45	107.41	107.06	108.39	112.45	107.69	112.17	113.28	106.52	111.55	112.7	112.3	109.76	111.22	109.3	114.9	110.5
102.47	113.78	108.39	105.35	107.51	105.21	106.76	100.44	107.85	109.14	108.97	105.69	108.29	104.19	110.42	107.19	106.95	104.39	109.15	100.2	104.49	107.63	107.81	105.4	110.47	105.64	102.4	108.42	105.63	105.37	105.38	101.76	109.23	105.25	109.89	109.64	104.07	106.84	107.88	104.08	108.55	104.9	108.86	103.44	106.53	105.83	106.66	102.97	106.65	104.34
100.32	101.49	98.343	97.251	95.589	103.24	99.028	99.231	98.754	99.564	104.86	100.79	98.517	99.152	98.583	96.288	97.243	100.59	95.219	97.434	96.206	101.49	97.879	97.138	96.243	98.715	99.86	97.954	97.026	99.15	96.327	99.117	94.626	94.64	92.755	102.3	98.508	96.519	99.739	99.11	98.509	102.21	97.027	97.723	99.333	99.806	102.5	98.377	101.9	100.21
104.89	105.9	108.4	107.03	111.45	105.8	105.33	107.24	108.45	108.5	111.66	107.15	105.76	105.22	108.97	106.49	110.47	108.66	105.78	109.93	108.56	105.21	108.75	107.07	108.27	108.19	107.02	109.57	105.11	104.21	107.15	112.88	107.52	105.63	111.6	107.56	113.21	105.32	104.19	115.84	104.36	108.62	108.72	107.87	108.13	103.24	107.34	113.28	109.65	107.75
104.58	108.54	106.18	107.47	114.33	104.35	112.08	108.54	107.59	105.4	106.13	104.32	112.27	109.68	108.18	110.75	113.12	104.82	104.3	109.05	108.2	111.57	106.13	108.89	106.06	107.08	106.51	104.13	102.41	106.02	108.81	107.52	105.78	109.19	105.51	111.29	109.98	109.72	107.46	112.09	108.38	110.73	109.78	109.67	108.22	110.86	110.2	105.11	105.35	107.95
106.2	107.4	110.88	109.03	112.84	110.93	110.31	109.11	108.97	112.67	108.91	110.79	111.29	113.25	110.3	113.5	112.23	110.32	113.41	105.9	105.4	112.25	108.39	110.56	112.05	112.54	107.45	108.73	108.15	112.7	111.76	110.27	106.09	114.38	106.69	112.73	111.72	113.17	112.29	109.32	108.7	106.87	112.72	114.36	108.26	113.87	114.47	108.93	111.96	109.49
97.362	100.91	99.318	97.26	99.671	95.878	99.596	99.297	99.314	98.861	99.498	98.291	99.483	98.608	102.95	93.656	98.626	100.37	95.402	95.485	95.854	97.519	97.63	99.312	99.267	92.789	97.625	97.76	96.63	98.361	97.461	97.904	98.01	97.765	97.819	103.35	99.521	100.93	97.233	96.735	100.16	95.973	99.031	101.12	99.339	98.958	97.696	98.362	100.37	98.928
103.01	111.06	109.2	108.71	108.97	108.08	105.31	106.5	110.08	107.32	108.09	108.34	110.61	106.43	106.58	110.99	110.59	108.25	107.65	107.44	107.44	104.36	108.75	112.67	107.87	104.41	107.72	106.53	108.31	106.56	105.44	105.37	107.53	108.37	107	110.8	108.44	107.62	109.67	108.47	106.57	107.55	108.79	106.34	110.14	111.48	108.37	109.57	109.03	108.53
102.02	99.76	98.006	96.344	98.02	102.73	97.236	98.846	99.808	97.432	90.95	93.026	101.27	97.801	95.507	96.769	93.55	95.075	99.685	101.31	100.98	96.741	98.065	101.34	98.987	98.642	98.148	94.876	101.52	98.184	95.866	99.113	97.882	98.89	95.786	98.406	97.145	101.05	94.176	96.956	96.385	96.075	99.48	100.07	99.309	98.864	95.148	99.099	96.473	100.46
110.27	104.71	106.08	106.69	107.26	102.97	106.92	103	103.43	103.16	109.61	108.83	105.77	106.63	104.71	102.68	111.5	104.1	107.46	103.76	108.44	104.55	108.03	103.45	106.8	109.46	105.14	105.71	105.57	105.38	107.02	110.94	103.8	103.87	104.23	109.52	103.59	104.87	105.02	103.18	107.72	103.37	106.78	106.82	104.29	105.69	107.59	106.08	106.54	106
105.44	104.97	104.88	111.19	110.41	110.49	109.26	110.3	107.76	110.47	105.97	112.95	105.53	111.12	110.32	107.94	110.23	108.91	109.54	104.97	106.44	104.79	107.62	107.94	107.62	108.68	110.23	105.69	108	109.01	107.41	112.84	107.55	111.28	105.35	111.57	103.8	110.98	109.65	110.2	107.37	106.63	106.75	108.87	107.93	107.6	110.65	110.25	109.49	109.28
111.86	107.1	106.39	104.96	109.29	111.26	109.32	107.82	110.67	108.63	104.91	106.02	106.12	111.25	108.04	110.5	111.83	111.53	113.29	105.84	114.63	107.39	104.4	108.96	103.9	109.57	110	105.99	108.6	107.46	105.8	111.02	112.06	108.45	104.3	108.14	104.21	113.67	110.08	106.32	107.35	106.04	113.39	110.1	109.34	105.8	109.09	105.72	110.47	107.11
107.91	110.43	108.87	108.31	103.66	106.91	108.37	102.66	108.11	104.52	111.6	105.51	108.34	107.11	111.98	108.75	107.96	105.81	109.37	109.47	109.84	106.3	112.69	108	108.51	109.86	107.89	104.75	107.55	108.19	106.02	104.79	108.41	106.61	110.56	106.52	106.39	108.34	109.01	109.72	107.24	113.64	107.49	104.16	110.36	104.24	106.74	108.04	106.11	106.97
108.16	103.26	106.84	108.23	102.32	103.4	104.06	107.41	104.15	107.42	108.27	102.37	108.68	106.42	107.84	104.83	109.75	106.27	102.96	108.69	109.77	102.4	108.58	107.65	106.72	107.88	105.04	103.31	106.24	104.71	102.86	104.45	105.7	102.54	104.46	105.98	103.91	105.79	107.36	105.99	103.96	109.11	107.33	105.53	106.53	113.51	103.84	110.14	104.47	106.13
107.6	107.13	108	108.56	111.2	106.16	104.86	109.98	105.12	107.37	107.59	109.03	106.76	105.45	110.68	110.83	108.85	108.78	104.76	109.52	110.21	108.68	108.08	98.813	106.18	111.09	111.1	109.79	108.06	113.75	109.21	116.89	105.87	105.66	108.55	112.24	109.42	109.22	106.31	109.14	106.51	108.27	105.57	108.06	106.86	109.61	110.07	110.2	109.04	107.57
109.3	104.98	103.88	105.71	105.27	105.54	102.06	108.44	101.75	107.42	105.59	104.23	105.17	104.01	108.08	108.53	105	106.35	105.91	105.34	107.82	105.91	105.28	104.88	113.55	103.52	100.49	106.87	105.63	110.19	105.6	101.77	105.96	104.14	103.07	107.16	112.19	106.65	104.52	101.73	104.73	102.73	104.65	105.68	107.48	108.1	108.66	104.9	108.33	103.31
98.913	98.315	98.659	99.421	97.138	94.634	94.168	97.791	99.925	97.963	98.954	101.04	97.028	98.82	95.592	97.529	98.164	99.995	100.57	95.753	94.171	100.99	99.167	96.68	100.3	98.685	97.852	100.49	101.41	94.897	98.16	96.324	97.298	99.8	98.833	96.898	100.44	100.01	98.38	93.013	99.007	97.573	97.219	97.841	103.25	97.946	105.1	95.752	102.01	97.821
108.44	107.11	108.79	104.32	108.32	103.65	110.1	108.15	105.06	104.99	104.68	107	107.15	105.32	104.66	107.85	104.83	104.71	104.32	111.16	102.01	108.95	101.25	104.65	110.33	106.19	107.65	104.3	105.14	102.56	105.93	110.92	104.77	106.14	105.87	111.87	104.2	109.09	108.42	106.95	105.88	105.81	105.38	102.71	105.36	112.26	106.74	113.03	105.1	106.22
101.61	106.95	105.9	99.861	103.34	106.56	104.64	103.54	106.62	102.67	106.18	107.11	105.79	107.17	107.6	108.55	103.79	102.81	102.35	103.78	109.1	107.44	106.47	105.07	105.15	98.249	103.27	101.1	105.67	107.95	108.2	111.61	104.62	108.65	102.76	102.38	104.27	106.5	106.07	105.69	104.48	104.19	107.88	101.57	105.87	104.27	105.18	104.95	104.21	107.15
109.5	105.59	111.72	109.43	112.81	106.82	110.45	110.23	108.52	108.95	106.7	109.48	106.25	107.73	115.7	101.98	106.63	111.73	109.7	105.06	105.06	104.15	109.49	107.45	106.75	107.48	109.94	109.5	108.92	109.45	105.65	107.38	108.39	110.2	110.39	107.18	107.28	108.07	110.87	108.76	108.98	108.31	106.32	105.01	106.76	109.11	106.28	110.88	107.21	108.99
112.23	110.02	108.76	109.88	107.81	110.46	103.48	105.74	104.64	105.18	105.82	107.74	110.86	109.25	106.23	111.34	108.69	106.32	106.92	110.74	111.46	109.34	116.12	110.34	109.73	104.6	106.62	108.43	113.94	105.91	108.96	110.05	108.12	104.98	113.92	108.87	109.06	110.47	108.32	110.22	109.59	108.8	110.97	109.26	108.56	108.66	107.54	102.6	108.68	108.72
104.15	103.86	107.72	104.36	104.96	100.94	108.1	105.25	103.88	110.58	105.17	106.52	107.42	108.89	110.42	102.19	106.16	105.65	104.14	107	109.28	112.01	107.68	108.28	107.9	106.44	103.36	104.7	102.47	107.76	107.07	104.32	105.51	107.74	103.66	106.08	103.99	106.73	106.5	105.35	104.11	104.55	107.72	105.22	101.11	107.46	108.39	106.29	110.46	103.5
110.4	108.03	113.15	110.26	107.66	109.22	109.77	108.52	109.36	106.85	112.79	103.45	109.74	106.64	106.38	108.78	112.67	107.72	109.94	111.95	112.35	107.84	106.87	111.11	106.91	109.61	104.74	106.86	106.25	108.05	108.42	108.64	102.56	109.89	111.73	107.89	103.49	106.39	107.15	105.09	108.54	104.37	109.07	111.53	110.04	108.94	109.81	108.45	104.72	106.57
112.67	108.95	107.05	109.17	112.83	111.85	107.04	110.31	110.68	108.22	109.87	107.74	109.9	110.49	109.61	113.45	110.07	112.5	113.86	109.63	114.41	114.57	109.67	109.15	108.19	106.02	107.42	113.64	106.53	109.9	113.75	109.5	110.14	108.46	111.76	116.51	105.46	111.02	110.04	112.56	111.6	110.9	109.91	111.89	113.7	109.7	112.55	112.82	113.94	108.75
96.787	98.07	100.54	101.31	98.617	104.21	101.03	99.347	99.979	99.526	98.815	96.268	104.18	97.687	100.16	101.06	100.05	98.432	98.797	98.182	97.29	98.999	94.879	103.14	103.58	97.394	99.155	99.117	97.129	96.577	104.05	101.41	100.19	99.993	98.117	101.45	99.229	101.93	96.224	99.569	97.062	100.86	94.983	99.961	107.65	105.92	98.401	99.626	96.886	101.78
109.85	109.49	113.72	106.32	106.41	104.87	108.01	108.68	109.35	107.44	108.62	104.17	108.41	103.31	115.09	108.67	102.86	104.43	105.28	113.6	109.21	106.21	114.49	103.94	106.91	110.12	110.35	105.83	109.25	104.71	105.89	109.15	108.64	107.93	102.6	114.65	110.6	111.42	108.95	106.03	109.19	105.35	109.11	109.17	109.66	107.67	111.31	110.71	106.56	107.87
106.22	105.43	101.5	107.27	104.03	107.1	107.62	99.986	105.21	107.24	108.38	102.82	104.12	108.04	107.68	107.53	106.97	109.14	106.72	102.35	108.53	111.38	111.91	107.63	105.42	109.19	109.08	103.78	103.43	105.4	105.88	106.67	105.43	106.95	104.23	107.87	107.48	102.99	110.16	107.83	104.06	105.35	109.49	105.16	107.42	104.97	102.37	100.51	104.65	105.49
99.452	100.28	98.619	96.432	99.92	99.256	95.009	99.601	101.88	94.236	99.188	96.338	96.225	98.746	97.997	98.487	96.535	98.676	99.675	101.69	100.32	98.883	98.98	95.069	98.15	96.221	100.75	96.777	99.83	97.712	93.827	99.212	101.46	99.863	97.926	95.512	99.992	99.027	98.112	99.792	100.52	97.855	95.144	96.13	99.458	101.51	97.489	95.687	96.267	97.337
108.45	105.45	105.42	110.6	106.81	107.51	107.39	107.33	109.6	111.45	103.15	108.53	110.54	109.44	104.5	105.44	109.06	112.36	108.63	107.45	107.71	106.76	106.67	106.09	102.79	107.53	104.62	106.17	110.98	112.05	109.53	107.27	111.67	106.58	112.25	111.28	106.07	106.14	106.43	110.99	108.69	107.43	110.53	107.82	108.06	106.76	107.92	103.82	110.12	108.76
106	105.65	103.24	103.75	103.62	105.79	101.35	104.94	104.67	103.61	103.65	104.07	103.8	105.34	104.13	103.97	104.68	112.9	101.52	108.31	100.47	99.775	110.1	107.56	106.6	107.03	106.94	107.79	104.91	104.31	105.04	103.04	106.55	101.36	106.01	107.04	108.11	103.55	103.58	104.67	103.23	108.2	105.77	108.44	103.82	105.8	105.01	106.55	101.79	101.72
99.805	98.001	95.687	101.62	96.948	101.14	92.954	98.791	102.77	102.54	94.574	102.98	95.922	96.704	99.675	100.64	103.82	100.2	99.252	95.713	98.688	98.886	96.883	94.036	99.659	100.71	101.3	96.726	98.518	100.86	96.111	97.463	97.876	96.375	98.697	94.836	99.577	101.38	97.827	96.533	99.933	103.66	98.941	101.02	101.12	93.44	99.28	96.535	101.14	99.062
104.67	108.34	108.26	104.84	106.63	107.53	107.8	108.85	104.12	103.58	100.71	106.53	109.08	107.73	107.49	108.18	110.8	105.55	104.16	107.31	104.8	103.99	108.24	104.57	106.93	108.88	106.82	109.9	106.29	109.12	110.19	103.94	103.52	109.42	100.45	103.48	109.02	105.1	100.77	109.4	109.74	106.17	108.98	108.33	109.82	107.16	108.67	104.61	106.13	108.06
112.06	110.08	106.34	115.16	105.83	106.15	110.59	113.39	113.74	109.75	107.37	114.9	110.68	115.76	111.78	107.81	107.51	109.44	116.74	111.45	109.72	110.9	110.28	113.26	109.9	109.41	111.6	112.47	108.67	111.3	109.96	114.93	108.43	113.75	111.55	107.97	109.06	110.26	117.39	109.04	110.33	108.91	110.38	111.96	110.82	112.2	108.2	111.12	107.18	112.15
101.71	99.923	98.643	102.47	97.168	102.21	99.844	101.26	102.71	100.58	101.77	99.799	101.25	96.916	100.78	101.57	99.225	98.808	101.83	104.36	102.68	102.94	101.43	100.21	99.761	101.39	99.934	98.968	95.635	98.716	106.32	98.205	97.066	101.56	102.31	100.5	98.365	104.36	102.5	101.11	100.75	98.842	100.52	103.01	100.86	100.99	99.895	101.13	100.66	100.27
101.49	103.58	99.412	104.24	99.731	104.49	104.09	98.897	98.47	100.44	101	98.863	98.825	102.94	104.01	100.8	100.4	104.5	105.37	102.68	97.641	97.385	98.321	99.865	101.51	101.73	99.097	97.432	104.24	103.06	104.13	101.74	99.531	100.25	105.35	103.27	101.12	101.85	105.24	98.068	101.34	104.65	101.27	100.84	99.275	99.074	100.09	100.39	99.193	102.57
105.67	100.9	100.21	101.12	99.949	100.79	102.91	99.305	99.442	100.3	99.204	100.9	97.721	100.87	100.82	100.01	97.609	99.036	101.01	102.02	100.41	100.9	96.749	103.53	103.73	97.337	103.37	103.95	97.359	100.65	101.49	101.76	101.88	102.51	103.17	101.86	102.72	103.18	100.29	100.3	101.79	101.4	100.77	103.1	97.757	97.563	103.58	97.704	98.275	100.25
109.19	102.78	111.58	107.64	104.69	105.78	104	107.73	108.29	104.33	103.51	102.63	106.06	108.95	103.64	100.51	106.77	108.04	106.76	105.93	109.46	107.9	105	111.07	103.85	106.39	103.92	108.51	107.38	110.14	104.33	108.07	104.35	113.23	108.38	105.23	103.35	111.84	108.68	101	109.5	112.09	105.83	109.61	111.12	109.37	102.77	108.32	104.54	105
106.47	104	106.33	104.93	108.4	105.8	106.25	105.68	106.11	109.57	106.76	105.81	104.69	110.05	106.75	112.16	103.92	107.54	106.46	108.4	109.13	106.18	108.51	99.449	112.3	108.82	108.5	109.84	111.38	110.47	105.43	103.94	107.62	112.56	105.97	109.55	102.96	109.36	105.47	108.72	111.63	109.72	109.97	108.31	102.21	108.27	106.72	104.32	109.25	112.23
112.74	108.58	108.14	104.14	104.99	111.89	107.75	103.23	106.65	103.73	110.9	107.91	110.95	111.06	107.3	105.76	101.7	105.57	103.98	108.39	108.38	104.43	106.96	104.36	105.62	107.56	111.23	105.44	105.67	108.34	106.69	105.5	105.89	102.48	105.24	108.53	108.66	103.47	105.98	103.36	105.4	106.73	109.1	104.97	109.71	107.14	105.4	109.77	110.62	104.79
107.87	105.55	106.97	110.28	111.21	110.1	115.49	111.14	114.07	112.07	111.03	112.3	108.92	110.57	111.16	110.47	108.96	104.4	108.7	110.56	111.81	111.93	108.81	109.35	111.17	107.89	109.73	109	106.58	113.65	112.37	109.87	109.88	111.91	114.63	111.88	108.72	107.78	108.81	112.51	110.1	116.65	111.42	115.82	112.91	109.9	110.8	106.38	110.01	115.34
104.9	105.02	108.25	104.41	107.3	105.94	102.85	101.01	106.52	109.7	103.78	107.58	110.99	104.51	104.33	106.51	103.04	107.18	108.45	104.42	99.6	105.32	99.447	107.26	107.01	102.9	107.57	102.7	107.17	107.64	104.42	105.04	108.04	106.42	104.23	108.51	107.57	107.51	106.95	109.98	110.51	103.29	102.81	101.27	104.7	104.53	100.52	102.73	103.32	105.62
109.3	107.62	108.5	107.01	106.64	109.58	105	112.78	107.38	111.66	108.75	110.21	104.2	111.03	109.34	109.1	102.34	107.2	109.8	106.88	112.8	107.8	104.83	105.26	109.86	107.75	105.83	106.25	108.18	106.37	108.08	107.43	110.58	105.51	112.46	109.42	107.68	108.18	109.86	108.05	108.79	106.5	107.77	111.78	110	111.17	109.33	109.78	108.24	109.91
107.62	104.87	110.43	111.34	109.08	111.66	105.99	109.71	110.78	109.32	106.05	106.6	108.31	110.56	105.46	108.25	109.94	109.5	109.73	108.14	106.27	108.02	111.07	114.1	111.64	107.59	112.53	108.62	110.39	105.66	107.95	105.97	110.58	113.54	110.9	108.2	109.56	108.08	109.41	109.27	105.48	113.02	106.1	109.36	109.59	110.23	105.44	108.94	108.43	102.98
107.02	106.44	103.67	106.59	106.28	107.47	109.32	104.97	106.06	107.34	105.4	106.23	106.22	100.94	106.59	106.98	104.97	104.69	104.44	102.8	110.87	107.25	105.97	104.53	110.62	108.86	108.03	110.96	105.42	105.86	104.81	107.26	102.37	108	111.79	107.24	106.11	103.75	106.06	109.59	101.96	103.28	106.2	106.74	104.08	106.96	102.88	106.35	106.03	107.45
99.507	92.995	93.956	98.524	94.754	98.528	99.568	101.96	96.455	100.96	101.22	97.397	97.365	98.847	96.782	98.423	103.62	99.823	96.528	98.023	96.782	94.905	99.876	103.37	98.351	98.164	95.836	97.095	101.15	100.38	98.95	95.925	100.7	99.104	101.64	101.01	101.67	97.736	97.245	99.81	96.86	98.539	94.435	98.11	93.93	96.555	102.1	99.278	102.22	95.521
105.91	109.05	102.73	105.18	111.81	105.89	107.65	108.83	106.54	108.25	105.47	108.41	107.56	108.7	107.94	110.13	107.11	107.03	106.57	107.03	101.77	106.84	106.84	111.05	104.31	113.16	107.41	107.27	112.28	109.54	109.36	109.02	107.72	109.04	110.61	109.08	101.14	108.26	102.27	105.38	106.39	102.73	107.15	103.41	104.08	103.35	104.79	107.19	105.17	102.58
110.41	106.21	103.26	103.04	108.06	102.92	109.72	111.7	108.71	107.9	108.56	108.36	109.49	106.8	109.64	109.89	107.05	104.28	106.92	111.71	110.92	107.25	111.03	111.66	107.19	110.73	106.57	109.39	111.85	105.65	108.55	109.17	109.63	110.09	104.37	107.37	107.86	107.69	110.08	106.74	108.35	107.58	102.57	109.12	107.43	110.04	107.29	110.23	107.86	106.67
99.998	100.03	97.832	100.84	100.28	100.25	103.12	99.277	105.75	98.022	99.558	104.8	97.883	100.49	101.64	101.98	97.949	99.46	103.49	105.74	99.217	97.84	103.45	100.09	100.74	97.054	100.16	103.8	100.24	102.58	98.926	104.7	101.78	102.05	103.56	99.896	95.178	97.771	102.5	99.574	104.15	102.28	99.735	100.99	108.41	100.35	99.212	100.54	104.86	101.72
107.63	110.61	109.6	113.32	105.77	109.14	106.41	111.26	104.53	107.09	112.83	108.4	108.89	108.4	109.16	110.87	110.06	110.49	109.86	107.69	104.67	106.82	102.64	106.21	108.93	112.23	109.73	108.11	108.69	107.28	106.31	108.58	107.14	113.2	107.47	109.54	104.15	107.07	106.12	105.29	108.32	106.92	106.85	108.33	108.03	109.44	110.1	109.05	102.08	107.09
105.63	107.84	105.76	105.68	105.91	105.63	108.56	107.34	106.7	101.79	104.71	105.48	104.68	109.58	104.04	103.58	108.27	105.85	104.45	101.77	106.34	104.38	110.67	105.66	105.91	107.5	108.1	107.38	101.7	102.76	106.63	109.8	104.64	108.34	103.13	108.26	104.06	105.04	109.15	107.01	107.79	105.42	107.78	105.52	104.37	103.34	104.41	109.6	103.72	108.22
107.23	105.73	112.65	111.46	105.43	107.92	106.87	107.46	108.65	105.89	111.29	111.89	110.59	114.45	109.8	107.38	107.61	107.61	111.7	109.63	107.43	111.39	113.88	111.91	110.68	113.94	109.92	109.57	109.87	112.99	107.53	107.27	110.74	107.36	104.6	110.23	108.18	105.99	111.71	105.8	110.26	107.1	111.05	111.5	108.18	103.29	110.33	111.76	109.35	107.38
103.24	104.21	102.4	100.87	100.22	97.749	99.937	103.86	103.96	103.97	104.47	106.37	104.17	99.883	100.73	98.474	103.17	101.17	100.88	101.93	102.02	100.01	99.771	101.96	103.78	100.64	102.94	101.63	102.45	98.969	99.623	98.151	99.496	96.049	103.28	101.38	98.893	102.21	100.85	101.08	101.16	103.22	103.95	97.024	102.73	100.59	99.257	97.023	98.988	103.14
101.1	98.638	97.037	98.493	98.28	94.182	98.771	100.13	100.93	98.671	96.806	97.497	99.308	94.866	96.377	94.436	91.759	105.23	98.401	95.114	98.303	93.817	99.971	100.34	100.07	101.55	97.291	98.784	98.663	96.633	94.901	96.094	95.089	101.4	96.343	100.7	95.659	94.504	98.529	97.333	95.01	98.661	97.88	96.833	98.349	98.805	96.197	92.504	95.773	94.808
100.14	96.88	99.419	93.785	99.675	93.856	99.076	97.415	97.54	97.411	97.989	98.392	99.651	101.09	98.972	100.37	100.54	98.636	104.07	102.06	101.17	97.651	97.513	95.607	100.47	100.7	90.418	95.876	96.82	100.12	97.723	101.75	94.583	92.41	97.147	99.165	100.4	97.326	94.756	100.62	96.992	94.089	98.557	98.094	100.11	98.505	96.947	97.741	95.652	97.698
101.43	110.6	106.13	106.02	107.4	106.95	107.82	108.5	108.62	107.54	108.89	105.16	103.11	101.52	106.25	109.14	105.89	100.6	106.9	105.41	111.7	103.4	103.32	106.91	104.52	115.11	107.36	99.953	107.95	107.35	107.09	105.62	105.55	105.69	101.52	103.27	105.44	109.6	102.88	108.79	109.99	103.52	105.59	104.35	107.3	100.78	105.06	108.92	108.04	108
108.72	108.19	104.48	105.56	108.22	106.43	102.59	108.32	108.63	107.35	107.26	101.91	103.33	104.14	107.77	108.23	106.44	102.62	108.69	103.96	105.77	102.99	101.78	102.48	102.59	105.68	104.57	108.45	104.01	109.85	101.33	106.42	104.39	106.32	101.72	109.24	103.9	104.22	108.32	101.99	106.35	107.01	104.54	100.98	102.59	105.67	105.99	103.98	100.41	106.36
96.877	98.058	96.77	100.3	98.595	98.219	97.63	97.205	98.29	97.49	96.354	96.411	98.725	95.763	93.784	99.561	96.592	96.294	98.011	97.097	99.315	98.828	104.28	100.1	101.14	100.22	98.698	94.633	96.488	90.646	98.07	100.52	101.32	97.511	99.663	94.109	98.115	99.775	94.907	96.789	99.765	97.511	98.551	96.393	96.85	97.88	97.629	97.277	98.034	99.585
106.78	103.28	104.64	106.27	110.03	104.87	106.83	100.82	105.25	108.1	110.65	106.92	104.61	106.49	104.08	102.58	103.8	106.49	104	105.94	103.81	108.21	104.73	108.77	104.96	106.56	103.72	107.78	106.59	108.53	103.43	107.14	103.1	107.16	103.1	107.92	105.63	100.46	107.59	105.86	107.78	103.28	110.63	106.96	109.33	102.69	106.09	105.53	107.09	106.49
110.8	108.63	109.6	110.65	108.59	103.96	107.82	112.97	106.03	108.55	107.96	107.03	105.23	106.93	105.96	106.61	109.37	107.42	109.83	105.83	108.69	110.67	108.02	109.85	108.6	103.57	108.1	106.24	108.12	102.81	107.75	104.24	112.79	105.61	103.81	111.93	108.52	109.24	110.91	103.96	105.04	108.23	106.26	108.18	108.91	108.67	110.43	108.48	106.33	107.7
97.044	99.218	100.05	99.089	103	101.58	100.04	97.098	100.23	102.05	101.88	103.4	102.22	104.34	102.69	99.054	104.98	100.15	97.456	104.63	101.72	99.227	99.901	98.837	97.391	96.38	103.77	103.1	100.39	99.638	103.59	102.12	95.258	106.64	101.62	98.886	97.991	102.95	102.3	104.16	103.18	95.709	102.21	101.13	100.89	98.659	101.73	103.41	97.161	101.64
106.92	106.74	108.16	110.98	111.36	105.67	107.42	107.64	104.78	107.05	106.96	106.75	109.89	107.74	111.19	102.98	104.77	106.76	110.59	109.87	106.46	109.4	106.79	109.1	108.25	107.2	106.8	108.27	108.78	107.92	108.5	108.17	108.25	102.54	108.41	107.63	111.02	108.19	105.19	109.95	107.75	111.71	105.95	108.57	108.04	107.81	104.45	109.94	110.2	109.92
106.25	104.06	103.86	105.59	105.81	108.68	107.47	106.66	108.84	112.91	104.67	105.4	104.17	109	103.24	103.05	108.19	109.26	104.78	102.21	100.71	105.1	105.73	108.95	104.01	107.71	107.71	103.96	103.84	104.7	107.25	104.58	105.31	106.81	105.71	101.91	100.5	113.4	106.63	103.97	105.9	103.97	108.99	106.81	101.02	103.22	102.8	105.71	109.59	103.76
104.01	103.68	103.82	104.18	103	106.99	107.13	107.21	104.27	107.64	108.54	111	107.99	106.4	104.08	104.18	108.52	105.81	102.07	107.04	107.48	109.13	102.79	104.9	108.56	104.24	106.93	104.81	105.69	103.49	108.88	106.69	106.67	103.31	107.36	111.01	105.97	106.75	105.31	104.16	101.09	105.37	112.24	109.51	109.67	105.53	105.83	108.48	105.43	105.31
100.21	97.322	99.998	101.18	100.58	98.032	99.166	98.372	97.737	100.01	97.811	98.182	97.217	95.96	98.297	101.5	97.986	95.097	100.45	94.212	95.872	96.041	100.71	98.218	101.47	101.18	99.646	99.271	99.575	101.71	100.6	100.4	97.973	99.869	99.056	96.117	95.731	99.768	97.685	94.609	97.897	99.409	99.33	99.234	95.219	94.509	99.662	96.178	100.84	98.533
105.78	104.57	108.2	99.514	108.34	105.82	106.11	106.85	106.21	110.41	108.54	109.63	102.03	107.08	107.27	104.26	103.9	104.97	107.06	105.83	104.75	105.27	107.75	106.92	105	107.76	104.04	101.92	104.53	106.02	109.2	110.16	104.17	107.7	104.34	102.9	107.03	105.28	108.69	106.71	104.36	105.12	108.13	106.13	105.05	106.33	107.36	104.49	114.11	102.63
105.27	109.88	107.87	107.28	101.41	107.37	106.09	105.73	107.04	105.82	103.96	105.4	104.19	104.39	100.24	103.78	103.12	105.08	107.28	105.37	106.28	107.09	103.3	107.1	106.82	106.99	100.77	106.36	108.52	108.28	102.93	110.96	104.03	108.1	106.3	106.55	108.7	107.12	103.72	103.86	105.05	108.83	107.34	105.54	106.79	107.05	106.25	102.81	106.97	109.21
106.06	102.77	107.98	102.65	104.26	106.98	110.93	108.97	101.75	107.28	106.73	108.17	109.41	107.37	103.6	111.37	104.67	105.9	103.77	102.92	108.19	109.26	109.9	106.9	105.86	109.91	112.66	99.672	104.21	107.18	104.09	109.78	104.8	106.58	106	107.39	105.04	101.9	106.02	103.44	102.15	106.71	109.39	105.32	106.4	108.3	106.35	110.29	108.94	106.64
95.123	97.643	100.05	99.598	98.512	100.69	95.706	97.577	98.58	100.46	96.901	96.496	98.326	98.896	99.734	97.489	98.03	100.52	101.03	99.301	98.907	94.694	97.231	99.549	100.69	99.273	94.085	101.43	95.898	96.467	98.72	98.434	93.148	95.462	101.32	99.579	98.566	99.617	101.79	97.511	93.978	94.206	95.638	99.092	99.959	96.517	95.247	95.629	95.466	100.37
99.433	110	108.99	105.91	101.66	102.06	107.92	103.3	104	105.92	102.89	107.99	105.91	105.13	109.96	104.54	103.77	104.67	103.2	103.4	105.18	106.01	100.14	107.19	107.45	107.76	106.75	106.89	104.93	105.56	103.38	104.14	104.79	105.99	107.12	107.28	110.24	106.9	108.49	105.54	108.33	105.71	102.81	107.03	106.74	105.56	103.13	102.78	107.69	108.95
110	105.43	104.44	105.84	103.16	105.62	105.07	103.66	103.09	105.53	105.7	108.97	105.04	111.16	108.15	108.18	104.99	102.99	105.86	104.58	104.75	104.96	105.24	105.17	105.92	107.53	107.36	106.14	111.67	105.05	106.07	103.44	107.03	105.2	106.01	101.37	107.04	103.89	103.56	106.59	102.95	105.76	104.31	107	104.7	100.85	101.24	110.21	106.48	108.91
110.93	106.09	104.22	104.47	104.95	106.59	104.21	109.16	107.61	100.4	107.56	107.35	105.68	109.19	103.66	104.8	101.9	100.41	107.42	102.39	102.1	105.86	106.87	111.12	108.3	102.94	102.82	101.7	100.4	105.76	103.31	110.59	105.91	107.84	111.39	107.47	107.47	109.7	107.5	108.05	110.24	106.38	106.68	105.24	110.65	101.94	107.08	106.12	111.84	111.02
109.73	108.65	105.8	107.91	110.46	106.96	111.73	107.4	107.7	105.51	108.32	107.88	106.54	107.75	107.86	105.84	109.04	107.39	105.08	106.85	110.11	108.03	109.42	108.93	112.6	110.84	111.81	112.19	110.68	110.61	107.06	107.88	107.13	109.45	106.62	108.89	105.43	104.65	110.12	107.24	106.34	106.63	106.24	107.98	109.69	111.44	106.98	110.83	106.09	105.41
95.714	98.865	98.568	98.7	102.61	97.145	100.36	97.973	93.083	100.19	101.41	100.45	98.765	98.136	100.21	91.746	98.442	99.75	99.713	92.813	98.654	101.67	95.206	95.371	97.969	94.231	99.724	100.16	101.93	96.529	97.191	101.01	97.573	101.35	100.68	99.75	99.105	99.189	98.049	101.08	94.877	98.25	97.726	98.911	98.06	97.661	101.11	99.537	95.853	97.981
109.96	108.68	108.94	109.14	111.08	105.62	107.29	106.61	110.29	111.06	107.77	110.39	106.9	105.83	115.52	109.25	103.33	110.61	112.07	106.13	103.98	109.98	105.51	108.98	106.32	107.6	107.51	108.14	108.08	110.54	109.44	109.84	110.44	104.01	105.85	107.64	109.71	108.73	107.2	114.1	110.05	113.46	105.97	108.54	105.47	110.33	111.82	106.77	109.83	103.21
107.5	104.83	107.9	105.36	101.71	104.31	109.47	107.27	106.33	102.87	108.95	108.42	105.95	102.15	106.08	101.19	107.22	106.93	102.07	105.69	107.04	105.04	107.84	105.8	99.303	105.28	101.07	106.11	107.27	102.62	104.1	108.08	110.66	108.86	103.68	104.08	105.71	109.37	108.58	109.24	104.38	111.39	103.59	108.76	105.71	105.55	100.08	106.5	109.02	106.76
103.07	100.15	104.57	102.79	99.504	103.29	106.36	100.74	102.8	102.88	101.98	101.08	103.68	100.55	102.95	94.849	95.413	99.628	105.68	105.3	107.4	100.95	102.35	99.641	107.29	102.68	103.07	100.41	105.74	102.44	101.27	104.22	101.09	104.67	103.51	105.98	101.44	101.38	101.29	102.97	101.59	102.13	102.91	102.14	100.9	103.7	99.569	102.92	104.43	97.929
102.85	105.49	98.551	98.228	101.37	103.13	103.7	99.442	100.54	99.374	107.34	101.31	95.66	98.61	98.848	98.073	102.94	103.74	103.24	104.71	103.78	102.31	98.163	104.23	100.59	103.43	99.14	103.42	95.58	104.02	101.68	101.23	101.12	101.29	102.49	100.28	101.54	103.58	105.74	97.832	99.021	100.27	99.522	102.41	103.93	102.9	99.325	102.41	104.02	99.987
101.86	110.16	108.5	105.37	106.9	104.68	107.09	108.16	111.3	107.91	108.26	115.47	108.68	108.09	110.96	109.24	107.69	107.21	110.51	104.73	107.25	108.8	105.44	107.8	109.85	107.93	113.45	105.6	111.34	108.67	111.49	110.09	107.47	110.04	108.17	109.97	109.14	108.76	103.51	108.85	107.32	106.32	107.53	107.15	106.16	114.43	105.21	109.13	107.29	107.2
96.704	98.196	101.31	105.45	98.486	100.47	97.63	96.566	100.43	100.47	96.128	98.31	97.071	92.269	99.211	97.872	96.506	95.577	97.979	96.544	98.271	98.794	99.33	101.77	96.609	97.878	99.05	96.898	97.853	101.57	100.49	97.369	102.21	91.957	98.033	100.84	100.35	100.23	98.375	96.047	94.591	104.86	97.304	98.526	102.37	95.422	98.017	97.33	97.891	98.001
102.17	107.2	102.59	101.06	103.89	102.85	103.63	100.61	100.94	101.22	98.118	102.45	100.07	101.6	104.76	101.23	104.01	103.18	103.94	103.82	100.99	104.32	105.66	101.21	100.69	105.64	99.667	105.79	101.94	107.61	104.4	100.5	102.66	107.32	104.99	104.78	99.722	104.67	100.15	104.85	104.53	100.97	102.81	105.26	103.77	103.63	102.67	97.826	97.12	105.3
105.08	107.71	108.19	110.86	106.01	108.26	112.27	104.9	105.53	102.27	101.83	104.1	107.86	103.18	106.91	102.75	102.7	105.25	108.01	107.09	104.31	104.07	109.69	109.71	104.89	104.92	103.95	105.85	106.09	107.44	104.5	106.24	99.725	106.53	106.37	105.72	106.02	112.68	109.17	105.55	105.43	103.74	104.95	107.8	101.52	102.73	105.98	105.29	105.82	107.45
106.81	106.53	109.03	105.62	105.02	105.09	105.66	106.85	105.04	108.25	108.38	110.59	103.89	107.41	107.21	102.98	110.01	101.16	110.23	112.02	108.63	111.46	102.53	112.2	109.38	110.61	104.33	105.91	109.88	112.56	109.29	107.99	108.5	110.96	106.55	104.64	106.79	107	109.09	111.24	111.11	109.86	104.95	106.61	106.7	109.01	109.35	109.93	108.69	108.43
111.44	104.97	103.41	105.8	104.84	101.28	103.4	105.41	104.81	106.07	106.08	103.03	107.74	108.89	106.87	108.26	103.17	104.89	105.71	106.17	108.86	102.68	103.76	103.14	107.69	104.76	105.58	106.97	109.52	105.95	108.88	109.44	105.99	102.36	107.35	114.36	103.13	100.25	105.66	103.89	109.81	110.29	104.35	106.71	109.75	107.85	104.17	104.93	105.48	106.63
109.98	104.63	104.28	109.74	106.48	108.13	110.89	102.31	106.23	109.06	111.62	108.29	104.2	108.87	109.23	106.59	111.66	106.69	105.37	108.86	107.2	105.94	109.46	110.03	107.26	108.65	109.03	105.97	105.23	106.59	108.76	105.31	106.47	106.81	111.22	110.55	107.23	105.05	112.79	107.28	109.86	105.09	107.44	106.83	114.25	111.37	102.43	112.03	106.92	108.89
105.66	107.29	107.26	104.04	109	109.97	105.89	106.59	106.78	105.87	104	108.46	105.64	105.35	107.84	105.3	102.88	106.7	106.18	102.12	104.56	111.42	106.72	102.88	107.81	106.02	106.31	107.94	108.8	110.62	109.66	102.65	103.13	103.48	107.06	108.14	106.83	110.14	104.14	108.07	104.18	102.84	107.76	104.63	100.4	108.09	105.5	103.6	104.56	106.27
104.84	105.37	98.23	104.07	104.04	104.16	101.77	101.02	101	102.82	101.28	104.86	101.6	101.82	101.21	106.18	99.947	103.47	106.18	103.04	103.99	101.74	104.8	101.52	100.44	104	101.1	101.83	103.38	102.64	101.88	106.13	102.79	106.48	101.48	101.34	103.72	102.08	101.09	102.39	100.89	104.07	99.483	104.12	101.5	101.73	99.532	100.02	105.06	100.16
97.019	104.19	98.648	99.189	103.89	97.167	101.37	101.36	97.282	99.004	97.906	99.258	97.478	96.005	100.68	100.45	96.521	96.557	97.408	100.74	99.547	97.702	97.63	96.764	91.235	99.125	101.96	96.837	97.938	96.22	97.619	100.1	98.878	94.598	98.112	98.226	98.319	97.039	96.536	98.338	94.862	98.232	99.943	95.827	96.316	97.485	98.974	98.453	97.376	96.944
106.13	104.1	104.13	103.69	110.29	101.32	104.14	105	105.89	105.4	108.13	107.6	104.63	107.35	105.93	105.14	102.23	102.39	104.94	106.34	104.98	101.05	113.7	103.78	106.54	109.04	104.49	101.1	108.73	103.97	106.6	102.11	102.96	103.2	108.21	101.92	103.54	105.16	107.33	104.61	108.74	104.14	104.63	100.64	104.04	104.56	104.06	106.34	106.94	107.07
106.32	102.39	106.8	106.75	105.67	99.748	104.12	105.86	108.41	106.07	108.13	108.68	105.37	107.98	110.55	107.81	103.82	110.12	106.28	108.8	107.96	104.54	106.26	110.15	110.97	107.42	105.16	110.45	105.74	109.98	107.24	104.51	107.36	102.43	104.35	108.37	108.32	107.05	107.34	108.21	105.83	105.07	102.21	108.92	107.75	106.38	104.56	104.13	107.41	104.36
106.41	110.56	106.53	109.31	107.14	112.95	104.14	104.32	104.99	108.31	110.27	108.55	109.29	106.74	101.18	107.84	106.72	104.65	105.1	110.31	110.18	105.3	113.47	105.54	105.8	107.81	109.11	104.7	111.91	107.26	107.73	107.33	106.78	109.46	108.44	110.75	108.97	105.37	104.19	109.65	106.92	110.92	109.26	106.57	106.22	104.25	109.85	108.81	107.16	108.22
107.6	108.01	102.95	104.02	103.84	105.32	105.48	103.62	107.43	103.41	103.1	109.35	102.12	105.06	110.87	105.07	109.11	103.79	107.9	104.27	105.36	105.14	108.61	103.25	107.51	104.12	105.98	104.36	107.99	106.72	109.03	103.15	103.84	107.07	108.05	109.67	103.69	108.41	102.7	104.97	107.06	106.02	108.12	102.45	105.05	106.14	106.33	105.22	103.7	105.28
105.5	106.25	108.97	103.96	108.32	107.92	111.11	105.8	103.74	103.92	107.08	105.36	103.53	110.83	109.26	107.49	105.14	103.71	105.07	107.55	110.7	103.95	102.19	103.89	105.1	105.04	104.83	107.58	106.87	107.19	104.13	108.65	106.94	104.51	106.9	105.56	107.14	107.48	104.35	107.68	105.66	109.4	105.89	104.1	104.22	102.25	105.36	104.65	106.8	103.23
109.49	110	107.24	108.93	110.51	106.38	111.18	111.19	106.26	110.23	107.62	108.22	106.77	108.78	111.42	111.98	114.54	107.66	108.87	107.72	108.99	109.62	109.95	107.97	109.78	104.57	108.61	108.52	110.3	105.84	105.99	112.55	110.81	108.57	103.58	104.87	108.07	108.03	109.12	108	108.18	108.26	106.92	109.46	101.42	108.97	106.03	111.13	104.26	107.57
104.68	100.95	97.407	98.877	104.12	100.79	101.86	100.41	95.43	96.999	100.03	98.267	97.701	99.205	98.887	100.58	100.45	103.06	99.545	97.506	98.896	97.511	96.254	104.22	98.258	103.09	100.52	97.739	99.175	99.682	106.63	96.772	98.62	104.31	103.02	99.394	99.906	101.89	100.88	101.09	102.15	97.876	95.903	102.49	103.18	101.55	98.211	101.85	98.995	101.42
108.6	110.73	108.16	104.38	106.09	108.98	106.82	100	100.42	112.1	105.93	109.77	107.32	109.88	105.39	102.67	105.93	109.26	111.74	106.93	103.31	109.92	107.06	106.48	107.67	105.38	103.62	106.33	110.83	106.04	106.49	105.56	108.54	109.35	104.34	105.27	104.12	106.55	107.58	108.03	106.15	105.2	105.46	107.35	106.13	110.4	105.28	111.13	101.29	102.64
109.66	104.87	104.59	103.33	106.52	105.39	102.02	104.22	106.81	105.37	104.94	106.45	104.17	107.79	106.3	108.21	104.75	106.85	106.44	107.84	109.98	102.79	108.38	104.07	107.84	104.56	104.05	106.24	107.87	109.53	106.34	107.17	109.3	105.82	106.38	104.95	106.06	107.59	107.81	106.59	106.35	106.08	105.74	105.26	105.64	108.38	105.48	108.54	106.19	105.48
99.267	102.93	105.26	105.95	107.57	104.85	104.85	104.63	103.55	106.54	108.4	106.95	107.73	106.19	110.46	106.41	105.06	105.44	106.29	105.13	102.2	103.12	103.28	108.94	105.51	107.23	104.75	103.02	108.14	105.65	104.65	105.48	108.21	105.8	105.37	108.42	108.62	104.31	107.01	100.85	104.1	107.17	105.66	106.01	108.09	109.61	108.15	108.77	105.5	100.93
100.96	97.479	99.46	98.527	98.09	98.388	102.13	102.05	99.092	96.657	96.771	98.896	97.464	96.078	99.569	101.41	97.812	98.561	100.52	99.268	94.438	99.876	94.546	96.212	100.27	101.08	101.2	95.375	97.241	97.602	98.06	96.677	97.844	100.12	97.442	98.472	98.256	91.496	99.396	94.854	98.161	100.36	101.48	99.973	96.797	93.217	93.478	94.453	97.656	96.672
105.5	104.61	102.87	102.81	98.73	100.87	108.05	106.1	104.32	106.39	103.58	104.88	104.07	100.85	103.66	100.47	99.698	102.27	103.86	103.78	104.04	104.26	97.88	106.02	101.05	103.37	98.438	96.604	104.15	99.81	97.45	100.17	104.01	101.23	104.12	104.93	102.75	103.83	104.47	102.31	102.62	100.54	102.4	107.47	101.8	102.79	104.06	98.285	98.475	100.21
102.78	104.06	104.14	107.89	105.38	109.99	105.04	110.76	104.18	101.51	107.77	110.29	105.85	103.95	111.04	107	113.2	107.14	103.5	106.4	102.78	106.59	108.36	109.44	104.78	105.98	109.12	110.19	103.06	104.91	104.26	105.82	108.62	104.85	106.77	107.94	103.33	105.47	104.72	103.76	108.89	105.29	108.69	106	106.64	104.15	103.79	101.68	101.22	105.67
103.95	103.42	106.68	104.78	108.7	104.61	102.04	105.71	104.83	106.37	101.98	105.89	107.16	105.92	106.29	108.12	106.99	105.09	108.77	106.74	107.33	104.63	102.32	104.36	109.96	104.98	107.38	105.59	103.64	101.06	108.84	106.39	107.42	106.44	106.39	102.3	102.44	104.39	98.618	104.4	108.8	103.43	104.12	105.18	103.43	106.01	105.83	103.05	106.33	105.52
101.87	100.91	98.53	99.075	100.81	102.23	100.1	99.793	101.34	105.88	100.43	99.299	100.07	99.987	98.873	99.466	101.22	98.443	101.31	99.329	98.994	99.583	94.678	102.17	97.592	99.953	102.18	100.67	99.172	100.42	100.74	101.37	95.773	104.02	100.25	97.559	98.979	103.02	97.539	102.09	99.61	100.26	103.21	98.8	102.15	101.53	98.884	102.38	95.025	104.53
111.84	108.45	108.3	107.13	108.4	109.64	111.85	105.37	107.81	108.3	107.05	111.32	110.37	112.14	106.08	106.31	107.47	108.9	109.51	110.06	108.23	108.7	104.66	106.84	109.08	109.28	109.76	108.66	110	112.39	106.49	111.99	107.84	110.97	106.84	102.53	107.31	109.34	110.76	113.27	107.69	108.36	105.21	113.72	107.2	106.62	111.93	104.6	107.41	112.91
105.28	105.94	103.46	109.41	106.81	106.23	100.17	102.14	106.4	106.13	104.61	107.07	107.48	110.05	105.89	104.12	106.43	103.69	103.77	106.01	106.57	103.51	100.46	108.11	106.9	106.11	108.73	107.79	108	109.55	108.58	110.73	105.03	105.44	103.43	102.02	107.99	107.68	100.59	102.37	102.5	102.77	106.72	107.22	103.83	109.1	107.15	110.12	105.76	105.12
106.05	105.99	105.91	106.89	106.11	109.4	103.27	107.38	103.23	105.8	107.54	103.46	111.12	104.49	107.52	107.09	104.25	109.09	106.69	104.63	102.22	106.07	105.49	105.82	110.27	97.983	104.6	106.85	107.61	102.62	108.15	105.36	105.09	105.8	102.7	103.71	106.38	104.8	110.69	103.36	105.74	105.88	106.36	106.66	103.93	104.98	105.7	103.51	106.05	107.37
107.58	110.02	113.7	111.44	109.71	108	107.31	106.18	104.65	110.89	105.19	106.68	109.08	104.54	112.94	107.44	107.35	105.5	106.97	109.68	107.98	104.94	106.05	109.97	108.81	107.23	108.72	109.84	111.61	108.74	110.93	107.77	109.17	106.03	108.73	104.94	110.08	109.74	108	108.4	106.06	109.38	112.41	107.89	107.47	102.66	107.17	109.56	108.48	105.59
100.53	96.003	101.61	100.97	101.09	99.296	94.747	97.535	95.044	98.29	102.32	100.7	101.39	99.59	98.338	100.66	104.43	103.27	105.19	101.38	105.4	97.943	98.327	98.827	99.588	95.552	99.087	96.448	95.845	99.276	100.91	104.77	100.09	98.989	103.69	100.42	101.19	97.801	103.14	101.39	103.22	102.53	99.99	100.97	101.49	101.71	103.52	99.608	96.396	101.62
107.68	107.9	104.66	109.51	112.29	109.81	108.88	110.05	109.48	106.41	103.89	107.42	109.31	108.8	108.32	101.11	110.44	107.75	110.32	109	108.41	107.8	111.67	111.64	104.52	111.36	110.51	103.54	110.54	108.36	105.37	106.21	110.06	108.92	106.15	109.54	110.75	106.8	111.82	108.26	107.58	107.04	105.66	110.97	110.57	106.67	105.37	105.31	108.22	104.08
106.17	103.69	106.05	106.42	104.28	103.5	105.29	103.64	104.56	104.01	108.99	105.74	102.88	105.75	106.08	102.41	105.39	105.75	106.69	103.48	109.3	100.15	103.71	107.4	106.86	104	106.75	104.04	108.96	102.91	103.17	112.22	106.91	108.08	103.89	105.77	106.57	103.71	106.74	105.85	106.99	104.21	103.48	107.45	105.16	105.75	107.09	105.96	110.9	109.01
103.3	102.84	107.25	106.17	108.8	104.79	107.95	99.989	105.2	110.71	106	104.67	106.31	109.85	107.53	108.01	103.47	107.46	107.81	109.04	105.58	106.62	104.92	106.81	106.07	109.27	109.52	110.18	107.92	112.15	106.91	105.87	105.56	104.94	106.99	105.89	108.88	104.81	107.07	103.56	108.19	109.55	101.4	106.47	103.72	104.21	104.36	105.62	104.33	105.79
104.43	107.4	98.233	102.02	104.31	106.98	108.56	108.61	109.57	104.64	108.85	104.31	108	107.75	101.69	107.01	106.03	105.1	104.04	110.24	105.4	104.78	101.02	105.48	106.49	101.99	102.32	104.26	105.52	106.08	105.2	103.99	105.37	107.64	105.65	104.84	110.58	106.49	102.26	106.96	105.73	103.42	104	107.47	106.06	109.07	104.17	103.55	104.09	106.84
102.51	102.62	106.94	102.99	105.63	103.83	103.67	100.03	103.97	100.75	102.05	101.96	98.761	107.33	107.59	101.99	102.83	103.94	102.17	101.15	102.72	104.87	102.63	99.179	103.66	103.26	106.55	103.83	104.4	105.91	102.41	102.51	104.97	99.847	103.96	105.42	101.39	100.09	103.48	101.83	100.79	101.83	102.89	103.36	102.62	102.92	101.82	103.66	103.26	103.25
109.38	110.91	109.2	108.31	112.96	105.06	104.46	106.5	104.39	108.08	106.92	107.51	104.56	107.9	108.87	111.83	108.48	110.48	109.77	108.61	110.15	108.77	105.93	108.21	107.32	109.21	108.51	107.92	108.69	107.75	109.61	112.45	106.19	104.83	102.61	103.63	107.1	108.72	108.17	109.94	106.39	107.74	108.58	105.05	108.08	107.69	110.5	107.94	107.29	105.7
110.23	104.52	106.99	111.4	104.3	107.6	104.85	108.74	109.1	108.23	110.4	106.6	103.67	105.8	105.76	108.65	108.81	104.51	106.94	108.22	105.7	106.1	105.99	105.72	107.64	102.43	104.83	103.48	105.69	106.5	108.33	101.33	110.34	106.91	105.45	103.82	105.45	106.73	108.58	103.81	104.21	110.18	108.59	108.64	103.5	102.03	107.94	112.11	103.29	109.89
105.08	103.96	108.55	104.85	106.52	102.65	105.75	106.52	110.4	110.17	104.88	106.07	104.1	108.14	106.9	106.19	109.1	107.68	105.08	105.61	104.27	110.23	105.33	105.24	105.66	107.65	103.99	107.9	109.83	101.72	106.62	106.05	100.94	110.42	105.36	108.56	103.83	106.32	105.54	107.86	104.49	109.25	110.49	105.83	105.53	107.94	109.46	107.2	106.84	106.45
103.44	102.68	102.29	99.908	100.36	102.54	97.781	98.651	100.45	100.14	102.36	95.176	97.895	103.12	100.82	100.4	103.22	100.17	101.45	100.17	102.54	101.96	102.66	103.28	102.62	103.63	102.1	97.102	102.05	101.8	99.247	99.432	101.86	102.22	97.853	94.212	106.52	99.677	100.48	96.433	99.97	95.552	103.75	97.867	101.4	102.78	100.28	104.18	106.24	100.94
107.53	107.15	108.43	108.69	108.67	107.31	104.19	109.43	111.31	111.81	105.7	108.01	112.31	108.28	111.26	111.48	108.89	109.71	108.88	110.76	110.11	111.22	104.18	102.83	109.65	107.91	109.03	108.32	113.05	110.59	108.73	104.23	109.33	104.81	103.56	109.1	110.69	108.34	108.16	105.99	108.16	104.95	108.22	103.79	108.37	112.42	109.91	104.9	108.98	109.69
101.1	111.58	106.13	107.51	106.66	107.99	104.84	109.05	108.86	109.18	103.34	103.89	105.92	106.62	104.38	99.805	104.13	107.07	104.93	106.22	107.6	103.12	103.34	105.35	103.17	108.77	102.73	104.86	109.65	102.59	105.91	102.3	100.53	103.65	100.54	107	109.31	108.28	106.33	107.03	101.54	108.44	104.34	104.09	104.08	106.09	103.63	104.92	107.72	107.1
106.76	109.43	108.9	110.89	106.75	108.41	109.43	106.78	108.41	107.54	108.73	108	107.29	109.49	107.08	109.62	105.42	113.82	105.27	108.72	105.41	113.09	109.06	108.38	107.53	108.13	109.02	110.22	109.93	108.37	106.49	110.58	106.77	111.59	105.89	108.03	113.18	106.01	109.26	112.63	106.94	105.43	103.87	112.68	108.11	107.96	106.49	111.3	106.96	105.99
103.44	105.37	104.22	107.89	104.6	109.91	105.18	108.86	109.15	109.48	104.05	109.38	107.99	105.22	112.3	105.22	109.81	106.91	107.02	106.18	107.19	106.76	109.65	105.04	105.15	103.82	107.04	106.76	108.08	106.78	110.52	102.79	102.58	102.89	104.89	110.96	104.18	105.38	106.94	109.66	103.86	108.11	106.29	108.15	109.57	108.64	105.66	106.79	107.6	106.72
100.7	107.66	104.11	111.65	107.45	106.55	102.76	104.16	108.52	108.52	105.35	108.11	108.98	106.26	103.8	107.69	103.71	104.67	112.77	111.8	106.4	103.57	106.63	107.09	103.11	106.1	104.69	106.49	104.08	106.54	109.24	109.21	107.93	108.46	100.73	101.59	107.06	104.27	101.48	106.25	106.55	104.19	105.92	102.8	107.83	109.11	105.16	105.91	104.08	109.83
108.75	107.71	108.83	105.56	106.86	114.03	110.14	106.15	107.06	105.99	106.37	106.91	108.86	110.37	108.48	105.53	104.11	109.32	106.25	107.87	106.08	107.64	104.74	104.54	104.97	109.51	112.16	111.06	106.58	106.43	104.26	102.52	107.24	103.72	104.17	105.9	104.06	106.71	107.76	105.27	107.28	108.97	108.05	108.39	112.01	109.31	105.39	105.68	105.83	105.64
106.21	109.22	109.2	105.36	103.6	109.44	101.18	109.18	107.79	103.77	107.95	105.78	109.18	108.79	109.22	105.16	109.33	107.74	108.03	110.15	109.51	109.06	106.91	105.6	109.64	108.86	104.23	108.6	110.77	107.67	110.84	107.79	110.59	108.22	106.75	109.16	111.39	108.94	113.23	107.63	108.71	109.84	111	106.16	109.17	109.59	110.1	108.54	107.79	113.5
108.08	105.94	113.25	107.54	108.05	107.36	103.43	109.53	106.59	103	109.99	110.02	105.99	104.64	105.07	110.65	111.53	105.59	107.27	109.2	106.8	107.91	107.37	102.13	111.87	109.7	105.32	109.27	107.34	109.03	108.13	100.85	104.74	109.41	107.45	110.08	114.93	107.67	110.56	105.7	109.19	107.61	110.37	109.88	109.99	107.06	109	109.09	108.93	107.11
99.355	92.041	97.948	97.917	97.753	94.247	97.922	100.4	95.97	97.563	97.481	100.13	100.04	95.38	101.08	94.967	95.209	97.417	101.7	95.296	102.11	96.045	97.412	98.048	97.89	104.46	100.59	99.488	96.395	100.18	98.077	97.623	98.517	99.984	98.886	96.828	99.123	97.766	98.014	103.08	97.876	94.659	98.635	97.992	103.19	97.189	94.403	94.57	100.05	99.266
101.58	104.5	104.78	106.38	105.35	105.82	108.42	104.26	105.98	102.31	107.56	104.34	103.14	107.41	109.27	106.72	103.55	104.63	102.32	106.67	108.57	105.06	106.58	103.5	104.64	109.72	105.3	104.84	107.37	104.94	107.47	104.36	109.21	108.44	108.69	109.69	105.98	106.29	107.41	107.24	104.08	107.96	107.32	107.57	103.57	102.86	106.66	106.53	104.78	105.16
[truncated: 150 more columns]
