# Supplementary material for: Genetic dissection of main and epistatic effects of QTL based on augmented triple test cross design
Source: PLoS One. 2017 Dec 14;12(12):e0189054. doi: 10.1371/journal.pone.0189054 (PMC5730204; doi:10.1371/journal.pone.0189054)
Supplement: S10 Supporting Information — (ZIP) [file pone.0189054.s010.zip › z6_650_0.8_10.csv]

96.869	97.373	98.57	99.049	97.767	97.363	98.205	97.234	97.892	100.03	97.681	98.381	96.924	97.327	98.327	98.78	99.362	97.889	96.455	97.474	96.942	99.369	96.889	98.598	97.626	98.535	99.254	96.492	98.204	97.233	100.21	97.014	99.153	97.993	98.566	98.007	97.915	97.106	98.113	98.841	98.73	98.092	97.843	98.133	97.483	98.105	98.359	97.704	97.822	98.817
96.781	98.629	97.881	98.513	98.085	98.676	97.778	97.412	96.154	97.078	97.69	97.769	97.521	95.461	97.681	98.342	99.632	97.923	97.262	98.116	98.427	97.897	99.033	98.293	97.96	98.895	98.014	96.363	97.342	96.545	98.223	99.172	98.165	98.393	99.704	97.706	98.168	99.553	97.402	98.558	97.27	98.723	97.243	97.034	98.669	97.685	98.391	98.655	97.592	97.945
104.64	105.74	104.81	103.91	107.62	104.85	106.3	103.64	104.97	106.08	106.66	106.24	105.58	104.93	104.16	107.48	104.94	106.6	106.73	105.95	103.77	105.79	105.04	105.07	106.24	105.33	103.61	105.47	105.9	106.59	104.27	105.24	106.96	106.18	106.34	105.06	106.14	105.65	106.07	105.49	104.77	105.84	106.07	105.8	107.24	106.17	106.28	107.03	105.84	106.34
97.626	98.319	100.44	97.933	98.833	97.876	98.431	98.468	97.235	98.368	96.928	98.206	98.231	98.528	98.394	98.729	98.01	98.011	97.706	96.935	99.649	98.688	98.99	98.72	98.404	98.169	97.048	98.234	97.85	98.772	98.681	98.259	98.127	97.829	98.328	98.478	98.399	97.175	98.345	96.455	97.186	99.39	97.936	99.084	99.363	98.302	99.18	98.567	99.025	97.393
105.05	104.83	106.61	105.02	104.32	106.21	104.69	107.55	106.81	105.72	106.16	105.6	106.2	105.48	105.51	105.52	106.94	106.12	105.26	106.79	105.91	104.75	105.83	106.11	105.73	105.5	106.88	106.47	105.8	105	104.49	104.36	105.99	104.39	105.24	106.02	105.46	106.95	106.36	107.19	105.59	106.31	105.51	104.53	106.83	106.16	105.92	106.23	104.53	105.71
105.7	107.53	105.75	105.2	104.13	106.4	106.64	106.97	105.52	104.87	106.46	105.81	106.3	105.64	106.45	106.06	106.27	105.49	105.83	106.18	106.24	104.64	105.33	105	105.99	106.22	106.84	105.58	105.94	105.19	106.91	105.36	106.06	106.14	106.61	104.55	105.79	106.85	105.99	105.18	106.37	106.41	105.86	104.86	104.73	105.42	105.4	106.12	105.39	105.45
97.838	97.123	97.924	99.145	97.086	97.001	97.466	96.502	97.878	98.16	97.957	98.35	98.946	97.289	99.017	98.009	98.592	98.572	96.669	98.76	98.137	97.51	98.505	97.204	99.201	97.991	98.139	99.108	98.447	98.021	98.03	99.265	97.552	98.476	98.405	97.159	99.664	96.199	97.878	96.311	97.804	97.86	97.91	99.586	97.108	98.666	97.721	97.4	97.499	97.198
109.86	110.15	109.58	109.43	111.6	110.19	110.22	110.51	110.63	111.17	111.63	109.76	109.95	109.27	109.72	109.11	110.68	110.51	109.56	109.17	111.18	110.39	109.8	109.87	110.67	111	109.79	110.53	111.37	110.85	110.01	111.44	111.44	109.95	110.04	110.09	110.35	109.4	112.12	110.66	110.09	110.25	109.07	110.8	110.11	110.77	111.01	109.11	110.08	109.95
100.62	98.795	98.316	99.117	96.772	99.336	98.237	101.07	96.865	98.283	99.638	99.077	98.414	99.895	99.419	98.064	97.701	98.869	98.024	99.68	98.989	99.854	99.701	97.116	100.67	98.273	99.075	98.932	99.2	97.545	98.863	99.282	99.671	98.46	98.99	97.264	99.582	97.331	99.437	97.01	97.495	99.307	97.992	96.752	100.18	98.76	97.841	97.426	98.2	98.79
109.52	107.48	106.62	108.83	108.91	109.82	108.61	109.71	108.62	108.7	108.87	108.09	109.53	109.45	109.97	108.24	108.48	106.68	106.73	108.2	108.69	107.59	108.03	107.7	107.24	108.12	109.32	108.16	107.63	107.43	108.48	108.26	109.26	109.65	109.18	109.42	109.57	109.24	108.79	108.61	110.55	108.93	109.15	107.88	108.57	107.62	107.6	108.53	107.78	109.27
101.76	102.55	104.06	102.66	103.19	101.7	102.92	102.64	103.95	102.37	102.52	102.34	104.69	103.42	103.38	101.79	103.32	103.12	101.95	104.77	102.85	104.37	101.95	101.56	102.3	101.47	100.68	104.02	102.62	104.16	103.07	102.81	102.5	102.04	103.14	103.58	102.94	103.6	102.08	102.47	102.38	101.61	102.18	103.42	102.14	102.66	103.02	103.02	102.16	103.99
105.73	105.63	105.65	106.22	104.08	106.84	105.51	107.51	105.7	106.62	105.5	105.81	106.04	106.24	106.95	105.61	107.28	106.53	106.73	106.86	105.36	106.5	106.76	106.96	106.09	105.2	104.42	107.01	106.05	105.75	106.8	104.8	106.11	106.21	106.88	106.83	105.79	105.96	105.43	107.81	106.61	105.9	106.16	107.14	105.58	105.64	106.63	105.58	106.56	107.84
108.37	108.6	107.49	108.07	109.17	109.46	105.45	107.88	107.83	108.07	107.37	107.09	107.39	107.9	109.06	108.83	108.75	108.79	108.3	108.01	108.73	108.53	106.7	109.03	107.66	107.68	108.54	108.26	108.65	107.94	108.38	108.88	108.9	107.3	107.06	107.27	108.06	108.23	108.96	109.9	106.64	109.06	107.32	107.17	108.07	108.54	108.17	106.57	105.41	105.97
106.62	106.32	106.26	104.99	104.81	106.64	104.54	105.84	104.63	105.99	105.37	106.35	105.57	105.91	105.19	105.62	104.72	104.08	105.45	105	104.59	106.15	105.65	106.97	106.07	106.11	105.8	104.95	106.23	104.72	105.06	107.24	105.2	104.55	106.42	104.2	105.3	105.48	105.64	106.17	104.66	103.89	106.21	107.25	107.9	104.7	106.14	105.5	106.16	105.48
106.26	104.69	105.36	104.83	106.39	105.06	107.46	105.41	107.1	105.3	105.44	105.09	106.26	103.74	104.58	104.87	104.45	103.82	105.87	104.28	105.94	104.96	104.14	106.56	105.77	104.83	106.3	105.06	104.82	104.3	105.83	105.62	106.71	105.64	107.15	105.75	105.88	106.12	105.02	105.62	104.88	105.46	105.79	103.38	106.35	105.49	105.95	103.29	105.52	105.78
106.56	104.48	104.78	107.15	104.37	104.77	104.78	105.83	106.49	104.6	105.68	106.2	106.45	105.35	104.32	103.96	107.47	105.84	104.89	104.75	105.85	105.89	105.37	103.93	106.41	106.82	105.23	105.26	105.62	106.18	106.08	105.9	105.6	105.09	106.12	104.44	105.77	105.3	106.66	106.81	106.94	104.67	106.04	106.9	105.07	106.26	106.34	105.54	105.2	105.9
107.7	106.26	105.6	106.76	106.72	106.47	107.31	105.59	106.28	108.13	106.78	107.9	106.7	105.63	105.91	106.97	106.52	107.66	107.37	107.25	107.76	106.58	107.51	106.93	107.67	106.41	106.28	106.75	107.04	107.33	106.12	106.23	105.1	106.07	106.52	108.3	108.23	106.64	106.27	108.87	106.73	106.54	105.41	105.29	107.67	107.37	106.36	106.93	106.56	106.33
108.37	107.32	108.31	107.94	107.27	108.92	107.29	107.5	107.41	108.8	108.35	107.92	108.02	108.14	107.46	108.64	107.28	109.17	108.18	107.1	106.66	107.85	108.23	108.78	108.1	109.35	109.45	107.95	106.4	107.32	110.09	106.94	107.94	109.5	107.62	108.04	107.94	107.04	106.98	106.92	107.92	107.09	106.85	108.38	107.81	108.29	108.06	107.27	107.59	107.57
107.01	109.15	107.52	108.44	109.3	106.98	109.61	109.6	109.96	109.75	107.37	109.14	108.84	109.79	108.62	108.44	107.47	107.98	108.93	109.22	106.2	107.8	109.25	109.6	108.49	108.06	108.34	109.34	107.49	108.86	109.22	108.29	109.39	106.07	110.75	107.78	108.26	107.18	108.12	107.65	107.43	107.17	109.2	108.48	107.43	108.3	109.06	107.46	108.06	108.82
98.581	99.234	98.858	99.341	98.924	99.968	97.648	99.586	99.01	100.75	99.766	98.576	100.07	97.517	100.13	100.04	98.163	98.217	100.13	98.213	99.939	99.528	100.74	99.816	99.87	98.62	98.628	98.53	98.405	99.131	100.87	98.564	99.429	99.615	99.226	98.692	99.567	98.19	100.49	97.475	100.43	100.27	98.547	99.017	98.869	97.625	98.23	99.26	99.059	100.59
107.75	104.31	106.47	106.21	105.95	107.13	106.29	106.23	105.35	104.36	104.02	104.63	106.58	106.17	105.22	105.44	107.15	103.56	106.4	106.77	104.87	104.55	106.93	105.25	105.42	105.98	105.77	105.58	105.04	105.97	105.63	105.96	105.12	105.09	104.51	104.2	104.68	104.96	104.94	105.26	104.82	105.08	105.04	106.53	106.02	106.75	106.51	106.06	105.42	105.81
107.05	107.49	108.81	108.42	109.03	107.84	107.93	109.97	107.92	108.28	108.26	108.03	107.86	107.54	108.74	107.9	107.73	109.27	108.55	109.22	108.18	107.96	109.09	107.73	108.81	108.45	109.03	108.46	109.19	109.23	108.49	108.02	108.81	108.58	109.51	108.2	109.83	108.74	109.23	108.08	108.82	108.15	108.9	108.67	106.47	107.61	107.94	109.62	108.77	109.1
110.33	109.98	109.99	110.63	109.58	109.97	111.17	109.04	110.62	111.39	110.1	110.57	110.8	111.3	109.35	110.58	109.7	108.55	110.27	111.46	112.28	109.2	110.19	110.39	109.35	110.74	110.21	111.04	109.44	109.34	109.21	110.62	109.69	110.11	110.33	109.92	109.68	110.57	111.83	111.13	110.11	110.6	109.76	109.2	109.99	111.78	109.46	110.55	109.84	109.61
100.06	101.09	99.638	100.29	100.96	100.69	100.65	100.77	99.917	102.02	100.03	100.47	100.17	98.82	101.69	101.03	101.4	100.99	100.17	100.39	102	99.554	100.33	100.47	100.55	100.71	100.71	100.84	100.79	100.96	100.8	100.27	100.49	100.14	99.799	100.27	100.82	100.23	101.01	101.14	99.993	99.343	99.202	100.73	101.34	102.11	100.7	100	100.74	99.69
101.04	99.886	99.56	99.035	101.42	101.34	101.04	100.34	100.79	101.15	99.652	100.11	99.39	99.709	99.999	101.06	98.685	99.584	101.34	100.1	99.864	98.47	98.665	101.09	101.55	100.59	98.671	99.683	99.03	99.573	101.22	100.37	100.56	99.641	101.12	101.18	98.831	100.46	100.08	100.3	98.567	102.75	100.67	100.44	100.36	99.943	99.973	100.03	100.75	99.916
104.67	106.91	105.38	107.3	105.47	107.1	106.45	106.72	106.46	105.32	107.74	106.97	106.46	106.8	107.08	105.32	105.89	108.27	107.43	106.42	105.81	106.49	107.42	106.41	105.27	106.41	105.49	106.59	106.81	106.44	106.93	107.21	106.28	108.27	107.12	106.82	106.6	106	105.93	106.41	107.91	105.67	106.27	105.15	105.65	106.11	108.52	106.66	105.7	106.54
105.91	104.1	105.35	104.56	104.95	104.93	105.74	105.14	106.13	104.96	105.25	104.8	106.13	106.1	103.99	106.16	104.58	104.88	106.06	105.32	105.47	106.84	106.48	107.19	106.68	105.32	106.08	103.6	107.6	106.2	104.91	104.8	107.04	106.45	105.87	105.04	104.38	105.69	104.64	105.59	104.38	106.65	104.67	106.11	105.57	107.65	105.11	106.37	105.96	105.08
105.46	105.68	104.4	105.78	105.52	105.24	104.46	105.7	105.35	106.12	105.41	105.12	106.33	106.07	104.18	104.28	105.61	106.22	107.19	105.04	106.57	105.6	105.7	105.58	105.14	106.2	106.47	105.36	105.22	106.74	104.7	104.68	105.98	104.88	104.72	104.1	105.57	106.27	106.2	104.86	103.65	106.61	105.33	105.77	105.2	106.38	105.61	106.49	105.7	104.85
105.82	104.86	105.21	105.86	106.47	106.04	105.08	105.36	107.57	105.92	105.52	105.42	105.66	105.21	105.64	106.38	105.14	105.4	105.49	105.19	108.55	105.47	106.16	106.38	105.14	105.39	105.23	105.88	105.38	104.16	106.9	104.78	106.44	105.39	106.43	104.26	104.97	105.62	105.32	105.65	105.21	105.19	105.39	106.14	104.25	107.68	106.15	103.79	105.51	104.56
97.596	98.784	99.686	98.103	97.831	99.332	98.32	99.524	97.964	98.326	97.276	97.087	97.39	97.783	96.951	98.6	98.585	98.276	97.906	98.066	98.356	98.115	96.112	99.276	97.797	97.806	97.133	99.246	98.69	98.365	97.779	96.884	97.431	99.239	98.601	99.495	97.763	96.847	99.671	98.511	98.032	99.46	98.224	98.643	97.504	97.936	97.152	97.902	97.542	98.474
105.19	105.97	106.73	105.84	106.18	107.39	106.05	106.63	104.77	105.11	106.67	106.38	104.99	106.04	105.48	105.89	104.93	104.06	105.15	106.76	104.38	105.04	105.17	105.89	106.02	105.36	105.71	106.84	106.48	105.35	105.57	105.24	106.45	105.02	106.29	105.25	104.77	104.88	105.99	105.43	106.18	106.19	107.31	106.05	105.79	105.37	105.71	106.32	106.25	105.97
102.55	102.92	102.76	102.32	103.5	103.89	102.17	103.18	102.3	101.88	102.02	103.92	103.75	102.18	103.35	102.37	102.57	102.84	101.66	103.05	103.96	102.77	103.22	102.97	103.79	101.74	103.59	103.06	104	103.44	104.83	104.82	103.91	101.05	102.16	102.53	102.23	103.32	102.86	102.52	103.46	104.21	102.74	102.87	104.15	103.02	101.69	102.47	102.43	102.44
99.805	101.14	100.15	99.697	99.223	99.33	101.47	101.91	101.17	100.95	100.99	99.547	100.63	100.1	100.11	100.08	100.37	99.66	100.27	102.42	101.09	99.677	99.787	99.737	99.327	100.39	101.53	99.954	100.95	100.22	99.681	100.46	99.565	99.876	99.989	100.77	100.73	99.706	100.33	100.38	101.4	100.84	98.991	99.114	99.753	99.956	99.986	100.81	101.23	101.75
97.765	97.434	97.569	99.725	99.137	98.149	97.441	98.119	98.431	98.2	96.888	98.22	96.821	97.281	97.093	97.741	98.228	98.885	99.196	99.749	99.498	96.931	98.388	99.273	98.289	98.084	98.407	98.109	97.763	98.57	97.571	98.406	98.471	98.731	98.298	97.549	97.904	97.205	96.941	96.815	98.041	97.645	98.454	98.554	98.738	96.43	99.349	96.539	97.376	97.366
101.95	99.514	100.85	101.38	101.39	100.09	100.69	99.413	99.513	100.25	99.566	101.07	99.262	100.41	99.37	100.25	100.05	100.51	99.748	100.01	99.654	101.64	99.606	101.02	100.26	99.502	98.887	100.81	99.941	101.16	99.278	99.756	100.41	101.16	100.4	100.14	99.734	101.96	100.44	101.66	98.551	100.78	101.47	99.771	99.906	99.944	101.27	100.37	99.671	99.837
107.32	107.33	106.19	108.34	106.96	106.69	106.95	106.51	105.86	106.17	106.93	106.31	106.98	106.48	105.76	107.09	106.45	107.23	107.11	105.37	105.75	106	108.55	106.61	106.72	107.63	106.22	107.3	106.12	106.13	107.73	105.32	105.38	105.34	107.45	105.87	106.67	104.9	105.84	105.58	106.94	107.09	106.61	105.81	106.94	107.62	107.11	107.88	105.74	108.08
110.39	109.37	110.72	110.95	109.98	109.59	110.29	109.68	110.69	109.67	110.38	111.14	110.87	110.91	110.52	110.45	109.3	109.52	111.14	108.71	110.86	110.14	111.8	110.95	109.96	109.93	111.13	111	110.85	110.09	110.78	109.53	108.88	110.86	111.11	111.61	110.49	110.77	110.62	112.65	111.53	109.13	110.53	111.38	110.75	109.71	110.18	110.35	112.46	110.46
102.87	102.64	102.05	101.93	103.29	104.06	103.33	102.31	102.68	101.85	101.93	102.6	103.26	102.78	104.11	103.96	102.3	102.27	103.58	102.79	101.41	102.94	102.93	101.47	102.98	101.83	102.45	103.29	102.81	103.49	103.31	102.09	102.55	102.35	101.7	102.37	103.55	102.7	102.27	101.86	101.67	102.38	102.52	101.27	102.44	104.43	103.05	103.4	102.65	102.02
99.627	97.599	99.384	98.601	98.553	99.083	98.915	98.905	98.884	100.4	99.992	98.254	99.718	98.112	97.367	100.57	99.662	99.679	97.836	99.947	97.939	97.965	98.399	98.885	99.109	98.955	98.1	98.495	98.834	98.964	98.271	98.436	98.849	98.925	98.272	99.675	98.788	98.892	97.665	98.801	99.377	100.15	99.134	99.089	97.882	97.156	99.877	98.483	97.751	98.771
104.45	106.58	105.83	105.53	104.49	106.49	105.89	105.84	104.68	106.56	104.4	104.71	105	106.92	105.64	105.06	105.21	104.58	105.46	104.97	105.23	106.29	103.78	106.06	106.2	106.34	103.61	105.17	104.78	106.74	103.68	104.44	105.36	104.89	106.04	104.61	105.16	106.78	104.55	104.63	104.6	105.97	104.92	104.45	105.79	105.93	105.12	106.09	103.53	105.91
106.69	108.43	108.69	107.73	107.66	107.77	106.76	108.32	107.65	107.59	108.07	109.55	107.53	108.46	109.01	107.71	109.06	109.39	109.06	108.03	106.76	108.86	108.22	106.71	105.84	106.99	108.45	108.06	106.11	107.92	107.54	107.27	108.74	108.13	108.45	107.33	108.4	107.49	105.7	108.15	108.35	108.98	108.02	107.58	105.78	107.73	106.17	106.52	109.62	107.33
98.578	98.738	99.66	98.955	98.688	100.11	99.066	98.392	99.011	98.201	97.364	99.534	98.858	100.04	99.109	99.872	98.46	98.17	98.097	99.418	98.588	98.775	97.329	98.936	97.684	98.824	99.31	98.27	97.971	100.02	97.611	98.094	98.836	98.516	97.873	100.16	97.793	97.382	99.333	99.783	98.91	98.253	98.332	98.008	99.728	98.509	100.22	96.706	97.703	98.864
105.23	107.02	104.47	105.32	104.74	104.87	107.17	106.13	106.39	105.67	104.4	106.09	105.01	104.16	105.29	105.82	107.22	103.89	105.85	106.19	104.83	105.66	106.13	106.17	106.13	105.67	104.72	103.87	105.37	106.03	105.08	105.61	106.45	105.07	105.14	105.56	107.31	105.45	107.1	106.06	105.38	106.39	105.28	105.28	105.32	106.2	107.27	106.5	106.4	104.45
98.463	98.633	98.154	99.079	97.793	98.723	97.763	99.129	99.969	97.789	96.082	99.072	97.706	99.736	97.226	98.723	95.752	99.323	98.846	97.603	98.551	98.145	98.517	98.862	97.979	98.788	97.631	99.085	99.506	98.161	99.283	98.174	99.269	97.935	99.874	99.798	99.994	97.266	98.482	98.269	98.489	99.242	96.963	98.483	97.685	97.864	97.508	97.153	97.909	98.607
105.08	106.6	107.04	104.92	108.07	105.27	108.49	106.19	105.41	106.8	105.64	104.89	106.48	106.37	105.01	106.99	108.52	107.9	105.55	108.41	105.75	106.36	106.03	105.05	105.97	105.38	105.61	104.68	105.93	105.44	107.92	106.76	106.95	105.41	107.48	106.4	108.84	106.94	106.41	107.1	105.99	106.48	106.29	105.77	106.16	106.47	106.5	106.14	106.31	107.39
105.94	106.04	105.33	107.4	106.43	106.81	105.54	107.2	104.77	106.54	104.56	106.62	107.05	105.15	105.47	105.07	105.42	106.31	104.99	105.97	106.81	106.03	105.68	105.75	106.4	106.07	106.1	107.48	104.11	104.97	106.26	105.84	105.85	104.93	104.9	107.01	105.98	108.91	105.83	105.87	104.4	105.4	107.21	105.59	106.81	106.81	105.12	104.92	106.34	105.34
104.6	105.41	105.99	106.81	105.72	105.14	104.61	105.14	105.69	105.94	103.98	105.07	106.12	104.44	104.75	105.26	105.43	107.01	106.77	107.04	106.93	105.24	106.22	104.76	105.72	106.24	106.22	105.63	106.55	105.4	106.46	104.82	105.63	106.98	104.68	107.04	103.91	105.45	105.13	106.43	107.26	105.91	104.4	105.12	106.38	106.04	103.87	103.58	106.15	105.67
99.067	101.72	100.32	101.95	100.05	101.03	98.7	100.22	100.18	100.51	100.61	100.15	100.12	99.093	101.76	100.54	100.08	100.64	101.55	100.57	100.37	101.91	101.04	102	100.12	99.744	99.573	99.464	100.18	100.45	101.13	99.96	100.95	100.25	101.13	101.71	100.35	101.3	99.433	100.04	101.13	101.57	101.02	99.986	100.82	101.57	100.74	102.83	100.8	99.687
105.71	105.42	106.53	105.79	106.34	105.4	105.59	106.43	105.75	105.39	106.11	105.76	104.8	107.6	106.68	105.84	105.59	106.25	106.02	104.54	105.78	106.18	107.33	105.39	105.48	106.19	106.24	107.59	106.07	105.94	106.7	105.48	106.27	105.88	105.31	105.1	104.32	105.91	104.9	104.92	106.2	105.77	104.82	107.42	104.93	105.61	105.96	105.57	105.97	105.36
106.5	106.35	103.51	104.45	104.81	105.97	104.67	104.15	106	105.69	107.39	105.23	106.23	104.6	103.73	104.4	103.62	105.15	106.71	105.6	106.16	105.8	106.12	105.05	106.4	103.75	105.96	106.74	104.87	104.94	105.01	106.42	105.85	104.94	106.41	104.08	105.6	104.43	106.18	104.29	104.6	104.57	106.37	104.51	105.37	105.87	106.41	105.56	105.88	104.68
107.85	109.56	108.26	107.19	107.18	106.68	106.64	108.43	107.9	107.84	109.71	108.59	109.29	107.5	108.68	109.1	108.38	109.24	106.46	107.59	108.2	108.62	108	109.86	107.48	108.79	108.44	108.31	107.21	110.15	107.68	106.99	109.16	108.46	110.17	108.12	108.81	107.58	108.1	107.3	107.72	109.08	109.03	108.71	108.08	108.79	107.56	109.93	108.59	108.18
107.67	109.1	110.19	109.47	108.64	109.18	108.14	108.91	108.84	109.22	107.49	108.8	106.59	108.27	109.86	109.55	109.2	108.1	108.84	107.91	108.4	107.49	107.69	106.67	106.78	108.48	109.18	110.36	108.35	107.53	107.92	108.4	108.93	107.6	108.94	108.7	108.19	108.43	108.53	108.73	107.37	109.34	108.39	107.81	107	108.39	109.24	108.85	107.46	108.53
107.23	107.79	106.69	108.27	108.81	108.55	108.45	107.17	106.94	108.42	109.83	108.36	107.31	108	109.16	108.41	108.65	106.52	108.79	107.31	108.04	109.52	108.57	107.02	108.35	108.51	107.61	108.47	107.29	108.86	108.15	107.1	107.12	106.95	109.41	107.87	108.61	107.89	108.76	107.53	107.3	107.46	107.85	109.05	106.97	107.6	107.88	107.93	108.32	107.61
108.68	109.69	107.45	109.2	108.04	110.11	108.97	108.27	108.67	108.79	108.12	109.17	108.14	108.54	107.12	109.88	106.54	108.03	108.17	107.67	110.55	108.8	108.82	106.59	107.93	107.71	108.18	107.02	107.94	109.35	107.56	108.74	107.8	107.2	109.2	107.51	110.04	108.88	109.15	108.5	107.51	108.51	107.99	108.81	108.49	108.87	108.36	106.85	108.42	107.48
100.6	100.65	100.18	100.8	101.92	101.61	101.02	101.97	101.37	99.911	101.36	100.96	100.79	101.3	101.09	101.2	102.03	100.87	101.04	101.93	100.59	100.68	102.26	101.72	100.34	101.44	99.958	102.29	102.7	99.817	100.95	100.98	101.79	99.397	101.03	101.08	101.91	101.54	100.05	100.64	99.932	101.39	101.5	101.74	101.28	100.44	100.89	101.1	100.99	100.64
105.1	105.02	106.81	104.97	106.17	106.06	105.64	105.17	104	104.84	106.28	105.44	107.37	105.56	105.34	106.66	107.79	105.32	104.55	106.77	106.25	104.38	105.2	106.55	104.88	104.87	104.16	106.16	105.39	105.53	106.76	106.06	105.18	105.02	106.1	106.77	105.6	106.22	105.95	105.59	106.89	105.55	106.28	105.22	105.82	105.21	106.28	106.95	103.99	104.93
108.47	105.4	107.88	108.83	106.25	108.96	107.15	108.58	107.99	109.18	107.09	107.37	107.22	107.38	106.94	106.42	107	109.03	108.3	107.82	106.66	108.06	107.95	108.56	108.79	109.53	108.25	106.27	106.15	106.76	107.56	108.59	108.78	108.89	107.98	108.3	107.86	106.98	106.66	108.3	107.47	108.04	108.04	107.63	108.43	107.17	108.16	106.52	107.35	108.36
101.03	100.86	98.713	99.749	99.871	100.18	101.12	100.84	100.26	99.536	100.95	98.031	97.577	99.901	100.52	100.73	100.99	100.45	101.47	101.05	101.1	100.32	100.13	100.82	100.56	100.5	101.08	101.11	102.16	100.17	99.75	101.85	99.618	98.148	101.38	100.51	100.65	101.26	100.24	100.53	101.06	97.864	99.878	99.568	100.14	98.147	100.8	101.46	98.158	98.974
106.23	106.04	105.82	108.19	106.13	105.56	105.43	105.76	105.02	104.63	105.68	105.96	105.65	106.11	104.05	105.68	105.4	106.35	106.39	105.19	104.64	104.66	104.9	105.35	103.67	105.57	105.05	106.72	106.45	106.93	106.23	105.37	105.47	106.45	106.73	105.39	105.18	107.17	105.88	106.44	105.76	105.1	106.12	104.41	106.81	106.3	104.33	107.22	106.47	105.6
98.551	99.217	99.215	98.491	99.09	99.327	98.93	98.145	98.123	98.257	99.219	98.897	98.095	100.69	98.511	98.873	100.55	100.54	99.56	99.938	98.291	99.555	98.668	99.352	98.864	98.353	97.594	98.133	98.136	98.66	98.611	99.719	98.355	98.903	99.083	98.13	99.95	98.947	97.501	98.508	97.802	98.886	98.221	99.209	97.979	98.478	98.015	97.225	99.008	99.105
99.818	98.91	98.227	97.746	98.292	99.198	97.553	97.593	99.03	98.401	98.664	97.64	97.59	98.515	97.318	98.988	97.282	99.149	99.442	98.125	98.932	99.43	99.54	96.965	99.352	97.895	99.903	98.331	97.529	97.898	98.49	97.143	99.807	99.125	97.768	98.35	98.679	98.317	98.941	98.068	96.693	98.328	99.091	98.783	98.674	99.623	100.08	98.494	98.59	97.213
107.13	105.79	108.58	109.1	106.84	110.48	106.81	107.9	109.42	106.53	107.14	106.77	107.66	107.8	106.86	107.89	108.22	107.62	107.29	109.11	108.25	106.73	108.69	106.4	107.57	107.87	108.7	107.45	107.16	106.38	107.04	107.92	108.2	107.3	107.65	106.93	108.33	107.67	106.43	106.78	107.03	107.35	107.55	108.41	107.66	107.2	108.41	109.18	107.53	108.54
108.23	108.89	109.07	108.74	108.24	109.42	108.1	108.05	108.42	107.64	108.4	107.75	108.33	107.48	108.12	108.75	107.87	108.79	107.79	107.23	108.83	109.12	108.68	108.37	107.89	108.85	108.29	109.15	108.39	109.07	108.17	108.45	107.13	106.72	108.17	109.62	108.18	106.7	107.02	108.89	109.04	108.79	108.44	107.76	107.9	108.16	107.82	110.35	108.28	108.65
106.41	107.08	105.58	106.93	105.51	105.9	105.92	107.22	106	106.96	107.55	106.19	106.35	107.85	107.51	107.8	106.53	106.37	106.23	106.16	103.8	107.19	106.37	106.23	106.75	106.04	107.51	106.6	106.68	106.88	106.37	107.42	106.78	105.85	107.58	106.53	106.55	106.79	106.38	106.84	107.65	107.2	107.98	108.56	104.83	106.75	106.18	106.24	104.95	106.54
107.32	106.47	106.13	105.47	105.88	106.5	105.65	105.09	105.65	105.96	104.78	104.56	106.31	107.26	105.98	105.96	106.54	104.98	105.53	105.17	107.49	105.45	106.46	106.58	105.09	105.31	103.54	106.49	105.96	106.24	105.04	107.26	104.25	105.74	105.24	107.62	103.71	105.85	106.18	106.57	106.04	106.04	105.23	105.32	107.17	105.37	105.86	105.03	104.16	105.74
105.56	105.09	105.53	106.24	107.18	106.5	107.04	105.28	105.84	104.42	106.47	106.26	107.21	104.22	105.73	106.58	105.66	106.27	106.46	105.5	106.65	106.9	107.75	103.35	106.1	105.62	105.37	106.6	105.12	106.97	106.38	105.56	105.77	106.64	105.27	106.18	105.84	105.38	106.12	105.59	105.33	106.97	105.75	104.43	104.84	104.99	105.23	105.3	105.24	105.45
108.6	107.68	108.37	107.74	107.21	108.65	107.76	106.85	107.69	108.37	107.85	106.91	106.96	107.43	108.53	106.65	108.42	107.75	108.11	107.84	106.54	106.58	107.78	108.94	107.43	108.02	108.16	105.54	107.88	107.13	107.4	107.82	107.41	108.29	109.46	108.63	107.08	107.87	108.24	107.63	107.17	107.49	107.31	108.33	109.63	106.49	108.76	107.48	107.18	108.12
108.66	109.18	108.68	108.88	108.07	108.73	109.18	109.02	107.21	108.37	108.36	107.59	107.81	108.92	106.92	108.67	107.74	107.11	107.6	107.01	107.04	108.81	107.49	108.36	108.63	106.93	106.24	108.32	108.55	106.92	107.38	107.39	107.11	107.33	110.21	107.77	107.59	106.83	107.4	108.62	109.08	108.07	108.46	109.46	108.01	107.46	108.24	107.71	107.88	107.69
110.88	110.34	110.51	110.75	112.01	110.31	109.3	110.55	110.09	110.55	110.32	110.26	110.2	110.4	110.98	109.66	111.08	108.98	109.92	110.21	112.02	109.25	112.44	109.27	111.49	108.96	108.58	110.66	110.5	109.84	110.89	110.91	111.94	110.82	111.03	110.11	110.7	111.37	112.32	111.93	111.26	110.28	109.76	110.03	110.42	109.36	110.42	108.91	110.1	109.93
107.81	107.75	106.87	108.39	108.08	107.5	107.48	108.42	107.42	108.57	106.62	109.02	107.22	107.69	106.39	106.93	107.87	108.07	107.89	107.77	108.23	107.73	107.63	106.89	107.75	108.27	106.85	108.03	108.2	108.51	108.49	108.3	106.45	108.99	108.24	107.33	105.71	108.63	106.74	108.68	106.78	107.86	108.62	107.71	108.83	107.68	107.44	108.09	107.83	108.18
98.905	98.323	98.553	97.1	98.142	97.595	98.319	98.392	98.917	98.851	96.701	98.082	99.06	98.774	99.343	99.384	99.539	97.381	99.77	96.978	99.02	98.001	98.36	99.42	98.064	98.183	99.4	98.542	100.21	98.552	96.487	100.29	100.18	98.589	96.941	99.47	99.196	97.683	100.89	97.156	97.328	99.321	98.951	98.902	98.297	99.032	98.701	97.943	97.755	99.295
106.5	108.45	108.17	107.36	105.98	108.36	107.53	108.16	107.09	106.96	107.81	107.3	108.52	108.75	107.18	107.67	106.53	108.81	108.25	108.01	106.98	109.6	106.62	108.45	106.13	108.45	108.46	106.21	106.1	107.24	108.26	107.06	106.65	108.68	107.43	106.79	107.93	108.7	107.42	108.4	107.78	108.84	107.99	106.48	108.46	107.05	106.73	108.58	106.84	108.79
98.792	99.78	99.555	100.04	100.11	100.2	100.22	99.155	98.472	101.51	98.744	100.36	101.81	100.79	98.296	100.2	99.594	101.01	98.739	99.775	101.58	101.82	100.37	100	100.85	99.223	100.23	98.757	100.21	100.62	99.02	99.566	100.13	102.36	101.39	102.12	100.93	101.65	99.779	99.769	98.957	99.927	99.772	100.06	99.982	100.54	98.755	99.785	100.38	100.04
105.31	104.76	105.79	105.64	105.9	104.54	105.31	106.21	105.31	105.04	105.75	104.71	104.59	105.07	107.33	104.87	104.57	105.59	106.15	106.02	105.87	105.34	106.05	105.91	105.32	107.48	105.88	105.32	104.88	105.34	105.52	106.54	107.44	106.03	106.24	105.38	105.19	106.37	105.27	105.5	105.2	105.84	105.62	105.16	105.8	105.3	106.7	103.92	106.08	106.16
109.46	109.93	111.93	109	109.28	110.98	110.69	110.29	111.04	109.35	109.62	109.08	108.79	110.55	110.51	112.64	110.89	111.91	110.84	110.9	110.24	109.04	109.6	110	109.67	108.72	110.64	110.82	109.66	108.76	110.23	110.18	109.53	110.15	111.86	109.68	110.52	110.65	109.12	109.95	108.91	111.12	110.36	109.72	109.56	111.39	109.58	110.1	110.19	109.5
104.53	104.88	106.07	104.53	106.24	105.08	103.87	105.54	107.26	105.39	104.78	105.76	106.93	104.03	105.21	106.57	106.33	104.97	105.76	104.88	105.23	106.18	106.05	106.03	105.49	106.29	106.67	104.34	105.33	105.6	105.17	105.87	105.43	103.95	104.77	105.21	106.12	106.68	106.31	104.98	105.42	106.77	107.14	106.1	106	106.21	104.49	105.77	106.62	105.66
109.37	108.58	108.78	108.77	108.29	108.75	109.14	107.32	110.25	108.45	107.78	107.8	108.39	107.66	106.75	109.65	108.03	109.48	108.83	108.79	109.49	106.49	107.88	108.27	108.37	109.03	109.35	108.57	107.9	108.16	108.89	110.04	107.63	108.49	108.85	109.08	109.51	107.81	108.59	107.8	108.77	108.38	108.46	108.76	108.01	109.12	107.66	107.9	109.24	107.03
104.4	106.29	106.05	106.65	105.6	106.65	105.44	106.96	106.75	105.68	105.77	106.25	104.21	104.82	106.17	107.3	106.29	105.96	105.37	106.71	105.92	105.28	104.04	105.42	104.52	106.13	105.22	105.77	104.88	104.35	106.12	104.14	106.46	104.48	106.39	106.34	104.82	105.99	105.62	106.1	105.51	106.16	104	105.65	105.86	105.63	106.29	106.55	104.99	106.42
99.75	99.993	100.52	101.33	100.34	101.7	101.69	100.46	99.835	101.54	100.22	99.779	100.53	99.98	101.02	99.631	99.059	99.995	99.831	100.4	100.87	100.24	100.52	99.48	101.61	99.106	99.91	100.48	100.27	100.85	101.16	101.76	100.57	100.36	100.44	102.08	100.95	99.577	99.76	101.35	100.58	99.091	99.988	99.913	99.425	101.51	100.87	99.651	100.9	99.079
101.05	97.873	100.55	99.262	99.519	99.913	100.15	99.759	100.18	99.41	99.926	100.52	100.13	99.903	99.465	101.62	99.056	100.24	100.71	99.83	100.15	101.2	99.124	100.21	98.876	98.533	101.64	99.225	100.58	100.45	100.88	99.933	100.63	100.44	100.62	100.39	98.661	100.69	99.312	98.266	99.444	101.13	100.61	99.62	99.85	100.5	99.147	100	100.13	99.466
97.506	98.036	96.843	97.808	97.646	98.502	98.606	99.553	97.917	98.439	98.403	98.184	97.673	97.843	96.737	97.494	98.327	96.666	96.996	98.227	98.232	97.428	99.681	98.153	98.893	98.556	98.528	98.812	98.197	99.44	96.61	98.197	96.261	98.437	98.187	100.1	97.347	98.578	97.166	98.299	99.503	98.244	100.06	96.915	99.112	98.592	99.67	99.411	99.861	98.208
109.87	110.38	110.66	108.93	111.73	108.97	110.26	109.89	111.72	111.96	108.8	111.1	109.93	110.58	108.9	111.33	109.94	109.4	109.98	110.23	109.7	110.74	110.82	110.37	111.1	110.68	110.71	109.4	110.48	111.11	111.85	109.51	109.47	109.65	110.68	110.31	110.83	110.92	110.78	111.32	109.91	110.22	110.23	109.9	110.13	110.18	109.92	110.96	109.83	111.7
97.755	100.67	97.375	98.53	97.06	99.412	98.05	96.27	98.631	97.407	97.211	98.105	97.094	98.86	99.469	98.308	98.394	95.87	97.699	99.689	98.255	96.428	99.559	97.972	98.61	95.322	98.587	97.134	97.942	98.977	97.108	97.953	97.413	97.507	98.11	98.737	98.376	97.805	98.461	97.182	97.269	98.63	97.684	99.729	97.91	98.209	98.569	97.374	98.258	98.285
109.11	109.51	109.24	106.99	108.32	108.98	107.17	108.93	109.16	108.4	108.96	109.76	107.46	109.39	109.52	107.88	108.51	107.38	108.7	109.61	108.4	108.16	107.72	107.82	109.2	108.27	109.48	108.87	108.83	108.8	107.88	108.52	107.46	109.23	109.59	107.35	109.09	108.12	109.7	109.02	108.88	108.62	109.35	108.57	108.11	107.38	108.95	107.47	110.04	110.41
104.13	105.71	106.26	105.65	105.66	104.88	105.23	106.57	107.08	105.79	104.72	105.1	104.83	105.8	105.33	106.75	106.06	106.54	106.65	104.32	105.87	105.36	105.7	106.07	105.04	104.67	105.54	106.04	106.02	106.42	105.88	106.58	106.1	106.19	106.5	106.96	106.33	106.13	103.2	106.27	105.11	106.08	105.72	104.98	106.47	103.67	103.64	106.65	103.94	107.19
97.782	98.779	96.422	97.932	98.405	97.599	99.614	99.207	96.641	99.652	98.537	97.446	97.969	97.039	97.114	97.214	98.981	97.938	97.425	97.936	97.81	97.355	97.578	98.881	97.816	96.872	98.308	97.703	98.206	97.679	98.144	97.62	97.508	98.161	99.545	98.128	97.553	99.209	99.093	97.093	98.66	98.034	99.875	97.973	97.745	97.467	97.476	98.659	98.317	98.745
107.62	108.62	108.34	109.49	107.85	109.43	109.07	108.22	107.64	109.56	109.64	109.25	108.88	107.74	107.13	109.85	108.45	106.84	107.49	108.52	107.76	107.67	108.94	107.86	108.96	109.17	107.86	108.06	109.87	108.38	109.16	107.77	107	107.83	107.2	107.6	109.62	108.18	107.92	109.27	106.6	108.33	108.46	107.67	108.64	107.42	107.57	108.78	107.93	109.14
106.09	106	104.32	105.16	105.81	104.12	105.04	105.52	106.27	106.27	106.01	106.39	103.56	106.11	106.04	106.16	105.73	106.25	105.8	103.8	104.95	105.18	106.47	105.77	105.79	105.85	105.54	105.58	105.58	104.75	106.14	105.81	106.31	106.2	105.17	105.78	104.78	105.05	106.72	105.64	104.83	105.29	106.03	104.81	105.15	106.68	105.14	105.28	106.1	106.78
109.95	110.71	111.01	111.4	111.1	109.37	108.53	110.18	110.84	110.93	110.96	110.5	110.29	110.4	111.39	110.74	110.78	111.48	109.63	110.64	110.66	110.98	110.33	109.1	112.73	110.21	111.58	110.08	112.45	111.12	111.57	111.03	110.39	110.62	110.97	112.22	110.54	109.65	109.77	109.93	110.86	110.88	110.6	110.93	109.16	111.8	111.17	109.97	109.55	111.07
109.21	106.86	105.14	105.88	105.83	106.56	105.57	106.91	106.81	106.84	107.2	106.36	108.13	105.78	106.15	107.25	106.91	106.16	105.38	107.33	106.72	105.54	104.98	105.42	104.66	106.13	106.29	105.89	105.84	107.1	105.84	105.31	107.51	105.24	106.47	106.86	105.81	107.06	107.48	106.63	106.87	105.37	106.7	105.8	107.33	107.16	106.35	108.21	106.33	106.26
104.69	105.3	106.03	105.64	104.54	106.8	106.12	104.35	105.61	105.92	105.47	105.79	105.22	104.34	105.12	107.69	105.91	106.3	104.91	105.68	108.22	107.84	106.11	105.1	107.01	104.4	106.9	105.07	106.97	105.42	105.85	105.93	106.61	106.64	105.88	105.98	105.59	107.84	106.33	107.3	105.97	104.45	105.98	107.86	104.68	104.68	104.83	104.06	104.98	104.65
105.9	107.88	108.12	106.86	107.78	107.49	107.39	107.24	107.64	107.61	108.06	108.6	107.5	107.18	107.67	108.62	109.07	107.12	106.66	107.79	107.81	108	106.9	107.56	107.26	107.6	107.49	108.17	109.04	107.72	108.42	108.5	107.39	110.31	107.66	107.7	106.13	108.14	108.13	108.54	107.61	106.51	108.47	107.12	108.16	108.5	107.68	107.64	108.21	107.97
100.5	101.9	100.94	99.958	100.66	102.03	100.1	101.76	100.55	100.45	100.66	99.513	100.67	99.817	98.903	101.15	100.41	101.42	100.9	99.767	101.96	98.964	99.387	100.93	98.71	101.12	101.04	102.13	100.06	101.05	99.117	101.37	99.936	100.24	101.94	100.73	101.8	99.752	98.915	101.27	100.34	100.74	101.09	100.95	101.03	99.824	100.28	101.47	99.449	99.154
105.67	104.78	105.42	104.07	106.03	105.55	103.4	106.92	106.47	105.83	106.37	104.06	106.56	104.39	106.42	107.29	105.95	106.65	106.03	105.47	105.67	105.82	106.73	105.17	104.77	106.24	106.89	105.71	105.45	105.14	106.84	106.55	104.93	106.97	105.78	106.54	104.79	104.16	105.1	106.12	106.81	105.88	105.31	106.31	106.04	105.01	105.97	106.32	105.11	105.75
102.06	100.77	101.08	100.03	99.585	100.26	101.59	99.598	101.43	100.67	101.53	103.11	101.07	101.15	100.68	99.819	99.604	102.83	100.39	100.05	100.81	100.72	102.71	99.662	102.31	100.73	100.66	100.96	102.66	101.24	99.559	102.47	101.48	100.18	99.709	101.74	102.66	101.99	99.391	100.53	101.09	100.8	100.05	100.93	100.63	101.31	101.61	101.46	100.75	99.998
106.32	106.18	105.03	106.63	107.23	107.66	105.85	105.6	107.9	106.61	108.17	106.44	107.26	106.17	106.16	105.19	105.8	106.11	106.07	108.06	106.51	104.48	107.28	106.5	105.29	106.39	106.62	107.11	105.57	107.4	107.89	104.53	105.17	107.25	107.16	106.4	106.6	106.43	105.72	106.83	107	106.48	106.08	106.74	107.34	106.32	107.29	106.06	105.5	105.65
108.02	106.72	110.85	107.99	108.45	108.68	109.06	107.43	108.7	109.2	108.34	108.3	109.24	108.32	107.3	108.65	109.02	107.26	108.64	107	109.2	107.97	108.15	107.4	108.08	108.71	109.07	108.06	108.11	107.72	108.89	108.73	109.2	108.41	109.6	108.76	109.47	107.92	108.14	108.25	108.81	106.97	108.98	108.72	107.29	109.8	108.43	107.02	109.16	107.52
105.94	106.52	106.03	106.41	106.28	105.56	106.37	106.52	106.9	107.14	106.39	107.51	107	106.24	106.25	106.78	104.46	104.89	106.46	105.93	106.66	106.95	106.42	106.02	105.98	106.92	107.86	105.26	105.88	105.94	105.01	105.41	106.05	105.14	106.07	106.8	105.11	105.91	108.3	107.83	106	106.75	107.07	105.25	104.83	105.37	105.83	105.66	106.67	107.35
108.54	107.35	109.41	106.91	107.88	107.78	107.13	107.7	107.79	109.84	108.18	110.02	109.19	109.32	109.79	108.78	107.72	107.28	108.45	109.08	107.6	108.27	108.39	109.28	108.38	108.06	108.43	108.01	106.25	106.51	107.87	109.48	108.59	109.47	107.54	109.19	107.68	108.82	107.06	108.24	109.56	107.4	106.8	108.41	107.32	107.01	108.41	107.35	108.07	108.96
105.35	105.27	106.03	105.77	107.37	105.98	106.75	104.92	106.95	106.02	104.86	106.98	106.68	105.82	106.42	105	105.26	106.75	106.53	105.95	105.9	106.19	105.99	106.86	105.53	105.16	104.93	106.66	104.03	106	105.6	106.55	104.77	105.83	105.51	105.8	105.81	104.84	105.16	105.8	105.17	106.12	107.28	107.96	104.61	106.56	105.68	105.7	106.19	106.16
108.96	109.87	110.69	109.33	110.85	109.35	111.2	111	111.1	110.53	109.96	110.18	110.67	112.21	108.75	109.72	109.27	110.53	110.02	110.18	111.02	110.31	110.02	110.66	109.69	108.42	109.75	110.11	110.58	110.4	112.01	111.09	110.9	108.7	111.07	108.95	110.64	110.54	109.35	108.56	109.69	110.59	110.26	109.71	110.77	110.62	111.49	110.44	109.73	108.96
106.56	106.57	106.79	105.19	106.78	106.56	105.11	104.49	106.16	106.07	105.47	106.66	107.44	105.89	107	106.16	106.37	105.67	106.09	105.08	105.93	105.05	105.19	105.8	106.11	106.67	106.17	106.99	106.5	107.07	106.62	105.16	105.4	105.25	106.05	105.8	105.67	105.36	105.67	105.15	106.4	105.59	106.5	104.66	104.47	106.09	104.88	106.61	106.38	105.85
108.36	108.82	109.27	108	110.25	109.64	109.21	109.13	107.78	107.41	108.36	107.19	108.24	107.94	109.7	107.95	106.86	109.14	108.45	108.58	108.18	109.92	108.55	108.64	107.98	109.01	108.96	108	109.32	108	109.57	108.5	107.53	109.41	107.69	109.64	108.51	108.19	106.92	107.93	108.51	108.44	110.4	108.47	109.65	108.7	108.82	108.96	109.16	108.47
101.06	100.09	99.27	100.15	100.77	102.33	98.936	100.82	100.81	100.52	100.66	99.844	100.81	100.47	98.703	100.39	99.44	101.88	100.56	100.07	100.03	101.26	100.93	100.47	101.31	101.35	100.43	98.926	100.67	99.583	101.41	100.41	100.06	100.43	99.026	99.979	100.93	99.525	100.48	102.5	101.16	100.06	101.77	101.69	98.653	100.86	101.31	101.45	101.6	101.3
98.656	99.55	98.115	99.368	97.465	96.824	97.933	97.848	98.161	98.266	98.766	99.01	99.898	97.222	96.169	98.021	97.992	97.341	96.628	97.461	97.89	98.286	98.742	98.094	98.443	97.423	99.822	97.51	97.281	98.728	97.455	97.452	97.932	98.46	97.382	97.868	97.402	98.783	97.71	97.731	98.655	97.508	99.394	97.714	96.998	99.258	98.966	98.451	98.194	97.378
107.96	107.56	107.03	107.85	107.05	106.95	108.74	106.61	109.31	108.45	107.78	107.2	107.89	107.88	108.33	108.26	107.43	106.44	107.27	106.99	107.46	107.52	106.94	108.69	107.39	108.99	106.4	107.18	107.57	107.14	107.38	107.2	108.04	108.87	107.93	107.08	107.25	106.77	108.22	108.22	107.92	108.25	109.19	106.67	108.81	107.72	109.07	108.11	107.62	108.61
108.32	109.75	108.36	109.07	108	107.95	108.41	109.83	107.47	108.12	106.84	105.78	108.59	107.82	108.15	108.32	107.65	109.74	108.55	107.69	108.86	107.57	107.97	107.42	106.65	107.79	106.83	108.02	108.64	108.56	108.23	108.11	107.83	108.32	107.05	110	108.72	108.33	107.92	109.25	108.56	107.14	107.44	106.5	107.69	106.82	107.98	108.57	106.58	107.37
104.22	105.12	105.62	103.74	106.72	105.83	104.76	106.41	104.29	105.73	106.56	105.75	105.3	106.11	106.46	106.24	105.62	104.52	106.52	104.97	105.2	106.59	104.79	104.85	106.21	104.46	104.49	105.44	105.97	104.63	105.89	107.58	105.26	105.85	102.85	106.52	105.05	106.69	107.13	104.64	106.06	106.16	103.89	105.33	105.61	104.69	104.62	105.63	104.79	106.26
106	104.97	105.71	103.96	105.88	104.42	104.87	103.32	104.9	104.83	105.21	104.32	107.17	107.12	106	104.2	106.27	106.19	105.86	105.47	105.23	104.72	104.85	105.83	104.47	106.09	105.23	106.39	104.35	105.79	105.65	105.44	104.39	104.2	106.49	104.95	106.7	105.07	104.18	105.24	105.06	106.59	105.38	105.87	105.78	106.62	106.96	105.47	106.54	104.63
104.24	105.23	106.1	106.53	104.41	106.11	106.25	106.53	106.56	105.74	105.99	104.64	106.35	105.47	105.1	104.93	106.76	106.33	105.56	105.09	105.31	106.53	105.32	106.08	106.47	106.4	104.95	104.94	105.91	106.84	105.78	106.05	106.96	106.27	107.06	105.68	105.1	104.53	105.69	106.48	105.9	105.04	106.09	105.91	105.88	104.96	106.1	105.1	106.11	105.33
109.17	108.25	109.14	109.34	109.8	108.02	108.44	107.95	106.92	107.16	107.65	108.22	107.81	108.79	107.34	108.17	108.1	109.16	107.31	108.3	108.06	106.71	107.88	109.06	109.77	107.7	108.05	107.56	107.37	108.69	108.6	107.85	108.38	107.87	109.14	108.38	108.8	108.57	107.86	107.8	108.17	108.35	108.21	107.32	108.13	107.79	108.16	108.07	108.74	107.81
105.21	105.91	105.34	105.67	105.57	105.01	105.66	106.08	107.84	105.62	105.55	105.45	104.28	106.97	106.64	104.13	104.12	105.77	104.9	105.71	104.38	106.34	106.29	105.74	106.11	104.88	106.49	106.18	106.02	107.69	107.17	105.43	104.3	104.85	105.11	104.88	105.57	106.98	106.29	105.42	107.37	106.87	105.37	105.52	105.2	105.62	105.07	105.03	105.87	105.68
105.29	106.1	105.14	105.4	106.04	105.2	105.37	106.48	105.44	106.68	105.47	105.5	106.3	105.94	105.32	106.03	106.29	107.62	105.68	106.33	105.89	105.14	106.7	105.94	106.85	107.41	106.67	105.51	106.64	104.44	106.69	103.93	105.42	104.62	105.97	105.42	105.86	105.59	106.05	105.8	105.48	105.79	106.64	105.9	106.67	107.1	107.29	106.76	105.11	104.83
105.41	106.53	105.96	106.22	105.86	106.15	105.59	104.15	105.53	107.41	105.47	104.89	104.65	106.14	106.53	105.18	106.55	105.59	105.47	105.59	105.56	104.67	104.85	105.29	106.94	105.75	105.49	107.12	106.27	104.17	106.63	106.95	104.9	105.03	105.19	105.42	105.91	105.51	105.11	104.38	106.34	105.66	105.24	106.27	105.62	106.14	105.57	105.94	105.74	107.49
108.65	108.18	105.81	107.91	108.43	106.63	109.44	109.01	108.15	108.32	108.85	109.61	107.07	108.85	107.68	107.79	107.58	107.5	108.01	109.5	107.83	109.09	107.75	109.15	107.24	108.25	109.45	107.54	109.52	108.66	107.64	107.39	108.39	109.39	108.39	106.21	107.42	108.92	107.95	108.43	107.48	108.14	107.84	108.64	108.6	108.65	107.89	107.05	109.7	107.2
98.212	98.719	97.183	96.22	97.629	97.791	98.914	98.552	98.018	97.529	98.688	98.565	96.239	97.295	97.879	98.317	99.062	98.712	97.684	98.426	97.444	98.317	97.987	97.546	98.614	99.021	97.716	99.573	99.807	95.936	97.351	97.697	98.435	99.357	99.135	97.082	97.239	99.392	97.47	97.816	98.268	97.25	99.743	98.254	99.893	96.424	98.38	98.663	98.633	96.758
105.21	107.14	105.51	106.68	106.88	106.2	105.05	106.98	105.73	107.93	106.79	107.8	106.78	106.28	105.09	106.86	108.22	105.86	104.36	106.82	107.68	107.65	107.65	105.59	106.34	105.67	105.6	107.5	106.57	108.21	108.42	106.64	107.16	106.2	107.29	106.65	107.13	107.43	106.52	104.24	105.93	106.37	105.14	106.78	106.76	106.76	107.36	107.27	107.13	106.05
107.08	105.17	105.21	103.85	106.75	105.36	105.29	105.94	106.52	105.45	105.66	105.33	104.42	106.29	105.55	104.55	106.16	105.27	105.72	107.06	106.83	104.91	106.47	105.95	105.04	106.51	105.81	105.9	106.85	106.22	104.25	106.96	103.37	106.31	105.6	104.52	103.87	106.99	106.08	106.6	106.49	104.64	106.51	104.86	106.19	106.75	106.15	106.39	107.52	105.43
107.86	108.34	106.81	107.18	106.52	108.3	106.75	106.75	107.95	106.16	109.16	106.76	108.6	107.34	107.46	108.06	107.79	107.06	107.63	108.87	107.06	108.49	107.35	108.17	106.96	107.94	106.43	109.19	107.75	107.12	106.6	109.49	106.79	107.73	107.61	108.14	107.98	107.58	107.83	107.51	108.63	108.85	106.84	108.17	107.8	107.69	107.59	107.73	106.93	107.98
107.1	108.3	107.8	106.61	108.58	107.5	107.31	108.42	107.08	109.11	107.48	107.35	109.02	109.14	105.38	106.34	107.99	106.64	107.56	108.57	107.62	109.66	108.1	106.65	108.49	107.72	107.9	109.53	108.6	107.14	106.69	108.28	107.09	106.84	107.83	106.88	108.67	107.71	107.83	107.75	107.7	108.27	106.74	107.59	107.83	107.52	106.12	106.94	107.9	106.65
106.89	106.74	106.92	107.38	108.49	108.24	106.27	108.52	106.16	106.82	107.48	107.5	107.59	109.08	107.04	108.29	108.5	106.63	107	107.36	108.52	107.52	107.07	108.48	108.11	107.24	108.01	108.93	108.61	108.14	107.38	107.01	107.41	107.63	108.09	107.48	107.8	107.14	107.81	108.13	107.68	107.73	107.11	107.51	107.68	108.07	108.37	107.84	107.65	108.65
106.77	104.47	105.78	105.56	105.46	106.08	104.99	106.65	105.45	105.52	104.77	105.21	107.35	104.7	106.62	106.52	104.05	105.02	106.01	107.17	105.41	105.33	105.11	106.77	106.36	105.04	104.84	105.27	105.63	105.79	104.87	107.28	105.95	105.78	106.09	105.44	104.48	105.21	106.15	106.6	105.64	106.98	105.13	105.33	106.14	107.7	105.99	106.55	105.5	104.65
107.39	107.32	108.05	107.11	107.01	108.82	107.97	105.8	108.15	107.29	107.76	108.69	106.4	107.81	107.89	107.73	108.28	107.91	108.43	107.66	110.12	108.76	108.51	108.07	107.93	107.96	108.28	107.77	106.64	106.78	108.66	108.09	107.58	108.02	109.34	108.07	108.66	107.66	107.28	106.73	108.07	109.16	107.29	108.1	106.88	107.3	108.58	107.61	107.65	107.77
107.54	108.92	108.67	106.61	107.47	107.59	107.29	107.48	108.24	108.63	109.21	108.98	108.81	109.39	107.02	107.97	107.19	106.35	108.97	108.33	108.07	107.92	106.58	107.02	107.45	107.08	108.28	108.42	109.55	108.19	107.27	108.79	107.45	107.45	107.53	108.42	108.07	106.36	109.78	108.71	108.52	108.38	108.62	107.52	106.99	109.28	106.91	106.89	108.96	107.81
97.229	100.37	98.882	97.225	98.008	97.992	97.511	97.561	98.821	99.182	97.122	97.148	98.992	96.394	97.683	97.809	98.242	98.344	99.35	97.809	98.343	98.717	97.579	97.485	97.288	100.88	98.756	98.714	97.544	99.614	98.556	98.115	98.915	98.616	97.568	96.721	98.225	97.912	97.149	98.762	97.867	98.063	98.912	97.73	99.075	98.838	97.495	97.663	99.422	99.762
109.53	108.92	105.97	106.83	108.24	108.88	107.65	108.53	108.35	109.07	107.78	109.15	108.62	107.69	107.69	107.8	110.02	108.68	108.23	106.67	108.84	109.02	107.32	107.82	108.49	107.32	108.11	108.89	108.13	108.92	106.73	109.69	107.56	107.15	108.59	108.62	107.18	110.1	107.27	109.31	108.69	108.64	107.66	107.54	108.48	107.66	107.67	107.73	108.49	107.29
105.39	106.74	106.4	105.87	104.67	107.14	106.01	105.44	106.06	107.32	106.1	106.06	103.99	105.86	104.83	104.13	105.68	106.06	104.27	105.26	104.04	105.31	104.79	106.84	105.77	104.6	108.26	105.51	107.69	106.54	106.53	105.91	105.45	106.85	106.53	105.56	105.43	107.89	105.71	105.63	105.07	105.39	105.42	106.11	105.79	105.28	104.4	105.67	105.65	105.84
104.56	106.54	106.59	104.21	106.09	105.02	104.67	105.59	104.07	105.79	107.32	104.72	105.52	104.7	105.14	105.92	105.79	105.76	103.17	106.99	104.07	106.57	105.68	105.48	103.71	107.93	106.07	105.62	105.31	106.02	105.31	105.04	105.32	105.26	106.42	107.21	106.63	106.82	106.09	105.95	105.93	105.93	104.98	105.43	106.58	105.37	104.95	103.75	106.04	102.96
107.36	106.9	107.28	105.29	107.94	106.03	107.62	105.69	106.43	108.62	106.39	106.55	107.26	106.24	107.53	107.03	107.18	106.62	106.7	106.46	106.41	106.66	104	106.13	109.07	105.2	105.36	107.34	106.61	106.35	106.06	108.11	107.19	106.19	106.59	106.63	105.57	106.39	106.61	105.83	106.04	105.67	105.79	106.94	106.65	107.53	106.57	106.59	107.12	106.31
106.34	104.35	105.51	106.39	107.17	107.26	107.46	106.14	104.84	104.91	106.32	106.35	106.62	108.09	106.69	105.72	106.73	107.76	106.61	106.51	107.86	106.47	106.5	107.06	105.29	105.49	104.58	105.13	107.15	106.79	106.33	106.05	105.02	108.56	106.77	107.51	106.43	105.4	105.68	105.96	105.04	106.85	103.96	107.06	108.43	108.1	105.78	106.62	106.34	106.62
106.33	107.03	104.62	106.06	105.6	106.23	105.93	105.27	104.93	105.05	104.62	107.12	104.77	106.23	106.65	105.35	105.09	108.36	106.55	103.79	106.72	106.14	104.25	105.37	105.19	107.21	105.91	105.84	105.16	105.16	105.74	107.37	104.62	107.4	106.6	105.31	105.23	105.89	106.11	105.09	107.16	105.58	107.26	107.48	105.62	105.43	105.14	105.54	105.38	107.28
108.82	107.98	107.18	109.2	106.98	108.7	110.43	107.97	106.69	108.75	106.73	108.74	108.11	109.92	107.84	108.6	107.83	109.69	109.07	108.92	108.55	108.35	107.78	108.11	107.43	108.79	109.77	108.47	108.62	107.68	108.45	108.14	108.34	109.67	110.15	109.75	109.56	107.68	109.18	107.92	107.79	109.41	107.79	107.23	107.43	108.5	109.64	108.02	107.96	108.61
104.99	106.51	104.96	105.26	105.85	104.77	105.71	105.57	105.3	104.95	105.49	104.83	104.95	105.77	103.42	105.46	104.86	105.25	106.44	104.78	106.31	103.96	104.54	105.2	105.84	106.73	104.64	105.39	106.94	105.94	105.54	105.37	107.05	105	106.18	104.99	106.48	106.25	105.47	105.19	106.62	104.1	105	104.22	105.05	106.39	105.95	105.05	106.18	105.97
108.67	107.85	109.19	109.32	108.26	108.57	109.51	106.9	106.57	107.9	109.43	108.04	108.08	107.18	108.08	109.17	109.22	107.08	108.34	108.86	109.02	108.28	107.76	108.31	107.52	108.73	108.97	109.52	108.14	106.93	107.77	107.03	108.03	107.89	108.24	107.41	107.13	107.8	108.73	107.28	106.98	110.15	108.36	108.23	107.03	108.82	108.88	107.62	110.01	107.79
107.14	104.57	106.11	103.74	106.31	105.08	106.27	103.6	105.43	106.47	105.37	105.11	107.07	104.77	106.52	105.56	105.54	105.95	104.38	107.32	105.43	105.41	106.78	105.33	105.99	105.59	105.57	105.86	106.08	106.34	105.94	105.05	107.33	105.75	104.38	105.38	104.97	106.23	106.26	105.76	105.54	105.94	105.94	106.71	106.25	106.29	104.75	107.18	106.13	103.98
101.62	100.98	99.282	97.382	99.738	101.18	100.03	100.48	99.983	100.93	98.71	99.931	100.33	100.45	100.72	99.743	100.05	100.06	100.26	100.85	100.44	99.807	99.691	100.86	99.953	98.979	100.53	99.87	100.71	98.975	100.71	99.521	100.46	101.17	100.3	100.67	97.909	100.54	99.483	100.74	100.36	99.048	100.67	101.92	101.37	100.49	100.71	100.69	100.99	99.863
107.02	106.85	104.27	108.43	106.52	107.58	105.64	107.13	106.15	106.92	107.11	106.39	106.15	107.01	106.68	106.31	105.91	106.88	106.71	104.58	107.07	106.35	106.98	107.2	104.73	107.11	106.9	107.36	107.41	105	105.48	105.72	106.24	106.68	106.33	106.28	106.19	106	107.42	106.34	107.01	106.91	104.69	107.46	106.79	106.43	106.36	107.12	105.62	107.75
109.04	108.26	109.37	107.65	108.14	108.18	109	110.37	109.45	108.79	108.22	109.13	108.64	108.84	108.87	108.11	109.43	109.62	108.08	107.12	108.42	107.7	108.01	107.93	108.85	109.32	109.09	107.04	108.7	109.15	108.39	110.59	110.02	107.43	108.79	108.43	107.97	109.4	109.33	107.47	109.07	108.17	108.9	107.73	109.55	109.7	108.92	107.56	109.15	107.07
108.06	109.24	109.27	109.44	107.9	109.2	109.11	109.2	108.97	107.72	108.55	107.82	106.57	108.43	107.8	107.68	108.8	107.66	108.71	108.24	109.72	108.71	107.85	109.64	109.27	108.52	110.69	109.25	108.04	107.71	107.88	107.38	107.63	108.41	108.37	107.47	108.55	108.65	108.55	108.6	108.61	107.99	109.16	108.49	107.07	107.01	109.52	108.99	108.58	108.14
99.555	99.035	98.813	97.5	97.39	97.244	98.969	98.693	98.416	97.712	97.586	99.511	96.242	97.541	97.873	98.765	97.129	97.854	99.191	97.185	99.35	97.924	97.965	97.811	97.041	99.304	99.22	96.79	98.389	97.433	98.671	98.412	98.507	98.981	98.951	97.594	99.36	96.351	97.201	97.559	97.206	97.898	97.136	97.192	99.184	97.827	98.212	99.176	97.187	97.456
105.99	108.14	107.12	104.81	106.48	105.78	105.45	105.65	106.67	106.99	106.02	106.03	105.87	105.02	106.48	107.28	106.39	107.53	107.08	105.72	108.62	108.52	105.75	107.01	106.83	107.12	106.25	105.02	104.89	106.2	105.73	105.49	107.93	107.17	106.64	107.58	105.02	106.36	105.52	105.96	108.85	105.42	107.31	106.72	106	106.15	106.37	107.76	107.05	106.37
99.515	98.296	98.453	96.821	97.108	98.451	99.22	97.496	100.05	98.966	97.487	100.23	100.09	98.837	98.281	99.437	98.721	98.268	98.473	98.752	98.309	100.45	98.399	97.831	98.622	97.839	100.67	97.833	98.703	99.774	100.91	96.279	99.194	98.04	98.733	101.4	98.077	96.929	98.373	99.321	97.407	97.971	99.134	101.07	99.325	98.715	97.981	97.393	98.274	99.671
108.02	108.29	107.91	107.09	106.62	109.81	108.78	108.08	108.12	106.89	108.55	108.59	108.3	107.01	108.64	107.6	109.23	106.61	108.11	107.91	106.44	108.61	107.51	106.8	106.36	107.97	108.38	107.31	106.44	107.64	108.45	107.74	108.03	109.21	108.73	107.86	108.78	107.53	106.81	107.94	108.25	108.26	106.39	106.59	106.33	108.04	107.2	108.14	108.55	108.17
107.04	108.37	108.7	109.26	108.15	108.21	108.52	107.77	109.28	107.52	107.56	107.92	107.6	108.42	107.28	108.45	107.08	109.03	108.19	108.33	107.21	105.87	108.61	108.48	107.63	108.97	106.66	108.09	108.18	107.22	107.65	107.71	107.35	107.12	106.47	108.99	108.95	108.05	108.86	107.25	106.7	108.39	107.72	108.82	107.22	108.03	107.82	106.69	109.58	107.97
104.98	106.08	105.82	105.6	105.37	104.51	105.57	107.36	105.74	106.19	106.1	105.6	104.02	105.27	105.51	106.26	104.48	105.21	104.1	106.02	105.33	105.2	105.97	106.09	106.73	104.47	104.49	105.83	104.59	105.54	106.38	105.49	107.74	105.33	105.65	106.4	106.1	106.54	106.64	105.59	106.81	104.68	108.01	105.52	105.55	104.88	105.54	104.75	106.01	104.25
97.67	98.497	100.13	97.503	96.345	97.786	100.24	98.227	97.254	98.612	98.702	96.708	98.462	97.439	98.318	99.432	97.554	97.859	98.063	97.593	97.578	98.555	97.462	97.5	98.332	98.289	98.895	99.348	98.367	99.514	98.502	97.981	98.609	96.516	96.61	99.177	97.649	97.71	97.664	97.873	98.866	97.596	100.13	99.259	98.093	99.271	97.173	99.625	99.598	99.586
98.676	99.451	97.354	97.816	98.016	96.622	98.714	99.072	98.773	99.722	98.256	100.21	97.319	98.569	99.111	98.263	97.813	98.374	98.197	98.277	98.776	96.493	98.429	98.944	97.49	96.898	97.987	98.277	97.449	97.507	97.773	98.726	98.337	96.882	98.716	97.847	97.85	98.971	98.242	98.372	98.106	99.234	99.209	98.565	99.658	98.285	98.876	98.907	96.308	96.517
107.53	105.96	104.69	105.07	107.05	105.06	105.15	105.28	105.42	105.3	105.34	105.06	105.63	105.69	105.09	105.14	106.94	104.77	105.46	106.5	105.21	104.33	104.21	105.42	106.54	104.55	105.09	105.79	106.12	105.99	105.67	105.31	106	106.24	106.33	107.08	104.29	105.91	105.99	107.26	104.72	104.31	105.23	105.16	104.71	104.21	106.24	105.86	104.31	105.39
107.13	109.44	108.96	107.96	108.96	109.3	109.08	108.31	108.65	108.56	107.93	106.9	107.85	108.18	107.9	108.28	108.68	108.46	108.75	109.11	107.63	108.61	106.34	106.82	108.18	108.21	108.61	108.31	106.54	108.2	107.93	106.98	107.93	107.12	109.33	108.82	108.1	108.58	107.93	107.83	107.93	107.87	108.41	109.11	107.81	107.84	107.89	108.14	108.94	108.92
106.64	105.38	105.58	105.91	106.81	104.36	106.33	106.5	104.31	106.38	107.17	105.61	106.24	105.11	105.32	106.04	106.89	105.76	106.15	106.35	105.28	106.6	105.76	104.93	104.18	106.78	107.05	104.49	106.77	106.03	106.69	105.2	106.15	103.98	106.12	105.88	106.3	105.72	105.62	105.17	105.62	106	104.81	105.24	106.76	107.54	107.04	104.95	105.91	105.89
106.8	106.56	105.51	107.17	106.34	108.25	105.52	106.97	106.73	106.64	105.66	107.38	104.62	106.22	106.89	105.59	105.68	106.03	106.06	105.76	107.49	106.38	104.61	106.99	107.01	107.09	106.68	107.15	106.48	107.45	106.32	104.56	105.57	106.9	108.33	108.13	107.78	108.68	106.85	108.59	108.33	105.82	106.54	106.4	105.97	107.56	106.53	106.67	107.88	106.62
104.49	105.21	103.94	107.04	105.69	105.54	106.59	104.9	105.59	103.44	105.86	107.4	106.12	105.86	105.14	105.94	106.43	105.46	104.32	106.7	104.44	105.85	106.9	106.38	106.06	105.16	104.96	106.42	106.36	106.29	104.79	106.43	105.19	107.6	105.9	106.74	104.86	105.11	105.58	107.01	105.66	105.19	105.41	104.61	105.19	104.87	105.98	105.17	104.91	106.6
109.81	109.93	109.21	112.27	110.33	110.39	111.1	110.47	111.04	110.35	110.23	109.68	109.51	111.01	110.47	111.13	111.12	110	109.38	111.24	110.25	109.11	110.8	110.56	110.23	110.57	110.75	109.06	110.08	108.73	109.55	111.65	109.91	109.38	110.18	110.03	109.14	110.43	109.69	111.15	110.63	110.63	109.3	110.76	110.08	109.38	108.63	109.13	110.42	112.4
105.68	105.22	106.69	106.66	107.31	106.65	103.21	107.1	104.31	105.88	105.4	106.4	106	106.98	106.02	106.62	105.09	104.03	105.86	104.52	106.22	105.32	105.47	105.28	104.04	105.64	105.42	106.56	106.23	106.48	105.64	104.32	105.33	106.73	106.94	104.05	106.29	104.05	106.17	106.98	106.87	104.82	107.1	108.37	105.37	105.32	105.42	108.38	105.81	105.9
103.35	103.06	102.28	102.88	102.47	102.1	101.84	103.35	101.15	102.22	102.46	103.08	103.71	102.22	103	103.69	103.95	103.73	102.83	103.48	103.44	102.86	102.53	103.48	102.47	101.98	102.04	103.7	101.28	102.46	102.46	103.75	103.56	102.35	102.56	103.52	102.88	103.4	101.7	104.3	102.71	104.63	103.53	102.16	104.4	102.14	102.69	102.92	103.13	101.91
106.1	106.56	104.4	104.42	104.52	106.68	107.17	104.44	105.31	106.04	104.53	105.38	103.49	106.11	104.96	105.88	105.91	105.25	104.95	105.3	105.62	107.12	105.92	103.08	104.11	104.8	104.3	104.71	104.82	105.84	104.72	105.78	104.29	105.37	106.22	106.87	105.65	106.81	106.47	105.59	105.91	105.97	107.06	106.49	105.55	105.58	106.32	106.78	106.62	105.66
100.46	101.18	100.25	102.94	98.903	99.908	100.61	99.251	99.858	101.26	100.6	101.26	99.22	99.338	101.87	100	101.33	101.46	100.44	100.78	101.85	100.15	99.86	101.17	100.84	101.19	101.47	100.65	102.26	99.029	99.59	100.31	101.71	100.24	100.38	99.54	99.205	100.93	100.37	101.24	101.11	101.01	102.06	99.901	101.21	99.842	100.75	101.7	100.52	102.11
96.977	97.126	97.204	98.794	98.369	98.252	99.336	97.158	97.471	98.193	97.866	98.434	97.224	97.896	97.254	98.397	98.415	96.845	98.279	97.038	98.22	97.639	97.804	98.297	98.717	98.443	97.462	98.644	96.718	99.657	97.64	96.923	99.749	98.07	97.278	99.196	98.104	98.716	97.678	98.426	98.741	98.276	98.18	98.495	97.941	97.689	97.24	99.43	97.698	98.473
105.91	106.37	107.42	107.95	105.87	106.37	104.8	107.33	106.34	107.11	104.97	106.4	106.55	105.63	106.54	106.71	104.57	105.33	105.76	105.4	108.02	105.03	107.01	106.56	106.2	106.35	106.2	107.38	106.39	106.07	107.01	106.11	105.99	107	108.4	105.51	107.13	107.37	106.78	105.61	107.63	104.27	106.31	105.28	104.66	107.13	105.86	106.35	105.51	105.73
100.45	99.987	100.71	100.72	100.63	99.512	100.66	100.47	99.249	101.78	100.45	99.352	99.651	100.23	100.86	99.547	100.07	101.71	100.53	101.25	102.02	101.41	100.08	100.09	100.32	99.884	101.1	99.642	101.61	100.63	101.43	101.29	101.05	100.72	99.287	100.31	100.97	99.892	100.16	101.08	101.55	100.53	100.25	101.4	101.51	99.443	100.97	102.09	99.857	99.969
104.37	106.85	107.1	105.68	104.15	104.85	104.39	103.78	105.98	105.74	105.68	105.49	106.89	106.08	105.7	105.23	106.22	106.99	105.02	105.15	104.68	106.31	105.42	104.8	106.67	104.64	105.15	107.11	106.04	105.75	106.83	106.09	105.6	105.91	105.72	105.86	105.83	105.57	104.71	105.46	104.58	106.16	105.42	106.31	106.44	105.04	107.57	107.01	106.03	105.93
105.01	105.96	104.67	106.06	103.34	106.16	104	106.57	105.71	105.6	105.37	105.48	105.91	105.51	106.03	104.11	105.7	106.52	103.54	106.28	105.1	105.29	105.36	105.13	106.61	105.22	106.84	106.83	105.72	105.87	105.73	105.51	104.14	105.23	106.32	103.84	106.58	106.64	105.47	105.87	106.35	104.25	106.23	105.79	107.03	106.79	107.03	105.35	106.45	105.63
104.82	107.51	104.9	105.99	105.21	104.08	106.97	105.92	104.65	106.46	106.5	105.09	104.9	105.93	105.82	105.77	105.78	105.17	106.92	106.64	105.61	106.06	104.29	104.65	105.25	105.04	107.39	104.17	103.67	104.94	105.78	106.81	104.35	106.02	105.35	105.24	105.92	106.58	106.37	105.52	105.79	105.03	104.89	105.53	105.61	105.07	104.97	107.37	104.65	105.72
97.954	97.012	97.808	98.914	98.825	97.579	98.166	99.024	98.036	99.357	98.338	96.995	99.195	98.347	98.469	97.172	96.705	98.937	97.534	98.732	100.63	98.037	97.441	98.593	99.056	98.518	99.567	97.308	99.103	98.111	97.441	98.547	96.986	97.037	98.847	97.002	98.421	99.016	98.896	98.583	98.759	99.113	100.32	98.967	96.363	98.723	98.487	97.223	98.599	99.815
106.69	106.46	105.86	105.56	108.07	105.66	104.82	107.1	106.37	107.42	107.11	104.81	105.84	107.68	106.32	106.07	106.53	106.56	106.61	106.14	106.26	104.6	105.73	107	107.11	107.26	106.64	107.11	109.21	106.67	107.23	105.94	107.05	106.8	106.18	106.94	106.55	105.94	106.15	106.28	105.35	105.25	106.9	107.39	106.87	107.06	107.57	105.34	107.77	107.58
107.82	107.86	106.95	108.73	108.9	108.32	109.49	108.08	107.35	107.71	108.07	107.64	107.16	107.07	107.75	109.17	108.77	107.84	109.3	106.87	108.93	107.57	107.56	107.43	108.36	108.03	108.21	108.45	108.86	109.04	107.74	109.01	108.38	108.29	108.33	108.53	108.51	106.72	107.68	107.24	108.03	107.89	110.4	106.37	107.83	107.38	107.22	107.31	108.55	108.93
109.29	108.57	108.72	109.88	108.35	107.77	109.61	108.78	108.27	108.62	108.42	109.08	107.94	108.35	108.41	108.51	107.56	107.76	108.41	107.74	108.24	106.69	109.08	107.58	109.64	107.42	109.82	108.28	108.28	107.05	109.08	110.29	107.32	108.76	108.71	107.82	108.29	108.75	108.08	108.84	108.85	107.83	107.85	108.83	108.55	108.59	107.73	108.32	107.75	109.72
108.94	108.76	106.35	107.64	109.43	107.74	107.86	108.11	106.73	107.69	108.5	108.16	107.46	106.68	107.73	109.38	107.73	106.62	107.09	107.94	106.55	107.04	108.09	107.13	107.36	105.12	108.72	106.49	108.41	109.4	106.93	107.02	105.42	107.32	109.32	106.89	108.77	109.85	108.26	107.88	107.67	108.66	108.05	110.88	108.03	106.81	106.29	107.98	108.76	108.8
101.09	101.48	100.15	101.03	101.7	101.25	99.056	99.78	101.74	101.34	99.034	102.52	100.2	99.981	99.791	100.84	100.92	100.48	98.839	100.3	99.261	100.09	100.79	100.29	100.06	100.4	101.3	99.519	100.57	101.99	100.6	100.62	98.75	99.769	100.28	101.55	100.86	98.931	100.73	99.939	99.745	98.941	99.68	101.03	101.05	100.31	101.2	98.484	100.01	100.95
106.46	108.38	109.45	108.78	107.12	107.44	108.52	108.36	107.23	106.87	109.03	108.18	107.57	107.66	107.65	108.9	108	109.19	107.45	109.7	109.56	108.4	108.69	108.2	107.26	107.66	107.05	108.34	108.09	107.81	109.17	108.16	109.15	108.98	107.96	107.88	106.66	108.89	107.91	109.07	107.57	108.13	108.04	108.87	109.85	108.42	108.56	107.45	108.78	106.35
108.2	108.17	107.28	108.63	108.4	110.24	107.94	108.17	106.95	108.04	108.15	108.73	107.53	107.42	106.68	107.74	107.39	108.24	108.23	108.43	108.38	108.33	107.51	108.72	107.92	108.15	108.24	108.18	106.96	106.92	108	106.83	107.63	107.58	107.3	107.2	109.18	106.79	108.06	106.97	108.76	107.5	108.36	108.33	108.39	106.31	109.7	108.47	106.36	106.44
101.11	101.11	101.25	100.86	103.44	100.59	99.599	101.53	101.27	101.29	100.26	103.76	101.47	101.23	101.69	101.1	100.48	100.97	101.48	100.27	100.8	100.93	101.6	102.01	100.09	101.92	100.79	99.221	100.76	101.34	101.15	100.82	101.53	100.91	101.37	101.37	101.15	102	100.83	100.9	101.68	100.01	100.86	101.57	99.858	101.33	101.41	102.09	101.77	100.23
105.79	106.58	106.24	105.04	107.17	106.36	106.9	105.18	106.4	106.68	105.26	106.21	107.36	106.86	107.25	107.12	107.51	107.21	106.49	105.81	106.07	105.51	106.61	106.35	107.02	105.12	107.27	107.81	106.5	106.59	106.16	106.74	107.09	106.59	105.92	105	106.07	105.53	107.32	106.83	106.4	107.24	105.44	106.34	106.25	106.25	107.89	106.11	107.47	104.41
98.813	97.937	97.598	99.711	97.907	97.743	97.292	97.763	98.431	96.951	97.119	98.504	99.562	98.816	98.274	99.362	97.533	98.955	97.949	99.058	98.138	97.518	98.559	97.173	97.724	98.249	98.714	98.871	96.728	97.565	97.425	97.472	98.165	96.836	99.266	97.884	97.872	98.681	98.694	98.843	97.926	98.799	98.106	98.748	97.785	99.045	97.298	98.318	97.926	98.987
98.906	97.487	98.541	98.467	98.168	99.534	96.98	99.185	98.526	99.145	100.16	99.028	98.453	99.634	99.84	99.324	99.693	98.952	99.204	98.576	99.524	98.306	99.534	100.94	98.679	97.425	99.667	98.502	99.888	98.779	100.5	98.265	99.898	98.792	100.4	99.663	99.709	97.826	99.833	98.259	98.485	99.102	100.68	99.126	100.63	99.905	99.246	100.66	99.367	98.302
106.24	107.9	105.43	105.92	106.61	105.52	106.55	104.84	106.14	106.41	106.08	107.36	105.83	107.47	107.32	106.27	106.77	106.21	106.85	105.84	106.78	106.42	106.56	105.33	106.5	106.46	107.34	105.11	105.66	104.88	106.93	105.52	105.49	107.37	107.01	106.38	107.73	106.16	105.18	105.4	107.01	107.56	105.55	107.78	107.11	106.65	108	106.61	106.5	105.64
101.08	99.39	100.76	100.4	100.21	100.97	101.26	101.46	100.83	101.39	100.55	100.51	101.13	100.89	100.6	102.08	100.17	100.03	102.08	99.861	101.41	99.776	100.65	100.93	101.04	103.7	100.23	101.08	100.19	100.8	101.68	100.6	100.78	101.6	101.11	101.17	101.1	101.11	101.3	100.45	100.85	101.4	100.6	99.571	99.82	101.2	100.7	101.79	100.7	102.47
98.757	98.246	98.179	99.12	96.993	98.888	98.238	97.652	97.82	96.002	97.775	98.936	96.82	97.931	98.29	98.712	97.63	97.085	97.434	98.58	100.32	96.985	96.606	97.186	97.547	98.51	98.867	97.844	96.7	98.196	98.281	96.605	98.254	96.99	99.226	97.393	98.333	97.681	98.76	97.982	97.226	98.128	98.064	97.009	97.606	98.963	98.812	96.227	96.773	98.403
108.15	108.02	108.57	107.7	106.45	107.66	107.91	108.5	109.27	107.42	107.57	107.64	107.39	106.12	108.82	106.91	109.15	106.8	106.15	107.73	107.75	107.16	108.93	107.99	108.24	108.89	107.14	108.4	107.1	109.24	108.78	108.44	107.77	109.05	107.41	108.24	107.7	108.21	108.41	108.83	109.09	107.74	107.94	106.7	108.16	108.7	106.63	106.78	108.41	108.49
104.46	104.41	105.95	107.26	106.76	104.7	106.94	104.06	106.45	104.82	105.28	105.15	106.94	105.18	104.52	105.68	106.23	106.23	105.74	105.04	105.7	106.54	106.3	105.12	106.39	107	105.22	106.71	105.92	105.67	105.52	105.07	104.81	106.3	106.91	105.71	105.06	104.35	106.11	104.62	105.49	105.39	105.11	105.57	106.06	105.63	104.95	105.04	106.91	106.53
100.56	99.978	99.9	99.893	101.62	100.97	99.004	100.7	99.56	100.89	100.26	100.32	99.46	99.936	99.745	98.908	99.454	99.717	99.516	99.687	101.35	100.49	99.922	99.456	100.52	100.38	100.19	99.762	100.79	99.442	100.94	101.14	100	99.532	99.83	100.58	98.027	100.76	100.62	100.28	100.22	100.15	99.501	100.46	101.5	99.885	100.54	100.74	99.544	99.911
107.68	108.04	108.1	108.45	107.29	107.15	107.79	107.41	107.59	107.6	108.5	107.47	108.05	107.8	107.84	107.62	106.4	107	107.12	107.2	107.74	107	107.38	106.75	107.61	107.59	107.2	108.96	106.79	108.28	107.6	106.54	108.76	107.99	109.13	109.18	108.07	106.77	108.29	107.33	108.24	108.44	106.83	107.79	106.46	107.42	106.37	106.07	106.53	106.69
96.605	98.329	98.081	98.432	97.374	98.428	96.8	98.193	98.543	99.919	97.654	97.16	98.056	98.26	97.86	98.324	96.966	98.997	97.614	98.102	98.39	97.7	97.294	97.011	97.567	99.611	97.116	98.78	96.762	98.849	98.089	97.482	98.499	96.828	98.375	96.981	97.562	97.513	97.047	98.045	97.832	98.133	98.59	99.301	98.208	97.554	98.579	99.974	97.704	97.519
105.83	106.51	106.52	106.75	106.97	106.35	107.18	105.85	106.36	106.33	106.13	106.92	106.35	106.74	107.27	106.14	106.65	106.3	105.89	105.75	106.64	106.29	106.31	105.3	107.33	105.9	105.98	106.6	107.46	107.77	106.32	106.57	107.24	106.33	106.54	106.21	107.19	105.82	108.38	106.46	105.86	107.28	107.67	105.83	106.19	106.35	106.56	106.84	106.91	105.53
98.683	97.779	98.353	97.791	97.038	97.536	99.36	99.081	97.117	98.08	98.486	99.371	98.852	98.926	99.357	99.405	97.69	97.429	97.829	99.371	97.1	98.992	97.465	98.512	98.722	98.369	99.291	98.466	97.3	99.025	98.277	99.201	98.407	98.837	98.241	98.114	98.402	99.409	97.967	100.3	97.541	96.224	98.089	98.798	98.132	97.907	98.863	98.338	96.84	97.467
97.528	99.33	98.815	99.385	98.948	99.182	100.64	98.458	99.042	98.374	98.231	98.632	98.248	97.711	98.109	99.03	99.736	98.485	97.361	96.926	98.298	98.269	98.572	97.472	96.625	97.396	98.799	97.799	99.356	97.475	98.58	98.123	99.041	98.524	98.663	98.572	98.299	95.829	99.155	98.611	98.155	97.677	98.906	98.523	98.985	98.878	99.761	98.712	97.956	99.496
98.272	98.212	98.455	98.004	96.672	98.632	98.909	98.325	97.431	96.848	97.392	99.019	97.616	97.612	98.101	97.914	98.348	97.47	99.581	97.713	98.795	97.763	95.572	96.813	95.837	97.409	98.188	97.562	98.522	98.135	99.258	97.988	99.223	97.7	97.066	96.948	97.059	98.366	99.63	99.432	98.373	99.67	96.835	96.823	98.381	98.276	98.23	96.255	99.398	98.322
108.45	107	107.12	109.13	106.99	106.01	108.67	107.1	106.52	108.06	107.78	107.66	107	107.51	107.44	108.9	106.92	108.47	108	108.63	108.22	108.52	106.64	108.71	109.09	107.78	107.85	107.91	107.69	108.3	107.05	108.08	107.91	106.77	107.43	107.75	108.4	109.23	108.55	107.5	108.68	107.86	107.51	109.54	107.18	108.1	107.42	107.97	109.68	107.33
108.02	108.78	107.74	107.91	109.14	107.11	106.67	108.44	108.12	107.99	109.38	107.32	107.48	106.35	107.99	107.43	106.99	108.93	107.51	107.9	109.17	107.6	107.14	108.3	108.97	108.27	108.79	107.73	107.76	108.79	109.24	107.34	107.39	108.73	106.15	108.68	108.36	107.47	108.41	107.45	106.66	108.63	107.52	105.63	108.25	106.57	107.66	107.78	108.64	105.62
105.02	105.81	105.87	106.17	106.16	106.16	104.78	106.24	104.82	105.51	105.79	105.59	105.38	106.85	106.23	106.4	105.87	105.5	105.49	103.76	107	106.56	105.43	106.46	106.13	105.15	107.26	105.17	104.02	105.78	105.64	105.06	106.7	105.86	106.64	106.06	105.3	105.64	106.15	105.55	107.03	105.05	105.9	105.5	106.61	106.2	105.81	106.63	105.79	104.74
108.18	108.24	108.33	107.71	106.69	108.73	106.16	109.46	107.73	106.35	107.09	106.85	107.68	108.06	107.51	107.74	109.29	108.76	108.67	107.41	105.71	108.13	107.31	108.42	106.49	107.1	108.06	109.97	108.76	107.06	105.04	106.72	106.33	109.55	108.02	107	108.14	108.21	105.62	107.23	108.47	108.36	107.41	108.13	109.38	106.78	107.57	108.08	107.79	106.53
109.69	110.01	108.45	108.01	109.18	107.53	107.86	108.73	108.26	109.48	108.78	107.68	109.11	108.69	110.04	108.8	108.76	109.28	108.59	109.65	108.97	107.97	109.3	109.43	109.32	109.34	107.6	108.16	108.26	107.77	108.04	109.02	107.86	108.48	106.78	109.13	109.37	109.75	108.04	109.68	110.59	108.75	107.76	108.48	107.97	108.93	107.81	108.4	110.57	108.99
105.28	106.65	107.02	106.89	107.11	106.2	107.27	107.23	105.97	105.77	105.85	106.76	105.7	104.54	106.29	107.04	106.18	106.92	106	105.79	106.57	105.52	107.2	106.24	107.2	106.97	106.14	106.48	105.91	106.55	106.91	106.72	106.5	105.36	107.83	106.67	106.48	105.87	105.74	106.24	105.89	105.93	105.92	105.81	107.35	106.52	107.73	104.74	105.83	104.5
107.37	106.59	105.94	107.24	106.26	105.98	107.06	107.57	105.66	105.8	107.56	107.53	106.4	106.1	108.02	106.09	106.4	105.24	106.19	106.04	107.68	107.2	106.23	106.96	107.5	106.52	107.79	105.76	105.63	105.66	104.78	106.67	105.73	105.41	104.5	107.2	106.69	106.89	106.11	106.47	106.72	106.65	107.02	105.26	106.57	107.89	106.74	107.12	106.45	106.65
105.57	105.22	104.5	103.6	106.49	105.1	105.36	104.63	105.67	105.15	105.02	107.32	106.29	104.57	106.16	105.79	106.46	104.87	105.81	106.16	104.87	106.09	105.71	106.26	106.39	106.8	105.76	102.9	105.7	106.96	105.38	105.25	103.91	105.94	105.82	107.19	103.94	104.76	106.14	105.22	105.83	104.87	105.5	106.5	105.61	105.93	106.38	104.93	105.38	105.08
100.16	97.059	98.327	97.913	97.506	98.247	98.562	97.768	98.967	97.567	97.614	97.846	99.523	97.483	97.651	97.5	97.855	98.118	97.948	98.573	98.823	97.996	98.75	96.84	96.775	97.04	99.126	97.179	96.987	96.784	97.998	97.647	97.861	96.544	96.007	98.63	98.338	98.719	97.121	97.755	98.193	98.89	99.093	99.214	97.439	98.151	98.851	99.164	97.06	98.786
98.884	99.095	100.31	98.33	99.63	97.783	98.955	96.655	98.148	98.825	98.204	98.828	98.794	97.705	99.072	97.684	97.347	99.673	98.615	99.043	99.429	99.732	99.239	97.708	98.975	98.546	100.95	97.553	99.098	100.65	98.693	98.76	100.26	99.578	99.067	99.235	99.19	101.05	99.705	100.02	99.161	99.313	98.974	97.757	100.1	99.482	98.553	98.445	97.427	98.608
105.49	106.23	106.22	105.37	106.02	106.17	105.97	106.76	106.85	106.81	105.87	105.17	105.87	105.69	104.48	107	106.33	104.17	105.85	105.26	105.16	106.42	105.52	104.88	105.56	106.01	105.78	105.43	104.56	105.09	105.18	106.92	105.35	104.93	105.4	105.81	104.73	105.58	105.02	104.43	104.92	106.24	106.3	104.43	105.09	107.01	105.91	104.86	105.83	105.67
100.13	101.88	101.63	103.12	100.64	100.96	101.79	100.91	100.4	100.49	100.18	100.38	101.11	101.16	102.17	100.93	102.05	100.93	102.89	99.531	101.43	101.71	101.5	99.911	100.48	100.69	101.05	101.53	100.45	100.87	100.09	100.62	100.04	101.98	100.85	98.407	100.6	101.04	101.95	101.78	100.02	101.34	100.77	99.714	99.665	101.64	101.19	101.02	99.847	101.9
98.017	99.546	98.179	97.298	97.004	97.654	97.451	97.896	98.718	97.789	97.147	97.935	97.97	98.531	98.272	98.401	97.285	98.019	97.11	98.259	97.772	96.614	97.449	96.894	98.31	97.569	97.782	97.447	98.316	97.872	98.035	99.627	97.35	97.999	98.175	97.121	98.595	97.528	99.222	96.772	98.42	97.623	98.634	98.55	97.456	99.05	97.023	98.46	98.882	97.992
106.01	106.65	106.15	106.6	106.31	106.04	106.98	105.9	106.37	106.6	106.7	105.6	105.32	105.49	105.71	104.66	106.7	105.77	105.07	107.25	104.7	105.64	106.68	104.79	105.08	106.92	104.84	104.28	105.44	104.72	107.06	106.44	104.61	106.03	103.94	106.76	106.13	105.46	108.13	105.62	105.52	105.03	106.98	105.42	104.49	105.75	105.9	105.24	105.72	106.18
107.23	105.45	105.8	107.59	106.66	108.14	107.01	105.89	105.98	107.58	106.18	106.59	105.76	107	107.91	107.45	106.19	106.98	106.22	108.71	104.84	106.79	107.32	107.46	107.59	108.11	106.58	106.01	106.7	105.11	105.74	106.44	107.37	106.4	106.8	104.71	106.86	104.79	106.36	107.55	106.08	106.94	106.34	106.54	105.26	106.11	105.64	105.13	105.72	106.34
107.68	107.58	107.92	108.86	107.28	108.34	109.92	107.04	106.67	106.42	107.34	107.07	108.46	108.01	107.79	106.33	106.67	107.65	108.19	108.11	106.97	109.5	107.61	108.5	107.39	106.38	108.77	109.34	109.71	108.04	106.65	107.4	108.91	108.28	107.44	107.11	107.37	107.94	106.94	106.79	108.1	108.17	107.87	108.17	107.6	107.69	107.5	108.76	107.92	108.26
104.92	105.25	105.93	105.89	105.45	107.35	104.96	105.43	106.09	105.29	106.66	107.05	105.74	106.84	105.5	105	106.62	105.91	103.91	106.4	104.96	105.26	106.16	105.02	104.61	106.4	105.6	105.04	105.63	104.95	104.92	104.89	105.67	105.92	107.04	106.11	105.51	105.97	106.58	105.97	106.09	104.51	105.81	105.53	105.18	105.1	106.3	104.76	104.56	104.68
107.76	109.62	107.53	107.55	108.1	108.46	108.32	107.93	107.95	108.92	108.61	107.59	107.13	108.31	109.19	107.48	107.18	108.23	108.51	109.82	108.62	108.33	107.54	107.32	108.12	108.06	108.6	107.7	107.51	107.72	107.75	107.15	108.23	108.48	107.79	108.39	108.94	106.92	108.97	109.02	108.05	107.36	109.27	108.17	108.99	108.06	107.84	108.15	107.46	107.76
105.03	105.57	104.88	105.04	104.73	104.9	104.68	105.8	107.12	102.54	104.69	106.21	105.83	106	106.02	105.22	105.09	104.94	104.27	105.63	105.77	107.01	106.3	105.12	106.12	106.91	105.83	105.44	105.47	105.14	106.67	105.35	106.03	105.68	104.94	106.09	105.17	105.52	106.32	106.4	104.72	106.45	105.4	106.63	106.42	103.2	106.56	107.07	105.54	106.05
98.605	97.723	98.29	98.228	99.184	98.903	98.055	98.441	99.8	99.066	96.365	97.908	98.37	96.456	99.207	98.465	97.474	98.83	99.446	98.76	97.948	97.889	97.819	98.767	99.186	97.614	98.611	97.822	97.997	97.212	96.917	98.343	99.631	99.15	99.283	98.745	97.366	99.031	98.827	98.105	99.223	98.358	98.926	97.749	98.283	98.671	97.543	99.36	97.67	97.958
108.21	108.02	107.59	107.36	109.75	106.19	108.45	108.02	107.68	107.88	108.24	108.04	107.42	108.61	107.66	107.8	107.08	107.56	108.03	106.65	109.2	107.5	108.05	108.48	107.51	107.98	108.21	107.1	109.19	107.76	106.76	107.32	106.48	107.96	107.61	107.63	108.7	109.52	108.19	107.36	107.17	108.31	106.6	110.45	108.25	107.67	107.65	106.81	107.77	108.66
105.79	106.24	105.64	105.49	106.99	106.33	105.64	104.8	108.86	105.79	106.93	106.41	107.92	107.36	106.67	105.86	107.42	106.42	107.19	106.31	105.71	107.4	105.72	104.95	105.03	106.84	105.6	109.13	106.26	105.58	105.84	106.62	106.93	105.7	106.37	106.15	105.53	105.54	104.99	107.46	107.16	104.69	105.55	105.67	105.4	105.69	107.13	107.3	106.68	106.75
106.15	106.76	107.41	105.75	105.86	105.79	106.46	105.24	104.9	107.23	107.24	106.53	106.63	105.66	105.69	105.34	106.98	107.08	107.41	106.27	106.61	107.19	106.05	106.23	104.32	105.77	107.24	105.35	107.65	106.5	105.9	106.36	107.04	106.05	107.15	105.62	107.55	106.57	106.68	106.85	106.13	105.99	107.77	107.14	107.41	107.77	105.61	106.97	105.89	105.76
107.09	107.98	107.8	108.17	107.83	108.97	109.7	107.92	109.39	107.89	107.71	108.06	107.36	107.94	108.65	108.82	109.74	107.47	108.36	108.69	105.73	109.71	107.49	108.65	108.5	106.64	108.24	107.57	108.62	106.67	108.17	106.75	108.4	108.36	108.35	107.17	108.46	107.5	109.05	107.57	108.07	107.56	107.77	107.27	107.44	107.27	106.56	107.64	109.82	108.76
107.04	105.59	107.23	105.75	106.96	104.25	106.68	106.55	104.86	107.17	106.4	106.71	107.14	106.74	105.41	105.88	106.56	105.78	106.63	107.48	106.43	106.45	106.88	105.05	108.34	105.87	106.05	107.4	107.05	107.33	106.92	107.27	106.38	107.43	106.29	106.21	106.76	106.07	106.49	104.88	106.74	106.08	105.36	106.25	106.4	106.1	106.27	107.88	106.92	106.42
105.28	106.37	105.9	105.64	106.44	105.49	106.35	106.33	106.46	104.84	105.43	105.31	106	106.07	106.39	106.14	104.98	105.78	107.08	106.71	106.55	105.65	104.99	104.52	104.22	105.44	105.56	104.95	104.07	106.44	105.81	106.67	106	105.75	104.66	106.19	105.4	105.79	105.77	105.1	105.74	105.37	106.05	105.01	105.24	105.34	104.15	105.27	107.99	106.7
107.16	106.54	106.85	105.79	107.6	106.69	105.78	105.89	105.55	106.29	105.57	105.28	106.31	106.01	106.93	106.35	106.75	107.37	106.3	105.8	104.73	106.61	106.23	106.35	106.67	105.09	106.29	106.44	106.57	107.98	107.14	106.95	105.74	107.31	107.04	105.06	106.69	106.55	105.83	108.02	106.57	105.31	105.86	105.86	105.34	106.58	105.38	105.73	106.44	106.32
105.8	105.22	106.15	106.4	105.9	106.22	106.28	105.67	105.34	104.28	106.66	105.05	105.83	106.56	105.99	106.24	105.07	105.25	107.3	105.35	103.83	104.31	104.8	105.24	105.49	104.45	106.38	105.09	106.03	104.97	104.7	106.12	106.38	107.36	105.81	104.76	105.79	107.15	106.55	106.58	106.52	105.43	105.4	105.21	105.29	105.87	104.24	105.6	104.19	107.48
109.75	109.66	110.9	110.32	111.69	110.77	109.16	110.29	110.83	109.73	109.06	112.04	108.93	110.5	112.07	109.87	109.96	110.02	110.57	109.98	109.13	111.33	111.48	111.22	110.67	111.16	109.91	112.43	110.93	111.82	110.3	111.66	110.78	111.14	109.33	111.02	109.62	110.69	111.61	109.87	109.55	109.98	109.78	109.88	109.98	110.24	110.02	112.03	110.18	111.16
105.64	106.16	106.51	104.34	107.17	107.16	105.23	106.1	105.55	104.97	106.4	105.04	105.39	106.16	106.34	104.35	105.92	107.12	105.31	104.44	106.53	105.09	105.74	105.42	105.32	105.24	107.05	106.14	105.81	104.29	108.41	105.54	105.61	106.28	104.98	106.28	103.36	105.39	105.02	104.7	106.13	106.21	105.17	104.63	105.13	105.98	105.17	105.05	105.51	105.6
107.66	106.82	106.23	106.82	106.49	107.44	106.51	107.28	106.7	105.69	106.45	106.69	106.46	106.75	105.69	106.54	104.66	106.56	105.75	105.75	105.91	106.13	107.71	107.35	106.45	107	106.81	107.01	108.03	105.55	106.45	106.73	105.71	106.84	106.36	107.34	107.74	105.5	106.67	105.58	107.76	106.91	106.55	108.31	106.44	105.89	107.89	107.16	105.64	105.47
100.38	99.836	99.843	100.31	101.67	100.04	101.87	101.72	101.42	100.6	100.81	101.64	99.936	100.13	102.66	102.09	101.82	98.958	101.27	100.4	101.4	100.09	102.34	100.84	98.719	101.55	101.35	99.774	100.94	100.22	101.4	101.8	101.44	101.92	101.43	101.97	100.05	101.21	100.41	100.6	100.51	100.05	99.211	101.68	100.82	99.597	101.02	99.963	99.884	99.412
107.66	108.78	108.68	109.85	108.77	108.24	109.83	107.86	109.8	107.95	106.16	109.38	108.62	108.18	107.37	109.53	107.01	108.34	108.73	107.62	107.04	108.22	106.58	108.36	108.13	108.22	106.8	109.53	107.57	107.11	107.26	107.02	108.13	109.35	107.89	107.96	108.56	107.43	108.26	108.31	108.37	108.31	106.92	109.03	109.3	108.62	106.9	108.13	107.62	107.14
98.085	97.794	99.428	97.75	97.9	98.016	100.11	97.533	99.392	96.682	97.337	98.66	97.789	97.963	98.055	98.096	99.389	98.555	98.378	97.605	97.677	98.02	97.114	98.32	97.998	98.258	96.424	98.639	98.424	97.839	98.371	97.543	97.058	97.558	97.883	96.937	98.107	98.224	96.752	96.181	99.306	99.045	97.169	98.739	98.32	97.313	98.23	98.259	98.825	97.042
106.11	106.01	106.9	106.9	104.37	107.11	104.8	106.06	105.25	105.95	105.63	107.17	106.84	107.3	106.11	107.57	106.99	105.99	106.73	105.23	105.47	107.22	106.41	107.31	107.92	106.99	105.53	106.65	106.81	106.57	107.62	105.79	105.35	107.08	106.22	106.51	107.72	106.1	105.75	107.67	107.79	107.08	107.04	106.99	104.86	105.74	107.09	106.23	104.72	106.59
107.93	108	108.43	108.99	107.88	107.04	108.37	108.97	108.23	107.57	108.03	107.52	108	109.21	108.38	109.46	107.55	108.74	107.83	106.81	108.2	108.34	108.53	109.46	107.95	108	107.78	108.39	108.94	107.99	108.12	107.29	107.12	108.59	109.09	107.5	109.02	108.97	107.2	107.73	107.52	108.56	107.86	108.61	106.31	108.46	107.94	108.15	108.57	110.26
98.102	99.359	97.368	96.874	97.543	97.609	98.48	98.707	98.148	100.11	98.465	97.673	99.321	98.424	97.902	98.196	98.005	97.383	98.251	97.625	98.923	97.31	98.617	98.435	98.355	99.339	98.908	97.897	97.255	100.32	97.941	98.461	97.828	98.848	96.885	100.45	97.435	97.776	98.272	98.811	97.584	98.611	98.267	100.06	98.388	98.291	98.691	98.777	98.949	99.528
109.24	107.27	108.48	108.93	107.34	108.88	108.56	107.96	108.06	108.86	108.38	107.73	107.2	108.31	107.36	107.18	107.97	108.13	108.23	106.87	107.23	108.25	108.72	108.35	107.94	107.39	107.67	108.4	107.61	107.71	106.98	108.13	108.24	107.29	107.47	107.75	108.01	109.33	109.02	107.92	107.92	108.33	107.22	107.3	107.94	108.04	108.61	106.84	108.67	108.67
103.18	105.39	107.09	105.55	105.62	106.94	105.76	105.69	107.08	108.01	105.81	106.15	104.97	106.09	106.17	105.26	104.85	105.71	103.87	106.52	106.38	106.14	107.35	106.04	104.98	107.09	106.6	105.97	106.92	107.1	106.75	105.37	105.4	105.23	106.75	105.96	105.84	107.05	105.59	105.7	105.63	106.82	106.36	107.42	105.22	104.82	107.56	104.69	105.19	105.58
105.07	105.32	106.22	105.15	105.43	104.09	106.75	105.78	106.93	105.22	104.83	106.18	105.05	105.55	105.23	105.68	105.76	106.19	106	106.2	105.65	104.98	105.95	105.98	103.34	104.03	104.58	106.58	106.38	105.09	106.31	104.71	107.58	106.15	106.27	106.5	106.88	104.61	105.9	106.44	105.61	105.21	106.16	106.45	106.19	103.36	106.45	106.63	105.4	105.79
110.23	111.59	110.49	111.18	110.28	108.99	109.54	110.2	111.11	109.14	110.98	111.11	110.38	110.66	111.49	109.2	110.91	110.39	109.98	110.29	111.5	110.02	110.21	111.31	109.73	110.76	110.1	110.35	110.06	111.65	112.39	110.16	109.96	110.3	110.15	110.72	112.9	111.66	110.44	111.7	109.89	111.74	110.44	110.5	111.3	110.55	111.24	111.13	110.21	109.98
107.58	107.22	106.22	105.04	106.57	104.6	105.19	105.58	108	106.21	105.12	105.07	107.1	107	106.02	106.51	106.58	106.02	107	105.32	107.14	105.2	108.04	106.43	104.46	106.36	108.47	104.83	105.7	106.72	106.89	106.81	107.78	106.96	106.65	107.17	106.44	106.61	108.76	105.88	107.88	106.24	108	105.87	106.14	106.54	107.48	106.53	106.36	105.71
104.49	105.51	107.24	105.95	105.25	104.13	104.51	105.38	104.94	107.35	105.35	104.73	105.44	106.89	106.4	105.89	105.37	105.5	106.6	106.05	106.72	106.45	105.37	106.94	106.42	106.99	104.45	105.92	107.03	105.6	105.91	105.52	106.06	105	104.49	106.11	104.15	105.6	106.2	105.81	104.73	105.7	106.82	105.29	106.6	106.84	106.09	104.94	106.59	106.31
105.41	106.36	103.93	104.84	105.84	105.75	104.88	105.22	107.38	105.94	105.98	106.47	105.94	106.79	106.3	104.73	105.58	106.01	106.38	106.39	107.09	106.68	107.48	106.41	104.68	105.71	105.29	104.88	104.13	106.16	106.34	105.15	106.26	105.98	105.56	105.71	106.23	105.07	104.77	105.1	105.48	106.25	107.71	105.39	105.77	104.57	104.38	106.66	105.04	104.88
105.98	106.05	106.17	105.72	105.57	105.88	105.67	105.33	106.67	107.54	105.77	107.13	104.95	105.47	105.25	106.35	104.07	105.33	104.75	104.49	105.6	106.53	107.13	104.83	105.31	105.88	106.74	106.08	105.49	105.03	104.97	106.66	106.61	106.57	105.71	105.61	104.76	105.34	106.08	106.77	106.75	107.04	105.85	107.02	105.41	105.67	104.58	106.47	104.75	105.62
106.93	108.34	110.53	107.88	107.77	108.27	107.15	109.02	108.47	109.67	108.46	108.89	107.07	109.2	107.59	107.92	108.27	107.47	108.69	109.68	106.55	107.79	108.03	107.71	107.67	106.13	107.38	109.99	108.41	107.48	107.88	109.21	108.74	104.86	108.51	108.47	109.22	109.96	107.64	108.19	108.5	107.17	110.01	109.55	108.77	109.12	107.43	108.16	108.61	106.48
106.52	105.71	105.11	105.18	106.96	106.86	104.96	106.86	106.57	105.32	105.27	106.55	105.08	105.18	106.79	104.86	105.86	104.71	104.83	106.59	106.45	107.44	105.77	106.35	106.21	103.99	105.88	105.78	106.54	104.66	106.98	105.9	106.3	106.03	104.85	105.12	105.16	104.4	105.18	105.15	104.95	103.68	107.13	104.68	105.65	104.34	105.17	105.25	106.24	103.36
107.03	106.49	106.73	106.17	107.67	107.87	106.52	108.44	105.76	106.26	104.91	105.52	107.65	107.16	106.58	105.49	105.67	107.32	106.25	106.08	106.74	106.18	107.42	106.38	106.52	107.48	105.9	105.95	106.82	105.56	107.16	105.5	105.12	105.55	106.99	105.84	107.29	106.38	105.81	106.35	105.87	105.38	105.75	105	106.05	106.35	106.48	106.14	105.7	107.28
106.16	105.9	107.02	107.14	107.05	106.43	107.92	104.5	106.51	105.73	105.87	107.14	105.4	107.03	106.38	105.32	105.05	105.08	106.33	106.33	107.3	106.88	107.11	107.33	105.21	107.24	105.68	105.09	106.23	106.31	106.05	106.57	107.27	105.52	107.92	105.22	107.09	106.38	107.91	106.51	105.57	105.71	107.05	107.03	107.88	106.3	104.36	104.5	105.44	108.22
106.98	106.36	106.35	106.26	106.06	105.54	106.96	107.76	106.4	107.37	106.99	107.03	107.09	105.25	106.75	107.22	105.9	106.77	106.75	106.65	106.63	106.3	107.82	106.64	106.4	107.82	106.91	105.22	107.39	106.67	105.71	106.72	105.52	105.92	105.25	106.3	105.15	107.14	108.28	106.75	105.44	105.47	106.82	106.14	105.82	106.35	106.87	105.67	106.51	106.96
106.9	108.28	106.21	106.06	106.89	106.48	107.73	104.83	105.3	105.86	107.4	109.21	106.66	107.65	104.87	107.01	106.1	106.68	106.77	107.68	106.17	107.19	106.08	105.61	106.32	105.55	106.2	108.39	105.99	107.29	106.35	107.12	105.23	106.33	107.15	105.26	105.94	107.65	106.2	107.15	107.75	104.87	105.7	106.1	107.31	105.78	106.76	107.01	105.49	106.13
108.77	108.8	108.55	107.8	109.5	107.32	108.59	108.45	107.95	106.98	107.1	108.79	108.81	108.6	107.33	108.98	107.72	107.21	106.83	109.02	109.48	108.24	107.51	109.18	108.41	107.2	108.86	108.03	108.01	106.83	107.74	109.57	108.01	108.28	108.91	109.2	107.69	109.52	107.44	109.92	108.99	108.6	108.57	109.54	108.36	109.77	108.33	106.82	109.29	107.94
100.1	96.894	98.737	98.169	98.057	97.519	97.689	99.285	98.985	98.812	98.934	97.852	97.849	98.869	97.67	97.784	98.559	98.34	98.42	98.325	98.394	97.606	97.323	98.62	98.877	100	97.578	99.69	97.764	96.515	97.065	98.436	97.69	96.776	98.57	99.346	96.884	97.37	98.549	98.61	98.631	97.488	97.539	97.532	99.552	97.192	97.017	96.729	99.343	97.1
106.41	103.82	105.43	104.93	107.37	104.9	106.43	104.6	105.83	106.37	105.99	106.05	105.44	106.01	106.56	104.87	106.49	105.21	105.74	104.4	104.56	106.73	104.77	105.05	106.61	105.98	105.3	105.98	105.58	104.98	106.18	105.45	106.22	106.71	106.21	104.66	104.28	104.29	104.9	105.21	106.31	105.8	106.02	105.76	106.34	106.43	105.65	106.19	105.35	104.58
106.84	106.92	108.3	108.44	108.44	107.48	108.59	109.02	108.21	106.7	107.6	108.23	106.59	108.92	108.58	107.31	107.66	107.37	108.5	108.02	108.1	107.65	106.77	106.96	106.84	106.88	108.44	108.71	107.84	107.43	108.56	107.25	106.99	108.13	108.03	107.27	106.3	108.94	108.47	108.97	107.21	107.81	107.76	107.12	107.35	107.89	108.26	108.05	107.08	108.14
111.77	110.56	110.39	109.89	110.05	108.93	110.12	109.63	109.77	110.48	109.85	111.23	109.92	111.26	109.66	110.56	110.29	111.08	109.98	111.2	108.98	110.94	110.64	109.12	111.2	111.44	110.32	110.96	109.35	110.44	110.99	109.9	110.61	110.94	108.88	109.83	109.2	110.48	112.55	109.83	110.48	111.38	111.23	110	111.03	111.23	111.22	110.61	110.1	110.79
101.31	101.73	99.197	99.916	100.76	99.847	100.26	100.1	99.008	100.29	100.3	100.48	100.64	100.46	99.954	100.12	100.2	101.68	98.984	101.22	99.962	99.098	100.37	100.23	100.16	98.651	102.36	99.364	100.14	100.44	100.1	99.951	98.955	100.21	100.19	102.52	100.65	99.62	100.69	100.1	99.516	99.978	98.662	100.58	98.522	100.97	100.61	100.72	101.51	100.5
105.4	105.46	105.48	106.28	105.88	105.63	108.01	106.02	106.48	105.86	105.67	106.13	107.15	106.1	104.23	104.96	105.88	106.51	106.01	106.63	106.87	105.98	105.53	103.62	105.84	105.27	105	106.14	105.84	105.85	107.01	105.46	105.98	106.77	106.16	105.7	105.58	104.4	105.6	104.96	104.81	105.25	105.51	106.12	104.59	105.57	105.8	105.57	105.41	105.18
105.58	105.24	105.23	104.61	106.54	105.09	105.66	105.63	104.81	105.75	104.17	104.73	105.66	103.61	105.19	106.02	104.75	105.8	105.33	104.94	105.79	105.18	107.71	106.24	105.6	105.06	104.3	105.79	104.63	104.58	106.78	105.43	105.74	105.77	105.92	106.04	106.09	104.41	105.56	106	106.04	106.29	105.18	106.34	105.3	104.67	105.35	104.61	106.42	106.38
105.63	106.35	105.73	105.01	105.59	106.48	106.07	104.75	104.73	106.05	105.12	106.76	105.35	106.7	105.06	104.88	106.45	105.53	104.07	106.59	106.32	106.54	106.81	106.71	105.11	105.29	105.92	106.7	107.21	107.22	105.16	106.18	104.7	106.3	106.85	105.46	107.25	107.13	106.35	105.26	105.78	104.04	104.94	106.71	106.96	105.61	105.92	105.43	105.34	105.4
105.37	105.88	105.17	105.5	105.83	106.23	105.34	106.68	104.96	105.63	105.36	104.03	105.61	106.36	105.56	105.75	105.61	104.02	105.7	104.14	105.81	106.23	105.5	105.75	106.12	104.44	105.73	105.88	104.99	104.82	104.58	105.63	105.16	105.59	104.96	106.21	105.96	104.93	106.66	105.64	105.51	105.25	105.26	105.32	105.23	105.31	106.04	106.07	105.68	104.75
105.81	103.98	105.61	104.72	106.1	106.05	106.98	105.58	106.02	106.59	105.68	106.33	103.76	103.95	104.52	107.52	104.59	105.29	105.55	104.63	105.35	106.44	106.66	105.38	106.49	106.04	106.3	105.63	107.36	106.61	104.66	106.04	105.19	106.73	105.75	104.83	105.4	104.59	105.13	104.16	104.83	106.2	106.47	105.35	106.27	106.46	104.94	102.92	105.24	104.78
105.13	106.15	107.51	104.36	104.86	105.87	106.67	105.03	104.1	105.84	105.32	104.31	106.43	105.31	106.09	106.53	106.56	105.82	106.29	106.08	104.99	106.43	103.52	105.11	105.28	105.26	106.01	104.3	106.25	105.12	106.02	106.06	105.1	105.44	103.99	105.2	107.3	105.38	104.86	105.48	104.78	107.03	104.75	104.38	105.9	104.75	104.54	106.29	105.47	105.47
105.59	105.78	105.31	105.75	105.81	105.37	106.96	107.16	106.78	107.11	107.74	106.03	107.05	107.14	105.79	105.57	106.02	107.07	106.51	107.36	107.65	106.42	107.39	105.94	107.09	105.91	106.33	104.57	106.16	105.19	106.35	106.61	105.89	106.49	105.13	108.13	106.03	106.53	106.76	106.01	106.46	103.67	105.23	105.62	106.25	104.93	106.62	105.26	105.56	106.59
98.92	100.77	99.242	100.55	100.97	98.731	100.27	100.59	99.412	99.79	100.42	100.36	100.83	100.42	100.17	99.597	101.95	100.88	99.82	100.31	100.61	99.494	101.71	100.56	99.83	100.79	98.75	99.803	101.2	99.544	99.931	101.31	100.41	100.44	99.062	99.869	99.913	99.439	100.9	100.4	99.901	101.2	101.45	99.587	101.89	100.47	100.11	99.814	100.43	100.38
109.05	107.88	108.03	106.47	108.54	108.38	108.14	107.73	108.39	107.99	107.15	107.33	107.74	108.21	109.23	110.07	107.28	108.22	109.99	106.7	107.69	108.44	108.09	108.59	108.16	107.34	108.04	107.94	108.26	107.22	109.08	107.29	109.02	108.13	107.96	108.61	108.28	107.6	108.5	107.36	107.18	108.96	109.16	108.49	108.12	108.44	108.8	108.44	108.13	107.64
96.846	98.983	97.529	98.892	98.263	98.859	100.6	98.498	99.435	98.796	98.194	99.062	99.39	99.208	99.25	99.675	97.576	98.255	99.989	100.4	99.369	99.521	100.04	99.218	98.244	97.558	99.046	97.994	98.369	98.301	99.286	98.993	97.602	98.798	99.276	98.172	97.795	99.066	97.937	97.672	98.399	99.507	98.317	97.651	98.787	99.82	98.554	98.734	99.011	100.26
107.3	106.78	105.73	106.53	105.98	106.23	105.01	105.69	104.34	105.09	105.8	106.92	106.13	105.88	107.12	105.42	104.76	104.21	106.08	105.7	106.74	105.06	105.47	104.75	104.65	107.05	104.75	106.1	104.62	106.03	106.67	107.26	106.09	105.25	105.33	104.78	105.44	105.73	106.81	104.08	106.41	104.41	106.45	105.35	105.74	106.15	105.23	104.94	105.97	107.25
106.83	107.72	105.66	106.41	106.2	105.45	107.08	106.82	106.46	107.21	106.27	106.8	106.57	106.4	106.39	105.89	107.16	106.02	106.82	106.16	106.76	106.03	107.43	108.6	106.96	105.87	107.3	105.57	107.49	106.92	105.46	105.57	107.08	106.13	107.1	105.63	107.64	108.03	106.62	106.37	107.2	107.22	106.85	106.08	107.21	106.81	108.48	107.1	106.09	105.93
106.35	108.27	107.62	108.14	108.84	108.07	106.86	108.55	107.39	107.25	108.5	107.1	108.18	107.11	107.3	107.65	109.61	107.68	107.64	106.9	106.92	108.53	107.31	107.24	108.03	107.62	108.33	109.24	107.66	108.56	108.57	107.38	107.73	106.57	107.87	108.73	107.24	109.21	107.57	108.68	108.5	106.51	107.67	107.99	106.56	107.65	107.16	108.36	108.7	108.03
107.55	108.16	109.02	107.26	107.27	107.72	109.22	108.24	107.52	108.21	107.42	108.64	107.38	108.28	107.43	106.8	107.12	108.07	106.23	107.09	108.71	108.64	108.42	107.16	107.57	108.43	108.09	107.42	108.58	108.33	107.46	107.92	109.97	108.35	108.85	107.88	108.59	108.54	107.71	108.67	108.03	106.63	105.91	107.29	106.65	106.82	110.39	106.35	109.07	107.55
108.68	106.93	108.6	107.59	106.74	108.24	106.84	108.16	107.17	107.86	106.53	108.2	107.34	106.96	107.25	108.57	108.65	107.55	106.9	109.49	109.44	108.72	108.37	107.19	107.71	108.37	108.22	108.44	107.89	106.64	106.52	108.59	107.92	106.21	107.57	108.43	107.95	107.65	109.26	108.01	107.72	109.45	107.86	108.38	108.48	109.28	108.26	109.46	108.72	106.58
107.26	106.32	106.81	107.38	108.28	105.91	106.93	107.41	105.69	105.85	106.44	107.46	106.33	107.42	105.56	105.76	105.77	106.15	105.75	104.97	105.85	108.03	106.8	106.61	107.23	105.2	107.42	106.39	106.56	106.71	106.96	105.52	108.68	106.93	108.03	106.35	105.62	107.15	107.01	105	105.61	107.38	105.57	105.1	104.61	104.8	105.73	106.07	107.79	106.33
104.69	105.71	104.55	106.54	105.88	104.29	106.95	105.2	104.65	106.07	105.88	106.22	105.42	105.02	106.65	105.3	106.55	105.03	105.72	105.5	105.44	105.03	106.31	104.71	105.17	104.56	105.19	105.61	105.98	106.66	107.11	105.71	107.02	106.25	104.95	104.06	105.46	105.91	106.41	104.72	104.38	105.76	104.32	106.12	106.81	106.26	105.59	106.36	106.55	104.5
96.288	98.791	98.001	97.634	98.718	98.766	99.492	98.371	98.468	96.432	96.318	98.994	98.494	99.274	97.845	99.133	96.734	98.989	99.474	97.86	96.005	97.949	96.901	98.567	96.676	97.532	97.093	98.83	98.46	97.578	97.364	98.03	97.96	98.475	98.942	97.835	96.903	97.628	98.417	97.84	99.101	97.069	99.092	97.648	97.143	98.713	96.763	98.601	97.875	97.72
109.27	110.55	111.12	111.46	110.83	110.26	109.09	111.02	109.51	110.57	110.5	110.46	111.31	109.84	111.01	109.64	109.39	109.2	110.67	110.81	109.68	109.98	110.1	111.19	110.24	108.77	108.71	109.59	111.44	111.95	109.37	110.49	110.22	109.08	110.03	109.5	111.48	110.69	111.15	111.46	111.51	110.51	109.95	111.01	110.46	109.48	110.17	110.78	109.98	110.61
106.47	105.94	105.71	106.96	106.08	104.66	105.48	106	104.8	105.35	105.82	105.19	104.92	104.18	107.71	106.51	105.89	105.08	106.22	107.28	105.75	105.21	105.56	107.55	106.52	105.75	106.38	106.19	106.09	104.35	105.63	106.03	105.56	107.05	106.01	106.32	105.07	106.41	106.98	107.23	106.53	104.47	105.27	105.59	106.49	104.75	105.27	106.12	105.03	104.96
99.307	98.391	97.69	97.019	97.104	100.11	97.535	97.401	99.36	97.826	98.308	99.286	97.465	97.811	98.381	97.123	98.891	97.208	98.968	98.163	96.032	99.427	98.183	97.997	98.205	98.181	98.31	98.988	97.782	96.712	97.615	96.755	98.193	97.511	99.161	99.67	98.002	97.293	97.417	100.12	97.859	99.083	99.048	98.977	99.141	98.1	97.975	96.715	99.656	99.371
107.72	103.85	105.88	106.24	107.87	107.3	106.23	105.61	106.24	107.73	106.68	105.01	106.1	107.21	106.93	107.79	106.45	105.6	107.32	106.73	107.2	107.27	106.29	105.88	106.29	108.22	105.53	106.63	107.58	106.08	106.29	106.09	106.99	106.84	106.06	106.17	105.48	106.19	106.02	106.66	107.47	106.34	105.96	106.61	105.58	106.41	107.09	106.13	104.51	107.24
108.72	108.74	107.56	108.94	108.76	105.65	108.29	106.97	109.08	107.64	108.34	109.05	107.73	108.25	107.92	108.11	108.48	107.53	109.25	108.84	109.77	108.06	108.61	108.21	107.24	108.42	108.57	107.25	107.95	107.78	108.04	108.71	109	107.17	108.29	107.31	109.26	108.8	107.58	109.84	107.63	108.53	107.34	107.3	106.83	107.89	108.75	107.79	107.48	109.13
106.06	107.03	106.2	108.15	105.01	106.67	106.73	106.79	106.37	107.04	105.51	107.27	105.73	106.31	106.36	105.17	106.56	105.82	106.22	106.85	105.91	105.94	107.6	105.66	107.47	107.15	104.27	106.25	106.05	106.68	107.21	107.51	106.28	107.06	106.54	104.73	105.67	106.75	106.31	105.83	107.34	105.33	106.28	107.44	107.35	106.84	106.08	107.35	106.53	106.63
106.86	109.83	106.81	109.58	108.17	107.99	107.95	106.52	107.74	106.66	109.36	107.94	108.29	108.23	107.53	107.51	108.38	107.95	106.91	107.96	108.49	109.03	107.31	108.6	108.94	108.74	108.83	107.96	106.35	108.53	108.17	109.73	108.66	108.31	108.08	107.74	109.67	106.43	107.18	108.79	108.19	108.22	107.02	106.42	108.46	109.17	108.86	108.68	108.94	107.96
106.11	106.66	106.35	106.87	107.82	104.87	107.46	107.13	106.12	106.7	106.22	107.1	107.56	106.18	105.41	107.94	106.32	106.92	107.28	107.22	106.54	105.47	106.63	107.33	107.16	106.89	106.03	108.13	106.09	106.3	107.04	105.4	108.12	107.79	106.01	106.24	108.37	106.89	107.1	105.95	106.81	106.34	105.98	104.73	107.36	107.29	106.52	106.47	106.52	109.09
98.579	97.181	99.43	99.121	96.986	97.128	97.741	100.01	97.752	98.123	97.754	98.211	97.474	97.308	98.12	98.464	98.293	97.854	99.648	98.211	98.478	98.034	96.972	98.073	97.38	96.366	98.506	97.974	97.668	98.116	97.962	98.257	97.529	98.408	98.708	98.414	97.388	98.739	98.52	96.574	98.199	98.248	98.203	96.982	98.931	100.64	98.104	97.396	98.768	98.832
106.3	105.75	104.11	105.03	106.17	105.86	105.31	104.37	106.01	105.01	103.76	105.56	104.84	104.74	105.6	104.8	103.94	105.75	105.7	104.65	106.57	105.31	105.3	105.53	105.34	105.81	105.67	105.74	104.56	104.88	104.84	105.91	104.21	106.61	105.88	105.46	108.13	104.35	105.07	105.59	105.3	104.57	104.57	106.35	105.48	105.13	104.89	106.96	106.04	105.59
107.81	107.28	108.1	108.12	107.69	109.88	109.03	107.79	106.97	108.11	108.04	108.12	106.84	109.13	106.69	108.93	109.28	106.67	108.39	106.51	108.27	107.54	106.49	107.82	107.8	106.44	108.5	108.79	106.52	107.98	106.83	108.71	108.11	106.39	108.73	106.59	108.15	106.63	107.05	107.68	106.79	108.29	108.18	108.9	107.03	107.09	106.87	107.29	105.65	109.83
106.56	105.73	105.87	105.9	105.84	106.56	106.14	104.74	105.26	105.21	105.53	105.06	104.98	104.9	104.99	104.33	105.97	106.64	105.36	105.69	105.7	106.25	105.75	105.84	106.16	106	104.45	106.19	105.21	104.37	106.37	107.18	106.7	105.71	106.55	103.32	106.14	103.87	105.9	106.75	104.77	105.61	105.16	106.01	105.47	106.66	106.68	104.97	103.53	106.19
104.49	105.32	104.14	106.21	104.95	106.36	106.23	106.49	105.3	105.14	104.93	106.53	104.81	107.14	104.52	105.46	105.81	105.81	106.16	103.76	107.02	104.44	103.38	105.46	105.09	105.36	106.11	106.92	104.47	106.03	105.92	104.52	105.59	106.21	104.6	106.54	104.82	104.59	105.35	104.99	105.7	106.14	105.36	105.99	106.59	106.44	104.06	106.24	104.64	107.02
107.53	106.07	104.49	104.73	104.95	105.91	105.6	105.35	105.12	105.48	105.85	103.15	105.66	105.54	104.77	106.95	106.26	106.19	105.17	105.88	106.38	106.78	106.54	106.08	105.63	107.74	105.64	106.74	106.36	106.17	105.16	104.29	106.4	105.9	105.2	106.59	106.15	105.3	105.98	106.33	105.1	105.38	104.53	105.06	106.37	104.85	106.41	105.07	105.34	106.66
109.04	107.62	107.19	107.51	107.86	108.32	106.25	106.87	107.71	107.69	107.75	109.28	107.68	107.55	107.19	108.67	108.25	106.41	109.09	106.19	107.72	107.18	106.9	107.12	107.58	107.38	107.76	107.1	109.98	108.24	108.13	107.68	108.86	107.9	108.32	105.89	107.74	108.71	108.49	106.21	108.82	107.17	108.67	107.19	107.02	108.44	108.63	108.66	108.45	109.35
106.79	107.96	106.03	105.52	107.46	107.38	107.16	105.41	107.11	104.8	106.98	105.05	107.16	106.56	106.17	106.14	106.28	105.26	106.26	107.39	107.75	105.52	107.81	107.33	106.98	107.98	107.11	105.8	108.73	105.68	104.8	106.8	106.47	107.11	105.87	106.85	105.89	106.08	106.74	105.34	105.92	106.28	107.35	107.17	104.88	106.63	107.19	105.7	106.78	104.91
106.69	104.5	103.52	106.55	105.82	104.56	105.9	103.87	106.56	105.55	105.1	104.97	104.93	106.16	107.72	107.05	106.54	106.19	105.59	105.75	105.94	105.41	106.01	105.73	104.81	106.88	106.35	106.95	106.02	105.96	105.07	106.28	104.31	104.46	106.06	106.56	106.84	105.35	105.59	105.57	106.43	105.75	106.23	105.75	105.15	104.17	105.82	103.95	104.28	105.27
105.2	106.04	105.74	107.03	104.35	105.88	105.83	106.09	105.71	105.34	105.55	105.61	106.02	106.24	105.72	105.13	104.02	103.8	106.24	105.95	104.46	105.66	104.46	105.98	104.49	105.75	106.19	106.57	104.58	105.03	105.23	105.63	104.47	105.62	104.76	105.25	105.66	106.13	106.06	105.24	106.08	105.45	106	103.99	106.69	106.28	105.43	106.09	104.96	106.24
108.02	108.35	107.72	108.94	108.58	107.57	105.8	107.57	107.64	110.29	107.49	107.27	107.99	108.47	107.71	108.29	108.33	108.83	108.47	107.33	108.72	109.31	108.54	108.62	107.39	108.7	106.93	107.65	107.94	106.62	109.4	108.46	108.13	107.68	109.15	108	108.81	108.44	107.64	108.45	108.1	108.6	108.48	108.82	107.08	107.8	107.74	109.42	106.51	107.19
100.21	100.47	100.17	99.625	100.17	100.38	100.37	101.55	101.24	102.02	101.2	100.93	101.46	101.66	99.295	100.71	100.82	101.05	100.66	101.77	101.13	98.98	101.47	101.33	98.408	101.5	101.36	100.96	101.8	100.78	101.33	99.62	100.97	101.38	100.6	100.22	100.88	101.98	102.11	101.9	101.19	100.48	101.14	100.69	101.47	101.35	101.7	101.3	100.72	100.21
106.77	106.08	104.91	105.98	105.33	106.52	105.47	104.59	104.65	105.02	107.42	106.06	106.84	106.55	105.84	106.07	107.1	106.02	106.87	105.3	105.13	104.58	104.64	107.01	104.56	105.67	106.09	106.95	106.31	105.89	105.79	105.05	106.54	106.32	104.29	105.04	106.53	106.38	104.87	106.15	105.38	106.9	104.52	107.1	102.75	106.62	106.25	105.92	106.06	106.08
106.31	107.23	105.7	106.35	106.57	106.42	105.51	106.07	105.12	106.09	106.71	107.53	106.02	107.63	105.39	106.14	106.32	107.02	106.52	105.47	106.63	106.66	107.49	105.44	106.6	104.3	106.2	108.35	105.85	106.77	106.6	106.27	104.91	105.92	104.72	106.19	106.37	107.18	106.09	106.36	105.71	106.55	106.91	106.23	107.21	106.59	106.21	107.1	106.52	104.69
107.43	108.31	107.79	108.83	107.66	107.27	107.09	109.15	107.24	108.78	109.25	108.18	109.04	107.2	107.09	107.56	107.88	106.68	108.18	107.18	108.27	107.37	107.86	107.49	107.1	108.31	109.2	107.08	107.18	108.45	108.02	107.33	108.29	107.95	107.57	108.57	108.04	107.46	109.17	107.46	107.78	107.23	108.47	109.46	107.28	108.52	108.72	108.82	107.44	106.82
107.82	108.51	109.42	107.93	108.61	108.64	108.06	108.17	109.97	109.1	107.92	109.4	110.68	109.75	108.51	107.63	107.17	107.85	109.37	108.27	108.94	108.7	108.03	109.8	108.53	107.83	107.72	107.91	109.29	108.08	106.39	109.06	106.91	110.75	107.05	108.17	107.29	108.26	108.53	107.32	109.23	108.57	109.49	108.62	108.07	108.14	109.15	108.99	110.61	107.19
107.45	108.26	108.51	107.14	110.34	109.37	108.75	108.76	107.91	109.94	108.51	109.35	108.52	108.58	108.88	107.93	108.61	106.74	107.87	108.33	107.72	108.52	110.33	108.95	109.56	108.81	109.08	108.67	109.05	109.12	107.4	108.85	108.54	108	107.75	106.85	109.21	108.21	109.25	108.26	107.97	109.1	108.78	109.6	107.96	109.66	108.64	108.48	109.66	108.1
99.137	97.828	97.21	97.399	98.508	98.718	98.758	98.21	97.452	98.192	96.999	97.786	97.8	98.764	97.946	99.131	97.142	96.677	98.831	97.736	96.624	98.392	98.278	98.356	96.371	98.696	99.005	96.828	98.393	97.957	96.916	98.424	97.438	98.798	98.509	97.664	98.382	100.4	99.08	97.57	97.542	97.058	97.206	98.459	97.785	97.85	99.427	99.507	97.302	97.987
104.57	104.79	106.16	106.26	106.71	105.71	104.59	104.21	106.03	105.18	107.21	105.33	104.44	105.81	107.6	106.61	106	108.49	107.18	105.27	105.48	105.99	106.56	104.94	106.79	105.56	105.36	104.1	106.5	106.07	106.3	105.15	105.54	105.14	104.47	107.05	105.59	104.04	106.41	105.65	106.79	104.98	105.29	105.67	106.02	105.77	106.69	105.52	105.02	105.89
109.25	109.34	109.7	109.02	108.12	109.18	108.19	107.61	108.97	109.2	109.91	107.59	109.64	108.83	108.41	107.64	107.5	107.63	107.39	108.95	108.03	109.84	107.48	108.6	108.21	107.61	107.81	107.92	107.05	108.61	109.23	108.6	109.38	106.8	107.63	107.12	108	107.81	107.62	108.41	108.91	107.78	109.13	107.04	108.34	106.35	108.37	109.44	108.32	108.64
106.17	104.87	105.13	105.89	106.45	104.16	104.67	105.65	107.6	105.94	104	106.77	106.26	105.21	104.54	105.59	106.01	106.53	106.37	103.85	105.31	105.55	105.5	105.13	104.47	106.83	106.06	106.39	104.49	103.96	106.51	105.55	106.37	104.9	105.17	106.44	105.83	104.36	104.38	106.26	103.99	106.83	105.46	104.79	105.38	106.2	106.26	107.03	104.75	106.46
107.31	106.07	105.32	106.57	106.82	105.22	106.29	105.37	104.98	106.83	105.86	105.55	106.12	105.97	106.92	107.14	106.1	105.92	105.06	104.27	105.65	106.04	106.14	105.23	104.6	106.44	105.04	104.86	105.04	105.73	105.19	106.41	106.75	106.79	106.1	104.13	105.13	105.09	105.52	104.86	105.79	106.55	105.92	105.75	106.12	105.28	107.8	106.57	106.34	105.78
107.49	107.45	108.05	107.19	107.65	108.39	108.37	106.35	107.08	108.16	107.77	108.63	107.45	107.32	105.78	107.26	107.85	105.99	109.24	108.08	107.97	108.48	107.9	109.09	105.63	108.21	107.54	107.89	107.74	108.8	108.01	107.96	107.29	106.88	107.45	108.49	108.18	108.84	107.9	109.76	108.34	108.19	108.39	106.85	106.99	107.33	109.8	108.59	107.39	107.75
98.475	98.468	96.684	99.412	99.397	97.923	99.583	97.821	99.542	99.08	99.987	98.875	98.791	98.949	98.778	97.76	99.625	97.579	99.026	97.739	99.134	97.678	98.146	97.465	98.91	97.896	99.2	99.635	98.019	97.385	97.257	98.882	97.848	98.962	97.812	98.464	98.779	96.919	97.272	99.091	99.217	98.227	99.32	98.01	98.637	99.605	98.569	97.877	97.381	99.017
105.46	105.53	104.62	106.68	107.05	106.33	106.56	105.91	105.04	106.71	107.39	105.44	105.09	105.54	106.66	105.97	105.97	105.52	104.77	104.54	106.47	107.05	104.53	105.89	105.47	106.85	106.13	106.81	107.6	104.69	104.97	104.89	106.05	106.41	106.53	106.16	105.85	106.2	107.27	106.4	105.97	103.78	104.4	104.9	106.13	107.09	104.4	106.08	106.01	107.48
110.39	108.22	110.65	109.94	111.02	108.45	110.82	110.38	112.33	110.78	109.47	109.58	111.68	109.77	110.36	110.69	110.54	110.01	111.36	110.59	110.53	110.17	111.37	109.28	111.03	110.93	111.64	110.06	111.66	109.79	110.29	109.5	110.1	110.1	111.1	111.17	110.72	109.8	111.74	111.24	109.8	111.56	110.12	110.61	111.22	111	110.91	110.39	111.35	109.48
98.779	99.251	100.97	99.424	99.18	100.64	99.571	101.04	100.21	102.05	100.11	100.24	101.41	100.91	99	100.14	101.13	101.22	101.11	98.648	101.03	100.23	98.803	100.73	100.17	100.68	100.09	100.16	99.95	99.213	97.329	100.57	98.865	99.933	100.24	99.909	100.93	99.959	99.135	99.884	99.451	99.439	100.96	99.856	101.38	99.747	99.9	100.83	100.12	99.66
107.56	107.64	107.47	106.97	107.39	107.79	108.72	107.37	108.87	107.11	107.17	108.28	107.88	107.13	106.93	107.73	107.58	107.23	108.26	108.16	108.04	107.74	106.49	106.64	108.27	108.49	108.8	107.41	107.77	106.96	108.45	108	108.35	106.92	107.84	106.64	107.72	107.73	106.78	108.75	108.22	108.69	107.17	107.67	108.48	109.39	107.33	106.62	108.16	107.21
100.57	100.67	100.71	101.92	100.24	100.73	101.53	101.13	101.17	101.07	101.22	99.951	101.57	100.69	102.43	101.64	100.19	100.55	101.1	100.77	101.08	101.75	100.94	99.524	101.17	100.17	101.68	101.68	99.488	101.22	100.67	101.05	101.2	101.3	101.46	101.24	100.94	103.29	101.09	100.45	103.06	101.04	101.36	100.63	100.13	101.31	101.78	102.15	100.63	100.84
107.34	109.29	110.65	107.9	108.82	109.95	108.6	107.52	108.5	107.12	108.13	108.23	106.93	107.61	108.72	107.08	107.94	107.18	108.47	107.99	108.82	108.12	107.95	107.58	107.76	108.55	109.12	108.11	109.65	108.81	109.08	108.49	107.96	107.88	108.12	108.83	108.24	107.46	109.48	107.84	106.71	108.79	108.31	108.74	107.63	108.47	109.05	107.46	108.15	109.06
107.85	106.36	108.21	108.39	106.78	108.59	107.11	109.81	109.01	106.64	107.13	108.14	106.87	108.06	108.44	108.39	108.73	107.9	107.93	107.4	106.76	106.2	107.32	106.64	108.58	108.78	110.04	107.19	108.76	106.57	108.08	109.16	109.05	107.83	107.22	107.86	107.36	109.19	106.4	108.02	108.86	110.09	107.3	108.17	107.55	109.22	108.34	107.47	108.11	107.86
107.2	104.05	104.78	104.97	105.25	105.69	106.06	107.26	104.92	105.26	104.38	106.11	106.44	107.21	105.78	104.87	105.68	107.04	104.19	104.43	106.86	105.83	106.77	105.16	105.83	105.76	104.98	104.18	106.16	106.25	106.08	104.86	106.76	106.03	104.42	105.82	104.66	107.41	105.28	106.13	104.29	106.25	106.42	104.56	105.15	107.49	106.32	105.36	106.4	106.97
98.39	98.023	99.851	98.256	98.495	98.825	98.404	98.917	98.969	98.788	99.592	98.857	98.716	100.37	100.22	98.644	97.888	98.703	99.626	98.724	98.48	97.995	101.15	100.2	100.16	99.346	99.392	98.068	98.546	99.692	99.841	99.086	100.06	99.203	98.379	99.111	99.552	99.061	98.871	98.762	97.779	99.601	98.159	99.713	98.37	98.972	98.876	98.263	99.652	99.132
108.18	107.92	110.37	108.65	107.49	107.74	107.98	107.48	107.99	108.15	107.89	107.1	107.7	108.11	105.46	107.88	108.59	107.88	107.54	107.77	107.58	107.34	108.92	108.59	106.92	107.06	107.21	106.41	107.15	106.09	106.45	107.87	106.31	107.8	108.68	107.25	108.01	107.41	110.13	108.62	108.66	108.06	106.86	107.85	107.07	108.22	108.01	106.5	108.53	109.12
105.18	106.13	105.93	106.35	105.95	105.12	104.29	103.72	106.1	104.81	108.23	105.61	104.45	104.02	104.23	105.07	106.56	106.21	105.7	106.83	104.8	105.74	103.17	104.93	105.62	106.65	104.57	107.1	106.27	105.07	105.52	105.28	105.03	105.46	105.96	106.35	106.78	105.01	104.75	104.82	106.36	106.14	107.08	106.91	105.66	104.94	106.17	106.48	105.18	106.07
97.94	99.032	97.954	98.615	97.115	96.603	98.885	97.846	97.437	99.105	97.31	97.276	97.201	98.48	97.827	97.672	97.857	98.086	97.321	97.351	98.545	96.944	98.008	98.63	97.938	98.22	97.567	98.394	98.146	96.473	97.493	97.142	97.549	98.893	97.294	98.476	98.222	98.773	97.213	97.225	98.762	98.111	98.68	98.859	98.622	97.145	97.491	97.499	97.983	96.131
105.63	107.37	105.74	106.54	105.13	106.96	105.86	106.61	105.24	106.11	105.62	104.98	105.59	104.45	106.51	106.88	106.56	105.87	105.97	106.76	104.49	106.29	105.2	106.05	105.8	106.68	105.49	106.4	105.84	105.28	105.56	106.04	105.55	105.37	105.63	107.1	104.74	106.63	105.95	107.39	104.94	104.55	106.09	104.62	105.38	106.58	105.01	105.46	103.54	105.94
100.88	100.24	101.03	99.858	101.29	100.63	101.68	100.1	100.31	101.36	99.66	101.25	101.48	100.74	99.39	99.985	101.47	100.66	101.1	100.69	100.37	100.87	99.319	100.06	99.881	100.5	101.06	100.02	98.806	99.204	99.142	101.26	100.19	99.039	98.447	101.62	99.437	102.17	100.35	101.45	100.51	99.067	99.876	99.976	101.44	100.03	100.35	100.1	100.83	101.41
107.97	107.38	108.95	109.27	108.19	108.15	109.11	109.16	107.55	108.98	108.68	108.97	108.21	108.87	108.02	108.72	107.6	108.53	108.12	108.73	108.83	108.77	110.04	108.86	109.21	108.69	108.76	109.52	109.08	108.86	108.12	109.3	108.01	108.63	108.11	109.12	107.05	106.91	109.33	107.06	109.16	109.82	108.94	109.8	109.05	108.4	108.18	109.67	107.39	109.04
106.33	106.53	106.73	105.78	107.06	104.41	106.07	107.05	106.16	105.5	106.58	106.77	108.79	107.46	106.51	107.58	105.55	107.61	106.22	106.69	106.62	106.82	107.06	105.72	107.85	106.3	107.73	107.97	106.98	107.27	106.5	106.18	106.09	106.4	106.8	105.55	106.59	107.5	105.59	105.74	107.06	107.34	105.68	106.3	106.23	106.35	107.01	107.91	107.15	105.61
103.92	105.34	105.78	105.12	105.8	106.44	107.18	105.63	106.14	105.53	105.62	104.96	106.11	104.7	106.54	106.03	105.48	104.87	106.79	105.15	106.8	105.52	106.7	105.46	105.87	106.83	105.29	105.14	107.87	107.28	104.14	104.89	106.02	104.5	104.89	106.37	106.27	106.92	105.67	105.97	105.74	106.36	106.71	105.39	105.51	105.57	106.07	105.87	105.74	105.01
108.46	109.23	108.6	108.82	110.08	107.93	109.14	108.94	106.95	108.71	108.63	108.25	108.43	108.44	108.1	107.96	108.38	109.67	108.72	109.4	108.52	107.5	108.33	109.81	108.68	109.35	108.6	109.56	108.61	108.24	107.25	108.7	108.85	108.34	108.55	108.42	107.68	109.63	109.79	109.81	108.22	107.95	109.61	107.77	107.98	110.5	109.58	109.1	108.93	108.66
107.68	107.26	108.75	107.48	107.07	109.17	109.28	106.96	108.09	109.31	108.61	108.25	107.76	108.06	107.41	109.2	107.49	107.85	108.98	108.69	108.87	110	107.53	109.78	106.55	108.3	108.98	109.03	108.59	108.98	108.46	107.34	108.67	110.05	108.18	107.98	108.6	107.41	107.21	108.9	107.93	106.87	107.39	108.52	109.55	108.2	108.22	107.77	108.19	108.74
97.801	97.66	98.393	98.711	98.236	97.635	96.862	97.934	98.168	99.072	96.759	97.3	98.839	96.677	97.94	98.021	99.161	98.327	97.868	98.163	98.375	97.378	97.825	96.736	98.886	97.839	96.644	96.472	97.357	98.57	99.071	96.909	98.745	98.379	96.496	97.712	96.753	96.817	97.693	98.227	97.655	99.464	97.962	98.327	98.23	99.651	97.367	97.843	97.546	97.247
104.29	105.17	105.48	105.07	104.16	105.23	105.51	105.77	104.27	106.13	106.13	106.52	106.35	106.01	104.36	103.69	105.46	104.15	106.14	106.21	104.86	104.1	105.98	105.27	103.63	106.02	104.84	106.12	105.31	106.14	105.82	106.29	104.5	104.71	106.38	104.43	104.86	105.48	104.39	106.86	105.42	106.29	104.2	105.75	106.56	105.82	106.16	105.59	107.16	107
100.83	99.783	100.19	101.05	101.58	102.1	100.99	100.63	102.83	101.17	99.703	101.1	101.61	101.12	101.28	100.75	101.05	101.29	100.32	101.36	101.54	101.41	100.96	100.44	99.304	100.84	100.26	101.22	100.4	102.46	100.36	100.12	101.34	102	101.37	101.92	101.59	100.51	102.14	101.15	101.81	102.11	101.24	101.06	101.79	100.24	100.69	101.76	99.254	100.22
99.294	98.462	97.202	96.423	97.851	99.538	98.152	96.866	98.646	96.546	96.723	98.866	99.485	97.97	97.143	97.385	97.309	98.327	97.701	96.787	97.84	98.648	97.915	98.168	97.785	97.362	98.744	98.278	97.704	96.557	98.393	97.724	98.674	97.343	97.83	97.688	96.658	98.113	98.032	98.24	97.929	98.229	97.558	99.34	97.404	97.893	98.464	98.748	98.684	97.758
99.778	99.78	100.51	101.28	99.789	101.83	101.18	103.46	101.02	100.87	100.11	99.868	100.43	101.2	99.793	101.74	99.984	101.32	100.5	99.871	101.46	100.71	101.8	99.742	101.84	100.69	101.25	100.62	100.14	100.28	100.34	99.798	101.44	100.89	99.583	100.35	100.37	100.89	100.61	100.22	101.41	102.06	101.89	99.694	101.95	102.64	100.53	99.854	100.26	101.47
106.36	104.66	105.58	105.2	106.95	105.07	105.87	105.74	105.81	105.88	105.55	105.15	105.55	105.9	106.34	104.9	105.54	107.54	104.26	106.06	105.77	105.27	105.68	104.99	106.24	104.81	105.84	106.43	105.12	105.17	105.57	106.9	107.9	106.85	104.89	105.71	106.37	105.94	105.09	105.11	106.7	105.66	104.56	105.14	106.88	104.77	104.67	104.7	105.51	104.9
100.03	99.41	99.824	99.76	99.673	100.99	101.24	101.92	99.853	100.73	100.13	100.37	98.952	99.548	99.754	99.698	101.04	98.897	100.67	100.1	102.17	99.332	100.32	99.705	98.601	100.31	102.51	100.57	100.95	99.205	100.18	99.882	99.067	98.624	100.35	100.59	101.4	100.17	100.03	100.84	100.77	101.11	99.807	99.093	101	99.585	99.194	101.71	99.498	100.93
98.773	98.095	97.277	98.851	98.586	98.307	97.67	97.843	97.325	98.973	97.481	97.715	99.42	99.001	98.548	97.85	98.283	98.546	97.982	97.833	98.902	97.584	96.507	97.798	99.59	96.035	96.843	96.712	98.754	98.806	98.391	98.507	100.21	96.256	98.25	96.938	97.648	98.513	97.132	97.826	98.712	98.587	97.957	97.969	99.103	97.349	97.806	98.423	99.159	98.326
108.16	108.59	108.11	108.9	110.24	108.94	109.3	109.14	109.17	107.5	106.56	108.84	107.74	109.22	109.46	108.86	109.49	108.48	108.3	107.68	107.15	110.29	108.79	107.51	109.37	108.49	108.76	108	109.09	108.5	109.17	108.88	108.06	108.28	110.33	109.22	107.34	108.82	110.25	108.36	106.96	109.75	108.81	108.41	109.2	107.99	108.55	108.56	110.56	108.96
107.52	106.83	104.91	107.64	106.94	105.77	105.65	106.01	106	105.6	105.87	105.62	105.82	107.37	107.22	104.78	105.78	106.5	106.42	106.49	105.94	105.53	105.56	105.9	106.26	106.27	105.55	107.41	105.84	107.15	106.82	105.85	107.36	107.65	109.01	106.11	107.07	105.22	106.19	107.21	105.78	105.45	107.11	105.97	106.05	105.69	107.25	106.25	106.42	106.73
110.19	109.96	107.76	108.42	108.28	108.7	107.83	108.1	107.74	108.17	107.68	107.6	108.39	109.25	108.49	107.57	109.14	109.99	108.24	109.7	107.26	106.76	109.01	107.56	108.26	107.27	109.27	109.15	108.72	110.56	109.77	109.95	109.23	107.4	109.12	108.08	108.89	107.79	107.66	109.36	108.79	108.24	109.22	108.59	110.62	109.47	106.26	107.47	107.78	108.09
107.17	107.7	106.21	105.99	105.01	105.84	105.23	106.9	107.49	105.1	107.52	107.16	107.18	106.01	105.39	106.18	105.89	108.66	106.28	105.88	106.29	105.69	105.22	107.1	106.54	105.54	105.93	106.56	106.59	106.25	106.07	105.97	106.6	106.22	106.78	107.16	107.34	106.33	106.18	107.76	105.6	105.21	104.48	106.55	105.7	105.28	105.82	105.36	106.04	106.14
106.03	106.43	106.25	105.35	106.82	105.8	105.43	105.66	106.53	104.19	105.65	105.44	105.76	104.25	104.51	106.72	106.03	105.43	104.77	105.19	104.68	105.8	105.43	106.61	104.36	105.86	104.32	105.83	106.38	104.08	105.31	106.09	106.08	106.78	106.26	104.68	105.66	106.66	105.78	106.18	104.59	104.78	106.49	104.72	106.33	105.46	105.57	106.1	105.69	105.62
105.14	104.74	105.55	105.58	104.77	105.85	105.52	105.92	106.09	106.14	105.31	106.34	105.38	105.29	105.91	105.74	105.97	105.33	105.74	104.68	103.89	106.18	105.66	105.53	105.65	106.88	107.23	104.62	106.24	105.34	106.15	106.3	105	105.55	105.1	105.78	106.42	105.45	105.73	104.57	105.81	105.44	104.53	106.37	104.41	107.03	106.23	103.03	106.33	105.68
107.63	108.58	108.86	108.08	108.04	108.35	107.59	106.78	106.94	107.98	108.49	107.2	109.87	107.86	106.19	107.94	107.67	107.4	107.62	108.78	108.36	107.06	108.82	108.32	106.28	109.01	107.67	108.27	107.44	108.27	108.1	108.22	107.78	107.8	108.13	108.4	107.76	106.36	107.75	108.69	107.81	109.47	106.72	107.15	108.28	108.19	107.7	107.15	106.49	108.61
108.08	108.65	110.69	107.14	108.79	108.05	107	108.51	107.13	108.25	107.52	108.85	109.2	107.48	108.09	108.26	108.08	107.13	107.56	109.52	108.15	108.81	107.82	106.64	108.95	108.07	107.14	107.77	108.76	109.92	108.26	108.59	108.1	106.93	108.76	106.94	108.72	107.16	109.01	108.32	109.73	107.3	107.28	109.23	108.8	108.18	108.88	107.98	106.6	108.87
106.69	107.48	105.91	107.52	105.6	105.23	106.04	104.69	106.69	106.91	106.32	105.7	107.19	105.86	107.64	107.37	106.4	106.07	107.7	105.98	107.35	106.32	105.77	106.56	107.44	106.64	104.44	106.96	107.35	106.89	106.52	107.04	107.08	107.13	106.61	106.08	107.36	108.36	106.72	105.57	105.88	106.37	105.75	105.64	106.97	105.65	105.89	106.43	106.72	106.5
107.87	109.56	107.79	109.1	107.14	108.48	107.41	109.16	109.43	107.45	106.88	108.05	108.1	107.12	107.75	105.97	108.37	108.83	109.28	107.19	106.58	107.49	108.08	106.78	107.57	107.36	107.32	108.02	105.51	107.06	108.18	107.7	108.42	108.7	106.57	108	107.74	108.07	106.83	108.03	106.64	108.08	107.69	109.69	108.78	107.3	108.54	108.2	109.06	105.87
98.665	101.29	101.16	100.42	99.776	100.09	102.05	100.13	99.09	99.131	101.62	100.73	100.22	100.46	99.941	99.933	100.21	101.78	99.523	101.16	100.05	101.32	100.88	99.283	100.64	101.78	99.464	100.47	99.508	101.63	102.83	101.89	100.56	100.47	99.78	99.879	99.367	99.214	99.869	101.65	101.62	101.83	100.77	100.35	101.06	99.864	100.65	99.917	100.42	98.93
98.326	98.031	97.531	99.27	97.635	99.086	98.985	97.858	97.969	98.931	97.542	98.617	99.188	98.029	96.042	98.198	97.373	97.777	98.324	97.825	99.467	96.995	98.19	98.439	96.819	97.344	98.43	98.14	96.444	97.175	97.768	98.456	97.313	98.871	97.126	98.729	97.693	99.62	96.618	97.204	98.646	96.679	96.906	98.023	98.949	98.71	96.934	96.883	97.472	99.401
107.76	107.23	106.02	106.88	105.63	106.54	106.43	107.17	107.29	107.29	106.45	106.52	107.37	106.08	106.72	107.31	105.77	105.78	105.72	106.05	104.21	106.06	107.68	107.27	106.33	105.78	106.53	106.23	106.98	106.38	106.18	104.65	106.53	105.28	106.31	106.68	106.53	107.33	107.16	106.63	107.59	106.68	107.62	107.87	107.09	105.16	107.94	106.55	106.46	106.34
98.77	98.817	99.165	98.032	98.919	98.252	97.482	99.244	98.832	98.814	98.542	99.355	97.176	98.213	99.545	98.328	97.933	100.29	99.99	99.574	99.049	99.417	98.506	99.555	98.141	99.421	98.229	98.703	99.11	100.16	99.143	100.2	98.922	99.161	98.781	98.419	99.238	100.11	99.433	98.405	99.234	100.5	99.714	98.988	100.32	99.032	99.848	99.692	99.189	99.309
110.11	110.16	109.84	109.99	109.3	110.45	109.34	110.4	110.26	110.5	111	110.97	110.46	110.94	109.74	110.17	109.26	111.1	110.25	111.09	110.24	110.16	110.6	109.64	108.94	109.8	110.41	110.76	111.49	110.58	110.72	108.93	112.17	110.64	111.46	110.56	110.68	109.9	110.96	111.27	111.45	109.51	110.18	110.56	110.84	110.09	109.39	109.98	109.42	109.94
106.01	106.37	106.46	106.1	105.78	104.49	104.81	106.16	105.61	105.76	106.44	104.95	105.77	105.33	105.38	104.99	105.82	105.71	105.94	104.76	104.83	105.68	104.88	105.62	105.04	105.7	105.73	105.1	106.04	105.72	105.25	107.76	106.43	106.71	106.4	106.61	105.47	104.9	106.49	105.5	105.81	106.4	105.45	106.33	106.87	105.91	105.96	104.76	105.54	106.55
104.03	105.14	105.6	106.73	106.3	103.81	106.3	105.18	106.35	105.19	105.78	104.78	106.94	105.3	105.25	104.34	103.8	105.88	106.06	104.84	105.52	105.16	105.15	106.49	105.19	105.31	105.4	103.81	106.73	104.23	105.79	105.77	105.53	107.32	104.83	105.94	106.96	106.86	104.5	105.75	106.75	105.03	104.2	105.11	106.44	105.23	105.59	107.25	105.97	106.17
108.15	107.3	107.33	106.53	107.24	106.95	108.17	109.51	107.58	108.02	107.77	108.25	107.37	109.19	107.29	108.58	108.24	108.34	108.26	109.06	108.48	106.62	107.6	108.22	107.55	109.25	108	107.97	106.53	107.08	106.68	108.72	107.78	107.2	107.98	108.03	107.85	106.56	109.47	108.6	108.39	107.21	108.72	110.01	105.92	107.35	108.84	108.7	107.17	106.83
98.027	98.758	98.65	99.316	98.049	99.038	98.567	101.12	98.709	98.978	99.905	98.909	100.34	98.761	99.903	98.88	99.58	98.164	100.47	99.817	98.579	98.566	99.712	100.3	99.397	99.496	97.179	99.507	99.615	98.463	97.437	97.965	99.041	98.635	99.356	99.392	97.66	99.341	98.784	98.335	97.589	99.422	98.812	99.858	99.281	98.597	98.164	98.98	98.791	96.589
106.9	105.72	106.76	107.11	107.6	108.05	104.8	106.74	107.65	103.88	105.6	106.95	105.88	107.8	107.34	106	107.47	106.64	105.44	106.52	105.93	105.39	106.67	107.07	106.7	106.52	106.92	107.79	108.11	105.61	107.03	106.54	106.46	105.64	105.23	104.97	108.58	105.64	105.77	107.31	108.01	107.22	105.23	107.38	105.05	106.84	106.31	108.55	106.11	105.05
106.5	107.87	106.41	105.24	107.28	105	105.86	105.83	104.57	107.31	106.47	106.64	106.73	105.93	107.7	106.91	108.43	105.97	108.22	104.67	107.41	105.23	106.48	106.04	106.45	106.28	106.82	107.54	106.04	104.92	106.28	106.89	106.08	105.05	106.39	106.61	106.72	105.75	107.59	106.79	107.46	105.41	105.88	106.87	107.22	106.68	106.1	105.57	106.05	105.17
105.49	106.12	104.77	105.52	105.49	106.56	106.66	106.14	106	105.61	104.87	105.82	105.75	105.26	107.32	105.62	105.75	106.33	105.18	104.16	105.46	106.05	106.39	104.04	105.84	107.11	105.78	106.49	105.22	104.94	106.83	103.79	105.54	104.45	106.38	105.01	106.74	106.52	105.01	105.78	107.57	105.15	106.22	105.17	105.8	105.61	105.89	106.71	105.72	105.27
105.29	106.2	106.96	104.76	106.34	105.13	106.76	104.33	105.01	105.37	106.15	107.34	107.1	106.2	105.44	106.5	105.38	104.81	105.65	105.98	104.8	105.53	105.75	105.95	105.34	105.74	105.89	105.1	106.05	104.61	106.17	106.77	104.02	104.17	106.32	107.49	106.08	105.9	105.41	104.7	105.76	106.13	104.69	104.37	105.29	104.74	106.68	105.76	106.68	106.01
106.39	105.99	105	105.94	106.07	105.33	106.27	105.04	105.05	105.1	104.66	107.01	105.59	106.85	104.45	104.74	105.41	105.28	105.9	104.97	107.09	104.02	106.9	102.58	106.66	106.68	104.55	106.52	106.02	103.49	105.81	106.17	107.11	106.63	103.25	104.53	105.56	104.31	105.31	107.63	106.16	106.81	104.72	105.7	106.27	105.26	103.36	105.65	104.43	104.67
106.4	105.27	103.55	105.16	107.23	105.78	105.66	106.11	104.18	105.01	106.17	106.24	104.04	105.68	105.46	103.51	106.77	105.54	107.02	105.67	104.6	105.15	106.06	106.13	106.12	106.76	107.29	104.88	106.43	107.4	103.85	105.3	106.13	105.9	104.82	105.47	105.75	106.43	105.3	106.36	105.15	107.3	106.86	107.54	105.07	106.26	105.4	106.31	104.64	104.33
107.33	104.97	106.49	104.44	105.66	105.48	105.71	105.84	107.33	105.15	106.89	106.97	105.57	105.32	105.24	104.93	105.12	105.62	104.95	107.26	104.85	106.25	104.37	105.06	106.93	104.78	105.48	105.77	105.55	105.46	104.76	104.53	104.6	105.05	105.57	104.26	105.19	106.24	105.15	106.34	105.75	105.59	105.46	104.9	105.39	105.31	105.76	103.1	105.75	105.15
108.03	107.7	108.52	106.76	108.77	108.71	109.47	108.02	108.67	107.49	109.45	107.98	108.67	107.59	108.11	109.06	108.4	108.56	107.91	109.48	108.7	107.65	107.73	108.82	107.8	108.64	108.65	109.04	107.74	109.03	109.07	108.68	109.75	107.4	109.21	108.13	108.12	108.88	107.47	107.62	108.37	107.94	108.19	108.74	108.79	109.32	108.53	107.91	108.68	110.24
97.2	99.201	98.681	99.767	100.38	98.254	100.06	98.561	98.447	98.919	98.177	98.063	98.909	98.356	99.551	99.128	98.478	99.409	99.115	98.235	97.297	98.218	97.51	97.909	99.365	98.502	98.468	100.02	100.56	98.745	98.766	99.273	98.48	97.574	98.077	98.901	98.242	98.561	99.495	98.424	98.619	97.887	98.787	98.048	100.57	98.189	98.647	98.32	100.06	98.783
106.7	106.56	104.09	106.87	107.24	106.37	104.9	106.11	106.08	104.67	107.27	106.02	105.73	106.55	105.92	105.57	106.75	106.57	105.29	105.98	106.48	105.19	108.19	107.25	106.49	106.67	106.72	106.1	104.72	104.83	106.65	107.7	105	104.62	106.12	105.73	105.06	106	106.28	104.31	104.96	105.69	105.35	104.38	104.41	106.51	106.71	106.79	106.11	107.6
108.32	108.47	108.74	107.88	107.63	108.37	108.17	107.67	108.51	106.08	107.72	108.07	106.96	106.88	107.14	107.78	107.35	107.98	106.86	108.15	108.87	107.03	107.69	107.08	108.53	107.47	107.55	107.65	107.1	107.2	106.75	108.18	108.48	107.74	107.04	105.79	108.12	109.02	107.31	107.67	107.87	107.65	107.6	107.16	106.85	106.91	108.14	107.08	108.77	107.12
106.08	107.74	107.73	105.74	106.12	105.68	107.26	107.87	106.05	106.13	105.92	108.24	105.62	105.96	107.19	106.07	106.09	106.02	107.36	106.09	105.96	106.28	104.98	106.69	107.46	106.14	105.68	106.39	106.47	107.74	105.59	105.27	107.54	106.35	106.52	105.87	105.09	105.1	107.09	106.85	105.98	106.67	105.95	108.09	105.99	106.88	105.46	106.5	105.65	107.08
107.05	105.94	109.27	106.56	108.17	108.68	110.42	106.68	109.05	108	108.88	109.81	108.21	108.85	107.52	109.95	106.32	108.3	107.97	108.86	107.23	107.71	108.07	109.15	107.64	108	108.23	107.11	106.74	107.39	108.47	108.06	108.8	107.52	107.16	109.29	107.5	107.99	107.93	108.4	109.06	109.91	110.36	107.33	107.58	108.93	107.26	109.37	108.45	108.79
102.28	102.7	102.55	103.51	103.21	103.19	102.41	104.14	102.9	102.55	102.9	102.05	103.52	100.98	101.19	103.45	103.69	104.21	103.39	102.49	103.26	102.99	102.83	101.6	103.32	101.63	103	102.85	104.29	103.47	102.54	101.69	101.8	103.83	103.71	103.02	103.25	101.58	101.58	100.33	102.53	102.28	102.77	104.47	101.86	103.64	102.84	101.65	103.48	101.89
107.58	109.18	106.73	108.04	107.66	107.09	107.23	108.47	108.7	107.55	107.76	108.59	107.32	106.87	108.94	107.79	108.49	105.74	107.41	108.23	108.23	106.92	108.1	107.55	108.39	109.82	107.66	108.09	107.39	107.95	108.63	109.94	106.81	106.2	107.81	109.27	107.29	107.97	107.28	107.93	108.04	109.71	107.42	107.88	107.59	108.23	107.3	108.26	107.57	109.33
107.69	106.66	105.94	108.25	106.37	106.57	106.32	106.25	106.02	106.64	105.95	106.37	106.95	107.37	107.18	104.58	106.57	106.17	107.21	106.2	106.33	106.2	107.57	108.32	105.96	106.85	105.75	107.87	108.18	107.72	106.44	105.99	106.01	105.52	106.19	107.26	105.88	106.41	107.15	106.78	106.76	105.31	106.37	105.95	107.06	107.31	106.65	106.46	106.17	107.39
106.74	106.71	106.67	106.41	105.49	106.92	106.65	105.55	106.69	105.44	107.2	107.22	106.55	107.79	106.34	107.73	107.01	108.13	107.44	107.05	105.95	106.72	107.94	105.61	107.82	106.18	108.38	106.99	106.44	105.47	108.58	107.42	106.5	105.71	105.42	107.72	106.25	107.82	105.36	108.03	106.44	107.31	106.49	105.47	106.96	105.76	106.85	106.04	106.43	106.86
106.94	105.12	105.44	104.93	105.43	104.39	104.45	104.69	105.97	103.49	105.23	105.94	106.38	105.81	104.71	104.88	106.48	106.53	106	105.73	106.97	104.48	104.67	105.36	105.38	105.87	107.19	105.84	107.01	105.99	106.1	105.08	105.23	106.23	106.13	104.52	105.74	104.97	104.52	105.67	104.22	106.21	105.45	105.64	106.17	105.27	107.25	104.82	105.48	107.46
104.8	106.34	103.16	105.37	105.65	104.43	106.79	105.34	105.05	104.28	103.73	106.38	105.2	106.02	103.05	105.83	105.36	105.39	106.48	104.74	104.82	105.88	106.67	105.26	104.39	106.9	104.67	105.52	104.07	105.16	104.94	104.84	105.59	104.77	105.11	105.99	103.91	106.65	104.76	105.35	105.43	105.96	105.8	105.45	105.36	105.72	104.58	106.25	105.89	106.87
107.05	106.63	106.91	104.37	106.06	105.01	106.26	106.23	107.78	107.09	105.95	106.28	106.72	106.73	106.8	106.2	107.23	106.53	106.2	105.52	107.7	106.61	105.15	107.14	105.88	107.13	105.92	107.13	106.12	105.82	107.56	107.8	108.01	106.04	107.19	106.37	105.05	106.67	106.28	105.86	106.8	106.48	106.04	106.6	105.97	107.17	106.52	105.28	106.68	106.2
104.81	105.64	105.98	105.22	105.51	106.85	106.85	106.72	106.52	105.9	104.81	106.04	105.95	105.97	106.37	106.71	105.2	105.99	103.93	107.2	107.45	106.43	104.13	105.76	104.5	104.92	105.46	104.75	106.37	105.72	107.19	104.99	104.16	104.46	104.93	105.58	104.62	106.01	105.05	106.01	104.29	107.05	106.93	106.15	105.41	105.31	105.79	105.29	105.39	106.57
109.5	107.39	108.31	108.72	107.84	108.92	107.18	108.01	108.98	108.28	108.87	108.58	109.23	109.01	105.58	109	109.21	108.95	109.61	106.32	108.79	108.85	108.94	109.23	110.3	108.97	109.2	109.72	108.96	106.54	107.34	109.43	106.74	108.76	108.09	108.26	109.5	107.48	107.01	107.88	108.93	108.28	108.65	108.22	109.03	108	107.99	107.95	107.83	107.83
107.3	107.85	104.73	106.09	105.57	106.5	106.78	104.79	108.32	105.74	107.11	106.56	106.25	107.27	106.42	105.7	107.33	107.48	106.94	106.6	107.07	106.1	105.45	106.56	105.84	105.26	108.61	106.18	106.93	106.36	106.21	105.29	105.81	106.87	106.7	107.3	107.87	107.52	105.97	107.24	106.19	106.5	106.64	105.79	106.93	105.84	105.63	107.46	106.26	106.8
108.78	107.66	109.09	108.74	107.54	108.8	107.34	108.46	106.96	108.68	108.49	107.29	108.74	108.48	107.53	107.32	107.38	107.86	109.46	107.18	106.62	107.9	108.64	107.46	106.63	108.18	108.42	109.43	108.17	107.3	107.31	110.1	108.29	108.61	108.32	109.33	107.47	108.12	108.19	109.24	109.3	108.96	109.35	107.54	109.12	106.72	110.65	107.09	108.21	108.44
106.65	108.22	107.43	108.46	109.34	108.16	108.63	108.44	108.06	108.34	108.91	106.77	108.46	107.34	107.85	107.66	108.45	107.98	108.25	107.72	107.61	108.11	108.87	108.25	107.29	109.55	109.08	108.52	107.4	107.82	108.99	108.4	108.83	107.72	107.73	107.79	108.1	110.47	108.68	108.65	106.64	107.56	108.56	107.06	107.68	107.4	109.44	107.96	109.22	108.76
108.69	108.11	107.74	108.01	107.42	107.72	107.9	106.96	107.87	109.57	107.93	108.19	106.62	109.68	108.58	109.09	108.42	108.06	108.97	106.9	109.75	107.35	109.44	107.76	109.29	108.23	108.25	109.67	109.05	106.86	109.52	108.58	109.97	108.26	107.73	107.42	108.12	107.19	107.58	107.83	108.69	107.59	108.53	109.82	108.91	107.6	108.27	106.99	108.03	108.44
106.64	106.54	108.27	107.74	106.22	105.63	107.72	106.09	106.86	107.94	107.68	108.21	106.54	106.86	106.56	107.45	106.47	106.1	106.92	106.22	107.84	107.71	106.16	107	105.75	105.95	107.34	105.95	107.1	106.07	106.63	107.39	106.01	106.14	107.35	106.61	106.43	105.55	105.64	105.74	107.47	106.26	107.21	105.92	106.22	108.54	107.4	107.3	105.42	106.17
108.02	106.27	107.27	107.7	107.71	107.16	108.25	108.33	109.13	108.26	107.2	107.61	107.14	106.72	108.55	107.86	106.68	107.98	108.66	108.78	108.27	107.34	107.75	108.08	108.2	108.8	107.3	108.01	108.89	108.37	107.82	108.86	107.48	109.41	109.74	108.12	107.1	107.31	107.9	107.79	109.15	107.73	107.91	108.42	107.69	107.31	107.9	107.59	107.91	108.08
106.56	107.18	107.5	107.22	105.7	106.29	105.68	105.99	106.98	105.9	105.95	105.23	106.72	108.42	108.27	105.22	107.48	106.66	107.31	106.23	106.68	106.55	104.75	106.51	105.91	106.65	107.49	105	106.54	107.7	107	106.42	107.88	105.85	105.7	106.25	107.69	106.43	104.93	105.09	107.26	106.69	105.86	105.66	105.96	105.61	105.67	107.06	106.34	106.33
98.665	98.232	98.075	97.881	95.37	98.043	98.231	100.09	97.791	98.226	98.144	97.752	98.512	99.867	98.852	99.384	96.656	99.38	98.177	97.424	98.296	97.546	97.271	96.058	97.568	96.912	97.836	99.249	98.885	97.742	97.77	97.398	98.51	97.324	98.185	97.922	96.161	98.204	96.653	98.551	99.724	97.293	98.142	98.461	98.536	97.358	98.193	97.657	98.491	97.849
106.48	107.23	107.32	105.46	106.5	105.37	106.22	106.1	105.18	105.14	106.16	105.98	105.39	105.66	106.37	108.13	105.06	105.02	105.71	106.48	107.36	105.41	105.57	106.52	106.34	105.45	106.24	106.88	106.24	106.16	105.77	106.74	106.93	104.56	106.59	106.59	104.63	105.88	105.62	105.81	105.84	105.98	105.46	104.98	105.81	104.92	107.49	104.84	105.81	106.42
108.48	109.18	107.49	107.19	108.89	109.44	107.38	107.35	108.12	108.56	108.47	108.42	108.67	108.3	108.42	107.94	109.63	108.91	106.29	107.25	108.55	107.41	108.29	108.49	108.51	109.81	107.83	109.27	107.88	108.06	107.93	109.44	107.15	107.92	106.85	107.07	109.17	106.67	107.76	109.6	108.58	106.36	110.54	108.1	109.12	109.39	108.68	108.01	106.6	107.67
101.84	101.33	100.47	100.53	99.211	101.55	101.11	100.59	100.31	100.39	100.9	100.64	100.63	101.42	101.21	100.09	103.35	101.82	101.9	99.969	101.98	100.66	101.49	100.15	101.58	99.921	100.17	101.06	100.53	100.91	100.36	100.08	99.803	101	100.41	100.34	101.29	100.37	100.84	99.345	99.027	101.38	100.36	99.595	101.55	102.21	100.12	100.15	101.09	100.83
108.42	107.82	107.75	107.84	109.06	106.14	107.43	108.74	107.17	106.94	106.83	109.72	108.16	107.19	107.38	107.78	107.3	108.17	108.2	107.92	106.69	107.35	107.84	107.58	107.39	107.62	109.54	107.92	106.33	107.09	108.51	108.12	106.82	107.6	107.03	106.78	107.49	107.48	107.76	107.51	106.78	107.47	106.93	107.75	107.39	107.69	108.69	108.68	107.63	108.69
108.1	108.28	108.24	108.82	107.66	106.91	108.42	108.28	107.06	107.35	106.65	107.29	110.36	106.47	107.56	107.84	106.71	107.94	107.88	109.02	106.92	108.94	108.88	108.57	107.96	108.09	108.16	107.75	107.19	107.68	107.46	108.8	109.63	108.11	107.59	107.92	106.96	107.3	107.14	107.98	107.32	108.89	106.86	107.35	107.81	108.46	107.18	108.61	109.52	107.99
105.36	107.8	106.64	106.37	106.3	105.19	106.62	105.7	105.9	105.26	105.87	104.72	106.38	105.03	104.93	105.49	105.3	106.01	105.57	105.77	104.23	105.92	104.37	106.45	105.88	104.92	105.46	103.49	105.5	104.91	104.46	105.09	106.78	106.6	107.78	105.83	106.8	105.89	106.18	105.17	105.95	103.09	106.73	105.27	105.18	105.81	104.77	105.53	104.97	104.74
106.12	106.63	105.82	105.41	104.05	104.88	106.06	105.88	106.36	107.19	105.47	106.11	106.47	104.6	105.92	106.62	106.75	105.54	105.47	105.07	105.28	106.22	105.85	103.45	105.1	106.51	104.54	105.65	106.38	105.44	104.74	104.95	106.2	105.95	107.02	104.85	107.25	104.95	104.24	106.67	105.06	105.61	105.34	105.63	106.25	105.6	106.61	106.12	105.45	105.21
105.05	106.41	105.19	105.66	105.6	106.66	104.34	105.08	106.34	106.99	106.21	104.25	106.52	106.12	104.52	105.51	106.16	104	106.36	105.49	105.41	103.6	105.83	105.2	105.54	105	105.76	107.39	105.33	105.36	105.95	106.45	106.36	107.23	105.51	106.78	105.85	106.77	104.21	105.91	106.2	105.95	105.99	104.65	105.99	106.42	107.92	105.46	105.45	106.41
97.098	97.219	97.553	98.361	98.247	96.065	97.159	98.386	98.262	99.062	97.027	98.868	96.357	96.068	96.185	99.275	97.517	99.296	97.603	98.635	97.624	97.784	98.544	98.103	97.632	98.547	98.804	98.465	98.019	96.952	99.501	99.921	96.473	96.645	98.181	96.743	97.18	99.038	99.424	97.497	99.203	97.826	97.769	98.181	97.259	97.869	98.762	98.239	97.929	98.676
107.03	105.52	105.43	106.77	106.3	104.75	106.5	107.79	106	106.96	106.11	107.41	104.84	107.17	107.24	107.88	106.72	106.62	108.12	105.71	105.69	106.42	106.15	107.4	106.93	107.39	106.64	105.51	107.02	106.88	105.06	106.8	107.06	105.6	105.89	106.9	106.33	105.29	105.46	105.5	107.01	105.84	105.77	106.45	105.78	105.3	106.9	107.37	105.32	105.59
101.98	99.469	101.97	100.81	100.26	100.51	101.1	101.12	99.808	99.796	101.81	99.303	100.4	101.19	101.74	99.807	101.37	99.663	100.52	101.06	100.31	101.88	101.39	100.81	100.44	100.07	100.93	100.15	101.37	100.04	102.78	101.39	100.18	100.02	100.89	100.66	100.9	99.553	100.41	100.79	101.25	100.01	101.39	100.64	100.34	100.65	99.66	100.41	101.29	100.51
107.59	108.82	108.47	108	108.57	109.98	108.79	107.5	108.39	109.01	107.58	107.3	108.24	107.65	107.41	107.81	107.83	106.86	108.34	109.4	108.09	107.12	107.24	109.74	108.4	107.92	108.16	107.36	108.31	108.62	109.14	109.68	109.55	107.13	106.13	108.91	109.6	107.87	108.5	107.62	108.77	109.01	108.12	109.3	107.73	107.1	107.97	107.83	106.93	106.67
105.85	107.02	107.08	105.88	104.73	105.69	106.44	105.87	107.17	107.04	107.68	107.39	105.6	107.14	106.57	107.25	105.76	105.45	106.76	106.57	105.89	106.82	106.68	107.06	106.25	106.67	106.8	106.16	108.07	106.55	106.45	107.21	107.59	107.54	107.73	106.69	104.9	106.49	105.69	107.91	105.85	107.7	105.91	105.74	107.59	106.22	106.36	107.4	106.1	106.41
98.542	98.326	97.971	98.791	98.191	99.366	98.902	96.84	96.986	97.005	98.263	97.659	98.923	99.353	99.577	99.054	96.633	98.575	97.566	98.535	98.418	97.543	98.294	98.568	98.063	97.664	98.329	98.361	97.762	97.575	97.616	98.767	97.122	97.882	97.28	96.605	97.428	98.74	98.933	97.762	97.737	97.869	97.892	98.074	98.588	97.579	98.234	98.214	97.5	98.57
106.48	106.51	106.78	105.99	106.73	106.61	107.17	107.11	106.66	106.62	107.23	107.58	107.31	107.26	106.99	107.37	105.49	106.19	105.34	106.06	107.99	106.84	105.37	107.35	105.5	108.3	106.22	107.74	105.37	105.55	106.93	106.88	106.97	107.5	107.74	107.08	107.35	106.61	106.11	106.4	105.85	106.96	107.67	104.99	106.3	106.03	106.05	107.24	106.5	107.3
108.18	109.06	107.44	108.04	109.1	108.52	108.52	106.88	108.04	108.87	107.8	108.07	108.87	106.69	107.34	109.26	108.96	108.44	108.45	109.08	107.13	107.87	105.97	106.65	108.23	107.04	108.82	108.03	108.39	109.01	107.03	107.52	109.18	108.85	107.07	107.51	107.88	106.51	110.27	107.36	107.84	107.27	108.04	109.46	108.58	107.38	108.37	107.53	108.2	108.38
101.17	101.54	101.29	102.68	100.65	99.763	100.99	99.51	100.16	100.63	100.92	100.79	100.11	100.19	99.514	99.551	97.759	100.37	99.392	101.36	101.12	100.81	99.856	100.99	100.05	100.38	100.81	101.16	100.32	100.3	99.758	99.17	100.25	100.41	100.37	99.29	101.85	101.68	101	100.95	101.54	100.6	100.97	99.23	101.41	101.21	99.788	100.24	101.42	100.69
108.37	108.05	107.51	107.61	106.6	108.08	109.14	108.6	108.99	107.88	108.25	108.75	106.84	109.4	107.76	107.97	106.74	107.47	110.27	107.54	108.33	106.61	108.67	108.12	109.36	109.25	107.88	108.13	107.6	107.82	108.98	107.57	107.96	108.18	107.37	108.15	107.05	108.04	108.48	107.89	109.71	106.88	108.04	108.23	108.49	108.71	107.57	108.73	107.21	107.33
97.023	98.013	97.174	97.096	99.029	97.126	97.057	97.955	98.764	99.113	97.383	98.191	98.032	98.533	97.463	99.619	98.324	98.953	97.589	98.116	97.767	99.098	98.273	97.792	96.983	98.042	97.719	98.194	97.715	97.384	97.795	97.167	97.181	97.861	98.726	96.222	97.37	97.396	98.242	98.87	96.97	98.925	97.592	98.92	96.194	97.251	98.543	96.884	97.932	98.08
108.2	107.3	109.18	109.51	108.59	107.37	109.33	107.74	105.9	108.6	107.46	109.5	107.46	108.33	108.04	107.48	108.66	107.89	109.45	106.77	108.79	107.48	107.89	107.94	108.8	107.34	109.99	108.7	108.91	109.86	107.67	108.51	108.01	107.92	108.23	107.17	107.66	107.32	107.1	108.07	108.71	108.46	109.06	107.64	109.34	108.39	108.01	108.45	108.48	108.37
104.65	105.92	106.54	105.5	104.49	106.22	105.89	107.7	107.09	106.27	104.71	106.96	104.35	104.83	105.99	105.95	105.04	105.63	106.55	103.56	106.85	106.43	105.22	106.12	105.07	104.29	105	105.94	106.1	106.67	105.57	106.64	105.64	105.87	105.13	105.72	106.09	107.77	106.21	106.61	107.74	105.61	104.78	105.39	104.51	105.34	105.09	107.09	103.73	105.87
105.06	105.4	107.36	104.47	105.19	105.65	106.13	104.57	106.01	104.22	104.86	105.97	105.87	106.65	105.58	105.56	105.28	105.53	106.39	106.37	106.51	106.49	105.5	106.32	105.37	106.49	105.14	104.83	105.61	105.12	104.45	105.96	105.55	105.52	105.68	107.24	106.19	105.7	107.21	106.87	105.98	105.26	105.38	106.28	105.58	104.47	105.43	105.99	105.61	106.2
107.39	107.06	105.1	107.52	107.59	106.35	106.01	107.19	106.93	105.75	108.07	107.36	105.96	107	105.88	106.07	107.53	106.98	105.95	107.54	106.63	106.23	104.28	104.98	107.18	107.13	106.52	106.09	107.42	105.64	105.81	106.14	107.4	106.7	105.92	107.76	105.96	106.79	105.9	104.48	107.83	107.25	106.04	107.96	104.78	106.23	104.61	106.79	105.94	106.65
107.2	108.17	108.2	106.84	107.9	108.64	107.75	108.48	108.61	109.79	106.35	109.48	108.96	109.38	108.56	108.78	109.57	107.48	108.76	109.43	107.49	108.82	108.55	108.97	108.55	110.05	108.54	110.49	108.64	107.26	108.67	107.34	107.96	108.41	108.82	108.05	109.36	109.3	108.04	106.67	108.12	107.12	106.79	107.41	108.75	110.1	109.03	108.39	108.93	106.98
105.06	106.24	106.62	104.45	105.59	105.97	105.32	105.17	105.53	106.51	105.27	105.1	105.13	105.21	104.69	105.06	105.56	105	106.32	103.62	104.61	104.77	106.19	106.17	106.41	105.24	106.08	104.67	106.64	105.49	106.68	105.65	105.34	108.03	104.79	105.8	105.44	105.31	106.42	104.6	106.94	106.2	106.83	104.84	104.84	105.87	106.48	106.21	105.71	106.88
105.52	104.98	105.15	105.48	105.94	105.7	106.22	105.85	105.26	108.18	105.84	105.84	104.55	105.29	107.15	105.35	105.5	105.38	105.09	105.73	104.75	105.34	105.65	106.61	105.39	105.43	106.54	106.63	105.64	106.19	104.65	104.57	105.17	107.75	106.96	105.21	104.37	106.49	106.12	106.02	106.97	106.55	106.38	106.37	105.15	105.34	105.2	105.08	106.13	105.12
107.02	107.48	107.27	105.92	105.98	106.58	105.32	105.86	107.09	106.94	106.19	106.85	105.84	107.49	105.27	106.25	105.99	106.85	106.21	106.25	107.79	106.14	106.97	107.51	106.94	106.45	106.16	106.61	106.26	104.64	106.74	108.51	106.23	106.78	105.92	104.9	104.93	106.47	107.91	106.05	107.78	106.98	106.12	107.36	106.58	105.18	107.04	106.94	106.59	105.56
105.43	106.94	103.84	106.63	104.69	106.23	105.89	108.55	105.39	105.12	104.69	105.61	105.17	104.9	105.32	106.21	104.51	106.64	105.04	105.07	106.16	104.7	106.2	104.97	106.29	106.1	105.9	107.05	105.83	105.05	103.65	105.72	104.18	106.14	105.5	104.84	107.14	104.59	105.2	107.1	106.32	105.85	105.53	105.32	105.18	106.11	105.43	104.5	105.4	104.38
111.01	110.36	108.72	109.03	107.66	109.89	110.92	111	109.73	109.65	110.51	109.94	111.38	108.85	109.66	108.93	111.06	110.7	110.93	110.49	109.77	109.4	110.45	110.54	108.73	108.83	109.56	110.05	110.74	109.58	111.19	111.15	110.96	111.39	111.23	109.71	109.32	111.91	109.96	109.78	109.45	111.07	110.32	109.34	111.02	109.38	110.9	111.03	110.39	109.51
104.44	105.76	106.2	104.99	105.65	107.24	105.54	105.66	106.68	105.25	105.35	104.75	104.73	105.67	104.49	105.98	106.04	105.79	105.94	106.45	104.45	105.53	107.09	104.5	105.42	106.01	104.85	105.11	106.49	104.69	105.51	105.23	106.08	105.86	105.92	106.76	106.07	105.2	106.58	104.87	105.48	104.79	104.83	104.39	106.94	107.24	107.34	105.26	107.4	104.05
108.72	107.35	108.21	105.42	107.95	107.17	107.28	107.54	107.5	108.31	108.73	107.66	108.26	108.81	107.45	107.78	106.3	107.95	108.48	107.62	106.51	106.5	106.17	107.99	106.65	107.99	107.72	107.42	107.65	108.22	108.94	106.9	107.37	108.26	106.66	107.97	107.18	108.5	107.8	108.66	107.42	109.03	109.14	108.15	108.06	108.15	109.25	105.97	109.07	107.98
106.25	106.7	106.99	106.52	106.04	107.42	105.06	106.44	105.41	106.85	105.32	107.15	108.57	107.43	107.39	108.1	106.5	107.65	107.35	108.28	105.11	107.51	105.84	107.06	107.38	105.45	107.62	106.27	105.98	106.79	107.24	105.26	106.03	106.33	104.91	106.37	106.08	106.2	106.06	108.17	106.75	107.28	108.63	108.11	107.01	106.76	106.9	107.19	107.01	105.89
107.68	109.43	107.72	109.56	107.78	108.37	109.11	109.4	108.31	106.93	109.08	107.04	106.76	108.19	106.17	105.47	108.19	110.55	107.97	107.5	107.8	107.55	108.17	108.3	108.73	108.22	108.45	108.24	106.98	107.48	107.35	108.26	107.19	107.96	106.52	109.28	108.31	107.6	107.92	107.95	107.91	107.67	109.2	107.36	109.07	108.42	107.55	108.07	108.21	108.12
98.161	97.615	96.48	98.066	99.687	97.58	98.669	97.282	99.598	98.407	97.854	97.46	98.483	96.88	98.158	97.719	97.783	97.946	97.571	99.101	97.933	97.663	96.327	98.37	97.596	98.299	97.592	98.426	97.604	99.182	97.306	96.767	98.927	97.547	98.934	98.383	98.435	97.286	97.555	97.102	97.411	98.422	97.899	97.112	98.313	99.568	96.048	98.099	97.84	98.852
107.6	108.88	109.4	107.5	108.46	107.04	108.03	108.9	106.57	108.61	108.66	108.09	108.65	107.03	108.92	108.31	109.13	107.91	109.46	108	107.61	108.35	108.25	107.45	108.43	108.34	107.09	107.39	108.15	107.96	108.47	109.69	108.63	108.4	107.7	108.42	107.79	108.95	108.05	108.02	107.6	108.3	107.47	108.75	109.04	108.42	108.38	108.53	110.39	109.81
106.36	106.5	106.19	105.21	106.93	106.15	106.77	106.46	107.61	104.87	107	105.22	106.9	106.4	104.34	107.58	106.84	107.85	104.74	107.34	107	106.54	107.65	105.54	107.53	106.49	105.13	106.8	108.1	106.13	106.35	106.72	107.19	107.95	106.38	106.46	107.09	105.47	105.94	105.09	107.63	105.94	106.44	106.07	106.79	106.4	106.09	107.42	106.49	105.74
99.618	99.161	101.8	100.61	100.49	101.54	100.86	100.58	99.442	100.7	101.49	101.57	99.613	100.81	100.09	100.97	101.62	101.5	100.98	99.86	101.22	100.91	99.901	100.33	100.22	99.149	101.46	99.562	100.38	100.95	99.715	100.66	101.79	99.158	100.49	99.033	100.68	100.82	101.39	101.14	101.17	99.757	101.57	101.19	98.723	101.17	100.2	100.68	100.7	100.03
106.81	106.76	105.76	106.45	105.26	106.6	106.87	106.75	106.78	106.08	106.23	106.05	105.2	106.54	106.48	106.82	106.8	107.62	107.13	106.5	106.67	105.73	106.88	105.35	104.93	107.99	106.37	106.15	106.39	106.64	105.41	106.79	106.86	106.85	106.21	106.46	106.08	107.41	105.38	106.54	106.18	106	106.2	105.38	106.35	106.01	106.56	106.91	106.29	105.4
107.95	107.37	108.82	106.89	108.38	107.42	107.29	108.36	108.35	106.81	106.72	107.23	107.61	109.11	110.36	108.92	107.55	106.91	108.05	108.66	106.76	107.13	108.99	107.48	108.78	108.01	107.01	107.85	109.06	108.44	110.13	107.1	108.4	107.43	107.68	109.04	107.97	108.23	108.29	107.11	107.47	108.57	107.92	107.91	108.9	107.7	108.5	108.04	108.64	109.4
108.74	107	108.75	109.48	108.19	106.76	108.28	107.79	107.61	106.57	108.92	106.49	108.62	107.96	107.01	108.46	109.44	107.3	109.88	105.92	108.99	110.11	107.94	108.75	107.91	108.54	106.84	109.46	108.97	108.58	108.45	107.8	107.85	108.08	107.92	109.06	108.29	107.79	108.31	109.49	107.01	108.77	107.87	108.52	108.42	107.05	106.58	108.34	108.23	107.88
99.668	100.08	101.79	101.29	99.507	99.85	99.439	101.56	99.763	100.61	99.015	101.22	100.59	100.71	100.25	101.4	101.02	101.48	100.14	100.61	101.68	100.45	101.82	99.872	99.889	100.53	100.21	101.08	100.88	100.37	100.41	100.8	99.295	102.42	100.68	101.12	101.13	101.27	102.46	98.715	100.14	102.72	100.45	100.42	98.736	101.29	100.44	100.91	101.71	101.05
108.26	109.36	108.8	108.55	108.86	109.99	108.64	108.14	108.55	107.89	108.38	108.4	107.2	108.33	108.26	107.93	108.88	110.7	108.5	108.9	108.74	109.52	107.23	108.82	107.88	107.34	109.83	109.02	107.94	108.59	108.88	108.15	108.29	107.61	108.33	107.29	109.61	108.24	107.65	108.06	108.12	107.23	107.89	109.01	109.11	108.03	108.67	107.55	107.27	109.05
100.81	101.89	100.34	99.779	102.04	102.54	99.506	100.61	101.33	99.405	101.04	101.32	100.71	102.22	100.2	101.71	101.87	101.36	101.81	101.21	102.27	99.73	100.92	101.71	100.39	100.9	101.24	101.84	101.32	102.25	100.13	101.82	101.21	99.546	100.92	101.13	99.876	101.04	100.68	100.56	101.55	101.59	101.99	100.98	100.94	100.27	101.75	100.14	101.31	100.93
106.22	105.7	105.54	105.13	103.64	105.77	106.09	103.96	106.39	105.51	107.07	103.9	105.99	105.58	104.84	107.2	106.07	103.01	104.9	105.15	104.71	105.41	106.27	106.59	104.36	104.24	106.19	104.42	106.46	105.65	106.14	105.05	106.7	103.86	105.03	105.29	107.09	105.45	106.14	104.89	105.5	106.01	105.72	104.88	104.66	104.41	103.71	106.34	106.84	105.28
107.35	108.52	107.27	107.6	107.66	107.25	106.67	108.72	108.17	107.41	109.77	108.44	108.49	107.92	107.99	108.23	107.53	106.58	107.49	107.29	106.97	107	108.37	106.25	107.48	108.29	107.88	108.31	107.7	107.44	107	108.99	107.99	108.16	107.3	108.57	108.23	107.96	107.67	107.92	107.4	108.09	107.69	108.6	107.36	109.44	107.27	107.86	108.71	108.87
108.01	105.89	105.95	105.84	107.92	105.39	105.6	106.04	106.8	105.68	106.11	105.96	105.62	107.21	107.7	106.38	106.32	107.08	108.77	106.25	107.92	107.44	106.52	106.3	105.51	106.3	106.49	105.47	107.96	105.02	106.56	106.59	105.68	107.18	106.59	107.23	107.44	107.28	104.28	104.61	108.45	107.03	105.63	106.5	105.59	105.92	106.9	105.84	106.9	106.88
109.68	108.49	108.7	107.85	108.92	107.5	108.38	108.35	108.77	107.69	108.88	109.47	107.53	109.19	108.86	107.62	108.47	107.63	107.54	107.32	108.38	107.85	107.64	108.4	109.35	110.49	106.4	108.25	108.97	107.62	109.27	110	108.08	108.85	107.63	107.75	109.21	107.99	107.67	108.17	108.89	108.49	107.62	109.44	108.26	108.15	107.94	105.76	108.78	107.92
102.09	100.86	101.77	100.79	100.45	101.47	100.78	102.09	100.43	100.5	101.16	101.78	100.57	100.89	101	99.729	99.186	101.57	101.68	100.2	100.21	101.03	102.49	101	101.01	101.8	100.63	101.61	99.796	101.67	100.22	100.54	99.735	101.74	101.01	101.63	100.46	101.05	102.38	99.099	101.93	100.09	100.8	100.81	102.15	100.96	101.11	101.02	101.11	100.76
106.11	106.35	106.39	104.39	104.31	105.57	104.23	105.07	106.16	106.7	106.14	106.25	106.41	104.79	104.91	104.65	107.08	105.5	105.92	105.48	107.82	106.25	105.01	104.18	105.29	105.84	105.03	105.24	104.76	106.15	107.06	104.83	106.18	104	105.9	104.98	105.08	104.3	106.88	104.77	105.01	106.35	106.8	105.3	105.76	105.24	102.89	105.37	105.1	104.84
109.57	110.45	108.98	109.68	110.06	112.29	110.84	111.06	109.45	111.15	112.01	110.94	109.88	110.11	110.24	112.1	111.31	109.03	109.65	110.35	111.88	110.62	108.91	110.13	110.11	109	110.92	110.1	112.11	109.85	110.76	110.49	110.56	111.15	111.23	110.54	111.44	109.09	109.79	110.72	108.71	109.44	111.03	111.52	110.68	111.21	110.13	109.94	110.38	110.62
104.61	105.2	105.43	105.25	105.35	105.35	105.39	104.15	107.37	105.51	105.07	103.52	106.45	106.6	103.77	106.12	104.72	106.08	104.64	105.88	105.05	104.93	104.22	104.78	105.75	106.65	105.83	105.68	106.44	105.32	104.57	107.33	104.88	107.33	105.85	104.52	105.26	105.07	106.06	105.03	104.66	105.27	106.05	105.58	106.86	106.41	106.91	105.73	105.06	105.44
110.09	110	109.86	110.5	110.57	111.21	109.1	111.48	110.63	109.7	109.47	110.44	110.85	110.99	108.85	110.48	111.3	112.01	111.08	110.31	109.15	110.13	111.07	111.21	110.05	108.96	109.7	110.09	110.48	109.53	110.35	108.57	110.72	110.08	110.54	111.39	110.36	110.63	111.32	109.45	111.24	111.34	111.42	110.22	110.35	111.7	111.53	110.51	111.52	110.81
104.06	102.29	102.62	102.62	103.43	102.07	102.45	102.8	103.86	102.99	102.6	103.44	103.2	100.46	102.56	102.92	103.44	102.1	103.28	103.94	102.15	103.7	102.49	102.24	102.36	104.08	103.42	103.02	103.32	101.76	101.47	102.7	102.98	102.8	103.65	102.76	101.53	103.55	102.66	104.07	103.6	101.81	103.5	102.86	101.08	103.51	101.77	101.89	103.57	101.61
105.59	106.03	103.87	106.08	106.91	105.07	105.76	105.87	105.11	104.97	105.4	106.91	105.4	106.39	104.37	105.89	106.37	105.12	105.34	106.31	105.04	106.62	105.89	104.43	105.35	105.27	104.75	106.76	106.45	106.28	105.98	104.58	106.36	105.62	106.06	108.34	105.36	105.27	106.33	105.6	106.34	104.6	106.92	105.38	106.19	106.38	104.52	104.13	105.51	105.62
105.86	105.18	104.84	105.53	106.92	105.18	106.33	107.55	106.04	104.85	104.11	105.77	106.82	105.32	105.41	104.73	106.72	103.43	107.18	105.69	106.16	107.44	105.49	106.63	106.2	105.79	105.87	106.75	106.05	105.29	107.12	104.95	105.35	105.19	104.4	106.86	105.71	104.61	106.25	104.81	105.29	103.88	105.52	106.25	105.04	106.22	104.4	105.31	106.98	106.27
110.4	109.66	110.22	109.11	110.33	110	111.41	112.8	108.17	111.49	111.15	109.76	111.44	109.63	109.29	110.47	110.79	110.01	111.37	109.83	110.83	110.53	111.63	108.74	111.01	110.91	111.11	110.84	110.28	109.63	109.87	110.07	111.99	110.75	109.72	110.33	109.63	110.96	111.34	110.97	110.47	110.72	109.16	109.69	109.36	112.02	108.92	110.65	111.39	111.16
108.42	108.48	108.55	108.84	108.07	107.88	109.1	108.76	108	108.53	107.29	109.25	108.23	106.89	108.24	109.13	107.69	108.95	108.19	109.14	108.1	109.72	108.18	108.89	107.8	109.62	106.89	108.7	107.77	108.21	108.95	110.41	109.15	107.4	108.05	108.67	108.14	108.06	108.98	108.24	108.32	108.21	109.11	108.68	107.29	108.43	107.3	108.2	109.32	110
105.46	106.07	105.08	105.56	106.64	105.3	106.21	107	105.03	106.15	104.88	105.49	106.17	104.61	106.93	106.03	106.78	105.01	106.7	103.99	105.02	105.23	106.28	105.92	105.41	105.08	106.48	106.13	106.11	106.18	106.1	106.41	107.58	106.5	104.37	105.8	105.8	105.99	104.51	104.48	106.2	104.9	105.34	105.74	105.71	106.21	107.99	104.6	104.94	106.43
106.13	106.46	106.88	105.96	106.12	105.34	106.42	107.78	107.98	107.57	107.58	106.35	107.42	105.85	107.96	106.6	106.21	105.77	106.51	106.9	107.01	106.54	105.63	107.63	107.41	106.75	106.75	104.75	106.41	107.49	106.76	105.17	107.69	108.86	105.36	108.25	107.24	106.82	106.57	105.77	107.68	106.54	106.1	106.74	107.16	106.76	107.99	107.17	107.61	107.47
98.521	99.827	97.867	98.002	99.788	98.359	97.328	99.409	98.607	99.343	99.694	97.664	99.142	98.648	98.485	99.487	98.719	98.719	98.661	98.937	98.244	97.804	97.609	97.629	97.942	98.195	100.4	98.129	99.289	99.586	98.57	98.652	99.034	98.709	98.503	98.637	98.616	99.198	99.743	99.397	98.274	99.504	99.028	98.22	99.099	99.107	97.893	99.73	99.973	98.754
108.98	108.47	109.04	107.88	108.14	107.78	109.13	109.03	108.5	110	110.95	110.09	109.12	107.98	107.45	109.59	107.66	109.79	107.96	108.16	107.69	107.42	109.38	108.82	110.12	109.09	108.03	108.14	108.26	109.29	108.69	108.12	109.22	108.17	110.42	108.4	106.78	108.82	109.58	109.13	108.38	108.85	108.35	108.35	108.73	107.9	108.4	109.43	108.29	107.63
103.8	103.83	102.22	103.25	103.85	102.11	103.16	101.51	102.86	103.54	102.05	102.79	103.03	103.83	102.57	104.14	102.68	103.27	102.15	101.11	102.08	104.72	104.04	103.88	103.38	103.84	102.8	103.01	102.05	103.01	102.58	102.66	103.12	104.05	102.07	102.97	102.5	103.07	101.37	102.49	102.61	101.47	102.7	104.1	101.86	101.46	103.64	104.04	102.42	102.76
102.11	100.56	99.711	100.51	99.623	100.79	101.62	100.63	100.54	100.57	101.13	101.1	99.175	99.072	100.91	101.41	100.27	101.21	102.45	101.07	99.15	100.49	100.48	100.98	99.61	100.74	99.584	101.91	99.469	100.51	101.98	100.18	100.25	100.18	100.8	99.647	99.694	101.5	99.846	99.961	101.82	100.1	101.08	100.22	101.01	99.807	100.92	99.899	102.1	100.89
109.2	111.35	109.6	110.11	110.12	110.84	109.17	110.56	109.11	111.27	109.73	110.22	110.64	109.07	109.85	110.01	110.1	110.61	110.3	110.16	110.2	110.21	107.93	109.13	112.43	108.87	109.97	109.56	110.9	110.89	109.08	109.62	110.65	110.19	109.77	110.47	110.57	110.3	110.5	110.02	110.08	109.43	109.93	110.67	110.18	109.85	109.89	109.16	110.42	111.41
99.341	99.746	99.43	99.976	99.132	98.591	97.99	98.757	98.578	100.5	97.817	98.905	98.556	99.128	98.551	97.916	99.024	98.298	97.34	98.966	98.13	96.943	97.808	99.489	98.009	98.655	98.193	99.385	100.77	100.14	98.324	98.89	97.746	98.088	98.605	98.158	100.1	99.087	99.415	100.1	99.09	99.177	97.561	97.512	96.889	98.467	99.585	97.991	98.248	97.383
107.53	108.29	109.79	109.01	108.44	108.48	109.72	108.12	108.56	107.91	108.33	109.89	108.02	107.45	109.09	108.64	108.98	108.94	109.07	109.04	108.49	109.05	108.71	108.76	108.32	108.97	109.11	109.26	107.01	107.52	107.82	109.6	108.47	109.73	108.55	108.22	108.47	109.62	108.77	109.43	108.58	109.6	109.26	109.1	108.76	107.45	108.48	109.38	107.44	108.27
109.55	109.06	108.28	108.01	107.83	108.15	107.41	108.06	107.21	107.63	107.16	107.69	108.16	108.87	107.92	108.8	108.41	106.25	107.17	108.19	105.69	108.32	108.28	107.03	107.54	108.38	106.61	109.2	107.22	109.09	108.11	107.69	107.11	109.13	107.96	107.18	107.57	107.61	106.49	108.16	107.44	106.96	108.87	107.81	108.38	108.46	107.79	107.22	108.24	106.9
100.33	100.22	100.53	100.28	100.11	101.11	100.97	99.149	100.08	100.17	101.9	99.673	100.83	102.37	98.971	100.67	99.896	101.43	98.794	99.437	100.21	98.786	99.3	100.45	100.87	98.93	100.83	102.19	100.27	100.55	99.178	101.24	99.429	100.29	99.057	99.816	100.8	100.77	99.056	101	101.66	99.415	100.64	99.482	100.59	101.71	98.62	99.015	100.33	101.41
102.96	103.78	103.04	103.04	103.17	103.02	102.73	101.85	103.43	102.29	101.35	101.19	102.2	103.17	101.92	103.65	103.61	102.15	102.53	103.03	103.9	102.61	101.36	102.11	100.99	103.83	104.15	102.07	101.32	103.73	103.05	103.46	103.71	103.19	103.53	104.91	104.1	101.97	102.66	102.53	101.63	103.69	103.32	102.5	100.03	102.84	102.02	101.09	100.83	102.7
97.293	98.173	98.699	96.067	98.144	97.82	96.587	99.375	98.704	97.032	98.439	97.81	98.676	98.028	97.103	97.17	96.839	98.25	97.831	98.479	97.734	98.203	98.064	98.375	99.114	98.631	97.687	98.16	96.778	98.397	98.853	96.273	97.614	97.555	97.303	97.655	99.122	99.514	95.966	97.959	99.074	98.51	96.954	98.711	98.267	97.248	98.777	97.641	98.614	97.702
110.01	108.6	108.4	108.29	107.56	109.33	107.9	105.68	109.38	108.11	109.46	109.28	107.37	107.04	107.73	107.6	109.28	106.97	108.73	107.02	107.7	108.51	108.19	107.96	105.45	107.17	109.3	107.23	107.88	107.81	107.18	108.72	107.16	109.51	107.2	108.48	108.73	107.82	107.53	109.14	107.02	108.21	108.06	107.68	107.12	107.9	109.12	108.02	109.67	107.52
108	108.64	108.68	107.28	109.71	108.63	108.18	109.86	109.17	108.69	108.12	108.04	107.57	108.5	107.46	108.7	108.58	107.71	108.38	108.64	108.59	107.76	106.21	108.56	108.42	110.12	108.31	106.96	108.44	109.75	106.32	109.18	108.71	108.63	107.73	108.56	108.81	108.68	106.68	109.49	108.2	108.72	108.22	107.89	106.25	108.75	107.9	108.69	108.97	107.46
99.262	101.69	101.13	100.22	102.36	100.42	100.2	101.83	102.35	99.66	103.25	100.6	101.62	100.66	100.62	100.53	100.8	99.828	100.43	100.14	101.21	101.07	102.08	100.35	100.35	101.47	100.94	103	101.35	100.59	103.25	102.01	101.16	100.94	101.19	101.76	99.702	100.89	100.44	100.9	101.05	99.695	102.05	100.9	101.86	101.67	99.897	103.06	101.29	101.12
105.62	105.76	105.52	105.53	104.71	105.59	105.42	106.17	105.92	103.65	105.58	106.03	106.1	103.89	105.99	105.8	104.97	106.63	105.19	106.28	105.44	106.31	105.79	106.36	105.94	107.78	105.23	107.25	106.18	104.65	107.09	105.56	105.94	105.28	104.69	105.28	104.95	105.71	105.94	105.98	105.34	105.73	104.85	105.19	105.47	105.68	106.47	105.44	105.69	106.18
99.122	99.277	98.211	100.03	99.372	99.098	98.641	99.147	99.348	98.472	98.931	98.321	97.94	99.845	99.857	98.427	98.128	98.525	99.524	99.226	98.747	98.264	99.158	100.08	99.294	97.794	98.976	99.525	98.126	98.425	99.685	99.146	99.728	99.634	97.993	97.907	100.34	97.095	100.69	98.041	98.825	98.617	100.74	98.551	98.315	98.801	98.704	100.57	99.063	99.106
105.35	106.75	106.88	105.77	107.29	106.36	106.44	106.71	107.85	106.94	106.26	106.46	106.28	106.44	106.47	108.13	105.95	106.84	106.68	106.1	106.96	107.22	108.13	106.75	106.86	105.54	107.52	107.6	107.32	105.4	106.51	106.56	106.85	107.27	106.56	107.93	106.34	105.78	105.99	107.47	107.31	105.24	105.75	105.28	106.84	106.82	107.18	106.55	106.78	106.27
111.26	110.76	110.19	110.44	110.69	110.01	110.22	110.76	108.78	111.31	109.81	111.57	111.28	110.71	109.2	109.71	109.93	111.23	110.74	110.2	110.12	110.5	110.69	111.83	110.58	111.69	110.9	109.58	111.16	111	112.05	110.49	110.02	110.16	110.39	110.67	109.46	110.66	110.95	110.79	111.34	111.28	111.22	111.51	110.87	110.28	110.36	109.71	110.76	108.49
97.908	97.65	98.575	98.794	97.649	97.662	97.184	98.524	97.495	98.578	98.763	98.216	96.799	98.158	97.764	98.673	97.844	97.28	97.789	98.302	97.325	98.439	98.878	98.396	97.648	98.086	97.932	96.722	97.503	97.627	99.294	97.678	98.631	96.111	97.547	98.389	99.325	97.029	97.639	98.935	99.909	98.287	97.516	98.507	98.116	97.943	99.029	97.886	98.619	97.735
104.6	105.11	105.72	104.09	107.02	106.85	106.93	106.69	106.37	105.3	105.76	104.9	105.11	105.8	105.08	106.13	107.08	105.9	104.26	105.99	105.57	105	103.83	105.52	106.29	106.54	106.26	104.62	104.53	104.98	106.53	104.16	105.18	105.09	103.82	105.78	107.39	104.55	106.4	105.66	105.23	105.6	106.82	104.3	105.17	107.32	106.35	106.13	105.23	106.24
105.55	106.19	105.38	106.51	106.75	106.05	105.77	106.66	105.64	105.96	105.24	104.26	105.48	104.94	104.16	105.39	106.26	104.69	105.29	104.72	105.03	105.63	104.75	105.18	106.17	103.73	104.99	103.84	107.13	106.29	105.25	104.46	106.68	105.37	106.62	104.97	105.49	104.82	104.95	104.48	107.17	105.83	105.24	105.68	104.79	104.79	105.06	105.73	105.73	105.26
110.05	111.88	110.41	110.99	110.59	110.88	110.59	111.4	109.95	109.28	111.19	109.16	110.74	110.41	111.94	112.74	110.11	108.38	110.49	111.29	111.06	110.03	110.98	111.49	111	110.9	109.17	109.51	111.45	109.08	110.35	110.06	110.27	111.33	110.32	109.74	110.29	108.52	109.88	109.99	109.74	109	109.7	111.29	108.79	111.23	107.57	110.13	109.85	110.87
98.807	99.441	98.738	98.352	99.97	99.031	99.277	98.426	99.063	99.093	99.119	99.691	97.713	99.467	98.684	100.18	98.315	98.624	98.718	99.377	99.071	97.956	98.945	99.333	99.551	99.071	99.897	99.795	99.502	98.521	100.5	99.205	98.293	98.238	98.016	100.13	99.479	97.556	98.944	99.991	99.059	97.62	98.839	99.116	98.932	99.105	97.736	98.115	100.91	99.113
107.27	107.15	105.82	105.45	105.69	106.46	105.02	106.63	105.98	107	106.8	106.11	105.79	106.24	107.1	107.29	106.41	107.01	106.32	106.83	106.82	108.16	105.07	106.6	105.04	106.26	106.87	106.12	104.48	107.31	107.06	106.69	106.32	105.16	106.34	105.2	106.14	105.54	105.97	106.71	105.07	106.9	105.52	106.22	105.58	107.54	107.14	106.7	105.04	106.06
108.76	107.9	108.15	107.76	107.87	107.38	108.19	107.36	109.32	106.85	107.66	107.29	107.65	108.02	107.02	108.05	108.55	107.58	107.64	107.25	108.46	108.24	107.88	106.36	107.63	107.61	108.02	108.6	106.84	109.4	108.44	108.27	108.1	106.58	106.57	107.14	106.78	107.04	106.96	108.73	108.54	107.03	107.05	108.48	107.87	108.24	108.26	107.13	107.16	107.75
104.89	105.83	105.52	106.59	105.73	105.97	105.64	106.43	105.58	104.7	104.18	104.71	106.17	105.48	106.2	106.76	104.77	105.16	106.43	104.38	106.11	106.24	105.57	105.81	105.14	103.8	105.76	105.77	105.08	105.75	105.52	107.74	105.74	105.61	104.95	105.27	105.18	106.3	105.36	105.8	104.98	106.22	104.74	106.23	106.04	105.42	104.97	105.36	105.19	106.31
110.05	108.4	110.78	111.28	110.52	109.33	110.36	111.67	109.32	109.2	110.09	110.11	110.6	111.56	109.51	111.24	108.93	109.55	111.99	110.71	111.85	109.76	109.81	110.7	112.4	110.57	111.17	109.1	110.63	109.25	110.57	111.24	109.42	110.74	109.04	109.44	111.14	111.31	110.88	110.75	109.74	111.14	109.67	108.99	110.76	110.56	110.61	109.65	110.26	110.02
104.93	106.18	105.33	107.94	105.52	107.92	106.39	106.11	105.41	106.75	107.17	107.68	107.07	105.74	106.33	105.81	106.14	106.63	105.62	106.9	105.39	103.55	107.46	105.83	107.54	105.95	105.79	106.55	104.76	108.04	106.74	107.52	105.44	106.24	106.59	106.57	108.05	105.28	107.16	107.05	107.35	107.04	106.03	106.16	106.54	105.19	104.19	104.69	106.11	107.08
107.92	106.05	106.72	105.99	105.82	107.3	107.08	106.55	106.88	106.95	106.86	105.96	105.55	106.4	105.99	107.88	106.24	107.69	106.55	106.93	106.68	108.49	105.21	107.39	107.03	106.59	107.5	105.28	105.65	106.16	106.16	106.76	106.26	105.99	105.59	106.25	107.66	107.56	106.37	106.69	104.29	105.71	106.94	108.06	106.64	105.81	105.85	106.93	106.83	106.45
107.71	108.3	109.9	108.38	109.2	108.09	108.87	107.19	107.67	106	107.33	108.69	107.66	108.12	107.51	106.2	109.37	107.97	108.77	108.41	107.89	107.76	107.68	108.46	105.79	107.75	108.68	107.41	108.21	108.67	107.64	106.49	107.65	108.01	108.82	107.78	107.59	106.02	106.4	107.33	109.61	108.39	107.32	108.84	108.65	107.58	107.87	108.37	107.55	108.55
108.71	108.46	108.46	107.95	109.12	109.12	108.67	108.69	110.23	107.16	109.83	109.04	107.93	107.95	109.49	107.75	109.2	107.39	109.04	106.45	109.73	108.51	107.42	106.58	108.52	108.44	109.18	109.1	108.42	110.11	108.45	109.4	107.57	107.45	108.72	107.87	108.46	108.03	108.3	109.32	108.77	109.02	108.45	106.92	108.88	107.26	110.53	109	109.09	106.98
106.75	109.33	110.24	108.42	108.63	108.67	107.58	108.62	106.87	108.59	108.16	109.76	108.27	109.09	107.45	107.91	107.61	109.49	109.83	109.97	109.36	110.01	108.15	108.79	108.24	108.72	109.3	108.22	106.91	108.61	108.47	107.63	108.01	107.97	109.55	107.86	108.21	108.3	107.2	107.77	109.37	110.27	108.14	108.79	109.31	107.88	108.04	109.1	107.5	109.49
109.16	108.06	106.89	108.33	107.16	107.18	108.59	107.27	108.45	107.74	108.36	107.8	109.5	108.28	108.02	107.91	105.95	108.91	107.42	107.86	107.84	107.24	107.47	108.57	108.45	106.47	107.95	108.89	107.72	108.76	106.65	106.98	106.38	106.11	106.59	108.15	108.48	108.6	108.2	108.48	109.31	108.19	106.87	108.62	106.89	106.07	107.26	106.28	107.03	108.7
98.079	98.789	98.494	96.418	96.621	98.469	99.35	97.064	98.073	97.493	96.999	99.124	98.956	98.666	98.737	97.701	97.349	98.99	99.228	97.004	99.096	97.033	98.68	98.652	98.599	98.643	97.277	98.526	99.48	99.367	97.039	97.295	99.086	98.63	98.053	97.292	98.773	98.13	99.26	97.655	99.243	98.586	97.861	98.857	97.542	96.754	97.653	98.472	97.51	97.909
105.09	106.68	105.63	107.78	104.99	105.77	104	106.1	105	105.27	106.94	105.31	105.94	108.08	106.27	104.93	104.3	104.1	105.43	106.39	106.62	106.78	106.13	105.8	106.63	106.9	105.49	104.29	104.14	103.74	105.68	105.19	106.16	105.15	105.2	106.25	104.96	106.13	104.05	105.82	104.98	105.98	105.12	104.35	106.56	106.89	105.09	106.46	104.71	106.25
100.97	100	98.889	98.782	98.955	98.555	100.8	98.131	98.024	98.805	99.181	98.641	98.855	99.91	99.324	101.29	99.317	99.001	98.498	99.596	100.17	99.767	99.787	98.758	99.437	98.437	99.462	98.382	98.108	98.522	99.504	96.602	97.728	98.119	98.194	99.523	100.02	99.551	97.995	98.385	98.819	98.662	98.493	99.062	99.837	97.816	99.595	99.878	100.16	98.758
104.33	105.21	105.07	104.42	105.64	105.18	105.24	105.57	107.25	106.28	104.98	104.22	105.82	106.02	105.57	105.78	105.12	104.74	106.24	106.25	105.47	105.13	103.79	105.23	105.49	106.59	103.84	105.79	105.49	105.12	106.83	106.16	105.95	105.54	105.99	106.39	104.95	105.6	105.73	106.27	106.13	104.77	105.62	106.46	105.11	106.78	104.26	105.4	106.45	105.73
107.53	105.13	107.24	106.16	105.36	108.36	106.28	107.55	105.87	106.67	107.99	105.98	106.13	106.8	105.88	105.94	107.01	104.63	107.81	107.03	106.25	106.93	105.67	105.58	105.77	106.24	106.29	106.54	104.42	104.77	106.19	105.18	106.71	104.74	106.1	106.98	105.5	105.87	105.65	106.7	104.93	106.96	106.85	107.36	105.75	106.81	106.14	107.27	106.71	105.47
98.429	98.239	99.535	99.406	97.52	98.374	98.042	98.077	99.742	97.418	98.14	98.052	98.768	98.042	97.52	97.982	97.631	98.193	98.922	96.038	98.456	97.811	99.424	99.215	98.283	98.144	98.83	98.164	97.91	98.309	98.235	97.962	97.701	98.258	100.08	98.783	98.506	96.619	97.359	97.228	98.158	98.062	96.765	98.217	98.852	97.351	98.708	98.945	97.777	98.9
106.18	106.22	105.29	107.13	106.67	104.9	107.25	104.86	105.43	105.97	106.67	107.54	107.03	106.57	106.84	107.46	107.18	107.16	106.3	106.49	106.3	107.06	106.86	106.46	106.17	107.07	107.55	106.43	106.78	105.08	106.87	106.06	106.11	106.63	105.76	105.84	106.99	106.93	106.54	107.5	107.23	107.12	106.53	105.19	105.8	106.05	106.51	107.44	107.6	106.24
106.59	106.28	106.89	106.23	104.65	108.94	106.74	105.24	106.9	106.68	105.32	107.15	106.43	105.37	106.43	107.27	106.57	106.04	106.31	106.87	107.35	108.02	107.28	106.74	107.28	107.58	105.42	107.08	106.89	107.32	107.23	106.28	105.35	107.02	106.6	106.64	106.8	107.42	106.13	107.63	106.54	106.16	107.64	106.59	105.7	106.38	106.15	105.7	105.83	104.77
97.955	97.175	99.62	97.987	99.922	97.529	98.944	97.913	97.435	98.408	99.261	95.538	98.651	98.772	97.72	98.966	100.1	97.321	99.315	97.846	96.71	98.541	99.435	97.33	97.82	96.516	97.035	98.174	96.804	97.174	97.245	99.07	98.882	97.703	97.205	98.739	97.486	96.848	98.552	97.343	99.357	97.159	97.734	99.029	97.418	98.244	97.132	99.023	97.528	98.209
108.97	107.95	107.99	108.54	108.08	107.35	108.21	109.69	108.43	108.4	108.65	108.01	107.75	109.65	107.59	108.23	109.07	106.89	108.66	109.35	108.53	109.18	108.23	108.6	108.76	109.78	109.08	107.33	109.12	106.92	108.11	108.48	107.69	107.76	106.6	108.5	108.98	109.49	109.15	108.77	108.16	109.98	108.43	106.85	107.31	108.35	107.61	108.05	107.58	107.74
107.55	107.6	108.7	107.75	108.63	107.3	106.68	108.32	108.41	108.38	108.17	108.16	108.39	107.27	106.8	108.26	107.89	107.7	108.15	109.06	106.87	107.32	108.86	107.97	109.34	109.33	108.36	106.99	108.19	109.19	107.46	106.42	107.83	107.03	108.07	107.49	107.43	107.23	108.35	108.08	108.22	107.46	110.28	109.47	107.52	107.38	108.18	109.42	108.02	107.03
106.49	104.85	107.54	105.3	104.88	105.03	105.48	105.61	106.38	106.81	105.21	105.22	106.23	105.86	106.49	107.01	104.02	105.7	105.37	106.36	106.4	105.52	106.15	107.28	106.36	105.64	106.41	106.5	107.56	104.47	105.93	105.77	103.15	106.02	106.21	105.42	105.31	105.82	104.03	105.36	104.18	104.74	105.93	106.3	104.83	106.93	107.43	106.87	106.93	107.83
96.799	97.332	97.867	97.219	98.962	97.863	98.772	97.608	98.991	98.519	97.897	98.013	99.31	98.441	98.372	98.015	97.508	97.546	97.325	96.835	97.955	97.422	98.056	98.158	99.298	98.421	98.992	99.277	97.49	97.194	96.571	97.749	97.893	99.833	97.436	98.475	95.721	97.436	98.511	96.745	97.475	97.601	99.733	96.675	97.482	98.757	96.504	98.138	98.343	98.059
108.03	108.12	109.57	107.25	108.5	107.19	107.42	109.27	107.58	108.13	108.85	108.22	108.66	107.65	108.25	108.46	107.3	107.64	107.84	108.46	109.75	109.73	109.63	106.96	108.6	108.92	108.64	108.87	108.45	109.59	108.4	108.65	107.82	108.85	109.13	108.68	110.37	107.1	107.78	109.09	108.96	107.56	109.33	108.62	107.21	107.13	107.88	109.08	106.89	107.17
109.93	112.16	109.42	109.91	110.7	109.01	111.43	111.07	110.31	109.67	110.68	109.1	110.48	110.17	110.31	109.64	109.72	110.59	111.45	109.64	110.4	110.37	109.54	110.64	109.06	110.11	111.69	108.64	109.55	109.75	110.2	108.98	110.78	112.26	111.15	109.02	108.7	109.97	110.54	109.26	111.48	110.73	108.98	109.31	110.65	111.63	110.65	107.69	110.62	108.98
100.83	100.48	101.2	102.11	102.12	99.449	101.15	102.01	103.31	101.02	100.21	99.99	101.73	100.18	101.79	100.24	102.1	99.814	101.1	100.98	100.04	101.68	100.1	101.69	101.18	101.04	100.43	100.44	102.09	101.43	100.22	101.46	99.842	101.36	100.49	102.02	100.28	100.4	100.73	100.75	101.37	100.79	102.98	100.49	100.35	101.08	100.82	101.78	101.22	99.518
107.07	107.89	107.53	107.8	108.26	107.11	107.35	107.74	107.57	108.81	108.22	108	109.62	108.41	108.56	108.8	107.43	107.07	108.98	108.34	106.91	108.19	108.95	108.7	108.02	106.08	107.51	107.99	107.17	109	108.62	107.56	107.76	106.1	107.19	106.01	106.19	108.3	108.98	108.41	106.12	108.37	105.84	107.26	107.48	109.23	108.87	107.22	107.67	108.34
104.33	105.53	104.83	105.57	107.23	104.27	104.79	105.37	105.82	105.69	104.21	104.59	106.14	106.21	105.65	105.7	105.32	105.83	106.05	104.24	104.82	105.66	105.34	106.34	105.09	106.39	105.3	106.87	104.98	105	106.62	106.73	106.24	105.71	106.72	105.38	105.18	106.4	105.38	105.11	106.31	105.52	105.54	105.75	105.38	105.79	106.34	104.71	105.53	106.9
104.08	102.66	102.64	103.27	103.08	102.37	102.27	103.07	102.86	103.33	103.31	103.44	103.38	102.27	104.82	103.15	101.91	104.13	103.3	102.86	103.54	103.1	103.98	102.18	103.33	102.59	103.91	103.5	103.31	102.48	102.08	103.5	101.62	102.63	103.08	103	103.9	102.45	105.07	101.82	103.97	102.39	103.54	103.76	103.36	102.9	102.32	102.66	104.14	103.91
108.26	107.3	108.51	109.99	108.19	107.09	109.61	107.07	108.46	106.92	108.74	107.91	107.6	108.09	107.82	108.01	108.55	107.13	108.48	109.39	109.04	109.15	106.98	108.1	107.62	108.85	107.5	107.36	108.11	108.19	107.67	107.99	110.15	107.82	107.53	108.16	107.89	108.39	108	107.98	107.2	109.52	108.03	108.24	107.99	108.01	109.81	108.62	109.01	109.09
107.46	107.69	105.66	103.46	103.96	106.44	105	105.71	105.2	105.7	104.13	105.31	105.82	105.77	106.03	107.09	105.23	105.82	104.85	105.29	105.22	106.19	105.14	104.78	106.65	104.27	106.23	105.75	106.03	106.86	105.27	106.28	105.7	105.38	105.76	105.08	105.39	105.55	104.92	104.33	104.87	106.62	103.88	105.39	105.18	106.36	105.28	105.97	105.74	105.45
108.39	109.25	108.14	107.44	108.76	107.9	108.18	109.54	110.14	108.75	106.97	107.45	107.76	108.83	108.48	109.41	107.99	106.34	108.79	108.05	107.99	110.24	108.21	107.35	108.88	106.77	108.6	107.71	108.25	107.65	108.19	109.5	107.89	108.4	108.29	107.25	109.02	107.44	108.57	108.11	108.18	106.04	108.26	109.8	106.39	107.79	107.84	107.43	108.16	106.98
107.31	106.5	105.06	106.87	105.06	105.55	105.41	105.15	105.38	104.13	107.07	107.18	104.93	103.77	105.42	104.94	104.85	105.96	105.24	105.97	105.21	106.06	106.11	105.69	105.47	106.4	106.5	105.52	105.98	107.34	105.21	106.09	106.44	106.48	106.11	103.98	106.28	104.92	107.16	105.28	105.26	105.9	107.21	107.04	105.52	105.57	105.67	104.8	107.38	105.64
105.26	104.43	105.82	105.71	105.71	105.42	104.79	105.8	105.42	106.15	105.75	106.7	105.63	106.22	106.82	103.53	105.04	106.36	104.04	105.27	104.94	105.03	104.91	105.26	103.08	104.6	108.47	108.19	105.51	105.51	104.84	105.13	105.29	106.91	106.39	105.3	105.47	106.2	106.1	105.58	106.31	105.2	106.84	105.76	104.02	104.76	106.57	107.19	107.48	106.58
107.5	108.25	107.22	107.5	108.3	108.04	108.93	108.16	107.97	108.58	108.09	109.55	108.58	108.9	108.32	109.51	109.71	109.07	108.93	109.57	109.59	108.1	107.15	109.16	109.41	108.24	106.81	109.98	108.16	107.26	108.54	108.57	107.91	108.63	109.23	108.16	108.04	109.64	107.85	107.83	110.13	109.48	108.04	108.74	109.09	108.25	108.52	109.87	107.68	108.03
109.17	107.58	107.94	107.21	108.34	107.99	107.54	108.87	108.89	109.03	109.33	110.17	108.47	108.07	109.2	107.6	109.73	109.62	107.74	108.9	107.87	108.39	109.12	109.28	107.33	107.72	108.57	108.62	107.02	108.73	109.08	108.99	109.02	110.43	107.33	108.11	107.5	106.57	108.5	108.43	108.1	107.05	109.42	108.64	106.99	108.12	108.58	110.18	109.38	108.49
107.76	108.35	107.59	109.65	108.26	108.25	107.88	108.04	109.49	108.61	107.16	105.98	108.06	109.29	109.42	108.08	108.39	108.51	108.8	107.05	108.59	107.83	109.19	109.09	108.74	108.73	107.44	107.16	107.94	108.23	107.2	107.07	106.03	107.55	107.48	110.19	107.54	107.23	109.39	107.91	107.92	109.46	106.9	109.44	107.96	107.15	106.46	108.09	108.65	107.79
106.09	107.36	106.52	106.83	105.63	106.15	106.51	104.64	106.38	107.16	107.05	107.07	105.9	105.89	108.75	105	106.56	107.41	107.09	106.93	105.37	107.15	107.24	105.77	106.79	106.72	106.04	105.77	106.45	106.77	105.05	106.87	105.58	107.1	106.89	105.99	105.45	106.61	106.08	105.55	105.21	105.17	107.45	105.83	106.9	106.61	107.47	105.66	105.9	106.98
105.17	105.02	106.89	105.7	105.93	106.11	104.54	104.55	105.74	104.21	105.47	106.72	105.67	104.19	105.92	105.74	106.16	104.62	104.64	105.07	105.52	105.21	105.02	105.83	105.38	105.43	104.85	105.83	105.5	105.42	105.69	105.09	106.26	105.1	106.79	106.64	104.74	107.18	105.54	106.11	106.08	107.27	104.44	105.51	105.95	105.65	106.43	106.23	104.17	104.13
104.98	105.12	106.07	106.47	105.98	104.98	106.04	105.89	107.03	104.41	106.94	107.68	105.83	105.24	104.11	105.14	106.57	105.68	105.35	106.83	105.93	104.82	106.5	105.98	105.06	106.61	105.65	104.71	106.21	105.1	106.47	105.83	105.25	106.44	107.07	105.4	105.26	106.45	106.09	105.34	106.81	105.15	105.55	106.86	103.56	104.54	105.89	108.65	104.77	105.41
106.19	107.71	106.68	105.29	106.44	107.1	107.07	106.29	104.43	107.02	105.93	105.92	106.15	106.51	107.64	107.53	107.21	106.14	106.12	108.11	105.89	106.56	105.99	106.03	106.58	107.27	105.47	106.12	107.89	106.74	105.87	105.89	105.61	105.7	106.22	105.42	106.98	106.71	105.53	103.83	104.8	106.83	106.89	105.26	105.99	105.27	106.37	106.68	108.25	105.51
105.21	103.86	104.91	105.21	106.19	106.94	105.13	105.5	105.28	104.89	106.19	104.67	106.21	105.39	105.33	105.76	105.7	105.57	105.6	105.99	106.38	103.91	106	104.53	105.73	104.71	104.95	105.55	105.3	105.57	106.83	106.9	105.24	105.56	106.98	106.97	107.25	107.29	105.5	106.58	104.94	104.22	105.05	105.25	106.09	105.98	104.85	105.31	106.22	104.81
97.443	98.78	95.71	98.452	99.14	97.451	98.462	99.102	99.566	98.008	98.361	97.883	98.397	99.51	98.028	97.09	98.244	99.028	99.765	97.514	96.96	97.086	99.539	98.87	97.249	99.715	96.646	98.74	97.451	98.545	99.008	98.007	98.639	96.415	97.812	99.145	99.44	98.876	98.849	98.084	97.993	97.957	97.023	97.483	97.275	98.75	96.231	98.886	97.927	98.277
97.933	99.074	98.015	97.007	98.859	98.312	97.465	98.99	98.961	96.782	97.452	98.817	97.843	98.692	98.102	96.825	98.436	97.089	98.569	98.574	97.899	97.89	96.903	97.617	98.324	98.339	99.057	98.701	97.399	97.507	98.327	96.821	98.623	96.608	98.431	96.12	98.701	97.862	96.899	98.085	97.494	97.746	98.458	98.121	98.912	98.616	98.225	98.142	96.321	97.555
108.41	107.74	108.27	107.35	107.11	108.48	107.71	109.6	108.1	108.9	107.26	107.13	108.7	107.3	108.66	110.06	107.81	109.1	106.91	107.51	106.03	108.95	108.71	108.62	109.08	108.97	108.87	108.11	108.94	108.66	109.11	108.77	107.99	108.52	107.02	108.57	106.79	107.89	107.58	108.35	108.9	107.88	108.48	107.88	107.7	110.03	108.33	105.91	109.41	107.97
108.13	108.38	104.86	104.61	106.32	106.89	105.46	106.16	104	106.31	105.2	104.26	104.31	105.99	107.63	106.04	106.59	105.94	105.3	105.56	106.84	105.48	106.15	104.99	105.42	107.19	104.93	106.09	105.87	105.83	104.86	106.41	105.52	105.14	104.31	106.23	106.86	104.75	104.47	105.96	105.3	106.52	104.75	105.87	105.74	105.21	106.01	105.83	105.31	107.65
104.96	104.29	104.88	105.82	106.5	105.29	105.12	106.41	105.82	105.52	105.32	106.87	105.03	105.45	106.4	105.74	106.14	106.01	106.02	106.32	105.83	105.65	107.03	105.22	104.66	106.17	106.65	105.79	104.57	106.51	104.92	104.99	106.27	106.77	106.28	107.36	105.07	105.36	104.89	105.99	105.97	106.71	104.5	105.85	105.01	105.62	106.94	105.79	105.22	106.49
99.783	97.406	98.226	98.772	98.959	98.112	97.985	98.451	97.4	99.106	97.837	97.92	97.356	97.598	98.783	97.859	97.398	99.068	98.696	97.522	97.353	99.201	98.595	98.259	98.857	97.453	97.33	96.355	97.748	97.647	98.536	97.502	98.5	98.365	96.873	98.542	98.634	97.245	98.82	96.798	97.932	98.393	99.076	98.194	98.247	98.264	98.186	98.435	98.367	96.918
101.27	99.971	100.95	100.69	100.63	98.896	98.495	99.781	99.479	99.767	101.11	101.18	99.237	98.931	100.8	99.484	100.01	100.72	99.643	100.33	100.33	98.958	98.567	99.959	100.48	99.658	99.851	100.62	100.86	101.4	100.03	100.43	100.46	99.731	99.504	99.788	100.66	101.21	99.925	98.948	99.065	99.743	101.22	100.04	102.17	100.86	100.19	100.31	100.4	99.869
107.97	108.79	108.96	107.7	106.96	107.55	107.43	108.15	107.12	106.41	108.63	108.63	106.17	107.83	108.43	107.5	108.56	107.77	107.43	107.67	107.91	107.19	109.55	108.31	107.53	108.31	107.11	108.56	108.02	107.25	107.51	108.06	107.27	107.44	108.82	107.94	107.85	106.43	108.04	107.7	108.35	108.81	109.15	106.12	106.5	107.79	107.47	106.78	107.07	107.38
104.27	104.39	104.12	104.9	105.61	104.98	106.14	105.82	106.47	105.66	105.1	105.32	107.1	106.86	106.7	106.51	106.02	104.96	106.2	105.65	105.53	105.75	105.21	104.81	105.86	106.35	105.18	104.4	106.64	105.76	106.06	104.8	105.37	105.9	106.27	105.54	106.09	104.54	104.09	105.6	103.87	105.36	105.38	104.15	106.25	105.77	105.04	106.09	106.15	105.34
109.91	105.63	108.36	108.69	107.83	107.65	108.88	107.91	107.44	108.94	109.12	108.53	107.06	107.55	108	108.54	108.18	107.04	108.46	106.48	107.98	108.73	108.59	106.71	107.47	109.17	106.85	109	107.05	107.11	107.46	107.03	109.66	106.87	108.36	108.05	108.46	107.43	108.14	108	107.42	108.17	107.77	108.7	109.57	108.33	107.21	106.4	108.14	107.69
108.18	106.08	106	107.23	107.37	107.55	105.29	105.42	106.48	106.92	106.68	106.08	106.51	106.1	105.74	107.42	107.65	105.77	106.97	107.85	105.85	105.63	105.71	107.67	107.33	105.61	107.09	106.31	107.39	106.26	106.67	104.44	107.19	107.09	105.95	107.1	107.46	106.83	106.26	106.33	106.27	106.51	106.07	108.37	105.53	104.92	107.21	106.27	106.11	106.59
107.76	108.73	108.43	108.17	108.98	109.44	108.85	108.88	107.67	107.49	108.17	107.73	108.21	107.95	109.93	109.1	108.74	108.32	108.41	108.4	108.18	108.49	110.5	108.58	108.45	109	108.19	108.4	108.14	108.05	107.69	107.5	107.6	108.75	108.74	108.05	107.84	108.26	106.58	107.76	108.46	110.2	108.53	108.1	107.11	108.04	108.09	108.66	108.36	107.23
105.96	105.94	104.17	103.1	104.94	106.31	105.47	105.66	105.56	106.33	105.22	105.46	107.61	105.38	105	105.38	105.08	105.94	104.67	105.79	104.88	106.23	106.35	105.49	104.76	104.83	107.33	105.09	105.04	105.07	104.09	105.74	103.94	105.85	105.68	105.74	104.87	107.39	104.92	105.53	105.23	105.9	104.53	104.57	103.61	104.14	105.76	106.4	105.82	103.68
107.1	106.5	107.68	106.02	105.04	107.01	107.27	107.87	106.61	106.57	106.94	103.66	107.87	106.97	108.02	108.05	106.99	105.01	104.92	106.63	106.68	106.79	106.89	106.99	106.2	107.58	106.67	106.02	106.82	106.61	106.56	106.16	106.08	106.35	106.74	105.39	105.26	104.83	104.15	107.51	105.68	107.39	105.44	106.98	107.49	105.45	107.54	107.08	108.76	107.08
97.15	98.49	97.941	97.323	98.492	98.801	98.516	97.771	97.977	98.321	97.561	99.778	97.657	98.113	98.83	98.95	99.057	98.468	97.893	98.385	98.237	98.769	97.447	97.788	98.119	98.44	99.155	97.874	97.914	97.204	97.723	98.197	97.67	99.243	97.811	98.151	98.271	99.413	98.121	98.314	97.491	98.446	97.174	96.98	95.961	98.326	97.221	97.433	98.981	98.891
106.12	106.67	105.12	104.81	106.17	105.84	104.95	104.73	106.37	105.72	105.77	105.39	106.51	105.98	106.4	106.05	106.08	106.81	105.2	105	106.74	105.52	106.27	104.65	106.95	105.8	104.39	105.76	105.43	106.21	106.3	105.16	103.56	105.47	104.78	105.7	106.32	104.25	104.53	105.64	106.02	105.89	106.76	106.51	105.01	105.21	106.99	105.7	106.62	106.38
104.34	105.99	105.28	106.9	104.34	105.46	106.41	104.89	106.76	104.06	106.29	105.08	105.7	105.63	105.38	106.25	107.53	105.96	105.75	107.48	106.34	106.09	105.6	105.43	105.51	106.62	107.6	104.5	106.7	106.33	105.87	105.62	105.31	105.27	105.41	106.35	104.92	105.49	106.7	104.56	105.56	106.22	106.77	104.56	106.7	105.5	106.61	106.07	106.51	104.7
106.28	106.27	108.56	106.46	107.2	106.42	106.85	105.84	106.7	105.27	105.85	106.02	107.39	106.96	105.63	107.98	105.51	105.74	107.17	106.82	106.46	106.79	106.48	106.57	106.67	108.06	109.32	105.39	106.28	105.64	106.58	105.22	107.2	106.65	108.41	108.24	105.73	107.7	106.94	106.51	105.72	106.44	105.66	106.65	105.94	106.49	106.12	104.87	107.29	105.95
106.62	104.95	105.57	105.62	105.95	106.44	106.6	105.52	107	105.67	106.81	106.41	106.23	106.61	108.04	105.28	104.21	104.71	106.11	106.56	104.82	104.82	106.36	105.73	106.53	106.43	107.44	105.81	106.22	104.05	106.11	106.22	105.76	104.7	105.31	105.42	105.51	106.53	104.69	106.07	104.23	105.2	106.52	105.41	104.98	104.55	105.87	104.71	105.6	106.06
106.54	107.02	107.36	108.48	109.92	108.19	108.19	108.12	108.04	107.93	108.08	108.79	107.86	106.77	108.62	108.85	107.97	108.54	106.8	108.91	107.64	105.85	106.36	107.5	107.44	108.94	107.34	106.86	107.11	105.92	109.76	107.96	108.3	108.54	107.87	107.52	107.85	105.65	107.99	106.71	105.88	105.82	107.16	107.35	107.69	107.62	108.29	107.88	107.99	108.54
108.69	109.11	109.84	107.5	109.29	108.26	107.74	107.94	109.25	108.16	108.79	107.8	107.24	108.36	109.6	108.84	109.21	109.16	107.46	110.97	108.15	108.58	110.26	107.9	108.28	108.37	107.8	109.05	107.15	108.98	108.26	108.67	109.98	110.29	107.94	108.62	108.47	109.48	108.28	107.58	110.23	110.26	109.16	108.67	109.2	108.17	110.13	108.54	108.19	107.45
105.46	104.98	105.72	107.2	106.45	105.69	106.97	105.79	105.14	104.89	105.62	106.14	105.6	107.42	103.99	105.85	105.99	106.85	105.42	105.95	105.9	106.69	107.2	107.03	107.79	106.01	106	106.12	106.12	106.45	105.53	106.16	105.88	107.65	104.93	106.3	104.88	107.43	104.94	106.92	107.42	106.2	106.17	107.09	106.97	106.5	106.88	107.46	107.38	105.84
109.59	108.79	107.53	107.5	108.06	108.51	108.83	107.23	106.84	108.95	108.08	109	107.89	109.05	108.56	109.98	108.13	108.53	107.87	111.06	108.42	108.01	107.39	107.64	109.45	106.88	107.41	108.08	107.82	105.65	106.68	107.04	107.63	107.61	110.27	106.8	107.46	108.06	108.84	108.86	106.49	107.42	107.24	107.74	108.69	107.69	108.69	108.37	109.25	108.31
107.15	105.76	105.99	107.13	106.94	107.29	107.08	104.15	106.4	104.84	106.78	106.33	106.12	107.01	106.44	105.86	105.08	104.09	105.75	105.76	104.69	105.99	104.44	105.8	106.01	105.38	106.92	105.49	104.73	105.58	105.46	105.26	104.55	106.27	105.53	105.73	104.21	106.1	106.26	104.76	104.07	105.41	105.06	105.46	106.34	105.69	105.44	107.47	103.78	106.69
104.99	104.41	104.52	106.14	106.07	107.74	104.75	105.31	105.41	105.9	107.2	105.88	105.91	106.22	105.39	105.69	104.12	106.09	105.4	104.29	104.6	106.03	106.01	106.81	105.29	106.6	106.24	106.2	104.94	105.73	107.88	106.45	106.92	105.03	104.96	106.04	105.88	104.01	106.83	103.8	105.73	106.05	105.77	104.5	106.05	106.82	106.19	105.75	104.09	104.14
99.42	97.209	98.554	98.214	98.843	97.026	98.594	98.586	98.5	97.98	97.739	97.076	97.574	98.583	97.165	98.741	97.047	98.318	99.274	98.676	97.556	98.826	97.329	98.349	100.24	98.758	98.73	99.512	99.094	98.403	96.989	98.003	99.293	97.722	98.719	97.7	96.532	98.873	98.502	97.765	97.893	99.073	97.388	96.71	98.52	99.005	98.056	97.798	97.953	98.422
108.1	108.82	106.74	108.88	108.04	108.61	106.79	108.48	108.01	108.18	107.51	107.87	107.25	108.57	107.85	107.9	106.74	107.11	109.92	109.86	107.67	107.84	107.63	106.68	109.08	107.09	107.92	108.51	107.72	109.46	107.05	108.32	107.99	108.42	108.49	107.21	108.95	107.51	108.95	106.72	106.94	109.11	108.1	108.77	107.57	106.91	108.94	108.85	107.04	107.52
97.709	98.785	97.205	97.463	96.826	98.22	98.716	97.331	98.54	99.259	96.695	98.599	98.375	96.667	97.76	97.426	98.666	97.261	96.637	98.575	99.128	97.395	98.659	99.276	98.76	96.515	97.556	97.343	96.714	97.036	96.459	99.034	97.412	97.431	98.111	97.787	99.1	98.058	97.666	99.433	99.518	97.169	97.543	96.537	96.736	98.525	98.185	97.629	98.458	96.973
105.51	104.87	107.41	106.17	105.05	107.08	104.49	106.4	104.55	104.7	106.92	105.64	106.05	103.9	104.97	105.59	107.38	104.54	105.4	106.25	105.57	106.06	104.9	105.57	105.29	106.62	106.27	106.24	104.77	106.67	106.78	104.62	105.27	105.94	103.96	105.64	106.2	105.35	105.69	106.49	104.89	107.74	105.64	104.5	105.69	106.24	104.72	105.68	104.75	105.84
106.15	105.89	106.7	106.64	105.22	106.73	106.38	105.78	106.42	104.8	107.06	106.73	106.92	106.06	106.84	106.78	106.31	106.76	105.78	106.77	106.56	106.65	105.79	106.24	104.78	107.14	106.37	105.58	106.19	106.28	106.4	107.19	105.57	105.05	107.35	106.53	105.07	106.67	106.25	106.59	107.38	106.76	106.23	105.18	107.18	106.56	106.58	106.29	106.41	106.26
100.77	99.91	99.944	99.579	101.87	100.63	100.1	100.51	99.665	101.21	102.16	100.91	100.78	102.1	100.83	99.911	99.593	100.38	100.82	99.983	99.72	99.205	100.59	100.47	100.32	101.78	100.45	100.67	101.21	101.13	99.572	100.38	101.05	102.27	100.32	100.24	102.63	100.06	101.38	100.73	99.548	101.58	101.46	100.26	100.37	100.04	99.566	100.43	100.78	100.67
105.9	105.9	104.95	105.91	105.51	104.51	106.59	105.71	105.96	105.65	105.83	106.26	106.88	104.12	103.74	105.44	106.04	103	105.74	105.82	106.43	105.61	105.78	105.6	104.55	105.52	104.31	105.44	105.41	106.65	105.87	104.99	105.68	105.47	104.44	105.9	106.25	105.73	105.51	105.5	105.91	105.07	106.61	105.76	105.28	106.72	105.45	104.26	105.61	105.94
105.01	106.08	105.75	106.58	106.56	106.4	107.14	106.29	107.42	104.43	106.75	107.31	107.42	106.63	106.11	106.16	105.54	107.27	107.54	106.05	105.55	107.03	105.42	107.02	105.94	105.8	106.23	106.18	107.78	104.26	106.55	104.85	106.21	105.75	106.85	107.78	105.89	106.13	107.77	107.88	105.9	107.58	107.3	105.59	105.94	107.96	105.54	106.42	106.02	107.95
105.02	105.9	105.71	105.98	106.7	105.53	105.5	104.67	106.42	104.6	105.45	105.54	105.17	106.33	105.36	105.94	106.23	104.13	107.22	108.19	105.38	106.61	106.14	105.87	105.68	105.3	105.43	104.56	105.33	104.43	106.27	104.96	104.72	107.21	104.72	104.37	105.91	105.02	105.29	107.89	104.76	105.13	104.13	104.55	104.72	105.34	105.21	105.47	105.86	106.48
106.81	107.18	107.9	107.08	107.62	108.68	107.95	107.02	108.51	110.35	107.98	106.53	106.56	108.7	108.53	109.35	107.57	107.52	107.61	108.45	108.41	107.74	107.8	107.54	107.27	107.24	107.8	106.13	107.42	107.27	109.22	107.94	109	108.24	108.57	107.13	108.17	107.98	106.28	106.44	107.03	106.38	105.83	106.58	108.27	107.73	108.92	108.49	107.12	106.67
100.61	100.9	100.76	100.23	100.65	100.7	100.17	100.24	101.75	101.26	100.3	101.38	99.832	101.56	99.677	101.42	101.04	100.33	101.16	102.89	102.08	99.65	100.65	99.56	100.88	101.47	99.816	100.38	101	100.59	101.22	101.02	100.46	100.73	100.8	99.75	99.527	100.88	99.928	100.66	100.39	100.94	99.978	100.37	100.19	101.29	100.43	101.97	100.49	101.29
97.555	96.985	98.252	96.662	98.578	97.69	98.394	98.184	99.758	98.81	98.881	96.851	96.187	97.597	98.811	99.071	96.781	96.762	98.707	98.389	98.878	97.75	97.132	97.541	96.962	97.029	98.675	99.374	98.359	98.915	97.104	99.61	97.086	98.622	98.859	97.856	97.423	98.102	98.698	96.802	97.575	98.052	99.578	98.576	98.14	100.87	98.234	98.529	97.026	97.697
106.95	106	105.45	106.67	108.84	106.85	106.85	108.09	107.91	108.33	107.93	107.26	107.36	108.5	107.23	107.76	107.92	107.12	107.61	108.26	107.19	107.87	106.55	107.33	107.79	107.82	107.85	107.73	107.56	109.19	107.77	107.13	107.67	107.15	107.55	108.57	108.22	108.54	109.73	106.77	107.39	107.65	108.57	106.09	108.17	106.7	106.33	107.7	108.38	108.53
108.07	107.35	108.28	108.31	107.16	108.31	107.43	108.51	108.32	107.87	107.81	108.15	107.84	109.13	107.35	108.29	108.49	107.94	109.71	109.11	109.28	109.1	108.71	107.46	107.21	108.06	108.33	108.95	108.8	106.86	106.94	107.4	107.84	108.57	107.8	108.37	107.61	108.21	108.23	106.77	108.59	108.58	110.06	109.22	107.1	107.41	108.47	108.45	108.31	107.91
100.48	100.51	100.86	101.7	100.38	100.58	101.04	100.54	100.81	100.98	101.47	101.54	101.44	99.262	98.86	100.28	100.87	100.57	101.39	100.91	101.62	100.99	99.919	101.12	100.64	99.452	100.28	101.61	102.52	100.27	102.4	100.6	101.82	100.72	99.906	100.25	101.23	100.16	100.7	100.3	101.49	102.29	100.06	100.99	101.23	102.18	99.447	100.26	101.5	100.63
105.03	104.22	105.64	106.28	106.25	106.71	105.58	104.62	105.36	105.09	104.73	105.92	104.9	105.63	103.69	105.65	106.78	105.66	103.61	106.34	105.25	106.79	105.23	104.44	106.14	106.36	106.47	105.03	107.11	105.96	104.15	105.11	106.45	105.09	104.02	106.31	105.86	104.92	106.07	106.48	105.19	105.19	105.45	105.02	105.78	104.51	104.88	105.69	106.27	106.04
106.33	105.26	106.58	105.25	105.18	106.09	103.95	105.41	104.78	105.2	105.84	105.48	106.89	106.05	105.06	104.11	106.09	105.33	105.16	105.08	104.37	106.01	104.75	106.29	105.81	107.33	105.71	104.77	105.91	105.02	108.19	105.63	104.88	105.2	105.5	105.55	105.17	105.16	105.82	106.16	105.87	106.13	106.13	105.43	105.24	105.14	105.18	105.12	106.8	105.37
109.23	109.69	108.43	108.41	107.96	108.29	109.95	107.97	108.36	107.89	109.09	108.35	109.25	108.15	108.58	109.46	106.79	107.79	108.11	107.56	108.15	106.88	108.37	108.73	108.24	108.95	108.62	108.1	109.22	108.96	107.48	107.94	108.33	107.83	108.08	107.98	109.14	108.09	107.97	108.31	108.03	109.43	108.14	107.54	107.99	109.31	109.26	109.55	109.69	107.96
107.76	108.15	108.44	108	109.97	107.13	106.47	108.23	108.03	108.75	108.03	107.15	108.56	107.61	108.18	108.13	107.9	108.92	108.42	108.28	108.46	108.1	108.19	107.88	108.54	108.18	107.72	109.62	108.77	109.7	107.55	108.82	107.99	108.66	107.64	106.54	108.18	107.27	109.01	107.3	108.42	108.22	108.71	107.82	107.25	107.33	108.31	107.3	107.95	107.89
105.83	106.76	106.62	107.25	107.02	106.43	106.83	105.24	105.77	106.6	106.57	105.4	107.52	106.02	106.11	108.53	107.32	105.4	106.69	107	107.07	105.51	106	106.78	104.75	105.9	105.87	107.12	104.81	106.91	107.4	105.08	106.78	105.9	105.7	106.21	105.42	105.45	105.26	105.93	106.24	107.79	106.51	104.76	107.22	106.77	107.03	106.7	106.61	107.75
106.59	106.84	106.53	105.13	106.4	106.84	106.76	106.59	106.66	105.91	104.99	105.9	106.85	107.42	106.94	106.47	105.71	106.67	106.94	106.23	106.58	105.68	106.49	106.7	105.71	104.78	106.1	104.72	106.3	106.58	107.19	106.42	107.08	107.82	105.16	105.31	106.77	107.91	106.05	107.04	106.56	105.87	106	105.56	107.61	105.48	106.64	107.64	105.48	105.37
106.73	107.85	105.54	107.15	107.21	107.27	105.28	105.8	106.05	106.55	106.24	106.8	107.46	105.4	105.47	106.56	106.04	108.67	107.42	106.04	107.22	106.08	105.08	107.43	106.37	106.97	106.83	108.42	105.74	105.91	106.16	107.53	106.79	106.79	105.73	108.03	106.5	105.87	107.12	107.16	105.17	106.07	106.9	105.4	107.19	106.87	107.8	106.34	106.23	106.44
107.63	107.51	105.83	109.01	107.14	107.88	107.96	107.29	107.61	108.38	106.91	107.43	107.49	106.78	107.8	106.63	106.08	107.91	108.5	107.34	107.48	108.93	106.75	106.78	108.22	106.88	109.14	108.74	107.69	108.27	107.6	108.24	107.64	106.54	106.85	107.77	107.42	108.65	107.14	107.91	109.07	108.08	107.48	109.22	106.09	107.45	106.78	107.34	108.57	107.48
106.84	107.32	104.2	106.07	106.72	106.99	106.48	106.2	107.06	105.06	105.83	106.31	105.66	105.29	105.69	107.45	107.14	106.87	106.55	107.01	107	106.55	107.14	106.58	106.27	106.94	107.16	104.47	103.94	106.07	105.77	106.38	105.25	105.92	106.3	105.82	106.56	106.08	104.77	107.36	106.63	106.1	106.61	105.07	107.35	107.2	106.31	105.49	106.57	105.9
108.84	109.73	108.33	108.21	106.09	107.3	108.85	107.36	107.98	106.88	108.51	108.74	108.54	107.47	107.31	106.98	107.24	107.65	107.15	107.27	106.72	108.78	108.2	108.67	107.97	107.88	105.94	108.58	107.92	107.9	108.28	108.28	106.71	108.07	107.71	108.06	106.97	107.91	107.12	109.34	106.53	107.35	106.18	107.64	106.63	107.07	107.68	107.02	107.24	109
108.97	107.81	108.96	109.21	107.4	106.95	109.02	109	109.22	109.13	108.46	108.47	109.48	109.11	108.06	106.72	109.27	108.88	107.44	108.19	107.51	109.21	109.7	108.64	109.39	108.43	107.68	108.85	107.64	108.26	107.73	107.83	109.06	108.17	108.39	107.72	107.81	109.53	108.07	108.03	106.92	108.37	108.17	108.45	106.93	107.8	108.78	108.86	108	107.34
105.73	106.46	105.64	105.37	105.69	105.42	105.46	105.06	106.64	106.14	107.19	105.62	107.85	106.29	105.99	106.85	104.93	104.88	105.36	106.06	105.88	103.96	105.92	106.61	105.36	105.81	105.26	105.77	106.17	105.69	105.06	104.51	104.48	106.58	104.91	105.71	104.06	105.96	105.34	106.4	106	105.14	104.41	106.22	106.09	106.82	105.78	104.63	106.12	104.98
97.787	98.201	99.654	98.533	98.587	97.445	97.01	98.417	98.677	96.621	97.728	98.279	97.819	97.537	98.86	97.352	98.607	98.683	98.626	97.733	98.712	99.018	98.126	97.159	96.581	98.609	97.546	97.941	100.19	99.003	97.426	98.515	99.045	98.103	98.262	99.048	96.609	99.02	98.029	98.637	98.623	97.327	98.037	96.816	97.528	98.59	99.715	98.251	98.307	98.702
104.63	106.87	104.44	104.54	106.44	105.27	104.74	105.47	104.76	104.3	106.29	103.81	105.7	105.33	105.8	107.27	105.01	106.57	105.19	105.72	105.54	105.7	105.63	105.73	106.15	106.08	104.28	105.73	106.01	105.41	104.92	105.63	105.37	106.78	106.24	105.41	105.25	106.2	107.56	104.8	105.32	105.05	105.39	104.99	105.33	105.46	105.85	104.05	104.33	106.41
98.71	96.838	98.241	97.775	97.921	97.782	97.111	97.152	97.656	97.474	97.599	96.917	97.625	97.924	97.639	98.373	97.809	97.679	98.353	97.87	98.314	99.616	98.899	98.458	97.426	97.97	99.98	97.301	97.941	96.738	96.559	97.523	98.18	99.589	99.331	98.79	98.983	96.734	99.023	99.569	97.908	97.336	96.947	97.989	96.185	97.001	98.255	98.085	98.746	98.814
105.12	106.35	105.15	106.33	106.16	104.94	106.01	105.29	105.1	104.81	104.46	105.36	103.58	107.17	104.47	105.71	104.86	105.99	106.01	105.54	106.63	105.32	105.54	105.4	105.93	105.91	106.56	104.92	106.54	104.74	105.98	103.7	104.59	106.13	105.93	105.31	106.38	105.55	105.27	106.07	105.82	106.27	106.58	106.12	106.4	106.63	105.91	106.21	107.34	104.93
105.56	107.19	104.7	105.24	103.79	107.3	105.07	103.72	105.29	105.89	105.1	105.49	107.59	106.69	106.37	105.15	107.93	106.38	105.8	105.36	104.85	105.69	106.95	105.72	106.83	106.06	104.87	104.45	106.26	105.34	104.83	106.89	105.42	104.95	105.5	105.05	106.43	106.33	105.87	106.58	105.34	105.73	105.39	104.63	104.76	105.57	104.99	105.58	103.62	106.36
106.72	106.15	107.16	106.02	106.09	106.82	105.98	104.97	104.87	105.91	107.53	106.61	106.55	107.39	106.77	106.3	107.07	106.02	107.04	106.18	106.88	107.72	108.09	105.9	107.04	105.9	105.67	105.93	106.57	107.22	106.16	107.37	106.49	107.99	105.92	105.89	107.08	105.86	107.69	107.99	106.74	105.51	105.59	108.08	106.6	107.54	106.93	105.91	106.09	106.17
106.03	105.32	107.08	104.36	104.7	105.43	106.33	106.14	105.2	105.86	105.81	104.13	105.94	104.59	104.79	105.85	106.38	105.89	104.98	105.78	105.64	104.93	106.72	106.17	103.68	106.35	105.79	106.9	105.81	105.5	105.54	106.89	105.65	106.04	106.78	106.47	105.66	106.49	105.69	105.72	104.27	105.53	106.48	105.51	106.29	104.38	105.72	104.77	107.09	104.64
105.58	106.31	106.78	105.92	105.48	107.85	105.7	106.88	105.96	106.55	108.18	106.72	104.86	106.66	106.11	106.76	105.51	106.23	107.27	106.31	104.9	107.22	105.01	107.57	107.26	105.77	106.93	106.41	105.12	107.35	107.02	105.63	105.79	105.54	107.52	105.74	107.46	106.83	106.32	105.99	106.25	106.36	107.53	105.05	106.41	108.82	106.18	107.23	106.66	107.53
106.59	104.99	106.34	105.15	106.11	105.34	106.32	104.8	105.86	104.99	106.49	106.68	107.03	107.46	107.55	105.92	106.29	105.87	107.94	107.26	106.25	105.54	107.94	106.49	106.34	107.61	107.27	104.33	107.2	105.94	106.31	108.06	107.65	107.06	106.35	106.52	106.18	107.8	106.85	107.67	105.82	106.34	105.85	107.44	105.29	107.43	104.39	107.71	105.26	108.34
105.79	107.47	103.22	107	105.11	106.8	106.4	104.88	104.67	105.38	104.59	105.76	105.91	106.22	106.19	103.64	105.51	105.77	106.58	105.08	106.24	105.71	106.54	104.44	105.98	105.83	104.74	105.54	105.78	106.07	106.25	105.1	106.56	106.61	105.13	105.83	105.61	103.75	106.18	106.63	106.51	107.42	105.37	105.71	106.39	105.74	105.81	106.94	107.3	106.21
108.43	108.06	110.28	107.67	107.89	108.58	108.03	109.23	108.32	109.15	109.04	108.47	108.91	107.89	108.97	107.15	106.68	108.5	109.26	108.89	109.3	108.29	108.7	108.08	107.41	109.32	108.63	108.82	107.02	107.93	108.79	109.71	108.76	108.13	109.11	108.45	109.15	108.06	108.65	108.68	109.01	107.46	108.91	108.46	108.53	107.71	108.11	107.25	108.54	106.9
109.55	108.92	109.05	107.43	106.88	106.16	108.09	108.65	106.48	109.31	108.6	107.48	107.77	107.61	108.52	108.57	107.88	107.75	107.72	107.78	107.31	109.5	107.71	107.27	105.55	107.34	107.67	110.25	107.67	107.8	108.05	108.43	108.01	108.07	107.69	108.82	108.65	108.72	108.12	108.69	107.96	108.35	107.82	107.83	109.45	109.36	108.42	107.8	108.67	110.22
108.02	106.42	106.43	107.56	105.53	105.97	106.63	107.08	106.94	106.74	107.71	108.49	105.84	105.39	106.5	106.69	106.24	107.15	106.78	107.46	105.54	105.34	105.36	106.55	107.56	106.02	107.99	107.65	105.73	107.9	106.87	105.63	105.66	107.11	106.24	105.69	106.79	106.73	107.19	106.85	107.46	107.37	106.21	106.98	106.79	106.76	105.56	106.48	108.12	107.1
109.14	107.41	106.63	107.8	108.18	106.74	108.95	108.5	108.66	106.89	109.24	107.1	108.42	107.18	107.05	107.25	108.26	108.32	106.16	107.35	107.73	107.92	107.78	108.47	107.66	106.68	108.97	108.88	107.94	107.86	108.37	106.53	107.01	108.15	108.08	107.8	105.86	108.07	107.45	109.31	106.22	107.37	106.87	107.63	107.66	106.99	108.35	108.97	107.4	108.88
105.22	105.45	104.93	106.18	106.18	106.74	106.07	106.08	106.51	105.58	104.31	106.12	105.43	106.94	105.22	105.53	105.83	105.96	105.7	106.1	103.83	105.14	105.4	104.89	106.77	104.71	105.91	106.87	106.08	105.61	105.52	104.65	106.56	104.92	105.3	106.12	103.63	106.1	104.4	106.07	103.84	105.57	106.12	106.64	105.96	105.93	107.03	104.84	105.07	105.85
105.52	106.53	105.51	105.38	106.07	104.92	106.18	104.3	105.45	106.08	105.82	106.97	106.54	106.6	106.29	105.29	105.31	107.1	105.67	105.69	105.47	105.46	106.29	103.65	105.1	105.33	105.25	104.18	105.71	106.4	105.82	105.86	104.61	105.81	106.49	106.12	105.08	106.33	105.39	105.69	105.2	106.24	106.54	105.43	105.67	107.2	106.03	105.49	104.96	106.37
104.11	105.2	103.3	104.99	103.98	106.86	103.85	105.97	105.67	106.79	105.64	105.93	106.73	106.46	106.39	106.75	106.85	104.74	106.14	106.02	105.72	104.51	106.9	107.1	105.69	107.5	105.21	106.08	105.62	107.25	106.29	106.3	106.45	105.59	105.29	105.02	105.84	107.64	106.76	105.99	104.5	105.79	106.2	104.62	106.06	106.9	106.11	104.72	105.31	106.78
106.42	104.86	105.95	106.41	106.15	105.89	105.99	107.02	105.94	107.22	107.12	106.74	105.15	106.48	106.4	105.26	105.13	107.78	104.37	105.52	104.65	105.63	107.09	104.92	106.79	105.26	105.81	106.27	106.25	105.66	104.88	106.29	104.65	105.13	105.33	107.42	105.42	106.99	107.12	105.67	104.76	104.89	106.69	105.12	105.54	105.82	104.96	105.94	105.91	103.71
106.18	106.39	105.17	105.21	105.4	105.8	105.44	106.46	105.23	105.43	105.77	105.16	105.24	107.12	105.6	105.17	104.92	105.5	106.67	103.99	105.55	106.58	105	104.21	105.62	104.32	104.76	107.36	105.9	105.98	105.36	106.15	104.98	106.13	106.44	104.4	104.99	105.25	107.36	104.17	106.26	104.69	104.52	105.66	105.79	105.36	106.63	103.52	106.51	105.41
106.38	104.45	106.81	105.18	106.87	107.11	105.14	105.86	106.25	104.64	105.61	106.79	104.94	106.01	104.5	105.89	106	106.01	106.45	105.46	105.35	104.6	105.65	105.98	104.13	107.72	104.75	106.47	106.16	104.82	105.18	105.42	106.65	104.14	103.85	105.95	105.23	104.5	107.48	105.53	106.44	106.02	106.2	105.41	105.81	105.82	106.37	107.6	104.84	106.21
106.88	106.15	105.88	105.37	106.61	105.88	105.64	104.91	107.14	105.68	104.77	106.82	105.58	106.3	105.81	105.57	105.45	104.66	105.01	105.77	106.51	105.25	104.81	106.17	106.87	108.39	105.95	105.77	105.61	105.65	105.31	106.27	107.34	102.95	105.57	103.94	102.94	107.29	106.31	106.25	105.81	104.42	104.82	105.02	105.94	105.26	105.2	105.52	106.77	106.56
107.53	108.15	108.09	107.17	108.06	107.88	106.63	108.04	107.6	108.57	108.46	108.04	107.69	109.18	106.49	110.09	107.25	107.35	107.24	106.24	106.93	108.27	109.86	109.17	106.45	106.85	107.43	107.87	107.77	108.55	108.92	107.17	107.92	107.53	107.66	107.26	108.54	108.27	107.94	108.55	107.01	108.61	107.65	107.02	108.05	107.61	107.32	106.82	107.91	107.82
105.59	107.31	104.89	106.19	105.75	105.78	104.46	106.98	105.08	106.21	108.04	105.48	106.48	106.28	106.19	107.04	106.11	105.53	103.95	105.36	105.43	105.31	105.61	106.72	105.75	105.09	106.53	105.44	106.15	105.94	106.63	105.83	105.56	107.09	105.67	106.15	106.39	107.33	105.65	105.64	105.34	106.44	106.61	105.86	105.75	106.01	106.13	106.33	105.47	105.25
107.53	107.1	107.1	105.36	106.96	107.95	107.78	108.05	107.53	106.99	108.44	108	109.21	107.19	109.86	109.68	108.38	107.66	106.88	107.81	107.62	107.82	107.6	108.14	107.78	106.65	106.67	107.16	107.58	109.89	107.98	108.78	108.98	108.76	106.47	106.83	107.46	107.78	106.29	107.11	108.07	107.09	107.17	107.96	109.44	107.54	109.1	107.41	107.62	108.36
99.008	101.09	100.94	100.5	100.24	99.248	100.4	101.26	99.578	101.98	99.939	98.696	99.498	100.94	100.56	99.325	101.79	100.04	100.38	99.829	100.29	99.12	99.025	99.964	102.14	101.32	99.398	100.5	99.744	100.53	101.15	100.71	100.87	98.651	98.942	100.17	100.37	101.59	99.177	99.918	100.43	101.46	100.88	100.25	99.203	99.226	99.622	100.43	100.02	100.6
106.24	104.93	105.88	107.42	106.64	104.22	106.17	105.09	106.58	106.04	105.6	105.78	105.52	106	106.8	105.27	104.81	107.89	104.96	106.76	106.51	104.39	107.26	105.27	108.14	104.13	104.8	106.89	107.81	107.89	106.48	104.9	103.95	105.18	106.86	106.48	106.23	105.81	107.59	105.22	104.37	106.08	105.73	105.92	106.07	104.97	105.7	106.5	105.8	105.76
107.06	106.45	105.82	106.15	106.31	106.55	106.51	104.78	106.84	106.76	105.36	105.23	106.13	106.18	107.12	107.78	105.06	107.59	106.11	106.59	106.43	106.74	107.1	106.04	106.85	107.2	104.94	105.76	106.96	107.13	106.97	107.69	105.49	105.46	106.38	105.87	106.71	104.66	107.28	107.01	106.38	106.78	107.48	106.23	106.38	106.39	106.35	106.06	105.95	107.45
100.65	101.16	100.49	101.35	100.07	100.9	101.23	99.425	99.221	101.63	100.22	101.91	103.18	100.57	101.34	100.72	100.15	99.563	100.02	100.54	101.81	98.87	101.16	99.871	101.52	101.09	102.23	100.83	101.67	100.17	99.838	100.65	102.34	100.03	100.9	100.23	99.71	101.8	100.53	101.27	100.8	100.98	100.68	102.41	102.26	101.21	99.136	101.46	102.09	100.75
100.83	100.98	101.26	101.71	100.15	101.83	99.955	100.4	100.12	100.56	99.699	99.204	99.424	100.75	98.235	99.684	99.611	100.06	99.471	101.25	99.446	99.59	100.2	99.36	99.673	100.26	99.698	99.388	99.172	99.191	100.67	100.16	100.58	99.603	100.49	101.08	99.376	100.12	101.77	101.69	100.14	100.87	100.29	100.3	100.58	100.15	100.46	100.86	99.647	99.117
107.87	107.14	107.41	107.44	107.84	107.99	107.59	107.89	108.29	107.46	108.66	108.91	109.45	106.45	107.21	107.71	106.56	107.65	109.16	108.82	106.5	109.02	107.8	108.57	105.34	107.64	106.93	107.77	108.25	109.16	109.64	106.88	107.53	107.88	107.78	107.18	107.82	106.7	107.41	107.72	106.43	109.23	107.65	107.12	108.59	108.49	108.56	107.91	107.99	107.42
105.16	104.99	106.82	105.69	105.25	107.23	106.43	106.02	106.01	106.42	106.09	107.12	106.25	106.46	105.14	104.16	104.7	106.59	105.86	104.02	105.56	106.3	105.56	104.82	106.82	104.13	105.86	107.15	104.98	105.21	106.33	105.68	105.46	107.24	106.16	106.45	106.43	105.8	107.33	106.55	105.67	105.17	106.24	105.25	105.14	106.18	107.01	105.7	106.6	104.94
106.12	106.74	107.67	107.68	107.81	107.01	106.85	106.74	106.45	105.57	107.93	106.83	107.81	106.59	106.52	105.46	107.05	106.82	105	106.32	105.49	105.66	106.42	107.26	106.74	105.16	105.67	105.64	108.05	106.73	106.05	106.25	107.85	106.32	106.38	106.79	107.07	107.28	106.99	106.36	107.21	104.77	106.39	106.88	106.36	106.23	107.2	105.69	106.15	106.33
96.956	99.836	97.69	98.497	99.167	99.269	97.719	96.689	97.385	98.971	97.419	99.332	99.272	98.282	97.349	98.395	96.772	98.284	98.717	98.083	98.258	97.105	98.294	97.69	97.195	98.604	97.647	98.054	97.271	96.845	97.033	99.066	98.066	98.177	97.073	98.331	98.255	97.187	99.481	99.246	98.087	98.155	98.636	97.165	99.211	98.467	98.26	98.263	99.432	99.422
105.68	105.51	105.31	106.82	105.99	105.76	105.51	106.94	104.33	105.55	107.48	106.11	106.02	104.97	105.16	104.87	107.06	105.94	105.61	105.88	105.43	104.24	106.27	102.88	104.8	106.07	104.72	106.63	104.51	104.22	106.53	105.96	105.24	105.97	104.42	105.66	105.17	105.14	104.95	104.95	105.67	104.66	106.08	105.32	105.32	106.86	105.17	104.61	105.08	104.86
108.38	108.94	109.01	108.05	107.85	109.37	107.72	107.98	108.62	107.95	108.25	108.95	109.36	107.86	108.13	108.29	108.06	107.27	109.49	109.53	109.94	108.17	109.11	108.57	109.24	108.31	107.88	109.46	109.46	108.09	107.5	107.64	107.6	108.66	108.36	108.42	110.05	108.5	108.44	108.78	109.15	107.39	108.95	108.51	108.63	107.71	108.24	109.21	108.72	108.36
106.23	108.39	107.35	108.27	106.69	107.68	107.67	107.27	105.92	105.63	107.33	107.08	107.13	106.37	107.21	106.18	106.73	107.77	105.93	107.25	107.01	106.21	105.89	106.68	107.49	106.93	107.12	106.55	106.91	106.77	106.17	106.23	107.65	106.63	107.77	107.1	105.52	105.79	107.6	106.36	105.32	107.6	106.15	106.47	106.38	105.23	107.65	107.09	106.4	106.56
98.886	96.9	98.9	99.061	99.721	99.639	99.15	97.892	96.009	98.568	99.092	98.981	100.58	98.977	97.846	99.887	98.783	97.984	99.187	99.171	98.506	99.072	98.542	99.529	98.245	99.291	99.737	97.701	99.114	99.979	98.752	100.27	98.828	98.439	99.216	98.638	99.261	98.993	98.988	99.262	99.32	98.619	98.694	99.741	98.557	96.448	99.483	98.906	99.308	99.288
105.12	105.97	106.58	105.39	106.74	106.85	106.99	106.52	107.84	105.92	106.12	107.24	107.72	107.17	108.22	106.41	104.99	106.48	105.86	107.22	107.29	106.65	106.96	105.95	106.38	107.49	106.4	104.78	105.75	105.72	107.07	107.28	105.68	104.88	107.31	106.85	105.87	106.67	106.82	106.16	106.21	106.12	106.5	106.23	108.23	106.82	107.42	105.58	107.25	107.77
104.66	103.93	105.59	105.87	105.75	106.55	105.99	105.76	105.55	106.57	106.1	105.04	106.6	105.93	105.42	104.35	106.92	104.61	105.78	104.95	106.01	107.38	105.98	106.55	104.4	106.13	106.27	106.31	105.71	105.76	106.43	105.32	105.33	105.1	105.45	106.12	106.83	107.78	105.21	105.52	105.96	106.2	105.44	104.94	104.54	104.77	106.26	105.56	104.65	105.48
95.708	95.909	95.4	97.278	97.949	98.277	99.844	97.493	98.958	97.148	97.62	98.037	98.251	97.919	96.412	98.245	98.118	97.919	98.18	98.859	98.385	99.344	98.091	97.19	97.723	97.342	98.196	97.72	98.72	97.228	98.72	98.836	97.698	97.209	97.159	98.283	98.496	97.869	98.478	97.692	97.012	98.592	98.659	97.86	98.215	97.581	98.146	99.389	97.322	98.48
102.6	100.07	99.791	100.34	101.37	100.68	98.527	100.04	100.21	101.07	100.87	101.71	100.23	100.04	99.185	100.64	98.37	101.06	99.424	98.917	101.16	100.87	101.58	101.24	100.02	100.14	100.9	100.43	101.29	100.51	100.09	99.979	98.8	101.07	100.38	101.74	100.44	99.705	100.44	99.826	101.34	100.75	98.681	100.93	102.68	101.29	100.43	101.92	101.43	101.22
109.11	107.34	109.69	108.55	108.37	108.22	107.22	108.11	106.7	108.48	108.16	107.65	108.34	109.25	109.5	108.12	107.64	107.81	108.75	108.13	107.55	107.92	107.34	108.7	109.21	107.19	107.42	108.61	109	107.95	109.64	108.83	108.92	108.46	107.23	109.19	109.15	108.36	107.4	108.98	108.43	108.15	110.09	107.75	108.26	108.02	108.43	106.54	107.87	107.77
107.87	107.23	107.04	107.45	108.47	107.82	107.49	108.78	107.95	108.15	106.57	107.39	107.55	109.65	108.03	107.69	108.73	108.22	107.4	108.13	107.52	108.84	107.55	108.65	108.34	107.56	106.9	108.73	107.91	108.89	109.94	107.47	107.94	106.56	108.87	107.26	108.96	107.37	106.64	107.29	107.83	108.09	109.6	108.22	109.33	107.86	106.3	106.79	108.31	108.57
100.55	101.75	101.45	99.951	102.19	101.58	101.62	101.34	101.07	100.12	101.26	101.29	101	101.35	101.46	100.51	101.86	101.5	100.72	101.19	101.63	100.74	102.78	101.07	99.83	99.953	100.46	100.41	101.73	102.83	102.7	101.22	100.9	100.7	100.2	100.36	101.17	101.82	101.03	101.59	101.84	101.4	100.78	101.7	100.81	101.13	99.483	100.82	101.28	101
107.09	108.02	106.22	109.71	108.33	109.31	107.22	108.41	107.84	106.45	109.31	107.9	107.66	108.41	108.91	109.54	109.53	108.79	108.4	108.34	108.08	107.04	108.15	108.1	108.61	107.43	107.1	109.03	106.93	107.96	106.81	108.69	109.39	108.08	108.4	108.51	109.02	108.15	109.4	108.01	107.34	110.22	107.65	108.02	108.33	108.41	108.16	108.63	109.88	108.48
101.35	99.944	99.787	100.94	101.24	100.82	100.14	100.84	99.856	100.5	100.54	100.44	101.97	102.17	100.51	100.93	99.703	99.995	99.532	101.16	100.05	100.18	99.737	101.67	100.07	101.97	100.92	100.54	100.72	100.64	101.77	101.45	99.477	101.39	100.05	101.12	101.39	99.772	99.466	102.23	101.86	101.25	100.59	101.88	99.396	99.884	99.908	101.39	101.55	100.1
109.17	110.02	107.05	107.71	108.63	107.91	107.76	109.62	109.52	108.39	107.22	109.53	107.59	107.56	108.82	108.86	107.67	108.63	110	107.86	108.43	108.87	107.78	109.02	107.71	108.18	109.64	108.05	107.19	108.12	107.65	107.87	107.33	107.73	108.1	108.72	108.97	105.55	107.41	108.48	108.11	108.94	107.82	108.79	109.29	108.77	107.85	108.3	109.56	108.28
108.03	107.78	106.73	108.73	107.56	108.16	107.3	106.68	107.56	107.57	106.25	108.03	109.52	108.32	108.38	108.18	105.77	106.94	108.85	107.9	107.42	109.44	107.9	106.04	107.82	107.63	107.83	108.07	108.19	108.26	108.44	108.53	108	106.74	108.36	108.32	108.61	107.63	107.87	108.08	108.03	107.79	107.19	108.76	107.68	106.64	106.74	107.74	109	107.4
106.11	105.78	106.77	107.61	105.78	105.06	105.61	105.59	106.87	106.89	106.28	105.55	106.14	104.61	104.37	106	105.74	106.77	105.39	105.66	105.71	106	104.17	106.17	106.78	107.12	105.47	106.75	105.16	105.85	105.2	106.6	105.32	105.28	106.08	104.86	103.49	104.64	105.01	106.66	103.9	106.11	105.01	105.84	104.76	105.56	107.22	107.04	105.71	103.27
108.11	106.39	109.04	109.15	108.13	109.91	108.8	109.2	109.08	108.19	109.16	108.16	108.65	109.28	108.76	108.38	107.56	110.11	109.21	107.73	106.96	108.79	109.17	109.37	107.78	108.86	107.62	108.2	109.34	108.73	109.21	107.81	108.83	107.11	106.59	107.86	107.47	108.35	106.97	107.98	108.24	107.69	108.17	106.95	108.11	107.65	108.33	105.42	108.07	108.68
105.5	105.43	105.55	104.98	105.84	104.29	105.51	104.68	105.47	107.03	105.39	104.84	105.31	105.28	105.42	105.26	105.27	106.49	105.31	103.71	105.95	107.7	106.08	105.13	106.12	105.72	105.57	104.4	105.51	106.66	109.05	106.35	106.03	105.33	105.19	106.02	106.24	102.89	105.4	104.84	105.08	104.6	105.66	106.09	107.27	106.07	106.29	106.22	106.84	104.92
107.52	107.3	106.11	107.48	106.6	105.79	107.38	107.17	106.32	107.2	107.48	105.91	105.82	106.22	106.33	107.32	106.65	106.53	105.9	108.08	106.1	106.75	106.61	107.12	107.23	105.79	106.32	106.74	106.02	106.65	105.92	105.49	105.87	107.13	106.88	107.07	106.02	106.22	103.66	105.68	105.48	107.02	105.96	105.37	106.8	106.73	105.19	106.74	105.8	107.01
97.055	98.924	98.439	98.388	97.012	98.017	98.256	99.176	98.027	97.532	98.26	97.771	97.619	96.807	100.87	97.839	97.21	97.17	97.706	97.025	99.633	98.084	98.309	97.907	98.149	98.235	98.121	97.056	97.285	97.01	97.983	98.967	96.796	98.309	98.16	97.472	97.459	96.98	99.453	98.01	98.429	97.899	98.403	96.264	98.153	98.149	98.242	97.339	97.651	97.491
106.19	105.01	105.42	105.32	104.33	105.96	106.39	105.2	103.98	104.87	104.86	107.02	106.17	105.04	104.79	105.03	106.6	105.89	105.92	106.09	106.28	105.29	106.92	104.57	105.01	106.28	105.07	107.16	105.85	107.15	105.4	107.26	106.83	105.7	106.16	105.12	105.81	104.98	105.87	106.8	106.24	106.5	106.06	105.86	105.36	106.08	105.6	104.98	105.75	104.82
100.39	101.56	99.465	101.84	100.88	100.84	101.43	101.57	100.73	101.85	100.38	100.94	101.23	99.634	101.11	99.482	100.23	99.643	98.937	101.26	102.56	99.871	102.17	101.95	99.858	101.2	99.686	102.59	99.934	99.279	100.39	100.92	102.79	100.21	101.44	99.69	100.66	101.23	100.07	100.51	100.95	99.752	100.83	101.35	101.04	101.28	100.51	100.71	101.92	99.225
98.939	97.312	99.569	99.201	100.18	100.04	97.959	99.557	100.44	98.141	98.943	97.881	98.177	100.15	99.237	98.929	100.22	99.096	99.838	98.448	99.497	98.832	99.257	99.047	99.454	98.43	99.457	98.519	98.631	98.273	98.354	99.255	98.49	97.67	98.099	98.592	98.906	98.461	98.548	99.583	98.638	98.716	99.135	98.288	99.321	98.954	100.1	98.686	98.289	98.263
107.83	106	106.4	107.58	105.81	106.19	107.95	107.48	107.6	105.77	106.38	104.56	106.96	105.14	107.46	105.49	107.18	106.91	106.94	106.9	108.35	106.15	107.39	106.83	107.55	108.36	107.41	106.31	106.33	106.19	105.7	107.38	106.91	106.21	107.25	106.46	106.84	106.47	106.46	106.39	106.27	106.28	105.5	106.49	106.23	107.95	105.75	105.13	105.85	106.95
107.81	106.88	106.63	107.42	106.37	106.27	106.6	106.98	107.37	108.02	108.47	105.64	106.21	106.6	105.72	107.43	106.31	105.14	105.11	107.13	106.02	105.28	107.36	106.11	105.14	106.35	106.52	106.7	107.53	107.09	107.07	106.4	107.31	106.75	104.98	105.34	106.59	104.96	106.68	107.09	106.02	106.44	105.82	106.23	106.9	106.65	107.04	104.79	106.79	108.11
107.26	106.8	108.12	105.72	107.66	108.04	106.66	106.22	104.69	105.75	105.44	105.59	106.97	107.91	106.92	107.78	106.52	105.51	105.54	105.87	107.11	108.02	106.99	106.69	107.58	107.9	105.97	107.3	106.73	106.46	106.67	107.5	105.25	107.52	106.91	105.06	104.95	105.77	107.46	105.92	107.18	106.55	106.74	105.82	104.84	106.15	104.82	105.99	106.47	106.62
108.7	109.63	106.87	107.59	108.58	108.22	107.4	107.73	110.67	109.55	107.4	109.38	107.72	109.2	107.41	108.03	109.2	108.68	107.65	107.43	107.44	108.68	109.15	108.26	107.02	108.42	107.94	108.02	109.42	107.79	109.83	108.67	109.22	109.01	108.26	109.33	107.74	108.03	109.05	108.2	108.99	108.88	106.75	107.93	108.29	108.03	108.13	108.09	109.37	108.08
101.09	98.667	98.924	98.854	101.05	100.93	99.715	99.625	99.844	99.109	98.688	101.77	98.588	100.54	99.464	99.65	101.93	100.48	100.63	99.433	99.828	99.452	100.74	100.98	99.555	100.28	100.71	99.763	101.2	101.55	99.843	100.34	101.01	98.397	99.125	101.37	100.89	100.23	98.34	100.83	98.95	99.853	100.51	100.7	100.33	101.42	100.74	100.1	101.18	99.712
107.14	105.65	106.54	106.51	105.7	106.36	106.3	106.45	107.56	107.57	107.53	106.92	107.12	105.13	106.33	106.91	106.11	107.38	107.62	106.99	105.87	107.61	107.79	105.69	106.47	106.28	106.08	106.02	104.37	106.36	106.32	109.28	105.9	105.71	107.23	104	106.5	106.41	105.5	107.13	107.48	106.63	107.15	106.79	106.71	105.82	105.43	106.25	104.92	106.05
97.653	96.726	97.467	98.809	97.611	97.946	98.536	97.081	99.241	98.831	97.12	98.357	98.117	97.588	98.014	97.514	98.973	97.638	97.974	98.937	97.712	97.21	99.612	98.726	97.659	98.797	97.544	99.369	98.975	95.766	96.68	98.39	96.789	97.44	99.353	96.338	97.431	97.914	99.326	98.661	97.244	99.988	96.344	99.915	97.351	98.536	99.401	96.288	97.743	97.925
98.707	98.107	98.89	98.306	97.491	98.418	96.912	97.294	98.973	97.308	97.709	97.502	97.528	97.486	99.17	97.979	99.263	97.664	99.588	96.94	98.85	97.349	98.082	96.607	98.101	98.088	97.611	98.562	97.909	97.002	98.646	98.801	98.232	98.324	97.555	98.771	97.587	97.207	96.403	97.722	97.496	97.697	97.516	99.371	99.406	96.461	98.496	98.305	97.956	96.441
100.46	99.635	100.45	101.13	100.46	99.241	101.28	100.46	101.53	101.11	99.902	101	100.3	100.32	100.86	99.614	100.94	99.097	99.679	99.629	101	98.812	100.14	99.135	101.95	100.39	100.84	99.785	99.672	100.14	98.381	101.96	101.15	99.972	100.25	99.878	99.108	101.63	99.486	100.55	101.33	99.981	100.11	99.846	101.13	99.311	101	98.618	101.22	102.25
97.542	97.277	97.387	99.418	95.374	99.179	97.057	97.348	97.432	97.477	98.821	100.1	97.998	98.231	97.249	98.918	98.227	98.022	98.759	98.535	97.756	96.519	100.07	98.546	98.013	96.452	96.884	98.275	97.894	98.565	97.783	98.449	97.12	96.893	97.476	97.164	99.511	97.42	97.013	98.212	97.392	97.615	97.497	97.569	98.522	97.257	98.141	98.399	98.515	98.568
105.66	105.81	105.17	105.56	104.34	106.05	106.67	104.96	106.26	105.38	104.34	104.91	105.03	105.18	105.85	105.23	107.34	105.47	105.95	105.5	106.54	107.26	105.87	106.76	105.9	106.18	105.6	105.59	104.7	104.36	106.16	105.01	105.64	105.95	105.37	105.74	104.65	103.63	105.79	104.87	106.27	105.4	105.52	104.98	104.61	107.94	106.29	105.89	106.36	106.68
110	108.82	108.75	108.85	107.3	107.52	109.11	109.15	110.03	108	108.37	108.78	108.23	109.19	108.08	108.8	108.39	108.94	108.28	106.22	108.76	106.63	108.43	108.22	109.31	107.05	109.9	108.71	110.28	109.37	107.68	109.31	107.91	107.93	107.75	108.92	108.25	108.29	108.56	108.5	107.61	107.47	109.54	107.16	108.71	107.37	107.94	108.5	107.03	108.22
99.811	98.995	98.1	98.927	98.486	100.22	99.934	100.1	99.113	99.241	99.261	100.4	98.752	98.885	97.459	97.706	99.06	99.392	99.17	97.401	99.841	98.882	98.298	99.414	98.689	98.517	98.996	99.695	99.146	98.412	100.08	100.09	100.28	98.083	98.814	98.076	98.637	98.279	99.194	99.236	99.602	100.63	98.03	97.924	99.576	99.658	99.345	99.562	99.222	97.801
105.92	105.41	106.28	105.57	106.1	106.34	106.89	107.16	106.18	106.09	103.88	107.28	105.47	106.48	106.21	105.67	105.94	104.96	107.13	105.75	105.22	104.98	105.91	104.49	104.54	105.4	105.07	106.53	104.57	105.13	105.29	106.05	107.01	105.47	105.98	105.29	107.95	106.26	106.83	105.35	104.29	106.94	106.74	104.33	105.03	105.26	104.47	106.63	106.65	105.46
100.15	100.16	99.871	99.496	99.9	99.928	99.777	99.525	99.056	99.094	99.932	98.942	99.873	99.67	100.8	100.26	100.1	99.298	99.302	100.99	100.26	101.34	99.448	99.108	100.33	98.712	99.827	100.54	100.13	99.813	98.759	100.19	100.08	99.97	100.24	101.18	99.807	99.096	98.433	100.43	100.97	99.603	100.89	99.642	100.16	100.23	100.24	100.45	99.839	98.168
106.77	108.51	108.01	108.83	108.72	108.41	107.5	107.66	109.86	107.78	107.6	109.33	108.32	107.56	108.45	108.18	109.57	108.7	109.1	108.67	107.73	107.75	109.09	107.96	110.72	109.3	109.39	108.98	108.43	108.29	108.22	109.01	108.21	107.55	108.7	107.97	107.61	108.06	108.29	108.25	108.34	108.56	110.04	106.67	107.48	108.49	107.28	109.67	108.85	108.15
105.98	106.65	105.77	106.92	106.65	106.46	105.35	106.09	106.21	104.94	105.89	104.98	106.24	105.22	105.74	106.54	107.3	108.29	107.18	105.59	105.85	105.83	106.72	105.46	106.29	106.34	106.63	106.92	106.51	106.04	106.53	108.49	106.57	106.9	105.96	106.62	107.4	106.47	106.09	107.27	107.13	105.71	107.38	105.02	107.43	107.17	106.51	106.76	106.84	106.11
103.73	104.41	104.92	104.33	105.58	106.31	103.93	106.22	107.12	105.4	106.42	106.86	104.58	105.99	105.38	104.89	105.07	104.89	106.22	104.98	106.34	105.75	106.55	106.75	105.9	103.84	104.8	106.55	105.18	104.78	106.09	104.34	106.54	105.92	105.99	105.08	108.35	105.08	106.17	105.44	105.29	105.81	106.88	105.27	105.4	106.2	104.99	106.51	104.7	106.49
105.1	106	105.83	105.26	105.08	105.75	105.04	105.27	106.5	104.58	105.79	103.63	106.49	105.11	105.49	104.28	105.62	104.43	106.9	104.57	105.41	106.63	106.18	105.34	105.66	105.45	105.9	105.43	106.33	104.97	106.81	104.92	106.15	106.7	104.93	104.63	105.77	106.95	105.98	105.29	104.26	103.57	105.53	106.13	106.78	106.66	104.66	106.7	104.97	105.96
107.27	109.79	108.21	109.39	108.21	107.23	106.59	107.99	108.33	106.45	108.17	108.59	108.13	108.18	108.19	106.04	108.3	108.16	108.41	107.66	108.29	107.02	108.13	108.59	107.23	109.56	108.09	105.84	108.4	106.68	107.71	106.56	107.62	108.31	108.76	107.03	107.63	108.03	108.03	107.71	109.07	108.32	106.44	107.82	108.36	106.62	107.56	109.08	108.64	109.09
97.855	99.017	97.794	98.194	96.646	98.974	97.843	96.974	99.496	98.206	98.065	98.567	97.566	98.573	99.523	96.512	96.238	97.792	97.531	97.34	97.191	98.046	97.743	98.664	98.768	96.531	97.148	98.39	97.832	97.558	98.411	98.121	97.862	97.555	97.049	98.714	98.607	99.491	97.036	98.101	98.046	97.171	98.016	99.269	97.524	97.443	97.89	99.534	98.644	97.873
97.728	97.323	98.397	99.516	97.935	100.58	98.016	98.316	97.861	98.163	97.23	95.857	98.372	99.401	97.814	99.545	97.975	97.676	98.463	98.636	98.557	98.808	98.788	97.528	97.171	98.57	98.607	98.416	96.068	95.842	97.893	98.942	98.76	97.624	98.181	98.407	98.66	97.339	97.54	98.581	97.402	96.885	98.26	98.446	98.994	97.722	97.757	98.832	97.051	98.186
99.206	97.122	96.838	96.667	98.203	97.633	97.938	97.321	97.582	97.229	97.555	96.961	98.427	98.623	98.364	98.892	98.799	98.68	97.829	98.341	99.362	99.279	97.105	98.259	97.709	96.816	97.02	97.98	99.216	97.49	97.853	97.94	99.171	97.886	98.17	97.947	98.561	96.75	99.083	97.169	97.704	98.212	98.891	98.727	98.079	98.102	98.029	96.053	99.068	97.608
105.49	104.26	105.43	106.46	104.4	105.49	106.76	105.35	106.35	106.35	105.8	106.37	105.52	104.1	105.31	104.79	107.27	106.98	107.22	106.22	104.56	106.35	105.59	106.36	105.48	105.21	107.2	105.18	107.66	105.69	105.17	105.56	103.39	105.04	105.46	106.46	104.41	105.91	106.5	106.83	107.2	106.78	106.1	105.57	106.12	107.17	105.73	106.74	106.71	104.43
109.12	109.05	107.02	109.51	108.03	109.39	108.32	109.55	109.05	108.32	108.21	109.73	110.08	107.43	109.75	109.01	109.17	108.5	109.49	108.1	109.96	107.81	108.25	109.29	109.46	108.12	108.08	107.95	109.86	108.52	107.35	108.45	108.84	108.09	108.9	109.12	108.63	106.94	107.55	109.37	108.68	108.97	108.03	108.44	109.8	108.87	108.45	108.2	108.26	108.06
105.97	105.22	105.45	104.44	105.16	107.78	106.78	105.27	106.3	104.07	106.42	105.83	104.7	105.45	104.17	107.19	106.44	104.81	106.07	105.53	105.12	106.09	106.84	105.06	104.84	105.1	105.01	106.13	104.28	104.97	105.42	106.68	105.91	105.26	105.97	106.24	105.66	106.15	105.75	106.17	104.32	104.93	105.25	103.26	105.78	104.69	106.03	105.31	104.58	105.92
105.74	104.69	105.85	106.3	106.7	104.95	103.54	104.71	106.07	106.96	105.72	105.53	107.46	104.86	104.97	106.76	106.14	106.47	104.33	105.22	106.28	106.64	106.1	107.22	108.43	107.35	106.63	105.47	103.35	105.31	106.29	105.24	104.86	106.42	105.94	105.65	106.54	106.1	106	105.37	104.95	106.57	105.72	105.02	105.69	105.66	106.17	105.04	104.82	106.84
105.1	106.76	106.78	107.57	106.77	106.2	105	105.03	105.21	105.9	106.05	106.33	104.54	104.49	106.8	105.21	104.58	107.25	106.78	107.25	104.68	106.09	104.75	106.16	105.32	106.75	105.35	105.63	105.23	105.16	105.98	105.71	105.7	106.82	106.4	106.1	105.93	106.32	105.71	106.65	105.9	105.91	106.87	106.26	105.43	106.23	105.73	107.48	104.29	106.65
105.94	105.26	106.99	106.97	106.28	104.85	105.48	107.02	104.41	104.65	105.89	104.58	105.91	106.1	105.15	104.22	106.27	104.62	105.78	106.94	106.41	105.54	106.69	105.76	107.11	106.11	107.35	105.22	104.81	105.53	105.05	105.44	104.24	105.11	105.67	106.11	107	107.34	106.42	106.21	106.37	106.84	105.03	105.79	107.13	108.31	105.07	105.81	105.63	105.46
108.24	107.63	108.14	108.4	107.73	108.08	106.23	106.11	108.34	108.79	105.85	107.2	106.23	108.54	107.23	108.85	107.96	108.24	108.33	107.63	107.62	107.12	107.84	107.93	106.84	107.2	107.56	107.91	109.44	107.56	109.1	107.13	107.82	110.14	107.46	107.34	106.84	108.87	108.38	108.07	108.93	107.45	108.63	109.04	108.83	107.59	108.37	107.66	108.65	109
106.46	106.01	105.78	105.94	108.51	106.18	106.41	106.81	106.64	105.86	107.01	105.87	106.24	104.5	106.22	106.96	106.16	106.3	107.29	107.53	107.09	105.59	107.14	105.45	105.6	107.14	104.83	106.1	105.45	106.26	106.73	106.69	106.11	104.61	105.81	106.84	106.34	106.28	106.28	105.93	108.25	107.51	105.94	106.46	107.3	106.2	107	105.67	106.26	108.6
104.59	106.35	106.31	105.76	105.63	106.77	104.85	106.75	105.56	107.17	104.6	107.08	105.76	105	105.52	105.73	107.14	105.01	105.24	105.35	105.88	105.85	106.7	105.88	106.34	106.2	105.11	105.24	104.98	106.78	105.39	106.74	105.19	106.19	104.28	105.55	104.84	106.88	105.55	105.87	105.16	106.57	106.46	106.65	104.77	105.47	106.79	105.29	104.46	104.77
106.55	104.36	106.02	105.9	105.74	105.34	105.07	106.06	104.07	106.46	106.87	105.68	106.53	104.12	107.35	105.75	106.31	106.44	103.84	106.45	106.03	104.6	106.27	105.59	104.93	106.09	106.17	106.31	106.8	106.07	107.04	105.55	106.6	105.84	104.26	105.65	104.93	104.71	106.22	106.13	105.88	106.31	106.11	105.65	106.71	105.14	105.29	105.34	104.79	106.47
109.43	108.85	106.84	110.18	107.44	108.73	107.07	108.9	108.7	107.05	107.15	109.45	108.83	110.07	107.68	108.52	107.61	108.39	107.53	106.95	108.17	109.7	107.31	108.61	108.81	107.55	106.7	108.34	109.5	108.31	108.11	108.75	108.28	106.58	107.27	109.37	109.58	108.24	109.11	108.66	109.14	107.96	108.2	106.21	107.82	107.5	108.05	107.57	108.13	108.41
105.43	106.58	106.85	106.12	106.16	106.51	106.65	107.28	106.96	107.05	105.73	106.33	106.55	105.56	108.15	107.66	105.17	106.73	107.09	104.54	106.8	106.51	105.4	106.72	105.58	106.94	106.05	105.74	106.49	107.09	106.58	105.65	105.84	105.39	106.57	106.39	107.01	106.84	105.51	106.19	105.34	106.31	106.08	106.71	106.08	106.97	105.21	105.56	105.42	107.81
107.41	106.17	107.74	105.61	106.1	107.2	105.69	106.66	105.29	107.42	105.93	107.19	106.42	106.78	106.37	107.41	106.21	107.51	107.62	108.36	106.07	107.54	106.49	106.54	106.99	107.07	105.57	106.31	107.03	106.12	106.49	107.02	106.14	105.89	106.12	107.72	106.34	105	106.51	107.58	105.01	105.54	107.26	107.52	107.91	106.12	105.64	106.36	106.41	106.19
108.78	108.01	108.44	108.17	108.21	107.25	108.22	108.3	108	109.07	108.3	107.76	107.49	111.07	107.92	107.68	107.74	108.44	108.57	108.9	108.3	107.35	106.87	108.25	107.7	107.79	107.64	109.42	106.86	109.12	107.31	109.08	108.6	108.63	107.24	109.2	108.33	109.2	108.05	107.45	108.94	108.44	106.94	109.12	108.26	108.86	108.83	108.05	107.49	107.94
105	105.62	107.38	104.93	106.45	106.07	106.03	105.5	105.84	105.13	106.68	106.31	104.5	105.97	106.25	105.47	105.8	104.89	106.03	105.73	106.26	105.56	106.6	106.44	104.76	106.74	106.14	106.24	106.02	103.9	106.17	105.91	106.81	104.35	105.48	106.78	106.81	105.36	105.32	105.47	106.53	104.47	104.57	107.01	104.95	105.58	107.63	105.6	105.14	106.63
99.001	98.424	100.8	99.815	100.31	100.45	99.548	99.946	99.293	99.902	102.08	99.458	101.28	101.3	100.07	100.81	100.39	99.518	100.47	99.384	98.339	99.242	102.15	99.22	100.69	100.54	99.981	99.077	102.67	99.943	100.68	99.698	101.29	99.663	101.07	99.515	100.01	101.63	100.53	100.07	101.13	99.715	100.03	101.08	98.591	98.736	101.27	99.195	100.83	100.55
106.65	106.65	105.86	106.04	105.97	108.64	107.47	104.54	106.02	105.48	105.78	105.92	104.62	106.5	107.13	107.19	107.5	106.84	105.39	106.72	106.46	105.71	106.84	105.46	106.44	105.62	107.72	106.5	107.28	107.19	106.75	107.02	106.59	105.94	106.11	106.34	106.91	107.71	107.63	106.26	107.28	108.81	106.22	106.24	106.15	106.14	106.08	106.18	108.13	106.09
106.85	106.41	107.99	106.66	105.85	105.27	105.55	106.27	107.03	106.21	106.61	106.09	105.25	107.32	105.88	106.9	106.39	105.74	106.33	105.21	105.86	106.51	107.29	106.44	105.26	106.45	106.9	107.52	107.94	105.83	105.76	106.43	105.38	106.32	105.52	107.2	106.97	106.64	105.99	106.55	106.84	107.48	105.51	107.46	106.86	107.27	106.13	107.38	105.62	106.4
108.42	107.12	108.06	109.36	109.02	108.57	108.49	106.39	106.85	109.27	108.43	108.52	108.36	107.37	106.82	109.83	108.16	106.82	107.36	108.28	107.97	106.91	108.1	108.42	107.85	108.68	107.62	107.28	108.49	106.36	106.88	105.75	107.9	107.36	108.68	106.8	108.94	107.55	108.2	109.07	109.15	107.33	108.2	107.72	107.8	107.33	107.56	109.15	106.9	106.13
107.97	109.21	106.85	108.41	107.66	108.21	109.42	108.43	109.22	107.87	108.96	107.46	106.87	110.03	108.08	109.38	108.67	109.23	110.18	108.77	108.5	108.62	108.48	108.24	108.03	108.65	108.95	109.6	107.87	108.07	107.07	108.34	110.68	108.8	109.02	108.39	108.64	109.1	109.21	109.26	109.12	107.76	108.66	108.94	108.84	109.36	108.43	109.3	107.65	109.41
105.68	105.13	107.75	105.5	104.53	107.06	105.15	105.34	105.11	105.26	105.13	104.76	105.29	105.76	105.73	104.92	105.67	104.98	106.42	106.61	105.35	104.11	104.37	105.02	105.81	104.62	105.81	105.08	108.09	107.08	105.45	106.37	106.11	105.64	105.37	107.16	105.94	104.72	106.44	104.64	105.04	107.11	105.25	105.77	106.09	103.55	105.6	105.2	105.58	106.37
107.99	108.11	107.86	108.52	108.25	109.24	107.54	107.72	109.05	107.92	109.82	107.95	108.96	110.09	108.98	109.16	108.7	108.57	108.59	107.98	108.16	108.85	108.68	108.56	108.01	109.54	108.93	108.63	109.24	108.63	107.91	109.13	108.59	109.55	108.22	108.8	109.15	108.42	106.84	108.68	107.75	108.81	109.12	109.34	107.34	108.16	107.05	108.79	107.78	108.69
100.41	100.55	100.5	100.99	101.28	101.28	100.07	100.86	99.641	100.13	101.48	99.748	99.395	100.65	99.742	99.561	99.75	101.36	99.658	100.24	100.53	100.32	99.19	101.46	101.67	101.2	99.278	101.47	99.747	100.32	99.947	101.11	100.21	98.631	101.33	100.41	99.87	101	99.927	101.27	100.81	101.69	100.14	101.68	99.944	100.6	100.78	100.66	99.894	100.93
107.89	108.16	108.03	108.39	109.02	108.64	106.97	107.62	108.7	107.59	108.6	108.71	107.06	107.7	108.51	108.84	110.14	107.72	107.3	108.59	110.53	109.69	108.84	108.15	108.04	107.84	109.28	108.93	109.33	109.32	109.31	108.65	108.21	110.13	108.58	109.75	108.68	108.62	108.11	108.68	110.01	108.65	109.58	108.98	109.77	108.35	109.7	108.53	109.76	108.11
110.77	110.85	110.52	111.28	109.7	110.23	110.72	112.1	111.37	111.13	111.47	111.17	109.03	110.39	110.41	110.7	110.01	110.72	110.75	110.14	110.79	110.57	109.93	109.23	109.23	109.26	110.63	109.27	112.06	110.14	109.97	111.37	112.15	109.89	110.1	110.83	112.03	109.95	110.62	111.59	108.95	110.11	110.13	111.34	110.42	110.17	110.58	110.18	108.72	109.77
[truncated: 150 more columns]
