# Supplementary material for: Genetic dissection of main and epistatic effects of QTL based on augmented triple test cross design
Source: PLoS One. 2017 Dec 14;12(12):e0189054. doi: 10.1371/journal.pone.0189054 (PMC5730204; doi:10.1371/journal.pone.0189054)
Supplement: S10 Supporting Information — (ZIP) [file pone.0189054.s010.zip › z6_650_0.8_5.csv]

106.73	107.3	107.38	105.21	106.92	106.02	105.49	106.76	107.62	105.03	105.33	108.14	106.02	106.31	105.43	106.4	105.37	104.53	105.01	105.19	104.63	106.18	106.7	103.69	105.56	105.29	104.61	108.66	104.11	107.69	106.26	106.46	104.14	106.56	108.05	105.64	107.18	105.35	107.64	106.79	105.37	105.56	105.76	103.7	106.02	105.7	104.68	105.86	105.97	105.06
98.737	99.18	99.676	97.711	99.452	97.054	98.444	97.082	98.305	97.741	98.668	97.945	97.518	98.251	98.141	98.381	97.859	99.137	97.541	97.564	98.274	97.679	98.494	99.029	97.351	98.945	96.459	96.886	98.435	98.613	101.09	99.424	96.341	97.193	97.854	100.13	98.039	99.522	99.774	98.231	97.438	97.785	98.77	98.795	98.606	98.929	99.892	98.611	98.477	99.044
108.12	106.34	104.24	104.89	105.03	105.23	104.94	102.85	105.91	105.48	104.2	103.26	103.52	104.78	103.59	106.78	103.81	105.02	105.79	106.56	105.19	107.7	107.27	105.12	104.21	106.16	106.29	105.26	104.75	106.46	106.52	105.4	105.53	105.14	105.41	105.2	105.85	103.65	106.9	104.46	103.29	106.5	104.79	103.53	106.95	105.67	108.18	104.98	105.05	105.02
108.71	108.56	107.87	108.24	109.66	106.53	108.61	108.88	107.26	108.35	107.61	108.07	108.73	108.56	111.88	105.25	109.18	110.02	107.89	109.87	107.35	108.53	109.23	110.57	107.17	107.45	110.54	109.59	107.8	110.22	106.25	106.82	106.92	107.97	109.63	109.34	107.92	105.67	108.33	109.39	108.99	107.7	108.23	106.59	109.18	108.72	109.44	109.68	108.43	108.69
108.37	109.34	110.97	111.85	111.66	110.79	110.13	109.19	109.77	109.25	108.99	109.75	110.16	109.96	109.63	109.93	109.5	110.38	110.46	110.87	110.24	110.01	111.58	110.8	111.53	109.32	110.06	110.78	110.53	108.52	112.39	112.27	111.23	108.15	111.38	110.92	109.73	110.01	110.74	108.9	109.85	107.99	111.02	109.02	110.39	110.52	109.64	110.65	110.32	108.77
98.542	97.914	97.982	97.643	97.734	99.221	98.641	98.543	95.813	97.732	98.066	97.785	98.92	96.182	98.403	97.647	99.941	99.208	98.313	98.914	100.23	98.817	98.41	97.489	98.188	97.054	97.873	97.461	99.28	97.938	98.117	98.323	99.11	97.651	98.041	99.073	98.93	99.65	97.159	98.701	98.09	98.177	98.262	98.727	96.875	98.669	98.7	99.422	96.337	96.106
111.76	110.35	110.76	113.67	108.95	109.95	109.69	110.33	111.88	110.29	110.62	110.19	112.51	108.29	110.69	110.72	110.49	110.36	110.56	108.51	110.98	108.96	109.92	111.65	113.44	109.07	111.35	109.9	108.49	110.32	111.51	111.42	111.55	110.65	110.98	113.13	111.56	109.95	109.71	108.68	111.4	110.09	110.32	108.86	110.68	110.58	110.36	109.45	108.17	109.43
105.26	106.29	103.99	103.85	104.18	104.74	105.42	104.83	105.55	107.39	105.76	105.34	106.79	105.19	104.11	104.88	107.12	106.94	104.1	106.03	103.51	104.91	106.16	104.55	106.54	105.88	103.85	106.77	104.81	106.71	104.03	105.23	105.93	107.49	106.99	105.88	106.32	106.14	104.02	105.94	104.07	105.38	105.03	103.87	106.77	105.79	104.83	106.78	105.7	106.17
106.02	106.93	104.71	105.51	109.02	106.39	105.86	106.54	105.54	104.67	108.28	106.56	108.49	105.64	106.12	106.24	105.85	104.56	107.37	107.25	105.63	105.63	106.37	104.73	104.35	106.67	106.05	106.84	105.08	105.83	104.39	106.74	105.83	105.68	106.78	106.98	106.92	105.92	107.14	103.65	104.42	106.72	105.29	107.26	105.41	104.85	106.29	106.55	104.7	105.04
111.22	107.87	108.87	108.47	110.38	109.49	110.16	111.48	111.23	109.61	111.17	109.02	108.83	111.88	110.58	110.3	110.26	109.67	110.73	109.05	110.18	110.51	108.05	109.3	112.18	108.72	109.88	112.81	110.64	110.94	110.06	110.8	111.7	109.86	110.39	110.8	111.14	110.18	110.36	109.45	110.39	110.9	107.98	112.73	110.62	108.97	110.55	111.76	107.79	108.97
107.56	107.88	107.67	110.26	108	107.04	108.02	109.04	109.89	108.82	106.72	108.81	107.03	107.99	109.49	109.9	106.54	107.29	109.36	107.96	107.51	108.92	108.89	105.31	106.3	107.31	109.58	108.64	108.63	107.1	107.46	108.68	110.25	108.76	109.82	109.42	109.13	108.24	109.47	109.57	108.69	107.34	108.76	108.41	109.96	107.76	108.95	109.12	108.16	106.1
109.02	108.32	109.47	106.53	107.84	108.86	107.28	107.3	107.75	108.4	108.54	108.72	109.85	108.5	107.71	109.01	108.58	108.29	109.41	108.65	106.58	109.37	108.51	108.32	106.86	106.94	106.56	108.67	109.66	107.23	107.17	106.43	108.05	108.89	107.39	110.04	108.01	108.49	108.51	107.69	107.33	109.25	107.67	108.93	109.92	108.3	107.93	106.8	106.93	107.93
104.11	106.36	104.15	104.41	104.76	105.3	105.54	104.79	105.39	104.46	103.48	106.19	106.06	105.83	106.25	105.56	101.3	104.19	104.82	105.78	106.42	105.8	106.47	106.3	103.83	103.84	104.61	103.6	106.5	105.32	105.8	104.16	104.23	106.78	105.96	105.44	104.59	105.9	105.95	102.76	105.21	104.66	106.65	104.68	105.73	105.5	105.38	107.09	105.62	106.45
106.39	103.35	106.69	108.68	105.82	104.87	102.94	107.03	107.1	105.12	107.08	105.12	106.07	106	103.65	103.23	107.21	105.21	105.85	103.46	105.73	106.38	105.03	104.81	106.47	104.75	104.83	104.77	106.04	104.99	105.33	105.07	107.31	106.36	103.48	105.99	106.28	105.52	106.23	107.77	106.07	105.43	107.05	106.6	104.99	107.1	104.68	106.1	105.14	107.57
107.18	106.94	105.12	105.76	104.74	103.46	105.31	105.43	105.66	106.7	105.98	104.91	107.58	107.89	105.6	107.53	105.92	106.54	104.1	104.7	104.83	106.82	106.8	106.48	104.59	105.99	106.47	107.61	106.57	106.58	105.56	105.22	105.91	106.48	107.16	106.52	106.68	104.98	104.76	104.98	105.7	107.04	107.33	104.28	105.27	105.79	105.54	107.27	106.02	105.52
106.7	107.77	109.12	108.76	107.98	108.94	109.63	110.66	109.42	108.96	107.53	108.12	105.76	109.04	107.57	108.09	108.34	110.35	107.39	107.17	107.96	108.66	110.3	110.08	109.68	108.55	107.45	106.5	107.85	106.4	103.78	108.61	109.77	107.62	109.13	109.21	107.83	107.48	108.42	105.24	106.03	108.91	108.37	108.02	107.66	108.31	108.72	107.88	108.12	106.92
110.4	106.4	106.63	107.57	109.07	107.36	108.49	107.46	108.22	107.82	105.01	105.72	110.71	108.05	107.31	107.55	108.65	107.51	108.06	108.39	110.09	107.94	109.45	106.27	107.5	108.17	109.03	105.86	107.77	110.5	105.96	108.45	106.91	105.91	109.11	106.01	108.18	107.03	108.45	107.67	107.11	108.23	108.33	107.74	109.03	109.87	108.88	109.57	106.63	107.74
100.25	99.089	97.278	98.365	98.901	98.123	98.006	99.357	99.218	99.223	98.731	98.644	98.265	98.716	98.336	99.616	98.072	99.39	99.404	97.789	97.754	98.575	95.766	98.609	97.387	98.061	99.207	98.311	99.599	98.12	98.038	101.91	99.882	97.208	98.081	98.759	99.781	97.723	99.209	97.31	98.776	99.404	99.255	97.802	100.41	97.724	99.959	99.578	98.575	100.11
106.34	108.56	105.34	108.03	108.13	109.5	107.46	107.24	107.55	108.33	108.18	107.94	108.68	107.15	109.53	107.39	107.05	106.43	106.08	108.08	108.54	110.74	107.29	106.48	106.5	110.08	106.94	106.82	107.97	107.21	108.27	107.57	108.19	107.68	106.9	106.13	107.22	106.1	109.23	108.23	106.7	107.16	106.57	106.37	107.26	108.31	107.77	108.27	107.68	106.19
108.93	108.23	111.17	109.68	109.32	108.91	108.76	108.27	108.61	106.62	107.75	110.84	109.68	106.97	108.22	107.59	109.32	106.16	108.18	107.94	110.86	107.59	108.74	107.38	110.24	109.07	109.13	108.56	108.73	109.46	109.83	108.13	106.8	108.64	110.16	108.15	106.15	105.62	107.44	105.31	108.8	106.71	107.81	109.13	109.21	109.43	105.83	108.58	108.41	109.64
108.37	109.61	109.16	109.29	109.5	106.84	109.03	109.02	109.8	110.78	109.76	108.11	105.62	106.85	108.44	108.77	108.58	107	107.76	108.18	110.3	107.99	110.05	108.19	108.84	110.29	107.42	109.24	107.69	108.19	106.1	107.49	108.8	109.44	108.13	106.74	110.04	108.91	109.05	110.02	110.32	109.46	106.83	107.75	107.64	107.32	107.94	111.06	108.74	108.83
106.29	109.41	107.17	108.5	108.03	109.47	107.73	108.63	109.82	109.46	106.41	109.35	109.02	108.17	108.32	108.33	109.33	109.03	106.53	107.08	106.47	109.54	109.99	108.34	108.26	110.22	109.81	109.37	107.72	111.51	107.4	109.67	108.19	107.15	108.58	109.32	107.45	107.9	110.05	109.21	108.65	108.39	109.73	109.58	106.75	109.04	106.83	107.97	107.54	109.86
104.17	104.9	104.81	104.17	105.25	109.73	104.89	103.97	107.04	106.31	105.58	104.9	106.17	104.61	105.35	104.83	103.03	104.17	104.67	105.28	105.72	107.11	105.52	103.33	102.6	104.48	105.89	107.48	106.57	105.78	104.9	105.58	105.66	104.48	106.61	104.02	105.71	105.87	105.73	106.46	104.49	104.88	106.18	105.49	104.73	106.48	103.85	105.38	105.36	106.99
106.2	106.04	106.29	106.8	105.96	105.79	105.78	104.62	106.7	106.75	106.21	107.74	104.69	106.15	106.45	106.9	103.42	106.34	104.99	105.5	106.47	106.89	105.9	106.06	106.08	105.46	106.02	108.01	105.59	107.65	104.99	106.01	106.56	107.14	105.83	106.21	106.2	105.41	107.24	107.11	106.17	105.16	105.41	106.21	105.5	106.33	106.12	107.12	108.88	107.56
103.02	103.56	103.24	102.51	101.21	102.31	102.37	102.6	103.74	102.89	102.59	104.01	102.62	104.92	104	101.8	101.66	103.9	103.94	102.26	103.25	103.25	102.98	102.95	103.81	103.54	103.17	103.74	101.35	104.99	101.47	104.34	102.84	102.27	104.84	103.15	102.57	105.07	103.11	103.5	103.44	104.05	101.77	104.54	104.22	102.27	103.17	103.4	105.36	101.63
107.39	106.2	102.9	106.36	107.24	105.68	105.37	106.27	106.97	104.68	105.02	106.91	104.79	105.34	105.7	105.06	105.5	107.25	106.23	106.44	106.62	107	106.26	104.97	104.55	106.63	104.56	106.2	106.21	105.31	105.01	107.29	107.92	107.33	106.82	105.81	106.65	102.95	104.61	106.23	106.08	106.95	104.73	105.78	104.72	106.12	108.01	106.57	106.37	105.56
106.52	105.95	106.12	106.31	104.21	105.05	105.77	106.95	108.07	107.37	105.43	105.37	106.23	104.73	105.9	106.09	106.72	108.4	106.07	106.7	106.08	105.43	104.6	107.52	104.81	107.03	106.97	105.93	105.93	106.1	105.09	108.01	105.24	106.38	107.55	104.91	108.78	105.55	107.48	107.36	106.5	104.43	107.6	106.7	105.09	108.1	103.86	105.52	107.8	106.09
110.41	111.82	111.8	108.41	109.42	109.88	111.42	110.04	111.03	111.14	111.21	110.53	111.38	111	110.42	109.62	111.76	109.61	112.35	109.66	111.73	109	109.53	109.43	108.42	109.79	110.63	108.1	109.04	109.54	110.17	111.68	109.1	109.98	110.59	108.6	110.96	110.72	108.01	110.14	107.73	108.09	109.24	111.04	108.47	108.94	108.79	112.05	110.5	110.16
109.44	109.52	107.05	111.09	108.43	107.78	108.46	105.34	107.69	107.51	108.16	108.94	108.75	104.31	108.34	108.43	107.88	108.61	109.81	109.67	107.95	110.14	110.26	109.68	108.57	108.28	107.37	108.3	107.32	109.75	108.5	108.79	107.54	109.04	108.13	107.98	108.68	108.93	110.12	107.87	109.66	109.56	110.02	109.2	107.82	107.87	108.85	107.7	110.08	108.54
107.69	107.7	106.29	106.06	106.67	106.12	106.79	107.13	108.17	106.6	104.51	105.87	105.78	108.39	107.43	106.79	106.2	105.95	107.42	107.39	110.29	108.39	108.02	106.57	107.37	102.92	107.43	106.37	102.61	106.42	106.32	106.05	106.35	105.76	106.95	107.19	106.45	104.88	107.19	106.41	107.07	106.67	104.01	105.84	107.83	107.1	106.38	105.45	107.64	105.55
99.114	96.157	97.849	98.105	95.987	99.436	96.677	98.834	96.658	97.525	96.983	99.027	99.197	98.519	97.81	99.399	95.829	98.507	98.158	98.665	97.799	94.873	99.874	96.995	99.234	98.355	99.491	100.27	99.342	96.749	99.445	96.476	96.84	96.276	97.501	98.562	96.132	97.971	97.888	96.868	98.113	96.118	98.125	98.894	98.428	97.969	101.53	98.978	97.886	98.608
107	107.41	108.57	106.22	106.63	106.27	108	105.15	105.08	105.9	107.02	105.44	106.73	108.82	106.88	105.88	104.65	105.71	104.52	107.13	104.98	106.8	106.73	105.26	106.54	105.69	106.33	107.98	105.79	107.51	106.82	106.53	105.59	103.72	106.31	105.98	105.53	106.62	105.11	104.75	109.63	106.57	106.9	108.27	106.59	104.82	107.54	103.42	109.59	104.4
101.15	100.29	99.636	101.95	100.53	99.803	100.6	103.15	100.55	99.908	100.6	101.37	101.79	97.011	100.11	98.038	102.42	102.56	100.26	102.39	99.688	102.59	100.53	99.854	98.1	102.28	100.22	101.88	100.65	102.06	100.36	100.14	101.86	103.95	101.43	101.65	101.06	100.74	102.11	99.998	97.764	99.502	100.45	100.72	100.41	98.178	100.42	100.89	102.55	99.304
109.17	108.97	109.22	108.6	108.37	107.75	108.18	107.72	110.36	108.63	110.62	108.26	109.55	106.77	108.27	106.21	109.68	108.63	108.6	108.86	109.79	107.8	108.54	110.01	108.16	109.4	108.1	108.63	106.86	112.42	106.59	109.45	108.62	107.72	109.32	108.08	110.9	108.42	109.25	109.6	108.38	109.19	109.29	107.59	109.86	108.34	110.46	109.95	107.13	110.33
103.26	102.98	102.06	102.56	101.09	101.85	102.73	99.88	104.73	106.64	103.57	102.84	102.36	101.67	103.63	102.7	101.87	102.88	103.22	103.25	101.61	101.86	104.77	103.22	102.62	100.44	102.61	100.68	101.24	103.51	101.73	103.52	102.06	102.41	101.02	103.9	103.06	103.72	102.38	103.64	101.37	103.24	104.98	102.53	101.86	100.22	102.12	102.01	102.8	103.19
105	106.14	104.38	106.19	104.22	105.23	108.28	104.22	106.53	106.02	104.59	104.73	106.4	106.61	104.23	104.92	105.21	103.88	103.62	105.79	105.24	105.33	106.34	106.3	105.3	106.27	104.19	105.01	104.64	104.55	106.18	106.12	105.7	106.86	105.39	107.37	107.47	108.75	104.28	104.4	105.02	105.25	104.49	105.82	106.27	107.43	105.08	105.66	107.75	106.76
105.12	103.73	104.03	105.39	106.87	107.39	105.96	104.75	106.09	107.03	104.87	106.28	105.98	105.48	105.68	105.65	105.63	106.56	107.04	106.32	105.11	105.92	105.19	106.01	104.11	104.39	106.24	107.46	105.25	104.3	104.85	107.33	105.65	105.34	106.58	105.61	103.98	104.68	104.57	106.93	105.25	108.3	106.36	104.5	105.26	106.18	105.52	106.92	104.17	105.97
101.68	101	99.783	100.63	102.01	99.187	102.51	101.05	100.39	99.769	101.59	99.81	100.34	100.32	101.09	100.17	100.42	99.34	100.92	101.01	102.83	103.25	100.28	100.67	102.08	101.54	100.78	100.34	100.22	101.8	101.44	100.68	100.1	98.801	102.76	101.31	99.558	101.12	102.11	102.46	100.43	101.33	98.816	103.6	103.6	102.49	100.38	101.55	102.3	101.34
109.4	108.12	108.6	107.86	108.44	107.78	107.55	108.91	108.1	108.08	108.53	108.22	106.78	109.7	107.46	107.03	107.56	108.66	109.31	110.06	107.91	109.92	112.28	108.96	108.65	108.64	108.47	107.48	108.09	110.56	108.13	109.26	107.84	108.44	106.59	108.02	109.45	108.6	107.02	109.38	107.98	109.08	107.97	107.77	110.3	106.97	109.23	108.26	110.56	109.53
106.5	107.05	106.32	104.21	107.83	104.99	105.78	106.24	106.84	104.34	107.66	106.15	106.85	105.73	108.48	105.36	108.99	105.22	105.16	106.9	107.01	104.31	107.32	106.72	105.61	104.91	107.28	105.74	107.71	107.7	107.65	106.91	105.25	105.45	107.04	107.34	107.47	108.7	106.39	106.4	106.67	105.9	106.51	107.19	105.86	106.45	105.47	104.7	108.56	107.22
106.87	108.91	106.09	106.34	107.94	107.48	107.81	106.59	105.19	107.72	106	107.78	107.53	106.26	105.2	106.6	106.35	106.32	105.37	107.09	106.1	107.73	108.23	104.81	104.18	107.78	106.84	107.75	106.17	104.27	107.65	107.43	107.93	104.56	105.35	105.93	108.57	103.12	108.4	105.21	108.1	105.96	105.24	105.8	104.62	104.7	106.22	106.17	104.99	104.82
104.51	105.75	105.91	103.59	106.9	106.68	104.07	106.64	105.14	107.5	107.78	105.24	108.34	104.47	103.9	106.19	106.84	105.22	106.71	105.57	104.97	103.82	106.47	106.03	105.82	105.11	106.41	105.66	106.04	104.65	106.34	107.16	105.44	105.46	106.91	105.38	106.06	105.38	106.81	105.79	105.91	105.18	104.88	106.53	105.51	107.31	107.49	105.72	108.92	106.69
110.01	109.69	108.11	107.52	108.12	107.04	109.13	107.95	106.93	108.11	105.73	107.75	108.1	108.24	110.23	107.21	106.83	109.63	110	108.06	108.07	109.35	108.94	109.38	108.87	108.69	107.82	109.77	109.21	107.09	105.84	109.85	108.25	106.96	108.9	107.87	109.29	110.93	108.86	108.87	107.58	107.33	108.31	108.42	108.15	106.11	108.33	110.37	107.65	108.94
98.893	97.473	97.531	97.888	95.997	97.558	96.981	97.773	96.416	98.475	97.176	95.893	97.627	99.329	96.537	97.017	97.309	96.324	100.71	96.797	97.694	97.51	96.884	95.542	97.648	99.391	97.784	99.011	96.913	96.328	99.929	96.789	98.524	99.251	97.146	99.306	97.901	99.928	95.845	97.494	97.028	96.721	97.828	97.867	97.96	100.19	96.684	99.206	97.103	98.656
106.41	109.25	109.35	108.28	108.82	107.37	107.88	108.3	107.15	106.81	107.26	107.64	107.39	109.08	107.53	108.34	104.92	109.62	111.81	108.28	108.42	108.46	108.12	107.36	107.8	108.16	105.74	107.72	109.17	109.16	109.99	109.33	107.11	110.81	108.09	108.47	107.58	108.78	109.26	106.5	110.38	107.58	107.97	107.42	109.76	107.34	108.34	110.7	108.15	108.06
105.6	105.67	105.62	104.65	107.03	107.91	104.65	105.25	104.54	107.81	105.27	107.17	104.94	106.91	105.47	105.69	107.5	105.82	104.55	105.47	105.65	106.19	106.41	106.32	106.73	106.62	105.25	107.01	106.31	104.34	106.68	105.53	105.67	105.45	105.34	105.42	106.01	105.49	105.53	105.83	106.29	106.83	106.09	106.48	104.49	106.74	107.39	106.06	107.68	103.19
101.11	98.603	102.59	97.791	101.82	101.36	98.792	100.99	100.94	102.87	100.65	101.09	101.54	100.92	100.91	99.287	101.77	102.31	100.8	99.759	101.68	102.44	99.838	102.03	101.69	102.07	98.064	98.908	98.958	101.3	99.367	101.66	100.95	100.47	101.53	101.71	99.96	100.62	98.525	100.65	99.355	100.6	101.8	101.15	99.698	102.96	101.71	103.72	99.558	101.02
107.82	109.14	110.22	109.72	109.19	109.99	109.44	108.44	109.08	109.13	107.04	107.61	110.25	105.85	107.78	109.89	106.48	108.48	108.36	110.59	107.04	108.82	108.57	109.09	107.4	107.39	107.97	107.01	107.72	108.47	107.62	109.04	108.39	108.82	109.14	109.59	106.85	108.2	106.74	107.12	108.62	107.85	104.9	108.21	107.25	109.84	109.53	111.64	107.36	109.5
102.82	102.21	102.5	102.55	99.447	101.14	100.33	101.98	104.65	103.91	102.37	104.47	102.82	103.98	101.69	103.12	103.31	101.79	101.14	105.18	104.35	102.94	103.69	102.67	102.52	101.13	102.19	102.62	102.08	98.611	103.54	102.93	101.15	103.87	104.07	103.67	103.29	103.05	102.33	103.04	103	100.86	103.9	103.12	101.04	101.54	104.14	100.93	103.27	101.87
109.68	107.43	112.22	108.08	105.23	107.89	108.09	106.28	108.5	109.84	108.26	109.18	106.71	108.39	108.61	109.41	107.91	107.92	108.85	108.93	107.15	108.76	108.49	106.67	108.75	105.79	107.77	108.69	107.57	108.27	108.53	107.16	107.79	107.57	109.26	108.63	107.58	109.43	108.3	107.58	108.39	107.91	106.7	109.39	108.89	107.09	108.69	108.01	107.69	105.59
100.56	98.934	101.46	102.23	101.33	101.85	101.39	103.96	101.6	100.87	101.21	99.264	100.39	102.12	101.99	101.19	101.66	101.06	100.32	102.41	100.81	102.73	101.82	101.66	102.56	102.08	99.792	102.08	99.102	100.99	101.19	100.85	103.25	102.93	102.11	101.79	99.519	101.2	102.63	101.28	104.53	101.45	100.44	101.25	100.09	100.25	101.36	101.15	102.12	100.72
104.83	103.25	106.81	105.46	105.58	105.19	106.65	108.01	106.11	107.38	104.76	107.08	103.99	106.15	105.99	107.01	104.62	104.47	106.33	106.92	104.53	107.77	106.11	107.11	105.28	105	105.17	106.79	103.94	102.75	105.58	105.66	106.34	109.34	104.21	105.53	105.65	105.56	107.66	105.53	105.86	105.32	106.1	104.58	106.02	107.21	104.87	107.33	105.35	103.88
104.6	104.2	105.52	107.71	104.72	105.54	105.91	105.41	105.75	105.36	105.48	105.98	106.12	106.05	108.3	104.86	102.85	103	103.99	104.7	103.22	106.98	107.28	106.9	104.72	104.79	105.57	105.47	107.67	107.12	105.46	105.56	107.64	105.21	107.37	106.33	104.16	105.38	103.47	106.12	106.34	105.03	106.75	106.89	107.03	107.09	104.61	106.76	106.56	106.17
106.42	106.9	105.6	106.49	107.11	105.15	108.81	105.83	108.17	105.29	104.85	106.85	105.9	106.92	105.99	105.68	106.06	104.83	107.94	106.26	105.9	106.14	106.31	104.95	106.81	106.62	105.91	106.13	104.96	104.24	104.96	105.6	105.31	106.13	106.32	105.01	105.89	106.68	107.69	102.79	105.77	104.39	105.83	107.41	105.32	106.69	105.21	107.6	106.76	108.16
105.44	105.97	106.27	106.27	105.79	103.07	108.1	104.13	107.11	104.45	108.11	103.61	107.33	105.21	104.96	106.14	105.49	106.82	104.9	105.11	105.9	106.16	105.29	106.53	106.81	105.47	104.73	103.13	106.01	105.45	107.61	105.38	104.96	105.66	105.95	105	106.78	104.73	106.4	104.2	106.07	106.04	105.09	103.95	106.92	106.37	106.09	105.55	104.35	106.95
106.9	105.73	104.04	104.8	106.42	105.43	105	105.41	105.99	109.01	107.59	107.01	106.7	110.11	104.05	106.88	107.96	106.82	106.02	107.24	106.41	106.47	107.04	107.33	108.27	106.12	105.73	106.39	106.43	105.26	106.7	108.3	106.97	103.76	107.37	106.91	107.27	107.74	105.29	106.29	106.58	105.56	105.93	106.97	107.3	107.81	107.63	105.76	105.04	104.78
106.39	105.93	105.79	106.11	105.35	105.67	104.53	104.43	107.63	104.24	105.63	106.17	104.34	106.63	106.94	107.8	103.57	105.21	106.93	104.77	105.66	108.1	103.6	103.54	109.01	104.96	104.87	104.87	104.77	107.55	106.95	104.91	104.96	106.21	106.64	105.4	106.36	105.64	105.91	106.93	105.49	105.29	105.26	105.33	106.79	104.71	107.1	106.99	106.09	107.22
112.03	110.12	110.37	109.42	108.5	109.22	110.2	110.34	109.62	113.23	112	107.06	110.13	112.31	111.07	110.36	108.83	109.24	109.82	108.99	112.55	110.91	109.29	110.55	111.07	111.8	110.52	109.23	108.98	110.31	110.37	109.58	109.26	110.89	108.9	111.74	109.94	110.09	110.76	110.34	110.38	109.61	111.71	111.32	111.46	111.73	109.48	110.33	110.15	108.2
104.12	106.28	106.46	103.79	104.26	106.14	105.78	106.31	107.07	107.13	103.37	104.13	106.11	104.79	105.7	106.24	105.52	102	106.55	107.1	105.52	106.46	107.76	105.12	103.53	103.45	104.62	107.1	104.1	106.55	104.31	103.84	107.01	107.09	105.18	103.46	106.19	106.35	104.84	104.74	105.49	107.43	105.19	104.48	105.71	106.16	103.97	106.97	106.65	104.89
107.15	107.8	110.88	108.39	108.7	107.87	108.74	109.3	106.82	108.06	106.37	109.14	109.37	111.19	108.23	107.9	106.7	108.2	107.5	111.35	108.98	108.26	108.13	106.93	109.47	108.39	110.26	106.72	108.8	107.88	108.41	108.65	107.11	108.52	105.2	108.04	106.8	109.62	110.17	109.91	107.61	105.68	107.21	109.11	108.04	107.51	108.97	108.29	107.76	107.28
105.03	105.22	107.33	105.07	106.16	104.77	106.48	107.8	105.48	106.83	107.58	106.71	104.34	105.19	107.48	104.32	106.83	107.28	107.23	105.89	107.11	106.89	104.69	106.08	105.47	104.08	104.23	106.68	103.7	105.59	106.07	104.23	108.66	106.35	105.29	104.95	104.88	108.23	104.73	105.39	105.91	106.29	105.91	106.88	106.31	106.9	106.48	106.16	105.93	106.75
107.09	107	107.21	108.87	107.57	106.31	108.8	106.56	107.24	107.73	105.39	107.4	108.36	108.24	106.95	105.81	106.58	109.38	108.22	107.9	106.72	108.52	107.41	109.19	109.03	107.46	107.13	107.91	108.78	108.7	107.37	109.5	107.93	108.8	107.55	109.82	107.19	108.21	106.99	107.65	107.61	107.16	107.83	105.84	106.9	108.89	106.7	108.82	106.71	107.69
99.326	100.92	99.374	99.286	100.64	99.115	100.03	96.479	100.93	98.372	99.954	98.523	99.533	97.443	98.883	98.352	99.643	98.612	98.844	98.28	96.434	97.342	97.336	99.168	99.686	97.195	99.659	99.345	96.697	99.944	99.611	98.367	99.095	97.308	99.622	97.784	98.091	98.759	98.169	97.367	101.06	99.322	98.02	98.88	97.679	99.114	97.924	98.515	97.72	98.88
106.76	105.68	104.35	108.27	107.56	104.96	106.41	108.3	104.32	105.09	104.86	103.74	104.9	107.86	104.64	107.54	105.44	107.58	107.49	106.95	106.63	105.63	107.28	104.97	105.92	104.26	104.58	105.71	105.92	105.34	104.59	105.57	107.09	105.46	103.89	105.91	103.91	107.32	105.91	106.84	107.8	105.56	105	105.29	104.91	107.36	105.67	105.4	106.98	103.01
107.8	104.33	106.97	106.84	104.91	107.74	108.59	107.18	105.27	105.33	106.49	105.42	105.05	104.18	105.83	106.08	103.96	104.74	105.84	107.31	104.43	106.94	105.88	105.35	105.71	106.46	107.02	104.24	107.11	105.64	106.72	108.62	104.11	104.45	106.75	104.4	105.58	106.47	103.55	103.71	105.79	104.68	106.24	106.84	107.44	107.92	107.36	104.62	110.07	105.74
103.42	106.79	105.93	106.04	104.76	105.93	107.33	107.49	104.93	103.06	105.34	105.86	105.14	105.64	104.28	106.72	105.17	106.82	104.08	106.84	103.84	105.22	105.92	105.41	105.93	108.67	103.96	107.42	105.24	106.33	105.02	106.1	108.13	105.48	105.3	105.34	105.48	106.48	107.57	107.38	106.46	104.52	108.21	105.04	104.63	106.65	107.82	106.76	106.37	104.34
106.15	106.01	105.6	105.33	105.21	106.16	105.57	104.25	105.8	105.34	104.01	108.62	107.45	106.75	104.57	104.87	106.58	105.05	103.5	104.42	106.67	105.55	107.41	104.86	105.62	105.94	105.34	103.84	105.66	105.69	107.61	105.7	104.11	103.02	105.57	106.68	104.93	104.17	104.7	105.44	105.19	106.68	106.88	106.37	106.58	105.79	103.93	105.8	103.24	103.58
108.99	107.91	108.51	107.05	108.11	106.52	106.21	108.77	105.57	107.56	106.95	109.14	106.18	106.66	107.45	109	106.67	107.11	107.44	107.46	108.85	105.55	105.83	107.81	109.05	108.51	108.02	108.25	110.16	108.52	107.9	106.44	107.88	109.37	106.7	109.29	106.69	108.57	109.7	107.15	110.91	108.52	107.11	107.19	108.21	107.59	109.56	109.11	107.71	109.5
107.6	107.63	107.19	108.55	106.28	107.74	108.05	106.47	110.6	106.41	109.62	107.07	108.17	109.55	107.95	107.54	107.76	108.21	105.99	108.39	108.51	107.28	108.58	107.91	108.36	109.49	106.03	106.7	106.69	106.18	106.81	108.42	107.92	107.08	107.83	105.48	109.3	108.28	106.39	108.78	106.37	107.7	107.07	106.02	108.04	106.67	106.54	109.6	110.27	106.51
105.83	107.16	105.44	104.7	105.81	107.15	106.89	107.37	107.2	106.79	106.95	107.23	105.61	105.73	104.13	102.94	108.03	103.46	103.25	104.09	106.7	104.09	103.9	103.62	107.45	105.54	106.61	105.31	107.67	104.3	106.31	105.06	105.85	106.28	105.65	104.99	106.5	106.07	106.66	106.34	103.99	108.37	104.87	107.7	106.31	106.87	105.02	106.05	107.18	106.89
104.65	105.15	104.75	105.45	105.07	106.44	107.98	106.45	106	105.7	105.35	104.71	105.7	108.06	104.07	103.29	104.33	107.34	105.13	106.69	106.64	105.83	105.16	105.95	105.41	105.56	107.6	105.15	107.21	106.7	106.33	105.72	105.93	104.65	105.19	106.31	105.88	105.67	106.43	106.49	108.21	105.79	105.06	107.07	104.67	105.36	103.55	105.21	105.57	105.43
105.38	106.31	106.75	107.72	107.03	104.66	105.99	104.92	108.26	104.24	105.36	105.15	106.28	106.12	107.18	107.77	105.9	106.72	105.62	105.6	106.75	106.25	108.48	105.95	107.04	105.86	107.73	105.25	105.96	107.83	107.47	106.08	103.02	103.73	104.84	107.42	105.34	107.49	105.38	106.75	104.18	106.69	105.08	106.33	104.64	106.8	106.87	105	106.1	104.34
105.12	105.23	107.02	106.13	108.09	106.1	107.93	105.02	106.26	106.21	107.97	107.29	105.33	107.25	108.02	106.04	107.69	105.62	105.07	106.24	108.43	106.46	106.89	105.62	108.45	106.4	106.49	106.7	104.82	107.28	105.73	106.29	105.59	106.56	106.44	104.53	108.47	106.02	107.48	108.38	107.57	110.6	107.56	110.14	106.95	105.06	106.75	104.95	107.52	107.39
105.22	103.43	104.37	107.6	104.03	104.64	104.71	107.15	107.77	107.09	103.92	106.42	106.51	107.47	103.87	103	107.07	105.57	105.91	105.01	105.18	107.06	103.46	104.05	105.9	103.67	105.6	104.53	109.09	106.57	105.01	106.76	106.42	104.61	105.94	105.99	105.42	103.82	104.94	105.71	107.08	108.06	105.42	104.1	107.34	105.27	105.94	105.84	106.99	103.61
107.43	109.45	110.35	109.51	107.86	107.56	107.91	108.38	106.9	109.53	107.52	106.54	108	107.67	107.3	107.59	107.17	108.01	109.16	107.73	110.3	108.35	108.51	107.32	109.08	107.3	107.25	110.41	108.51	109.79	108.27	108.69	108.91	110.21	109.03	109.29	105.69	109.35	108.24	108.82	106.86	108.45	105.87	110.08	107.56	109.15	107.85	107.75	108.52	110.36
107.58	107.21	106.15	109.1	104.17	107.74	107.61	105.2	106.46	107.2	106.02	105.32	105.66	105.96	108.01	106.39	103.93	105.34	105.47	104.54	107.86	105.25	104	105.76	105.4	107.68	105.11	106.66	105.62	106.5	106.63	106.8	106.26	105.84	104.13	106.34	104.71	106.62	105.16	104.64	105.66	106.17	105.62	107.6	106.3	105.54	105.24	103.55	104.89	105.24
106.48	104.17	102.05	104.63	103.2	105.04	106.94	104.61	107.39	106.33	105.95	105.13	106.88	106.7	105.08	106.21	104.2	107.17	106.02	105.98	107.06	106.19	106.95	105.85	106.31	104.8	105.36	105.41	105.25	107.36	104.11	104.12	107.03	105.95	105.89	106.63	103.69	104.5	103.63	106	105.91	105.36	106.77	107.56	106.69	106.01	105.45	104.9	102.92	105.65
104.12	105.27	104.97	107.54	107.64	106.57	104.37	106.47	109.65	102.99	106.07	106.59	105.99	107.93	106.9	106.21	105.17	105.57	105.95	105.99	106.24	105.01	105.67	108.5	107.99	104.82	106.41	105.29	108.66	102.95	105.64	104.33	103.9	104.92	106.22	106.21	105.03	106.14	105.25	105.19	106.04	104.46	104.9	105.83	106.33	105.58	106.68	105.39	105.7	104.4
96.507	97.451	98.128	96.933	97.288	96.011	96.468	99.422	98.73	97.9	97.49	97.349	98.22	97.675	96.856	100.17	99.294	98.75	98.908	100.17	99.414	99.649	98.297	96.148	99.167	96.934	96.576	100.49	98.2	97.444	99.302	98.667	99.021	97.612	99.32	97.896	95.977	98.219	98.173	97.115	97.795	97.066	97.451	99.311	99.628	96.644	97.556	98.517	97.907	96.573
108.24	109.16	106.91	108.87	107.7	105.79	110.7	105.49	105.28	107.91	107.24	105.8	109.12	106.77	108.41	106.99	107.94	109.27	107.32	106.38	110	108.28	108.13	107.99	107.14	106.5	107.07	107.56	109.49	105.79	107.83	108.65	108.78	107.01	106.62	107.44	108.14	107.61	108.38	107.09	106.89	107.73	106.84	107.9	107.69	108.07	108.74	107.13	108.62	107.8
105.97	107.03	109.59	107.51	105.19	108.24	109.23	107.68	108.52	109.51	106.61	105.35	108.56	108.07	107.15	107.75	108.98	107.14	109.5	108.21	108.89	108.5	109.53	106.92	108.16	108.77	109.22	107.88	111.02	106.76	109.15	108.19	108.45	106.85	104.73	107.84	109.37	110.2	108.64	106.04	108.63	105.85	107.38	108.6	106.12	111.57	106.15	108.19	109.76	106.99
106.58	107.67	107.68	107.28	108.54	110.86	106.45	108.14	107.9	106.61	108.33	108.65	107.02	108.85	108.86	110.7	106.23	107.89	108.89	109.58	108.38	108.22	108.2	109.97	108.82	108.12	108.06	106.25	109.08	107.16	108.56	108.17	109.71	109.37	107.07	110.02	107.4	109.4	105.62	108.04	109.81	108.27	106.44	107.05	109.83	106.39	107.65	106.65	106.32	104.8
108.69	106.67	103.34	103.33	105.12	106.38	105.79	104.97	104.94	107.21	104.51	105.08	106.75	104.14	105.18	105.14	105.11	106.98	104.58	105.21	104.77	107.5	105.8	104.09	104.97	107.43	104.32	104.79	104.7	104.6	107.33	105.94	104.76	102.92	106.98	106.62	106.25	107.85	107.36	107.52	105.92	106.49	104.68	106.37	106.38	103.94	104.71	103.52	105.69	105.84
106.71	106.89	106.02	105.64	106.08	105.34	105.29	106.15	106.49	109.37	107.42	108.21	105.24	106.44	107.53	105.25	106.81	107.98	106.59	106.28	106.55	107.11	106.1	108.82	106.11	106	108.59	105.21	104.98	106.51	106.41	106.42	106.36	104.25	105.53	107.08	105.69	106.05	108.61	105.85	107.74	103.4	106.17	106.15	106.66	106.74	105.02	107.64	106.59	105.85
110.88	112.41	108.06	111.34	111.48	110.99	110.52	108.91	110.88	109.44	110.57	111.18	111.67	108.83	110.09	110.22	109.4	108.73	111.21	110.78	110.84	110.19	111.01	108.79	110.86	110.66	111.15	110.06	110.23	110.29	110.96	111.29	110.49	111.09	110.55	112.83	109.71	109.24	109.89	110.43	110.51	109.74	109.86	108.73	111.79	108.23	110.02	109.26	108.77	108.99
107.28	108.78	106.22	106.88	104.81	106.17	106.97	106.59	106.76	107.33	106.35	102.88	106.15	107.62	105.54	106.69	103.76	108.7	106.54	106.58	106.45	106.61	109.61	106.48	106.69	106.82	106.48	104.94	106.29	105.88	107.25	105.39	105.2	106.67	107	105.23	105.52	105.47	105.09	106.57	105.88	105.51	105.48	105.56	108.75	107.76	106.63	104.97	108.97	105.35
96.729	98.992	99.714	99.196	95.83	99.146	97.215	96.409	99.377	97.481	97.382	100.52	97.983	97.661	96.419	97.295	98	96.11	97.596	97.393	95.97	97.4	98.662	99.694	98.894	96.879	97.298	98.02	97.767	96.666	97.711	98.271	100.35	96.713	96.656	97.972	99.033	96.316	96.364	96.862	101.13	97.784	99.174	99.275	99.146	97.074	98.773	99.869	96.087	99.272
98.532	98.09	98.12	99.47	100.42	96.804	94.536	98.531	96.565	98	98.351	97.709	100.04	98.473	97.124	98.103	99.437	96.249	98.487	98.021	95.42	97.452	99.579	97.508	97.253	99.157	97.175	96.773	96.947	99.497	97.715	97.221	97.133	99.622	97.454	98.856	99.543	97.221	100.07	98.725	99.188	97.621	99.597	99.992	97.574	97.342	97.741	97.555	97.503	97.048
105.38	109.1	108.21	109	109.78	108.43	110.07	107.55	108.08	105.42	108.56	108.33	107.5	109.68	107.96	108.31	108.06	108.86	109.74	108.81	110.02	107.01	107.36	109.83	107.64	107.99	110.26	108.74	105.95	108.48	108.98	108.45	110.21	108.62	108.47	109.56	109.35	106.41	108.27	109.25	107.48	108.27	105.5	107.68	105.98	108.62	107.32	107.48	109	107.35
107.47	108.45	108.14	107.51	109.61	109.45	108.83	107.86	107.03	108.56	106.54	108.9	106.09	106.59	107.77	108.77	109.14	104.3	108.11	108.47	107.95	108.51	109.31	109.43	108.34	105.78	107.12	106.11	108.54	109.81	105.73	107.81	107.16	109.72	109.16	109.05	106.74	108.3	107.06	107.02	109.35	107.37	107.54	106.94	108.02	107.82	107.41	109.47	108.3	109.98
98.249	98.3	99.114	98.835	97.048	97.31	98.975	98.559	97.915	97.551	98.856	96.017	98.35	98.852	97.921	98.917	98.099	99.314	98.146	98.949	98.203	99.956	100.34	100.04	97.46	98.358	98.442	99.631	101.38	98.641	98.138	98.323	98.796	101.39	98.773	100.91	98.747	97.523	96.766	98.707	98.843	99.417	98.777	101.07	98.822	98.928	97.739	96.678	99.853	100.04
104.2	105.3	105.83	106.76	105.81	104.98	106.98	104.93	106.77	106.89	103.95	104.84	104.17	104.11	105.05	105.95	102.52	105.62	105.84	107.54	104.75	103.76	107.42	105.82	105.64	105.52	105.34	106.81	103.45	104.65	105.36	106.04	103.63	105.54	105.24	104.85	106.06	106.63	106.28	105.35	105.84	106.78	104.97	103.14	105.68	102.79	106.62	104.62	105.02	105.11
105.72	106.41	104.89	107.01	104.38	105.61	104.42	106.04	105.86	105.36	107.12	105.69	103.58	105.49	104.93	105.13	105.69	105.56	106.01	105.57	105.43	104.91	103.69	105.2	104.86	103.17	106.86	106.24	105.59	106.75	104.69	104.87	105.19	105.06	108.25	105.39	104.53	107.03	105.96	106.75	106.4	105.02	105.87	108.2	103.84	105.93	106.35	107.11	104.99	105.23
107.1	105.21	107.1	105.39	107.55	103.46	105.32	105.72	106.69	105.02	106.29	105.63	105.77	105.01	105.85	108.06	107.14	105.82	106.14	104.6	104.43	105.34	106.07	106.99	104.13	105.86	105.43	104.79	105.31	103.84	105.5	106.1	107.23	108.31	106.66	104.68	104.18	106.58	103.8	104.35	105.72	103.67	106.51	106.57	105.11	103.45	108.55	108.49	105.68	106.39
105.74	103.96	105.43	104.37	106.91	107.69	104.98	105.97	105.01	105.95	104.82	103.36	105.54	106.67	106.86	106.75	103.86	106.01	105.77	102.98	105.77	105.28	104.48	105.9	108.69	105.92	104.73	105.7	105.87	103.85	106.43	106.82	105.75	105.23	105.37	104.43	105.44	105.48	106.86	104.78	108.05	106.64	106.83	106.72	103.85	107.57	106.45	104.77	105.15	106.42
106.56	105.95	105	105.29	104.72	104.43	105.29	106.72	107.56	107.29	105.45	107.84	109.07	106.99	106.91	107.42	105.41	107.83	106.46	106.29	107.38	108.26	106.85	105.21	108.17	107.06	105.39	107.3	105.75	107.36	105.8	107.22	108.3	107.04	106.25	107.47	107.81	106.61	105.5	107.46	105.44	106.09	104.51	105.03	107.11	107.11	105.99	105.2	107.49	106.29
98.904	98.678	101.2	98.193	100.37	98.064	101.48	99.834	100.34	101.58	100.9	102.04	100.24	100.1	99.062	100.8	100.86	101.22	99.955	101.45	99.331	99.561	99.402	99.559	98.375	98.887	98.982	99.98	99.683	100.58	101.44	100.78	99.584	99.988	98.084	100.01	100.38	98.906	99.461	97.696	98.808	100.69	100.86	100.35	98.24	99.371	100.16	103.39	101.11	101.59
108.11	108.17	107.57	106.09	107.6	105.96	107.51	106.38	108.67	106.57	108.02	106.81	108.51	105.36	105.31	107.68	108.59	108.39	106.76	105.38	107.48	107.32	107.31	105.83	107.34	106.3	108.89	108.79	107.92	110.96	105.23	109.86	106.06	108.38	108.19	106.46	106.83	107.23	110.45	108.3	105.94	106.68	108.33	109.1	108.67	108.07	106.85	107.19	107.02	107.29
108.53	109.44	109.23	109.8	109.37	108.48	108.66	111.1	107.08	109.5	107.28	107.13	106.34	109.2	107.96	106.26	108.89	107.71	105.59	109.27	107.42	108.56	107.01	107.93	108.91	108.19	106.41	107.28	106.1	107.29	107.15	106.32	108.71	106.82	107.24	108.16	107.84	107.43	106.16	108.62	109.57	107.03	107.38	107.41	106.78	108.64	108.18	110.37	107.31	106.25
103.72	107.1	106.42	107.04	107.77	106.57	105.83	107.57	105.53	106.41	109.13	108.71	106.2	106.11	107.24	105.07	105.07	105.89	105.02	106.94	105.02	106.29	107.56	106.54	105.1	105.63	105.88	107.76	106.25	108.82	107.68	105.45	104.95	109.34	105.42	106.31	106.15	104.09	108.55	108.57	107.51	107.78	108.46	107.28	104.92	107.59	106.07	104.65	104.7	106.64
108.92	106.65	108.52	108.35	108.27	107.02	107.49	106.75	108.65	107.84	108.3	106.2	107.77	108.66	106.45	106.53	107.38	109.46	108.25	109.02	108.02	112.21	108.87	107.13	107.78	108.47	107.27	109.62	107.27	106.24	109.21	109.24	109.24	109.35	108.47	107.92	107.09	108.31	107.99	106.62	107.46	110.26	106.09	108.57	107.81	108.74	109.19	107.77	107.43	108.76
103.88	105.61	107.7	106.35	104.65	105.12	106.1	105.36	108.29	104.8	106.3	105.66	106.85	106.79	107.98	105.77	105.29	107.36	106.09	108.91	106.16	106.45	105.49	103.4	106.71	107.16	107.89	104.64	105.79	110.86	107.33	106.11	105.84	107.27	108.01	106.74	105.52	107.36	104.66	107.24	107	108.08	106.57	106.86	106.7	106.72	107.02	106.85	105.78	107.29
105.45	104.66	105.17	101.46	104.51	106.48	104.93	105.37	107.17	104.89	105.85	105.77	104.57	108.63	105.24	106.1	104.57	103.19	106.23	105.54	106.11	105.31	105.81	103.91	107.36	106.57	105.57	107.09	105.97	106.08	108.97	105.26	105.2	104.77	106.38	104.85	104.78	103.81	108.27	106.72	106.61	103.72	104.3	108.78	104.76	107	104.91	104.93	105.19	106.95
109.17	108.82	107.78	106.83	109.77	109.47	107.7	108.57	107.39	107.78	108.72	108.69	105.84	106.61	107.76	108.6	107.32	105.71	111.48	106.86	107.58	107.56	106.89	108.36	108.48	107.93	108.94	107.67	107.96	107.96	107.37	107.13	108.6	108	107.63	107.82	108.48	107.17	110.4	108.5	109.58	106.58	107.83	107.16	108.47	107.83	106.19	108.63	106.09	108.55
104.86	104.03	105	104.78	104.59	106.25	107.08	106.78	106.12	109.13	105.88	106.23	105.11	106.07	104.97	107.2	105.82	107.77	104.16	105.57	106.84	104.39	105.66	105.15	106.54	103.89	103.9	105.23	106.81	104.78	104.24	105.92	104.52	105.08	106.02	106.74	105.64	107.15	104.04	106.68	106.08	105.56	105.88	105.34	106.1	105.63	107.48	107.23	103.37	107.78
103.09	106.53	105.53	106.08	104.58	103.45	106.56	105.77	104.12	106.82	105.97	105.05	105.02	106.51	108.52	107	106.99	105.48	105.4	107.01	105.03	105.61	105.37	104.27	104.59	106.9	106.54	105.15	105.68	106.76	107.46	106.24	104.56	105.01	106.25	104.34	105.06	104.93	106	104.16	105.09	106.85	105.96	105.1	104.42	108.24	104.56	104.49	104.9	105.75
104.64	104.13	104.62	105.67	104.94	106.26	105.53	105.78	104.63	105.2	107.02	106.29	106.58	103.39	106	107.97	106.11	106.74	107.26	106.05	105.63	105.28	103.6	107.27	108.29	105.55	105.84	103.38	105.27	105.12	106.58	106.77	104.95	106.99	108.19	107.9	105.87	104.86	105.14	104.04	105.1	105.43	104.84	105.64	106.35	105.72	104.51	105.97	103.83	103.29
106.8	109.41	105.7	106.29	107.81	107.53	106.16	104.29	105.6	106.84	106.74	108.38	106.66	106.61	107.85	108.44	107.01	106.19	106.19	104.87	107.55	105.26	104.81	107.15	107.71	105.24	106.71	108.24	104.62	104.02	107.3	106.06	107.65	105.04	106.18	107.86	105.73	105.75	105	107.2	106.36	107.71	106.48	108.51	109.03	106.48	106.81	106.92	108.03	107.44
105.06	105.18	108.55	107.01	107.28	106.17	106.15	107.8	106.39	106.28	104.91	105.2	107.96	107.45	106.57	106.74	107.1	106.76	106.14	105.11	106.02	106	104.71	104.51	108.07	106.35	105.41	104.65	105.94	105.11	104.45	108.21	106.39	106.55	107.68	105.48	106.1	108	104.27	106.17	105.28	105.35	105.34	106.09	106.99	105.58	107.07	106.54	106.16	105.43
106.19	106.49	104.28	103.54	104.33	105.4	107.56	106.83	104.39	105.26	104.92	103.08	102.04	106.7	106.39	105.56	104.97	104.3	104.54	103.82	104.73	103.79	105.98	104.5	105.85	104.06	105.42	106.18	107.16	104.26	106.13	108.08	106.12	105.69	103.78	103.76	108.25	105.09	105.26	106.06	104.22	105.75	103.48	105.55	103.82	105.15	106.05	105.73	106.26	105.53
108.39	111.45	108.87	110.31	110.22	109.56	110.98	110.06	110.1	109.8	110.36	109.74	111.1	110	111.82	109.63	109.6	109.92	108.88	113.85	108.25	109.48	111.86	112.44	108.55	111.69	109.03	108.55	111.29	110.49	112.81	111.45	108.46	111.21	109.3	108.84	107.94	112.94	110.43	111.46	110.52	113.27	108.84	110.32	111.38	111.09	109.47	110.62	113.91	112.34
108.98	112.13	109.38	112.02	110.52	111.44	109.34	110.59	108.94	111.84	111.93	112.67	112.24	108.82	110.02	109.26	109.03	109.87	109.01	113.11	110.86	111.38	110.28	110.76	110.99	111.06	109.11	110.71	110.9	110.29	110.86	110.27	111.87	111.41	111.28	111.06	109.77	113.08	111.56	110.27	112.64	109.43	110.48	110.21	109.93	108.42	114.01	109.99	109.24	112.15
110.89	111.03	109.66	108.6	111.02	107.76	106.16	107.39	108.07	110.54	109.47	107.57	106.42	107.72	107.83	108.59	109.84	107.47	106.39	108.15	106.93	107.37	109.44	108.78	108.34	108.71	108.89	108.55	108.87	109.65	108.58	110.03	107.53	107.18	107.92	108.71	110.74	107.47	106.89	107.95	107.71	107.32	110.67	107.82	106.53	106.87	107.62	109.78	106.85	107.38
106.89	103.24	105.99	105.15	106.97	105.7	106.64	106.83	107.9	106.74	107.31	107.1	106.15	104.71	106.1	108.05	106	105.69	105.93	104.69	105.94	104.74	106.25	106.15	104.95	104.47	105.78	104.37	106.6	106.24	104.43	105.94	106.22	105.93	106.18	104.23	105.44	104.99	106.44	104.56	105.19	106.04	104.55	106.71	104.83	104.67	104.41	104.95	103.52	106.25
108.02	111.96	106.45	108.69	106.59	108.22	106.73	108.85	108.03	106.77	107.38	108.05	109.14	109.01	107.1	109.4	108.35	107.84	107.27	107.59	105.97	107.2	107.72	107.67	108.98	106.1	107.21	109.74	108.32	108.86	106.41	107.76	107.01	108.31	107.99	109.45	106.72	108.02	105.93	108.04	108.52	107.99	107.33	108.57	108.25	106.21	107.26	108.3	107.78	108.15
108.2	106.34	108.62	106.24	106.21	106.28	107.18	104.41	108.71	107.28	106.86	105.63	107.45	108.04	109.05	107.74	103.92	106.07	106.78	105.85	106.49	108.62	107.77	103.98	105.61	105.67	105.82	105.19	104.49	105.25	108.45	106.87	106.23	105.71	103.4	108.22	106.63	105.71	106.28	106.19	107.62	106.8	105.52	106.39	107.43	105.08	106.09	105.2	106.34	104.76
99.992	97.494	100.48	97.912	99.099	99.255	99.974	98.129	98.668	97.934	100.9	99.493	100.5	99.304	99.934	99.533	98.399	96.322	99.279	98.611	100.45	102.17	97.066	98.52	100.66	97.002	100.29	96.239	98.446	98.283	100.57	98.575	100.06	98.687	99.493	98.925	98.787	98.343	99.514	100.22	97.762	98.023	99.659	100.43	100.05	100.34	98.553	99.22	99.587	98.232
97.25	98.135	96.282	97.573	97.303	98.52	99.799	97.674	98.21	99.216	97.831	99.784	96.039	99.855	96.867	96.224	97.268	97.281	99.175	97.113	97.454	100.55	97.578	96.877	95.269	95.772	98.193	97.668	97.65	98.687	99.951	95.858	97.723	96.897	99.717	97.687	96.033	97.568	97.426	96.484	98.161	99.392	99.478	99.361	97.449	97.18	97.119	97.804	100.17	96.965
97.748	97.504	100.34	97.847	100.65	98.53	99.749	100	100.05	99.859	98.051	99.142	99.979	98.402	98.946	100.17	98.082	98.139	99.451	98.379	98.822	99.916	98.078	97.517	99.961	95.557	99.176	98.38	98.387	99.139	96.907	100.59	99.5	100.11	100.2	98.715	97.719	97.68	99.861	100.05	95.604	97.535	98.075	101.9	98.408	98.359	99.204	97.732	100.91	98.356
105.66	106.13	105.36	107.12	106.27	106.48	107.13	106.6	104.34	105.55	105.3	107.17	105.41	105.28	106.37	105.36	108.16	108.49	105.18	105.78	106.96	106.92	106.58	105.36	106.63	107.46	105.79	108.5	108.49	107.34	106.2	106.5	106.51	107.63	106.42	108.37	106.44	107.75	106.12	107.39	106.19	105.63	107.51	106.07	105.43	106.53	104.22	106.62	107.54	106.2
108.17	103.91	107.42	106.76	106.63	105.24	106.19	103.48	106.47	106.78	106.97	104.71	106.09	107.18	106.11	106.47	107.87	107.16	106.8	105.95	104.71	105.37	106.28	105.52	107.05	104.56	104.28	107.21	105.84	104.41	105.43	105.51	103.96	105.63	104.02	104.3	105.24	106.64	103.33	103.37	105.97	107.01	105.09	108.08	104.1	106.85	106.66	106.83	107.58	105.3
106.58	106.83	106.34	104.4	105.43	105.03	106.04	104.42	105.09	105.83	103.56	105.83	105.92	103.05	107.33	105.43	105.41	105.49	106.77	105.85	105.81	106.04	105.79	101.43	103.72	104.68	106.42	106.24	105.93	105.13	104.19	105.67	104.49	106.17	104.43	105.15	107.23	106.69	102.47	104.05	105.44	103.98	106.61	104.66	105.62	106.03	106.32	106.58	106	104.14
97.244	97.035	97.591	99.903	99.365	97.746	98.515	98.438	97.779	98.997	97.29	100.27	98.487	95.633	97.526	99.383	99.368	96.788	95.7	99.33	98.131	98.132	99.19	99.476	98.911	96.131	97.342	96.712	99.458	98.155	98.805	97.768	99.28	97.761	97.545	99.652	97.554	100.19	98.376	100.45	95.8	98.234	99.047	98.884	97.647	97.064	99.656	99.588	98.295	97.041
105.9	106.17	105.37	104.56	106.19	106.93	104.95	105.55	108.48	104.67	102.67	105.4	104.69	104.08	106.92	106.44	104.23	102.96	106.11	105.59	106.55	106.1	106.93	106.78	106.3	105.15	107.19	105.25	106.97	104.19	104.92	105.81	103.99	106.77	105.58	105.09	103.9	105.17	107.44	104.52	103.64	104.44	104.7	107.08	106.54	108.14	105.87	105.98	105.95	106.76
103.98	106.61	106.5	106.97	104.86	105.27	105.96	104.76	106.03	103.73	104.93	103.77	103.97	105.02	106.85	106.24	104.42	107.49	104.97	103.91	102.74	105.66	103.89	104.95	105.82	106.41	104.51	103.41	104.24	104.17	107.68	106.45	105.66	106.67	104.19	102.87	104.5	105.76	106.9	105.63	104.82	105.15	106.1	105.07	103.94	106.17	105.88	105.69	105.95	103.29
105.56	103.17	107.82	105.87	105.44	105.38	105.59	104.6	104.64	104.95	103.43	103.31	102.35	104.65	106.52	105.17	105.21	105.14	107.31	105.33	103.78	103.9	105.67	104.83	105.6	106.57	104.92	106.84	105.55	105.69	105.92	105.21	102.9	102.78	105.68	103.19	104.75	105.47	105.09	105.17	106.78	103.3	106.11	104.95	106.33	105.36	105.84	109.91	105.86	105.38
110.6	109.45	107.03	107.58	107.36	107.59	108.92	109.29	106.3	107.97	107.16	105.68	109.9	104.81	108.4	108.74	107.06	107.98	107.48	107.08	109.67	106.11	107.45	107.72	107.8	107.86	107.76	109.5	107.36	107.38	105.77	109.13	107.87	108.39	107.88	107.88	107.59	107.73	108.37	107.15	108.68	108.41	107.13	108.43	106.7	108.31	108.22	107.75	107.74	109.91
108.39	108.64	107.56	106.78	110.92	107.94	109.03	108.55	105.83	107.49	108.07	108.9	108.63	109.67	108.07	109.09	106.97	107.37	109.23	108.47	108.41	109.01	107.79	108.47	109.46	107.92	110.67	108.44	109.55	108.36	107.16	107.26	107.62	108.98	107.95	106.82	109.97	109.41	108.38	109.06	108.74	108.19	107.64	109.69	108.14	107.46	106.73	107.06	107.83	108.83
104.11	107.71	104.65	103.62	106.53	107.5	104.58	105.42	105.42	107.15	104.56	105.3	106.69	105.88	102.95	103.69	105.52	107.68	103.91	105.19	107.2	105.46	105.47	107.56	109.45	105.92	106.1	106.39	104.52	106.89	105.72	104.84	104.59	106.49	105	101.63	105.23	104.04	103.2	105.99	106	105.03	108.21	107.33	104.35	107.97	105.79	105.67	106.64	106.36
100.71	98.836	98.796	101.06	97.589	99.759	100.72	100.39	99.046	98.999	100.61	99.959	100.63	99.021	100.69	101.31	101.31	99.497	101.69	98.982	99.244	99.827	99.654	98.23	100.24	98.445	97.966	99.304	98.917	97.7	98.987	97.205	100.44	98.436	100.13	98.276	99.876	97.989	100.59	98.128	99.058	100.04	101.16	98.499	99.751	99.355	99.015	97.691	101.29	99.122
107.38	107.59	106.84	107.92	109.29	106.79	107.77	107.66	108.06	108.85	109.49	108.84	106.97	107.68	109.41	106.35	109.26	106.55	107.55	107.35	110.45	106.81	106.7	106.06	106.83	108.8	109.49	108.05	108.99	109.22	108.66	107.98	107.86	107.31	108.39	108.48	107.72	107.11	108.71	109.14	106.85	109.65	106.91	105.73	106.42	109.7	105.21	107.82	109.5	107.61
104.52	106.19	104.79	106.03	106.18	105.17	106.13	106.02	105.29	108.01	107.1	106.75	108.01	108.31	105.13	107.08	106.69	104.14	106.89	107.49	106.35	103.28	106.3	106.33	105.68	107.01	103.81	104.96	108.72	106.56	105.13	103.47	105.52	107.46	104.45	108.94	105.66	104.77	106.52	105.46	103.36	106.63	107.25	103.66	106.4	106.49	106.76	104.76	104.49	106.48
105.37	107.8	110.62	106.54	107.13	107.95	105.91	108.47	106.49	107.94	106.26	109.15	108.55	107.25	109.63	107.8	109.59	109.09	109.45	106.24	107.77	105.78	107.99	108.36	108.79	106.9	106.57	107.97	104.81	109.26	108.56	109.18	105.93	109.5	108.6	107.29	106.8	108.59	109.5	108.33	106.73	108.14	109.35	106.4	107.88	107.11	109.71	108.37	109.22	107.62
104.06	105.76	106.17	104.82	106.84	105.77	104.59	106.68	106.96	105.84	106.83	107.28	105.81	108.43	107.3	104.58	107.07	108.28	105.4	104.88	107.97	106.81	106	106.41	104.31	106.58	106.6	108.33	106.96	105.03	108.56	106.81	105.88	108.69	106.06	106.85	107.54	108.7	105.58	106.42	105.69	106.89	108.32	107.49	105.12	104.95	107.24	108.07	104.69	107.11
105.64	103.35	106.63	107.77	107.39	104.31	107.45	106.23	104.39	105.72	106.11	107.59	106.04	106.45	106.85	105.46	109.34	107.14	108.37	104.78	105.24	107.33	106.9	106.41	107.41	107.79	106.32	106.54	105.87	106.53	105.69	105.68	106.24	107.02	106.58	105.78	107.42	107.07	106.22	106.07	108.92	109.62	105.17	105.78	107.01	106.27	107.99	106.64	105.72	106.81
107.22	107.43	107.87	105.04	107.87	106.86	107.2	104.93	106.6	105.08	107.12	106.35	105.2	105.94	104.14	105.12	106.55	106.2	103.89	106.28	104.9	107.77	104.07	108.35	103.77	106.95	105.08	106.24	107.35	103.42	105.47	103.28	104.7	106.84	107.73	105.53	107.01	106.15	106.46	103.87	104.59	105.4	106.27	107.72	106.62	107.56	107.72	106.01	103.45	104.45
97.522	98.967	97.401	99.56	99.525	99.315	99.443	97.595	98.776	96.551	98.921	98.156	97.512	99.905	100.91	98.414	98.311	99.502	98.296	98.62	99.854	99.478	100.6	98.764	101.09	99.535	99.235	100.21	98.193	100.14	98.472	97.282	98.691	98.962	98.674	99.615	97.332	98.042	97.56	98.889	99.876	99.95	98.766	98.502	101.04	98.084	97.364	100.57	98.704	98.604
107.47	107.37	109.36	108.35	108.98	107.03	107.32	108.22	109.61	108.26	109.01	108.01	106.44	109.5	106.45	106.65	107.6	111.08	110.03	105.23	109.6	108.76	107.78	106.48	108.54	108.78	109.77	108.65	110.72	106.11	107.33	108.1	110.03	108.29	109.07	109.41	107.09	107.02	108.5	107.62	107.13	107.32	110.37	107.36	107.13	107.65	109.42	108.35	105.88	106.72
104.26	107.19	107.7	108.96	107.27	106.03	104.12	105.9	104.53	103.56	108.06	105.45	107.17	104.46	104.32	108	107.28	106.91	106.05	106.31	104.22	107.43	105.28	105.49	106.17	105.16	105.39	105.72	106.51	105.67	103.42	104.02	105.12	105.66	108.17	105.76	107.74	106.03	106.16	106.32	105.21	103.55	105.99	105.02	104.71	106.52	105.89	106.38	107.65	104.7
108.4	108.93	108.46	109.73	107.2	109.13	110.59	106.73	108.49	104.36	108.03	109.17	106.81	107.72	108.17	109.3	107.71	107.28	107.05	107.22	107.87	107.07	108.91	108.8	106.83	107.49	106.64	107.06	106.79	109.53	109.53	106.55	109.45	107.23	106.66	105.92	108.27	107.49	109.08	108.59	106.86	110.25	106.51	107.82	110.57	110.51	107.46	107.74	109.55	108.19
111.87	107.97	112.83	111.31	111.68	110.93	107.48	110.75	109.5	109.78	111.24	108.32	109.32	112.05	111.74	110.3	108.61	110.77	110.23	111.99	108.71	110.26	109.21	111.12	110.31	111.54	109.75	111.77	111.36	111.02	112.06	112.99	109.48	109.7	109.09	109.83	110.71	111.23	107.8	113.46	109.6	109.87	109.4	109.45	110.66	110.05	109.4	111.11	110.48	110.03
108.28	108.47	107.72	110.38	109.55	108.74	106.08	108.2	110.02	108.55	108.42	107.7	110.35	108.72	107.35	110.84	108.52	109.24	108.1	108.49	107.13	110.09	107.64	106.7	107.72	108.64	109.9	108.53	106.87	108.19	107.44	109.64	109.2	106.5	109.95	107.31	109.27	108.9	108.46	111.23	108.99	107.25	106.35	107	109.53	107.86	108.97	110.09	109.2	106.34
105.38	104.13	106.71	106.15	105.73	104.44	105.25	107.94	104.18	104.25	105.89	104.58	106.44	106.12	106.6	108.14	105.56	106.92	103.79	106.12	104.91	106.67	105.48	105.15	105.86	107.23	106.39	106.57	107.33	106.33	104.45	105.31	106.66	107.1	106.83	106.01	105.1	104.07	104.93	107.22	105.33	105.22	105.43	104.19	107.23	105.55	105.51	107.18	106.75	106.37
100.94	100.75	103.5	103.8	103.08	104.08	103.27	103.68	101.06	103.58	102.63	101.65	102.15	102.96	106.15	103.24	104.34	101.51	103.2	101.67	102.19	106.05	101.03	103.62	103.71	104.02	101.4	103.29	103.29	103	102.52	103.29	102.73	102.26	103.6	102.51	103.01	100.06	103.7	103.37	103.08	100.95	102.62	102.77	102.77	105.1	101.77	102.96	101.71	102.68
103.47	102.13	103.52	101.38	103.38	103.94	100.17	101.78	104.35	102.15	102.95	101.43	104.75	103.4	103.6	104.41	103.59	99.999	103.63	103.72	104.58	100.92	104.17	103.18	103.26	101.8	102.3	103.18	103.97	103.72	106.02	101.68	102.26	102.71	101.93	105.76	101.34	103.98	104.23	101.53	101.9	101.21	101.92	103.44	104.31	104.31	102.05	101.24	101.42	101.17
110.76	111.34	110.87	109.71	111.94	110.78	110.12	111.18	111.85	111.11	110.9	110.05	110.34	110.33	109.11	112.82	110.21	109.44	113.15	109.22	109.99	110.95	111.09	111.98	109.54	107.46	109.95	110.21	111.72	111.27	110.79	109.51	110.08	111.18	111.32	110.87	108.58	110.39	111.36	110.32	109.36	111.45	110.4	111.65	110.02	112.22	108.38	112.31	107.43	110.1
99.796	98.146	99.305	98.429	100.88	100.14	96.545	97.763	99.33	98.218	98.831	98.93	97.92	97.252	97.957	98.443	99.783	98.831	97.978	99.606	97.524	97.595	98.463	97.639	98.077	97.291	98.36	98.023	96.541	97.451	99.663	97.531	97.293	99.047	96.79	98.523	98.611	98.602	100.53	99.081	98.754	99.688	98.579	99.827	100.02	98.35	98.926	97.936	99.893	99.398
100.98	101.35	101.66	100.4	100.39	101.75	98.937	98.692	100.22	102.92	99.675	100.06	99.647	99.887	100.95	99.39	100.91	100.21	102.61	99.916	102.1	101.73	101.02	101.25	101.79	100.84	101.13	101.31	102.37	98.279	99.571	100.86	102.07	99.436	101.95	100.09	101.12	99.376	99.88	99.031	98.455	98.877	98.82	103.53	100.75	101.13	99.213	102.25	100.87	100.18
105.68	104.87	104.27	107.2	106.96	106.57	104.85	106.37	106.29	107.75	105.53	106.38	106.91	104.49	104.89	105.58	105.7	105.69	107.27	105.57	105.36	107.55	104.81	107.2	105.77	106.22	105.59	102.78	105.72	107.01	105.59	105.34	105.6	107.43	107.31	104.17	105.3	105.89	105.69	105.19	105.89	106.82	105.43	106.53	107.39	105.03	106.03	104.35	104.55	104.58
107.51	107.74	106.52	108.36	106.87	108.38	108.61	108.33	105.98	109.33	107.95	107.29	108.48	108.93	108.29	109.14	108.63	108.92	108.63	111.3	104.5	108.2	109.65	106.57	107.45	108.43	109.25	107.09	108.51	108.72	106.23	107.86	110.8	107.22	105.73	107.57	108.11	108.1	107.99	107.65	109.06	106.39	110.11	106.7	106.95	107.77	107.33	109.48	106.22	107.7
105.32	108.48	105.29	105.87	107.69	105.85	108.1	105.49	106.71	107.07	105.71	106.33	107.59	105.09	103.51	104.79	105.45	106.5	105.25	103.57	104.7	105.76	105.18	107.06	104.06	107.36	106.18	104.48	105.6	108.07	104.66	105.85	105.06	103.48	106.01	106.06	106.17	105.71	105.42	104.18	103.77	104.54	105.12	105.58	108	106.03	106.34	105.19	104.08	106.24
105.16	106.61	105.15	104.95	106.13	105.08	106.52	104.98	104.56	107.9	103.96	103.9	110.55	106.75	106.89	105.56	105.57	103.66	106.49	106.99	106.21	104.42	105.58	107.33	104.06	105.41	105.8	105.33	106.21	104.35	103.76	106.47	107.03	104.32	106.55	105.11	105.38	106.01	106.55	104.42	105.89	104.39	105.85	106.74	105.75	105.28	104.76	105.69	106.19	103.91
106.83	108.63	106.65	103.86	106.94	108.53	106.63	106.57	106.55	106.48	107.51	107.65	106.48	104.9	106.19	104.23	108.22	104.49	106.32	107.22	106.75	106.39	105.2	106.38	108.39	107.1	104.87	105.81	106.83	108.09	105.73	108.02	108.2	105.67	108.16	104.18	108.3	105.39	105.86	106.13	105.99	105.39	106.59	107.88	107.93	105.1	106.5	107.56	106.29	104.25
107.84	111.2	109.62	110.2	110.37	108.41	111.08	107.48	109.8	111.04	110.73	108.5	109.9	110.66	109.03	109.23	109.15	111.45	110.42	109.51	109.1	109.32	109.71	110.29	111.47	110.33	111.43	110.34	109.76	112.13	108.75	111.4	112.5	110.2	110.16	110.17	110.06	110.74	109.97	110.39	109.57	109.54	110.81	111.53	110.67	112.61	109.87	112.76	107.41	111.39
108.27	109.2	108.45	107.43	108.75	107.87	106.02	107.9	107.93	107.44	110.22	108.41	108.96	109.35	108.67	107.2	108.92	106.75	108.2	107.67	108.81	108.33	108.98	107.8	107	107.1	107.63	107.33	108.9	109.06	108.03	109.56	109.89	109.67	109.99	110.45	107.29	107.72	107.22	108.77	107.2	108.68	110.41	108.73	107.66	106.51	108.52	107.27	108.63	107.63
105.33	105.46	104.66	105.5	105.41	105.91	104.85	107.55	106.08	105.05	105.34	104.43	106.31	105.26	105.6	102.76	105.64	105.16	107.18	106.74	105.98	105.76	106.23	106.49	107.66	105.03	106.49	105.64	106.82	106.55	104.62	105.79	106.36	104.64	105.75	107.19	107.4	104.92	104	106.42	104.83	105.78	105.31	107.85	105.14	106.06	104.88	103.91	107.15	104.03
106.13	105.7	104.89	104.95	105.21	104.71	105.79	106.22	105.6	104.22	104.73	107.57	105.35	106.38	105.04	106.25	105.11	103.23	105.14	103.3	105.95	108.42	107.65	105.6	103.29	104.64	104.14	107.9	108.99	105.14	103.2	106.68	105.05	103.37	106.62	106.07	102.61	102.76	107.06	105.17	107.62	107.29	106.91	106.35	106.84	106.28	106.79	104.46	102.99	106.27
100.7	99.181	101.11	97.839	101.07	99.424	102.86	100.17	99.826	100.8	100.01	99.649	101	101.07	99.452	100.88	99.747	98.553	101.97	103.5	100.67	99.813	98.856	99.97	99.502	97.808	101.85	104.06	99.708	98.467	99.213	100.76	99.167	99.017	100.58	100.18	102.04	100.12	103.77	100.8	100.89	98.622	99.068	98.673	98.624	100.15	100.92	99.423	99.801	99.93
107.37	105.7	108.04	107.86	107.74	106.58	109.48	108.44	110.37	109.48	106.84	107.05	107.95	109.78	108.28	108.42	107.71	107.24	108.29	107.96	107.79	106.1	109.73	108.16	105.94	107.89	107.05	108.25	109.26	106.57	107.39	109.48	107.02	108.02	106.59	107.27	108.85	106.67	108.56	107.01	108.74	107.38	108.69	109.14	105.93	107.4	107.47	108.4	108.9	107.2
100.97	99.986	96.808	97.286	100.05	99.911	99.115	99.031	99.006	98.642	96.848	97.932	99.865	99.308	99.291	98.705	100.22	98.499	98.244	98.205	95.476	98.55	97.547	97.221	97.816	97.635	98.712	98.215	97.818	98.769	100.46	99.378	100.52	99.36	97.931	99.546	101.53	98.086	99.166	99.958	99.898	97.11	96.189	98.818	98.407	98.356	98.098	99.911	99.963	97.846
105.97	108.18	107.2	106.7	105.69	107.86	103.09	106.18	105.77	106.3	106.98	104.98	106.83	106.47	107.82	106.66	105.81	104.39	106.82	105.66	105.52	105.37	107.91	103.63	107.03	105.84	108.26	106.56	104.68	105.32	107.36	107.33	105.33	107.77	106.54	106.75	105.9	104.69	104.76	106.19	107.13	105.1	106.65	105.43	106.66	107.29	105.12	105.6	106.18	104.99
103.99	106.56	106.65	102.91	106.72	105.94	106.38	105.28	105.48	106.99	105.97	106.08	104.42	104.53	104.02	103.48	104.39	105.36	106.13	106.56	105.12	104.35	104.9	105.96	103.29	106.41	103.47	105.23	102.33	105.46	108.05	105.32	104.98	105.24	106.75	104.91	106.85	105.72	105.8	105.64	103.87	105.37	105.98	105.59	105.52	105.27	106.64	104.08	104.55	105.47
110.41	109.84	107.75	106.41	109.14	108.55	109.91	108.49	107.04	109.79	110.31	111.24	109.86	107.4	111.17	109.18	109.53	108.78	109.46	105.87	108.37	109.65	106.56	107.96	108.82	108.82	110.24	108.35	109.42	109.17	108.45	107.85	110.15	109.07	108.08	106.16	109.53	107.48	107.77	107.11	108.99	109.34	109.81	108.42	107.83	109.45	107.96	107.93	109.58	108.66
104.82	107.49	107.51	106.5	106.63	107.51	104.42	104.84	105.21	105.8	106.46	106.73	105.61	107.65	106.21	104.55	105.18	104	106.22	107.5	103.88	102.99	107.96	106.73	106.73	102.66	109.07	104.44	105.17	105.28	106.4	104.75	102.5	107.1	105.41	106.01	108.17	104.62	105.05	104.34	107.44	104.58	108.85	105.5	106.4	107.33	107.62	107.51	104.81	106.28
108.37	105.37	107.17	107.22	107.2	107.31	106.6	104.76	108.33	106.45	109	106.21	106.24	104.77	106.21	107.42	107.42	106.04	103.65	106.09	105.45	106.02	104.15	103.24	108.03	107.48	107.82	107.12	107.79	106.23	106.62	105.91	108.13	106.8	106.23	105.1	108.1	106.81	106.31	107.39	104.58	109.3	108.06	106.21	109.36	108.56	107.89	106.52	107.54	103.98
108.57	105.94	104.72	103.91	108.09	104.99	104.15	106.32	107.01	104.67	106.84	106.57	102.68	104.86	104.54	106	107.04	107.75	104.61	106.5	105	104.31	105.98	107.42	105.55	104.01	107.48	105.48	106.9	105.49	104.71	103.92	105.47	106.56	105.8	107.08	105.77	104.38	105.55	105.84	106.59	107.17	105.33	106.98	107.53	105.18	105.6	106.38	105.3	105.93
98.852	100.4	102.36	101.28	101.47	100.84	99.658	100.74	101.6	100.49	102.5	103.04	102.89	102.33	100.85	99.872	103.28	97.481	102.16	100.3	99.944	100.08	100.34	100.68	99.029	100.38	100.13	101.54	100.48	97.651	100.68	102.94	101.41	98.576	99.991	100.77	102.3	101.04	97.247	100.14	101.21	102.27	100.19	100.7	101.21	97.811	101.7	100.59	99.426	101.91
103.65	105.65	103.59	105.8	108.64	106.26	106.36	106.53	105.43	108.15	108.59	105.26	105.44	104.95	107.8	104.6	107.16	105.76	105.5	107.18	106.17	106.54	103.69	106.24	104.15	105.56	105.23	106.28	108.74	105.23	105.19	105.65	105.67	107.87	105.72	103.22	104.79	107.05	107.43	107.21	105.98	106.95	108.57	105.53	104.61	107.73	104.7	103.98	106.95	106.7
111.37	112.25	107.98	111.36	108.24	111.86	110.6	111.02	109.53	111.72	110.3	110.08	109.96	112.25	112.21	111.07	111.93	110.33	111.2	112.31	108.72	109.86	111.17	110.9	112.15	110.67	109.28	109	112.5	109.95	108.41	110.91	108.29	109.71	107.99	110.57	110.09	111.62	111.35	111.73	108.76	109.68	106.84	109.19	109.81	110.08	111.69	108.63	110.96	111.27
110.44	111.55	110.42	109.64	108.93	110.86	108.86	109.34	109.19	110.97	109.55	109.3	109.15	109.94	109.71	110.77	111.53	110.7	111.49	109.49	110.36	111.7	109.82	109.41	110.24	109.35	111.75	110.34	109.9	110.25	110.34	111.67	109.09	111.6	110.07	110.03	109.89	110.3	111.26	112.2	112.58	111.91	109.57	109.18	111.19	110.67	109.27	108.84	108.76	109.52
100.52	98.551	102.07	102.69	100.2	100.09	101.06	102.92	100.45	99.472	101.15	98.58	99.666	102.17	101.5	104.71	101.03	101.16	100.29	99.9	99.118	101.57	101.47	100.45	99.319	100.38	100.08	98.742	101.46	99.955	100.21	100.56	99.311	100.81	99.184	99.978	99.552	101.15	100.23	101.24	99.368	99.941	100.29	101.65	96.38	101.99	102.41	98.939	100.4	100.46
101.38	101.96	100.32	100.95	103.31	96.927	101.77	100.26	99.611	100.06	101.2	99.557	101.45	101.34	98.781	103.18	97.634	99.763	100.05	101.95	98.249	100.8	100.31	99.797	101.38	99.681	98.576	99.965	101.32	101.8	99.203	102.21	100.24	102.59	100.36	101.26	100.25	100.37	101.52	97.966	100.73	100.21	98.355	101.03	102.1	99.36	101	100.04	99.182	100.55
108.71	109.05	109.48	108.7	108.05	105.36	108.07	108.46	108.9	110.39	109.26	108.89	108.07	108.51	107.96	108.04	109.47	106.23	109.22	108	107.19	107.13	110.42	106.57	108.89	109.05	109.61	107.38	109.13	107.07	107.47	105.43	108.36	108.28	106.89	109.29	106.32	107.76	108.63	107.66	109.23	109.2	109.98	107.57	107.06	108.16	107.01	106.44	108.1	110.4
105.56	105.25	104.56	105.55	104.93	105.48	105.65	106.65	105.47	105.52	104.18	107.69	106.32	106.6	106.81	105.94	106.44	105.23	105.64	105.89	104.93	104.26	104.45	104.45	104.51	105.38	106.12	104.15	105.21	106.06	104.63	106.55	104.77	104.84	106.46	105.25	105.08	103.88	106.24	105.98	107.12	105.3	106.47	104.84	107.69	104.13	105.27	105.67	105.2	104.7
104.98	105.99	104.61	104.19	104.01	107.05	104.55	105.05	103.74	104.97	103.02	106.55	106.15	107.42	104.26	105.88	105.01	106.48	104.68	105.87	105.89	106.22	105.23	106.26	105.37	104.89	103.5	105.22	103.68	105.27	107.52	105.5	104.32	103.91	105.59	104.79	104.9	104.87	105.26	105.17	103.92	105.48	106.5	104.36	105.15	106.55	103.11	105.3	105.88	104.63
106.32	106.29	105.5	105.22	103.64	105.48	103.41	105.45	105.37	105.95	106.97	105.93	104.4	104.59	106.63	105.99	106.9	105.71	105.82	104.95	105.18	103.99	105.92	107.42	102.8	104.72	106.72	107.19	104.31	105.5	106.02	106.28	104.55	106.25	105.82	106.95	105.23	105.45	104.56	104.38	105.58	103.03	105.4	107.92	107.87	105.33	104.41	105.6	105.28	105.92
104.9	106.06	106.12	104.97	103.72	106.18	104.77	104.64	104.68	103.63	105.21	105.6	107.47	106.22	105.92	104.06	104.97	106.66	107.03	107.17	105.12	105.62	104.85	106.44	107.71	104.79	104.99	105.34	106.7	105.33	107.51	106.15	104.38	104.79	105.44	104.84	102.75	107.12	104.94	104.49	105.2	103.46	104.32	104.6	105.3	105.96	105.28	106.46	105.93	105.93
107.91	106.63	111.12	109.64	106.02	109.18	109.26	107.39	109.19	108.12	106.87	107.83	107.86	108.9	109.04	108.19	108.52	109.32	108.95	110.38	107.49	109.1	108.52	108.05	107.49	108.77	107.42	106.89	109.24	108.01	109.83	109.82	107.68	109.83	110.41	110.28	106.58	108.95	108.42	109.87	109.4	106.65	108.19	110.84	108.53	108.07	109	106.93	109.13	108.48
111.42	111.39	111.61	110.91	112.75	108.94	108.77	109.12	110.61	110.31	110.84	108.08	109.5	111.94	109.36	110.92	113.82	111.18	109.89	112.3	112.6	109.25	110.09	110.47	111.58	108.31	110.59	110.73	110.17	110.19	111.74	109.71	109.47	107.84	111.1	111.17	110.19	111.04	110.77	112.08	109.37	113.44	110.2	110.39	108.43	111.14	108.93	109.38	111.88	109.42
106.38	108.16	106.47	104.93	105.79	105.67	106.92	106.06	104.13	104.02	102.82	103.56	105.07	104.78	104.39	104.85	108.13	105.42	108.17	106.15	107.47	104.6	104.37	105.18	106.42	104.4	106.41	106.63	105.77	105.63	104.08	105.16	104.39	104.03	106	105.37	103.93	104.97	104.57	105.4	107.85	105.65	104.81	105.13	104.13	103.73	107.65	104.46	105.56	107.39
98.07	99.323	98.342	97.287	97.86	99.282	98.588	98.649	96.24	98.177	99.298	97.449	98.442	98.077	100.35	96.031	95.578	96.81	98.655	98.32	97.384	97.612	97.766	97.094	96.318	98.683	95.701	98.254	96.891	97.713	96.617	96.552	98.816	97.436	98.281	96.365	99.967	98.725	96.071	98.163	97.682	98.576	97.185	98.804	98.048	97.596	97.207	99.948	98.664	98.624
108.13	108.4	106.22	105.95	107.86	105.78	107.86	107.52	105.87	108.86	107.38	106.52	106.73	107.6	106.45	106.63	106.5	106.05	105.17	105.84	109.39	107.7	107.39	106.32	105.98	106.52	105.43	106.68	107.46	104.28	107.15	108.19	106.38	105.48	107.29	106.77	107.41	104.26	106.5	107.23	106.92	107.39	108.34	107.94	109.03	106.97	103.87	106.96	108.05	107.63
102.12	99.301	98.972	100.39	101.16	99.212	102.69	100.4	100.28	102.08	99.45	101.4	100.91	99.426	99.748	100.9	99.764	100.46	99.465	98.225	100.92	99.577	99.697	99.209	101.97	101.05	101.01	102.94	100.4	100.25	101.37	101.73	102.57	101.6	99.144	100.04	100.95	101.4	99.721	103.72	101.98	100.74	102.27	101.66	100.59	101.21	100.37	101.65	100.57	101.28
106.61	106.99	104.7	104.19	108.43	107.38	107.8	105.24	107.87	104.3	105.13	104.29	106.33	108.02	104.42	106.07	107.14	103.76	106	105.71	105.84	104.71	106	108.52	106.28	104.11	108.72	107.76	103.31	107.02	107.82	106.58	106.73	108.71	107.23	107.25	106.12	106.97	105.31	104.96	104.57	104.77	105.52	106.46	105.51	106.48	105.27	107.76	103.74	104.53
109.8	111.22	111.31	111.35	111.22	111.75	109.73	108.61	109.78	110.58	111.42	109.95	110.4	109.96	110.09	111.04	112.66	109.13	110.3	111.82	110.15	108.34	111.49	110.25	110.71	111.6	108.31	108.67	110.43	112.04	109.74	111.89	110.22	109.78	111.83	111.14	110.74	110.22	110.33	110.21	109.09	111.28	110.79	110.39	111.09	111.45	108.97	111.76	109.77	111.5
104.23	104.17	107.38	107.39	106.37	107.08	106.23	104.36	105.76	105.9	106.65	106.96	106.09	107.04	105.78	106.56	104.62	108.37	105.4	107.97	105.12	105.24	106.15	106.74	105.08	107.25	105.5	106.31	106.5	105.58	107.47	106.42	106.04	107.94	104.91	106.69	105.01	104.14	104.96	105.53	104.19	106.15	106.42	104.66	106.22	106.76	106.88	106.67	108.03	104.24
104.76	106.59	103.39	105.7	106.47	104.09	105.08	106.06	105.46	104.94	105.11	105.25	105.9	106.01	106.22	105.36	105.02	106.27	105.31	104.47	104.37	104	102.53	106.95	104.81	105.66	105.95	105.27	107.1	106.84	103.67	105.45	103.76	106.09	105.43	106.62	105.32	107.53	103.41	104.91	107.31	104.6	106.03	105.79	105.32	106.02	106.25	105.96	103.77	106.33
108.26	109.94	110.66	109.42	112.07	111.75	111.19	109.33	111.35	110.97	111.42	111.9	110.98	112.72	112.45	109.9	112.58	109.84	108.04	112.62	109.58	110.27	108.84	110.84	110.65	107.55	109.68	108.99	109.14	111.14	110.31	110.04	109.02	109.36	111.01	109.7	109.38	109.02	109.9	108.75	109.43	110.57	108.78	111.21	107.83	110.78	112.39	111.13	110.07	110.27
107.71	106.85	107.34	106.64	106.14	103.44	106.94	106.21	107.24	107.68	104.6	106.72	106.15	107.86	106.83	106.58	106.85	105.38	105.23	104.11	106.92	105.75	106.1	105.25	105.55	106.23	104.88	106.7	105.35	107.63	105.94	105.29	107.26	108.85	106.36	106.91	106.41	104.98	105.26	106.97	107.64	105.64	106.96	106.84	108.47	104.4	105.33	105.83	105.77	105.81
106.3	110.42	107.33	108.69	109.57	107.66	109.84	107.89	108.85	106.57	106.49	106.4	108.1	105.9	108.95	108.05	108.03	105.53	106.71	107.81	108.48	106.49	108.79	106.34	107.81	110.47	107.78	108.27	109.5	107.43	107.05	105.8	108.12	107.83	109.53	106.12	109.18	105.84	107.33	107.87	107.14	106.05	107.66	108.34	106.86	103.31	105.85	109.44	105.86	106.11
109.56	111.94	110.95	109.85	110.65	109.22	110.03	110.24	112.11	111.73	111.65	110.03	109.47	109.46	110.65	109.53	110.8	110.15	110.11	111.81	109.5	110.69	110.31	109.96	110.81	110.34	110.11	110.47	112.02	110.12	111.72	111.39	110.37	110.79	110.55	110.54	110.06	111	110.23	110.33	110.2	109.23	112.13	110.24	109.87	110.29	110.87	110.36	113.42	110.52
107.43	107.29	109.51	108.72	109.08	107.05	107.52	107.33	109.74	109.2	107.82	107.49	107.64	107.71	108.83	108.5	108.94	108.35	109.91	107.16	105.6	108.42	109.45	108.88	107.13	110.25	109.24	109.04	104.96	107.27	105.85	108.22	107.15	109.95	109.14	107.6	108.42	109.24	108.53	109.66	109.53	108.41	110.33	106.91	108.1	108.39	108.15	108.94	108.4	108.31
107.07	104.97	105.78	105.38	103.99	104.84	106.25	108.26	107.02	106.86	107.36	106.8	107.46	107.81	105.23	105.62	105.48	107.23	106.15	107.25	106.76	106.68	104.22	105.29	104.94	107.78	107.35	106.47	106.54	107.39	105.61	105.27	107.31	106.3	105.02	105.02	106.39	106.67	105.58	108.62	107.26	105.53	105.1	106.9	103.71	108.78	106.35	108.69	106.82	108.27
109.1	110.34	108.98	112.19	110.28	109.53	107.88	109.45	110.41	110.9	110.19	109.67	107.76	110.38	111.32	111.66	110.66	110.69	111.74	111.28	109.63	111.3	110.87	110.7	111.59	108.99	111.05	110.46	110.86	112.68	109.17	110.77	109.39	108.77	112.72	110.64	109.89	109.49	111.03	109.98	108.15	110.2	110.4	108.95	112.22	109.51	109.06	110.14	113.04	110.47
102.99	101.39	102.47	104.72	102.42	102.04	103.5	105.57	105.06	103.19	102.57	99.007	103.09	103.82	102.26	102.43	103.01	105.24	102.03	102.77	103.31	104.11	104.89	101.61	102.43	103.73	102.3	99.142	103.67	102.89	104.3	100.81	102.52	102.17	101.41	104.34	103.9	103.13	102.08	101.83	104.59	103.51	103.73	102.74	104.28	102.47	103.73	101.57	102.73	101.27
107.28	107.74	106.04	111.11	106.5	107.49	109.39	107.97	108.13	107	112.64	106.77	106.07	108.87	106.84	107.62	110.19	105.87	107.26	108.48	107.16	106.48	107.31	106.96	109.09	106.56	107.32	107.54	107.03	108.42	107.47	107.07	107.7	108.28	108.17	107.46	106.56	106.42	109.25	109.65	108.5	109.05	109.4	109.63	105.61	107.63	106.95	108.68	109.12	108.69
97.116	97.913	98.343	98.422	99.219	95.784	100.65	97.643	101.04	98.105	98.042	97.042	97.341	100.18	99.806	98.487	98.468	98.926	97.821	96.587	98.244	99.295	100.42	98.679	96.869	95.8	99.971	97.904	97.313	97.005	98.905	100.99	101.19	95.39	96.037	96.841	99.135	96.459	97.564	98.001	97.874	97.273	99.114	98.696	96.942	99.175	96.744	97.562	98.327	99.038
109.09	106.42	106.87	107.88	107.43	109.03	108.57	107.24	107.47	109.94	108.23	107.13	108.61	106.16	104.57	108.16	108.73	108.14	108.12	108.09	108.35	107.1	105.51	110.38	110.26	108.52	108.86	108.19	108.03	108.08	108.69	107.71	108.26	109.27	109.45	109.18	109.41	108.09	108.48	107.09	110.08	108.62	108.49	107.21	109.85	106.83	109.84	108.71	110.68	109.52
107.62	105.96	105.94	105.45	107.55	106.57	104.68	108.07	104.52	106.63	105.56	105.28	106.31	105.6	107.24	105.24	107.5	106.6	107.06	106.66	107.66	106.19	106.89	104.82	105.88	108.35	105.4	104.63	107.14	107.09	106.34	106.2	104.2	105.35	104.84	106.08	105.22	107.2	104.87	107.68	103.66	103.21	104.66	106.12	106.24	105.37	105.09	104.78	106.55	107.26
100.64	100.9	102.13	100.22	103.59	100.87	99.78	98.733	99.997	99.905	101.36	100.09	101.2	101.32	100.07	98.943	99.426	101.61	103.15	100.21	100.44	101.32	99.793	101.6	103.13	99.178	100.49	100.17	101.35	100.02	99.548	103.24	100.05	100.01	98.668	98.75	97.408	99.052	99.981	100.97	100.82	101.71	99.692	101.38	101.72	101.07	99.977	102.38	102.3	100.46
98.536	98.675	99.695	97.886	98.362	98.445	97.998	97.933	99.045	97.904	99.069	97.632	97.722	96.446	100.2	97.711	99.02	96.733	98.318	97.704	100.02	97.913	97.994	99.808	97.832	96.941	97.324	99.064	96.293	96.992	99.329	96.622	99.356	96.065	96.132	98.891	99.796	99.01	97.315	99.396	96.522	97.403	99.737	97.848	99.3	98.4	97.556	96.986	95.799	97.087
106.27	104.59	104.01	107.41	105.2	105.73	101.95	106.98	104.36	105.62	106.59	107.07	106.3	107.35	105.29	103.96	105.21	107.09	106.45	107.16	105.12	106.49	102.9	106.51	103.51	105.74	106.86	105.18	105.24	104.58	107.76	106.6	105.63	103.82	104.81	105.62	105.44	104.39	107.39	103.18	106.28	104.51	104.93	107.13	105.07	104.54	105.28	107.07	103.89	106.85
106.48	106.41	106.06	105.48	104.28	106.37	104.89	103.57	106.02	105.35	106.94	105.59	106.62	104.32	104.25	105.53	106.77	106.57	106.13	106.09	106.86	104.27	103.6	106.47	105.2	108.09	106.74	108.59	105.55	105.03	106.06	103.54	106.71	108.69	104.2	107.07	106.85	106.08	107.17	105.25	105.38	105.21	107.09	105.87	103.53	103.01	104.54	106.98	102.99	104.6
106.95	104.58	106.74	105.18	106.53	104.89	105.41	102.27	104.89	105.73	107.03	106.73	107.2	105.74	105.3	107.27	106.05	104.44	106.68	105.29	106.72	106.01	105.91	106.18	105.04	105.77	107.3	107.4	107.31	105.77	106.8	108.4	104.65	104.05	105.24	103.48	105.47	105.31	107.61	107.41	105.22	104.04	105.92	105.32	105.24	105.36	105.81	104.91	104.61	105.27
107.93	110.66	106.24	108.17	109.13	109.43	108.73	107.61	106.97	108.37	106.72	108.78	105.9	105.6	105.62	109.62	108.62	108.24	107.6	104.84	107.53	107	109.82	109.15	108.66	108.17	106.32	108.9	107.37	107.56	109.14	109.47	108.54	108.92	107.83	107.17	107.16	107.9	108.27	107.73	109.77	109.11	107.7	108.09	108.88	108.71	106.96	107.91	108.23	106.53
103.29	101.46	101.89	102.8	105.09	103.37	100.94	103.58	102.78	101.64	103.04	100.97	105.19	104.33	102.96	102.85	105.72	103.7	100.01	102.75	102.86	101.02	100.52	104.72	103.2	102.35	101.68	100.41	104.15	103.01	104.27	104.67	103.96	102.89	103.97	103.54	104.24	101.91	103.16	102.42	103.05	103.41	102.13	105.51	101.88	102.18	102.06	104.56	105.02	102.27
106.09	109.79	106.8	107.5	108.73	107.91	106	107.45	108.23	104.8	108.23	106.52	107.39	107.38	109.15	106.69	108.38	107.66	107.75	106.24	109.27	106.43	107.66	108.88	108.08	109.38	108.51	109.11	104.55	107.55	107.6	104.88	109.22	105.78	108.28	107.46	107.77	108.44	107.88	109.16	106.63	105.78	106.76	110.22	107.18	109.16	106.19	107.25	111	108.38
109.68	108.14	107.19	107.53	107.94	108.62	111.05	107.75	108.11	107.16	106.93	107.55	110.05	108.13	106.7	108.05	107.43	110.7	106.71	110.2	108.68	109.43	107.35	109.68	106.56	106.45	107.85	108.47	107.3	108.32	109.15	108.12	109.59	109.02	107.19	109.96	105.93	108.31	107.56	106.49	107.1	107.43	109.19	109.59	105.7	109.14	106.03	109.73	106.8	110.35
108.98	108.13	108.8	105.79	108.69	108.01	107.75	107.38	109.29	108.56	105.1	107.66	108.74	107.9	109.71	106.36	108.28	108.6	108.09	107.01	109.21	107.36	106.16	108.75	107.78	108.01	108.41	110.06	108.69	110.21	109.49	108.89	107.59	108.95	107.84	107.8	108.91	107.34	109.44	109.89	108.29	108.5	108.38	109.27	107.83	108.35	106.84	107.89	107.2	108.85
105.54	105.4	103.89	103.54	107.4	105.79	103.63	104.11	104.46	104.48	105.2	106.14	105.55	106.11	105.51	105.65	106.76	106.73	104.84	109.05	105.11	107.98	102.72	105.58	108.78	106.53	106.45	104.31	105.04	104.84	103.57	104.11	104.21	103.13	103.8	106.69	106.66	105.13	103.8	105.27	107.3	105.39	105.52	104.31	105.89	104.55	106.04	104.42	108.09	106.26
107.4	107.34	108.16	109.49	106.95	111.56	109.43	109.17	108.63	105.37	107.19	107.96	106.96	105.72	107.03	108.74	107.85	107.21	106.16	106.87	107.86	107.4	110.04	106.99	107.39	106.87	108.07	108.03	107.86	109.1	108.7	109.97	106.37	107.46	108.4	109.36	108.17	108.56	108.13	107.43	108.8	109.33	108.43	107.31	107.4	107.44	107.52	107.78	107.9	108.15
98.673	97.798	98.071	99.168	98.36	100.07	99.446	96.357	96.583	97.918	99.082	96.918	98.476	95.727	97.747	100.08	98.004	98.046	99.919	98.996	96.712	98.634	97.781	95.762	98.398	99.066	98.114	98.746	97.725	99.742	99.279	96.777	97.407	98.318	97.274	96.657	98.435	97.017	97.127	96.498	99.115	96.547	98.775	99.69	102.12	97.904	99.652	97.496	97.224	96.753
104.3	103.74	106.56	106.52	104.09	104.59	104.81	106.86	103.4	105.56	101.68	105.77	105.15	105.1	107.97	105.77	104.91	105.79	106.17	103.7	104.93	103.76	104.9	104.92	103.82	106.31	104.7	103.91	106.73	104.8	104.36	106.65	106.27	104.35	106.71	106.04	106.53	105.92	105.3	103.94	105.3	106.66	107.91	105.79	106.95	104.79	108.18	106.6	105.55	105.17
111.99	108.56	110.86	110.58	113.67	111.48	109.68	109.53	108.84	111.23	110.8	109.93	108.52	107.72	108.71	110.17	112.01	109.72	109.43	108.17	111.3	109.63	108.41	109.94	111.09	109.23	108.08	108.36	110.65	110.03	109.54	110.64	111.9	109.82	110.09	108.96	108.98	110.28	111.14	112.54	111.05	112.05	110.97	111.81	111.27	112.37	112.58	108.49	108.67	110.97
110	108.64	106.5	106.11	110.81	106.97	106.69	105.79	106.47	107.2	108.61	108.66	109.79	107.51	109.02	106.84	107.57	105.5	106.68	105.82	108	109.83	109.05	109.79	108.27	108.54	110.07	107.93	107.34	105.92	109.14	108.87	105.97	106.97	110.37	107.02	108.57	110.33	109.01	107.38	106.15	106.92	107.82	107.82	108.16	107.49	108.06	106.22	110.28	107.62
107.06	107.2	109.27	107.21	106.69	108.01	105.68	109.82	106.5	107.07	106.97	106.74	105.59	109.06	109.57	107.88	109.33	106.92	107.1	108.22	109.65	107.62	107.71	108.71	106.83	107.4	107.26	108.27	107.31	109.91	107.48	107.28	107.52	107.9	107.88	107.31	106.61	107.43	108.38	108.58	107.03	108.44	107.6	107.03	107.68	105.35	108.18	107.58	108.08	106.3
105.02	107.2	104.94	106.64	105.68	106.64	105.04	106.46	104.93	105.91	104.52	106.18	107.86	106.48	105.01	103.76	104.01	106.59	104.12	107.02	104.24	106.17	105.41	105.83	102.92	104.47	104.87	103.27	102.89	104.39	104.63	105.55	104.12	104.93	106.04	104.81	105.46	105.44	105.67	106.39	105.62	106.42	106.5	105.67	103.25	102.87	107.45	106.55	106.13	103.64
106.21	104.59	106.25	103.69	107.82	107.82	105.64	105.08	106.57	105.16	107.37	105.88	104.28	106.77	104.76	108.65	104.68	106.09	106.77	105.39	104.7	105.76	104.47	105.36	107.8	106.02	108.34	106.15	105.91	105.38	105.13	102.93	106.19	105.61	105	105.59	105.67	107.47	106.19	109.02	104.78	103.45	107.09	105.18	103.73	105.66	104.93	104.81	105.87	105.02
106.48	106.22	110.66	105.89	107.13	108.23	105.81	108.69	108.89	109.72	107.11	109	106.52	108.9	110.07	107.96	108.1	108.12	107.06	108.5	108.53	107.11	109.21	107.91	109.52	107.76	107.38	106.88	107.44	106.45	108.05	108.62	108.46	108.31	107.95	107.55	107.71	108.81	107.48	109.41	108.91	108.77	108.41	107.77	108.67	108.83	109.56	107.43	108.71	108.34
99.18	100.88	100.14	101.99	99.106	99.315	99.617	101.74	99.356	99.083	100.77	101.44	101.34	99.027	102.14	100.06	102.3	100.82	102.12	100.69	99.809	102.5	100.34	99.726	101.44	99.264	99.213	100.73	102.24	100.27	101.34	101.63	99.952	99.267	98.275	98.94	100.9	100.13	100.62	101.24	102.95	100.64	102.87	100.86	99.47	99.827	100.99	102.42	99.725	102.33
106.2	105.56	106.37	105.11	106.74	106.83	105.57	105.05	105.95	104.95	103.14	105.43	108.08	105.49	106.34	106.92	107.1	103.42	106.5	103.63	103.58	105.6	107.43	104.98	105.05	106.75	105.42	106.52	103.94	104.72	105.53	103.27	104.82	104.32	103	106.34	106.52	106.62	106.67	104.23	105.19	107.35	104.7	105.31	105.08	105.05	106.34	105.26	106.04	108.59
108.41	108.08	107.52	108.4	109.23	108.17	107.64	107.66	106.6	109.39	109.33	110.65	106.71	107.76	107.42	109.67	108.07	106.63	106.89	109.2	107.92	107.44	107.47	107.41	110.61	111	108.43	107.9	109.51	108.13	107.78	108.36	105.57	107.48	106.85	106.5	109.12	107.6	106.89	108.7	106.97	106.88	109.36	105.24	107.99	106.51	108.95	110.37	107.14	106.11
106.87	107.72	105.3	106	105.05	104.93	105.77	109.34	108.09	106.14	107.43	109.54	106.74	105.79	107.86	105.71	105.95	104.11	104.85	105.3	106.06	108.05	106.7	107.16	107.12	105.94	106.86	105.6	106.01	106.26	105.68	106.88	108.34	105.83	107.95	108.18	106.33	106.89	106.07	105.83	106.17	107.51	109.88	107.46	105.94	107.38	104.67	105.92	107.54	108.19
105.98	107.05	106.53	105.3	106.99	106.83	104.2	105.38	105.48	106.19	105.99	106.34	107.95	105.5	105.48	104.23	107.1	107.75	104.52	106.76	106.14	104.85	105.97	104.54	107.79	105.56	105.75	105.82	108.79	106.11	107.87	107.53	105.79	104.87	105.42	108.01	103.83	106.57	107.7	105.34	103.3	106.83	105.52	106.16	105.69	108.66	109.72	105.4	105.73	101.58
105.78	106.86	105.71	105.48	106.71	105.74	104.24	106.46	109.02	106.83	104.49	104.29	106.88	105.29	106.82	105.58	104.64	105.7	108.27	105.49	105.38	104.44	104.1	105.65	102.69	107.32	107.03	104.75	104.32	104.06	106.15	107.09	106.8	104.17	102.92	107.7	104.13	105.2	105.35	106.52	105.82	106.06	107.67	106.52	105	107.5	106.91	105.31	104.73	105.81
99.661	101.78	102.65	102.18	102.77	102.65	102.56	102.13	100.86	97.961	99.484	100.1	100.23	100.77	101.36	103.12	102.46	101.65	100.3	102.33	99.422	99.106	99.645	99.87	99.441	100.37	97.176	99.281	99.726	101.39	99.334	98.315	100.06	99.632	102.21	103.36	103.29	97.704	101.45	101.13	98.992	100.23	101.47	100.29	99.433	101.37	99.133	101.57	101.47	100.68
98.379	97.981	98.511	98.768	95.777	97.279	96.411	97.375	96.445	97.244	100.25	98.538	98.634	98.567	94.757	99.269	98.384	97.452	96.751	99.896	98.004	97.024	97.903	99.635	98.828	98.602	98.88	98.692	97.772	98.326	96.69	98.978	100.29	96.314	98.438	98.728	98.799	97.521	98.563	97.025	97.987	100.07	97.039	98.63	98.101	96.853	98.898	97.734	98.023	98.607
106.55	105.1	104.66	105.01	105.4	104.2	106.02	107.21	107.08	106.32	106.7	106.72	107.19	103.75	105.06	107.64	107.4	106.54	105.29	104.28	105.91	105.24	104.98	105.96	107.48	104.8	106.17	104.82	106.25	105.71	104.48	107.19	105.75	106.81	106.38	105.21	106.15	105.29	104.97	107.12	105.75	108.05	105.65	105.46	106.06	106.63	106.46	106.04	105.74	103.22
105.44	106.41	104.99	107.24	105.33	105.7	105.67	106.54	108.81	106.99	104.01	106	107.01	106.44	107.02	105.72	106.48	105.38	106.64	104.6	106.48	104	104.66	105.52	105.89	107.95	106.33	106.22	103.69	106.14	107.48	104.06	103.86	105.05	106.75	104.36	104.7	107.12	106.05	103.39	104.99	106.9	108.16	103.82	106.81	106.59	109.22	105.15	103.72	108.56
99.507	98.074	100.99	97.382	97.807	98.08	97.918	97.669	95.937	98.94	96.529	98.499	98.742	97.063	98.577	97.641	98.534	100.42	96.744	97.841	100.97	98.049	97.723	96.922	97.97	98.857	97.365	98.458	97.369	96.774	99.257	100.03	97.224	97.341	98.419	98.721	100.07	98.792	98.457	98.746	97.58	98.094	96.961	98.351	98.886	95.679	97.694	98.77	100.46	97.72
97.707	98.274	97.883	99.171	99.259	100.77	99.311	97.865	98.79	99.091	98.733	96.164	100.49	99.659	99.383	97.323	99.199	100.16	98.19	98.479	99.587	98.051	97.047	98.778	99.811	100.23	98.614	98.949	99.306	101.3	97.675	96.796	99.402	99.482	98.535	99.838	100.33	97.748	101.28	97.276	99.064	98.79	99.509	99.527	100.29	97.324	100.12	99.843	97.751	100.69
105.5	105.57	108.21	108.88	107.83	106.46	105.39	105.17	107.68	105.95	108.16	105.99	106.98	106.24	106.03	105.81	106.72	106.11	105.63	108.16	107.24	107.97	108.23	106.04	106.06	103.14	104.54	106.92	108.28	103.96	104.01	104.38	107.94	106.53	103.75	106.39	105	107.33	107.42	106.31	107.59	106.47	105.57	106.29	106.55	107.17	106.84	106.83	107.87	105.38
106.83	104.51	106.98	104.75	105.29	105.85	105.63	106.01	105.49	107.24	105.06	104.73	106.38	105.62	104.65	105.87	106.5	105.19	106.37	105.96	104.46	104.38	106.43	105.16	107.54	105.38	103.83	106.96	105.7	106.52	104.41	105.4	105.38	103.96	105.53	106.43	105.78	106.94	105.25	105.32	106.69	106.24	108.02	107.07	106.63	104.75	105.83	106.29	104.14	107.62
111.91	109.27	110.33	110.23	109.29	112.32	111.47	109.67	108.82	108.88	113.2	107.94	110.65	110.68	107.47	111.01	108.97	112.02	109.6	111.13	109.69	111.51	109.63	111.52	111.82	108.18	108.72	108.71	108.46	108.76	110.23	110.08	111.07	110.28	110.29	111.39	110.61	110.66	111.85	111.17	107.38	108.59	110.06	108.82	108.56	110.01	111.5	111.11	108.85	108.68
109.95	108.98	106.3	109.27	109.64	106.57	108.85	108.3	110.05	107.76	109.03	106.43	109.05	111.81	108.56	106.45	108.46	107.9	109.36	108.44	107.31	109.65	106.61	109.31	109.15	108.71	105.99	109.01	108.23	107.81	109.99	104.8	108.68	108.34	110.77	108.08	108.67	109.12	109.36	107.59	109.12	108.5	108.96	110.31	110.06	108.53	107.85	109.51	110.85	107.44
99.955	97.707	97.95	98.322	99.187	98.482	97.608	99.816	98.875	99.007	99.765	98.783	99.899	100.15	99.014	98.498	95.047	98.542	99.751	99.119	98.157	97.785	97.095	97.168	95.506	99.413	99.554	97.852	95.882	96.809	100.08	97.844	97.109	98.508	99.18	97.324	97.67	97.915	95.175	98.799	98.148	100.45	100.43	99.612	96.85	100.35	96.746	98.046	101.12	99.382
105.27	107.48	106.1	105.37	106.67	105.58	106.06	106.72	108.09	107.15	106.66	104.02	107.31	104.84	106.42	104.94	102.66	108.76	105.88	104.85	104.91	105.41	106.24	104.86	107.45	105.93	106.77	104.27	104.2	105.75	105.4	106.35	105.38	104.72	105.8	106.33	106.02	103.82	106.43	104.89	107.64	105.1	105.43	105.95	104.52	106.92	104	105.05	106.59	106.19
98.175	98.359	95.498	99.202	96.484	98.456	98.16	98.243	98.34	98.848	96.516	98.602	97.02	96.533	97.206	97.734	97.739	97.797	96.848	100.09	98.932	98.324	95.174	98.989	99.077	97.839	96.747	97.177	96.876	98.373	96.988	96.689	96.639	99.732	98.402	98.113	96.252	96.879	98.825	98.206	97.296	96.899	98.576	96.618	98.861	97.58	98.428	97.986	97.704	98.106
104.91	106.88	107.21	105.17	105.38	102.99	103.6	105.37	106.4	104.56	103.96	106.02	106.88	105.45	106.79	104.64	104.22	105.25	106.12	104.41	104.23	107.08	106.11	107.03	103.49	104.96	104.67	106.99	104.99	104.01	104.39	105.46	105.51	104.74	104.89	108.09	103.9	106.44	105.65	105.68	105.76	105.61	107.54	104.99	105.44	105.22	105.32	103.99	104.17	104.38
105.93	105.06	107.1	105.78	105.62	105	104.56	104.87	103.23	106.01	104.45	105.42	105.07	107.24	104.77	106.51	105.74	107.42	105.13	105.96	105.18	107.25	105.72	104.61	105.46	107.28	105	104.61	103.83	106.85	104.77	105.39	107.83	106.92	104.7	105.35	105.47	106.46	106.84	105.88	107.63	106.47	106.32	107.55	105.88	105.63	105.17	102.6	106.85	108.46
106.79	110.54	109.57	107.25	108.28	108.37	108.81	108.8	106.75	107.2	105.68	106.68	108.11	106.83	108.84	108.21	108.25	107.1	107.4	107.67	106.88	107.27	108.85	110.12	110.06	106.76	106.34	105	108.13	109.09	109.05	108.42	106.49	105.89	106.49	106.43	109.42	108.29	107.89	107.41	106	106.43	106.48	107.41	108.16	106.52	107.22	108.23	107.73	107.87
99.67	98.645	97.014	99.953	98.223	97.75	97.64	97.56	98.551	98.707	97.025	99.533	98.735	97.843	99.056	98.804	99.207	99.136	98.043	98.364	98.632	99.849	99.454	97.447	97.163	95.445	99.638	99.343	97.571	98.814	100.79	100.92	97.227	98.375	99.312	96.935	97.317	96.609	97.559	97.23	99.401	98.892	97.704	97.686	98.134	99.726	95.069	98.169	98.439	96.867
102.73	99.381	101.13	101.02	99.374	99.719	98.957	102.45	101.84	99.703	100.87	101.29	99.259	100.55	100.44	100.18	102.56	100.6	98.849	100.5	102.53	100.66	101.02	100.44	102.18	100.38	97.173	101.73	98.809	103.35	99.783	100.3	97.136	102.05	103.6	102.72	100.47	100.18	99.892	102.13	101.76	99.599	99.765	100.81	99.996	97.809	98.896	102.08	101.42	101.26
97.227	98.616	97.211	97.459	97.987	97.561	96.732	97.197	96.871	97.859	99.533	97.918	98.612	98.649	98.074	97.651	95.373	99.56	97.908	98.341	99.36	98.545	98.297	97.366	98.241	99.105	100.8	97.924	98.338	98.558	97.216	96.301	100.63	95.98	99.206	96.999	97.244	96.962	97.557	97.744	99.418	96.491	97.491	97.024	98.187	100.77	97.3	98.995	99.56	98.464
97.549	98.396	103.3	101.49	100.68	100.28	98.541	99.509	99.077	99.391	98.055	99.658	98.62	99.965	101.04	97.644	99.165	98.887	98.566	100.47	100.07	99.608	97.932	99.204	98.727	99.583	102.48	98.209	99.954	98.343	97.671	99.62	99.421	99.089	97.814	99.419	98.466	100.43	97.484	99.213	99.435	96.616	97.568	98.125	98.707	98.767	98.56	98.097	100.68	98.758
107.59	107.13	109.09	107.71	109.69	108.37	107.77	108.81	110.06	110.35	109.59	105.97	108.46	111.33	109.73	107.16	106.97	108.92	106.76	108.75	108.16	107.16	108.62	109.4	108.22	105.38	107.42	108.47	106.74	107.63	108.28	109.01	109.34	108.52	109.04	108.02	108.06	109.69	107.54	110.46	110.08	105.99	106.47	108.83	107.72	107.26	107.83	107.32	107.86	108.21
106.86	107.37	107.51	106.93	107.36	107.77	107.83	107.54	107.94	108.21	108.28	108.44	109.18	104.59	107.03	108.81	107.46	104.08	106.43	107.27	105.53	107.21	107.34	108.74	107.47	108.81	106.64	106.86	106.76	107.72	107.52	109.47	108.16	106.18	107.87	109.35	108.16	106.44	108.84	107.97	108.48	108.27	106.79	107.85	107.86	108.83	108.24	108.42	107.09	109.14
107	107.31	108.24	106.85	109.48	109.03	107.9	107.11	109.48	106.57	109.79	106.55	108.52	110.23	110.21	108.33	108.98	108.88	109.3	110.02	106.27	109.24	107.42	109.86	107.38	108.21	109.89	108.26	107.94	108.27	106.67	110.25	107.52	109.01	107.82	108.97	106.99	109.11	107.16	108.17	108.1	108.82	107.01	107.25	109.87	109.11	107.7	107.74	109.29	111.35
101.7	101.64	100.99	100.91	100.39	100.62	102.8	100.24	100.93	99.22	99.842	103.61	99.303	99.445	97.008	101.32	101.8	100.75	101.2	100.65	99.429	100.07	100.39	100.8	100.77	101.95	98.267	99.994	100.56	99.639	101.63	100.91	98.315	99.499	100.26	99.416	101.09	99.655	101.9	100.15	98.808	102.58	100.81	101.95	99.293	99.919	100.96	101.9	102.14	98.496
109.3	107.53	108.46	108.63	107.07	109.55	107.96	108.02	107.7	108.36	108.38	110.01	106.49	109.92	108.96	108.44	106.78	107.49	106.06	106.5	107.95	106.23	107.33	108.14	108.32	106.91	107.98	106.42	108.36	110.73	105.63	107.05	108.53	107.9	107.21	106.66	107.75	108.72	106.7	107.53	106.98	107.74	106.14	107.99	106.71	108.48	109.95	106.94	107.78	107.83
105.53	107.42	105.13	104.99	106.25	105.41	105.86	107.65	104.83	104.75	106.58	106.63	107.87	106.02	105.62	106.75	105.99	108.14	105.08	104.52	105.79	106.65	105.71	105.72	103.55	103.99	106.26	104.92	104.98	105.54	106.35	104.95	105.65	104.77	106.33	103.71	107.6	106.93	103.46	104.27	104.96	105.89	108.12	105.27	107.16	105.38	108.5	104.36	104.54	105.1
109.63	105.88	110.33	109.42	110.3	109.27	108.68	111.31	109.43	109.12	106.06	108.05	108.12	109.55	110.87	106.64	108.92	108.41	108.92	107.85	108.03	107.32	110.69	111.21	108.61	108.27	110.82	107.65	107.41	107.12	109.34	106.48	109.73	107.2	109.17	110.57	108.45	107.34	109.11	108.99	109.6	108.48	107.2	108.54	106.95	107.85	107.13	109.14	108.94	108.5
106.5	106.35	106.21	108.47	104.78	105.02	104.98	106.65	104.4	104.84	105.95	103.73	105.43	107.37	107.06	106.48	104.05	106.27	106.82	104.74	107.58	104.99	106.56	105.21	105.98	104.51	103.62	105.16	104.87	106.64	106.07	107.81	106.29	104.83	106.14	104.29	104.64	105.21	105.34	104.14	104.41	106.9	104.48	106.08	105.43	105.24	105.49	105.46	106.15	105.64
107.34	107.41	106.42	105.95	108.89	107.95	107.84	109.15	108.56	106.13	106.65	107.56	106.98	108.01	107.35	108.04	108.42	108.68	106.86	108.39	107.98	109.47	107.03	107.85	107.8	107.53	106.1	105.76	107.39	106.13	106.81	106.1	109	107.24	105.14	107.1	107.69	107.14	106.38	106.29	107.44	107.79	106.27	106.07	107.52	105.86	108.88	108.36	105.8	104.43
105.53	109.23	108.28	106.72	109.17	109.53	108.97	107.32	108.73	108.2	106.25	108.67	108.28	107.29	107.2	109.71	107.02	107.51	108.79	111.19	109.17	107.8	108.25	110.02	107.94	107.91	107.1	109.71	108.81	108.71	108.7	107.76	108.89	106.07	109.1	107.8	105.75	105.98	107.33	107.75	106.98	107.02	106.8	106.77	109.58	110.57	107.15	107.53	107.03	106.56
108.57	109.75	109.27	112.45	109.58	110.31	110.33	111.04	110.05	107.31	108.62	110.53	111.37	110.91	111.53	110.32	112	110.46	107.37	107.23	109.52	112.1	111.42	114.59	110.08	108.47	111.04	108.77	109.21	109.92	110.87	110.32	111.59	111.04	110.48	111.39	111.2	110.21	110.46	108.84	109.6	111.4	109.55	111.51	111.01	107.54	109.49	109.72	110.94	110.29
105.46	106.84	106.23	105.82	106.21	106.66	107.43	105.6	105.9	108.03	107.86	106.58	106.53	105.45	105.12	104.2	105.91	106.98	109.44	104.59	104.53	106.98	105.34	104.58	106.91	107.43	108.57	105	108.61	105.25	105.9	108.18	109.55	107.2	107.71	105.8	106.41	105.72	108.57	107.5	104.74	108.62	105.62	106.43	106.96	106.31	104.79	106.49	106.35	106.42
108.39	107.52	104.44	105.2	107.35	107.17	109.35	110.01	108.76	107.03	107.92	107.52	107.1	109.17	109.03	105.87	106.43	108.08	109.21	108.08	106.83	105.82	107.95	105.62	108.34	108.38	106.15	106.87	107.2	107.06	108.06	107.9	108.95	109.22	105.5	107.17	106.94	109.69	109.62	105.71	106.78	108.89	108.11	108.97	109.23	108.5	104.76	107.74	108.25	108.08
105.57	106.82	103.93	107.55	107.22	105.45	106.99	106.45	105.88	107.95	106.71	106.12	108.01	105.73	108.06	105.15	106.03	103.86	106.93	106.88	106.4	107.38	108.06	105.56	103.43	106.56	105.72	108.67	105.56	105.46	105.41	104.49	106.72	106.89	107.01	106.68	105.12	105.98	106.45	105.99	105	104.79	108.35	105.88	106.03	105.93	104.65	107.22	106.71	105.8
105.86	102.94	106.48	106.03	108.02	106.96	105.03	106.2	108.08	108.18	107.82	107.46	106.14	107.14	106.63	106.65	105.96	106.8	108.32	106.38	104.04	106.86	106.17	106.21	104.29	107.71	107.41	107.28	107.53	107.19	107.01	104.24	105.61	106.98	106.68	105.54	105.09	106.6	105.99	105.93	106.57	104.83	105.76	108.31	106.46	107.55	107.67	106.23	103.97	105.6
105.99	103.36	106.63	105.75	108.79	108.97	104.92	103.2	107.32	106.15	105.22	105.22	105.83	104.62	106.74	107.19	105.42	103.8	103.86	104.98	108.64	106.97	105.24	107.96	106.26	106.76	106.13	104.58	107.19	104.67	105.56	104.43	105.12	106.57	103.67	104.7	104.96	108.18	106.36	105.63	105.11	105.85	106.78	109.61	104.76	107.9	104.83	104.4	106.11	107.11
104.88	107.67	106.48	104.87	105.95	107.35	106.99	108.46	105.87	104.42	107.28	105.11	105.16	105.14	105.78	106.83	106.75	104.68	104.15	105.96	106.21	107.62	106.32	105.94	108.06	104.62	106.45	105.17	107.76	106.37	103.77	106.84	106.22	107.32	105.83	105.16	105.09	105.31	106.41	106.68	106.38	108.19	104.82	107.19	105.73	107.37	107.6	105.81	106	104.58
107.5	106.35	104.28	105.65	106	104.4	107.51	108.44	106.08	105.29	104.75	105.68	106.55	108.01	106.7	109.6	109.21	105.73	106.38	106.21	106.58	106.05	105.7	104.24	106.39	105.53	107.72	105.63	105.85	105.26	106.46	108.12	105.37	106.08	105.86	104.72	106.54	107.46	106.54	108.94	105.53	106.49	107.39	106.41	106.27	104.95	108.2	106.02	107.15	104.11
110.61	109.87	109.42	109.91	111.94	110.4	111.25	110.27	111.47	110.11	109.46	109.3	110.2	108.35	110.63	110.3	111.54	111.94	112.74	112.11	109.54	108.7	111.53	111.01	111.85	111.4	112.09	112.68	111.64	111.84	112.24	111.2	108.91	110.64	109.87	111.36	110.78	112.5	110.06	109.26	108.41	110.1	111.95	108.8	110.71	110.68	110.28	109.1	110.42	109.08
100.5	97.569	97.49	99.407	98.731	99.759	99.679	98.285	98.11	98.723	99.255	99.157	98.573	98.622	98.007	98.918	98.265	98.008	100.43	99.059	98.268	97.795	97.227	96.775	99.111	97.966	97.365	99.215	101.8	97.959	99.658	98.786	96.844	98.39	96.824	99.345	101.01	98.114	97.459	99.762	98.077	98.727	97.894	100.2	100.41	99.259	101.08	100.07	98.612	99.034
98.938	97.113	96.447	97.215	98.593	98.729	98.184	99.005	96.818	97.961	98.34	98.301	95.729	99.983	97.962	97.573	96.974	96.059	96.972	99.237	99.977	99.223	98.635	97.013	98.903	99.311	98.623	98.249	96.667	99.554	98.701	98.166	94.515	98.332	98.823	97.391	97.328	98.713	97.265	97.463	97.086	97.484	95.113	96.236	99.745	99.131	98.757	99.161	97.219	97.992
101.86	101.37	101.41	101.63	103.41	101.68	104.85	101.28	103.24	103.76	102.2	101.92	99.953	103.77	102.94	103.97	102.28	103.57	100.35	104.71	103.98	101.39	103.27	101.48	100.87	101.76	100.77	103.16	102.84	101.65	103.4	101.29	104.05	102.91	103.1	102.54	103.03	103.97	101.26	103.2	103.81	104.23	103.28	103	103.41	103.08	104.18	104.31	102.3	102.35
109.11	109.79	107.41	109.28	110.1	108.31	108.95	109.41	106.57	106.1	108.43	108.17	109.25	107.81	105.97	107.81	106.32	108.63	108.26	109.19	108.55	106.74	109.06	108.39	106.42	106.58	108.55	109.52	106.72	108.93	109.99	108.84	107.33	109.8	105.26	109.18	108.83	110.04	106.18	107.86	110.49	106.97	107.54	106.05	108.99	108.98	109.17	105.76	108.59	107.59
110.06	107.79	107.44	106.25	107.57	107.35	103.7	107.89	109.4	106.79	106.35	104.83	107.27	106.27	108.27	106.6	105.07	107.1	104.56	107.08	105.64	104.65	105.36	106.23	106.04	104.04	106.66	107.38	104.48	106.8	106.41	106.55	106.48	106.93	104.17	109.7	108.19	108.37	107.27	106.45	104.45	105.69	103.54	105.28	105.99	107.32	106.18	106.12	105.42	110.21
106.17	106.44	106.77	106.96	106.49	105.88	103.93	106.28	105.72	103.79	104.42	105.24	105.44	108.12	106.76	106	102.66	103.99	104.85	105.7	107	106.37	107.49	103.13	106.9	103.45	104.92	106.95	105.65	108.44	106.93	103.59	106.17	106.07	105.25	104.23	106.71	105.3	104.9	105.7	106.76	104.56	104.37	102.76	107.3	104.38	107.08	108.2	106.4	105.93
107.76	110.02	106.95	110.11	107.74	107.19	106.76	108.27	108.46	109.25	108.45	111.54	109.07	109.81	109.6	108.85	109.46	108.07	107.75	107.62	105.7	108.35	109.4	108.45	108.02	110.28	108.21	107.36	108.51	108.88	108.28	107.22	107.72	107.34	107.48	108.63	109.9	108.09	109.78	109.66	110.03	107.29	110.84	108.59	108.55	108.92	111.17	109.04	108.19	109.33
105.69	104.39	106.29	107.58	105.02	105.29	103.74	106.96	106.39	106.22	103.61	105.18	105.99	105.43	105.14	105.36	106.93	104.66	106.62	105.83	106.07	104.67	105.26	106.39	107.46	106.06	104.92	103.31	106.51	104.37	104.6	105.76	105.13	108.28	104.92	105.71	107.24	106.09	106.38	107.33	106.3	104.88	104.03	107.26	104.82	102.98	106.78	107.23	105.98	106.02
100.53	98.028	97.582	99.206	101.05	101.25	102.06	101.61	100.58	98.401	98.147	100.58	101.66	98.914	99.517	99.929	97.576	101.98	99.487	100.15	98.765	99.733	99.658	101.79	98.203	98.265	99.399	99.368	102.11	99.649	102.32	99.004	99.044	96.842	101.82	99.902	97.62	99.747	101.81	99.26	100.93	99.83	99.762	100.5	98.266	100.09	99.75	101.17	99.785	98.502
100.6	99.447	99.316	97.65	97.274	99.345	97.579	97.373	99.066	95.571	100.43	98.828	97.262	99.027	97.242	97.638	97.111	98.293	100.09	97.676	98.467	99.676	100.26	98.762	98.44	98.435	99.249	99.467	96.897	99.189	98.174	98.102	97.936	98.147	100.14	98.017	98.402	101.65	97.872	97.156	97.376	99.171	98.692	99.847	98.282	97.454	100.23	98.73	98.66	98.853
109.56	109.59	112.11	113.01	110.83	109.74	109.58	109.01	111.67	108.85	112.07	111.94	110.56	109.97	110.14	108.16	109.03	111.04	108.85	109.4	109.27	110.27	110.64	111.04	109.65	110.21	110.75	110.26	109.57	110.27	112.08	110.74	111.06	110.28	110.42	108.87	113.64	109.65	107.99	109.45	109.01	112.29	112.72	109.98	110.16	110.87	110.28	109.08	109.57	110.41
107.74	106.45	105.03	106.29	106.69	105.88	106.37	105.72	106.97	105.27	106.24	106.62	108.13	106.65	108.68	106.24	107.1	105.06	105.1	107.09	106.68	108.66	104.59	106.26	108.48	108.4	104.52	106.08	106.26	108.27	108.36	108.96	110.04	107.85	104.58	106.8	107.47	106.81	107.73	105.48	107.09	106.15	107.51	104.08	106.22	104.64	106.08	109.5	105.51	107.72
98.466	99.037	98.892	99.16	98.012	99.475	97.868	99.437	100.81	98.526	96.921	98.22	98.408	98.155	99.429	100.13	99.334	99.262	100.42	100.86	99.407	97.989	99.707	100.01	98.193	100.6	98.36	99.465	100.58	97.531	99.28	98.729	98.946	96.623	97.483	99.716	97.846	98.983	98.523	98.974	98.893	99.44	98.886	97.913	99.525	99.295	98.711	98.617	99.518	98.674
108.01	107.42	108.23	108.92	109.07	108.89	106.22	107.11	106.18	107.53	108.14	106.26	107.07	107.09	108.14	106.91	109.08	107.49	108.58	105.75	106.93	107.59	106.53	106.65	107.63	108.72	105.95	108.29	106.96	105.75	106.47	107.19	108.09	105.58	109.71	105.65	106.62	106.57	107.4	108.17	107.24	106.31	108.58	107.17	106.69	110.05	109.56	109.35	106.88	109.86
104.57	103.23	105.27	107.43	104.59	107.7	103.91	104.67	104.07	107.08	106.72	105.12	107.56	105.7	105.41	106.84	104.91	104.96	104.98	105.64	105.42	106.44	103.58	105.53	104.2	105.33	105.31	105.53	105.57	105.03	106.86	107.29	105.3	105.08	103.77	104.37	106.52	106.27	103.51	105.03	105.55	104.18	106.88	103.89	105.32	106.3	105.53	108.11	106.74	105.72
100.34	99.428	99.791	101.23	99.496	100.49	98.367	98.868	102.45	99.994	100.81	100.54	99.56	99.918	101.14	101.83	100.55	100.19	100.57	98.039	100.1	101.27	99.62	100.4	102.1	100.62	99.705	100.43	101.94	98.845	102.21	101.43	99.383	100.67	100.56	98.658	98.919	97.775	100.53	97.948	100.25	98.426	100.23	101.03	100.42	99.746	101.3	101.01	99.515	99.627
105.32	106.58	104.22	105.2	107	106.62	105.05	105.96	105.76	105.61	105.97	104.57	103.75	107.74	103.59	105.95	105.89	105.11	103.5	106.19	104.87	107.41	106.4	107.91	107.32	106.27	104.97	107.06	106.46	104.82	104.06	103.66	104.41	107.2	105.2	107.27	107.56	105.41	106.31	105.62	106.92	106.19	103.07	105.73	105.39	104.25	104.37	106.84	105.55	104.17
105.13	105.66	107.03	104	105.47	107.12	104	106.62	104.48	107.01	104.33	104.3	103.73	106.92	105.69	105.47	103.28	106.7	107.41	108	105.69	105.32	106.64	107.33	107.56	105.49	103.68	104.03	104.65	104.29	106.87	106.12	104.37	105.65	105.1	106.23	104.98	105.42	102.75	104.74	107.31	105.18	105.19	106.51	104.47	102.15	105.89	106.07	106.03	106.17
104.8	106.57	104.76	104.45	105.96	107.74	105.7	104.53	105.37	106.62	105.76	105.39	104.57	104.75	104.92	103.96	105.66	107.29	104.11	104.07	104.08	105.65	105.85	102.82	106.29	105.82	105.41	105.32	105	107.05	106.68	107.34	104.39	104.48	104.59	104.76	106.41	106.95	104.96	107.25	104.29	104.43	106.35	108.11	103.41	106.56	106.08	105.57	105.93	106.29
109.15	108.52	106.78	108.54	109.03	108.98	108.77	108.32	109.21	109.15	109.04	108.56	107.25	110.95	108.24	106.66	108.06	108.07	107.53	108.8	107.71	110.27	108.79	108.32	108.55	106.81	106.29	108.23	107.56	108.08	108.68	109.27	109.51	107.24	108.09	108.64	108.79	106.03	110.41	106.62	109.07	109.74	107.6	109.33	107.42	109.57	110.23	109	106.95	106.57
104.34	105.92	106.63	106.84	104.21	104.17	105.9	106.6	106.5	107.71	104.93	104.7	106.64	104.07	106.27	103.31	108.62	106.89	105.45	107.1	105.25	105.33	104.57	108.47	104.9	105.66	105.48	104.75	103.15	105.23	104.06	106.12	106.65	104.89	106.32	105.44	105.04	105.09	104.51	104.92	106.01	106.53	105.52	104.98	104.69	105.11	107.44	109.06	106.01	106.93
108.95	108.73	108.2	108.7	108.23	106.47	104.5	107.81	108.97	106.32	107.24	108.69	105.37	108.38	107.38	108.27	107.83	104.47	106.36	105.97	105.99	108.87	108.22	106.87	108.35	106.7	108.29	107.43	110.57	108.13	106.89	107.06	106.82	108.87	107.28	108.93	107.41	107.24	109.07	106.53	108.93	108.67	107.47	109.69	108.52	107.76	108.49	108.28	107.45	111.32
105.93	104.31	105.66	103.95	108.12	104.48	105.67	104.69	103.1	105.31	104.02	105.14	105.68	106.24	104.28	104.82	107.17	104.88	105.04	102.97	104.35	108.34	103.74	105.99	105.1	106.16	104.45	109.63	104.93	103.8	105.13	107.88	106.02	105.74	105.99	105.9	103.72	104.7	105.53	105.52	104.24	107.49	106.82	106.11	104.68	107.06	107.06	106.74	105.71	105.39
99.73	102.23	102.49	100.98	99.569	98.876	101.58	101.86	100.71	100.18	100.09	101.26	102.27	100.99	103.06	99.48	102.62	100.93	101.18	97.799	99.392	101.31	100.89	98.514	99.703	101.2	100.04	101.08	100.4	102.48	100.67	99.088	102.39	100.75	100.52	100.37	98.598	101	101.5	99.036	101.7	101.77	102.57	100.79	100.95	101.06	101.87	101.27	101.22	100.93
101.86	101.5	99.215	101.49	98.967	101.46	100.49	99.894	101.21	102.19	102.64	103.63	98.199	100.05	101.44	98.9	101.51	100.79	101.92	101.44	100.64	102.85	101.68	102.45	101.42	100.54	100.18	100.2	98.674	100.59	99.173	99.226	100.26	101.83	102.14	100.41	100.77	98.68	101.42	102.9	101.83	100.08	98.78	101.66	99.678	100.25	103.29	100.15	100.94	99.886
106.73	107.23	107.42	107.12	106.94	105.5	103.84	105.4	106.88	108.17	107.3	108.23	105.95	106.77	108.46	105.63	105.59	105.99	107.73	103.92	110.25	107.5	106.11	107.23	107.17	106.92	104.73	104.76	104.98	105.53	107.73	107.21	107.18	105.97	106.23	106.56	106.13	105.78	106.67	104.96	106.61	103.91	106.98	104.96	106.13	106.77	107.67	105.2	106.05	106.48
104.87	106.63	105.73	106.64	107.04	106.99	105.24	107.31	104.2	104.17	107.64	108.26	108.65	107.39	105.57	107.17	108.78	105.51	107.25	106.99	106.05	104.09	106.92	105.18	105.17	106.16	106.39	107.25	105.93	107.59	106.98	107.37	106.04	105.64	106.4	106.07	105.2	107.34	106.93	105.95	106.35	106.84	107.86	106.69	107.09	107.5	107.28	106.5	106.5	105.74
104.07	104.92	104.62	105.44	105.37	106.69	106.66	105.12	106.76	105.44	103.17	105.49	105.84	106.45	106.19	104.25	106.52	104.78	107.94	105.08	104.76	107.59	104.43	104.96	106.96	104.65	107.46	105	104.64	106.64	107.47	106.79	107.66	106.52	104.76	105.12	104.42	104.63	105.26	105.18	103.87	107.43	105.91	106.4	105.82	104.87	106.5	106.05	106.22	106.05
97.704	98.561	99.26	99.527	99.458	98.083	98.199	98.232	96.845	97.091	97.903	100.86	100.47	98.283	97.969	98.899	98.925	97.789	97.527	97.964	98.765	97.884	97.156	99.458	98.683	98.769	97.972	97.029	99.387	98.085	97.971	98.323	98.783	98.317	97.575	97.959	98.684	99.931	99.88	99.958	96.945	98.553	98.607	100.33	100.18	97.792	98.004	98.261	99.578	98.866
106.09	105.67	104.52	104.69	102.68	103.88	105.78	105.83	105.87	106.31	104.26	106.41	104.54	105.27	103.5	106.94	106	107.14	107.45	104.65	104.37	105.06	103.6	105.39	104.78	105.07	108.26	104.74	104.36	104.46	106.08	104.71	105.61	105.15	106.31	106.12	107.37	108.36	106.28	108.35	105.76	105.92	104.43	108.1	108.54	105.84	105.4	107.39	106.94	105.62
105.6	106.31	106.99	107.34	106.02	106.76	107.52	106.44	107.48	107.67	107.11	107.64	106.01	109.47	106.66	109.84	107.07	106.73	105.07	107.13	105.85	107.13	105.66	107.73	105.57	108.21	106.65	104.98	105.76	107.19	107.45	106.91	105.8	105.88	105.23	107.27	106.1	107.35	104.68	108.92	105.82	105.4	106.76	105.46	106.34	107.82	108.37	106.91	106.18	105.79
108.17	108.8	108.37	107.7	109.65	106.02	107.63	108.77	105.73	106.56	106.04	105.78	108.17	107.33	108.37	109.21	106.87	109.05	109.17	107.98	106.7	109.04	107.37	109.18	106.45	108.76	110.92	110.4	110.83	107.43	105.19	108.1	105.87	106.76	108.32	110.12	105.89	106.14	108.54	108.91	108.42	107.8	107.43	109.69	108.57	106.31	107.76	109.03	108.06	107.72
107.09	103.13	106.67	107.19	104.78	105.42	104.88	106.92	104.06	104.62	105.61	106.47	106.97	104.69	107.07	108.71	104.82	105.18	105.53	107.91	107.17	107.76	107.17	107.9	107.47	106.16	104.14	107.14	106.53	107.37	108.67	107.35	109.8	108.65	106.19	105.53	107.65	103.26	108.32	106.32	105.44	107.69	106.68	105.79	107.67	106.01	104.68	106.38	105.53	105.44
108.75	108.24	107.92	109.88	108.3	107.27	107.83	107.33	106.59	110.71	111.16	109.58	107.17	108.19	108.42	108.03	107.04	107.29	108.9	108.88	106.96	107.94	107.79	108.54	110.38	109.1	107.71	107.3	110.65	107.24	109.03	108.62	108.85	109.94	109.53	108.27	108.99	108.59	107.75	109.09	108.67	108.59	108.31	105.89	107.44	108.2	107.76	110.8	108.88	108.76
107.61	107.42	106.73	106.54	106.51	106.73	105.79	107.14	106.19	104.26	104.97	106.39	107.5	108	107.07	104.79	107.56	107.36	103.76	107.47	105.24	106.6	107.47	105.35	106.31	108.6	106.5	106.7	106.7	108.75	108.63	105.91	105.22	106.42	104.6	107.67	106.84	106.39	107.98	104.68	109.46	106.25	106.54	103.62	105.2	107.42	107.28	106.21	106.54	105.6
109.17	108.74	107.84	107.42	109.28	109.62	109.57	110.83	108.32	108.96	107.5	108.99	107.21	108.12	108.55	110.01	109.23	108.24	107.54	107.69	106.32	107.82	109.42	107.68	105.89	109.29	106.76	107.55	107.8	108.25	109.81	107.97	109.57	108.54	109.6	108.79	107.58	108.51	108.01	112.14	109.15	107.97	109.35	108.07	107.76	107.9	110.89	109.72	107.04	108.42
104.13	107.32	104.74	105.41	106.24	105.78	106.6	106.21	105.53	108.01	103.32	107.08	105.85	106.05	105.1	105.27	106.77	106.93	104.58	106.1	105.63	107.29	106.59	107.09	105.68	107.48	105.4	107.36	104.54	105.63	104.18	106.37	106.72	106	104.92	104.01	107.06	104.15	105.81	104.95	104.72	104.3	104.72	106.62	102.64	105.88	104.31	104.16	103.57	106.48
109.11	109.81	110.61	107.91	108.04	107.14	108.08	107.69	107.29	106.64	109.23	108.15	107.74	108.46	109.67	109.06	108.14	107.44	109.16	108.78	105.12	109.62	107.49	108.7	108.32	108.24	108.49	107.98	107.17	108.86	107.56	108.34	108.23	107.78	107.4	108.2	109.75	110.03	108.56	109.41	108.47	106.84	107.39	109.99	109.48	107.19	108.34	106.87	107.6	108.56
106.12	104.38	105.67	105.01	103.98	105.7	106.68	104.11	106.26	103.63	104.97	106.59	104.45	105.47	105.93	106.57	104.38	105.97	107.07	106.86	103.56	105.65	104.56	106	103.83	105.22	103.83	104.11	107.01	104.13	106.85	105.37	104.41	103.38	105.42	105.68	107.56	106.35	106.31	106.71	107.82	105.53	104.07	106.69	105.92	108.03	104.91	105.54	107.07	104.68
99.522	99.257	99.144	99.156	98.813	98.557	99.025	98.236	98.566	99.857	99.994	97.057	100.23	100.99	98.493	96.213	96.003	98.992	98.803	98.594	99.472	99.305	100.09	98.215	100.07	99.629	99.192	98.244	97.768	98.516	98.109	99.829	102.05	99.762	97.902	98.047	99.862	98.055	99.533	96.833	98.903	97.968	98.191	99.161	98.739	97.764	99.666	97.443	98.45	99.456
105.43	106.56	105.65	104.55	105.08	106.03	105.61	106.78	105	106.36	104.06	105.66	106.92	103.49	104.48	105.36	107.65	107.6	106.95	103.63	106.55	107.01	106.28	104.51	104.42	102.35	104.83	104.53	105.56	105.21	103.43	106.66	107.21	108.35	105.76	104.06	106.71	104	104.1	106.67	107.05	106.66	105.9	108.08	104.73	106	106.58	106.99	105.9	105.67
107.84	107.96	108.29	106.88	106.94	109.65	108.22	105.8	106.16	104.75	106.2	107.13	111.03	107.17	107.42	109.33	108.54	106.2	107.77	111.32	108.54	108.16	106.19	107.18	109.48	108.66	106.61	107.74	109.28	106.21	106.9	109.62	105.48	108.16	108.53	107.3	107.52	106.25	107.45	107.95	105.25	108.79	107.81	109.54	108.9	108.18	107.23	107.29	108.4	110.33
105.21	104.87	103.88	105.68	106.16	103.58	103.62	106.77	104.25	106.41	106.66	107.21	103.77	106.42	106.7	107.19	107.35	106.34	106.23	106.66	106.67	104.49	105.47	106.1	105.08	105.27	106.34	106.38	104.85	106.04	106.05	109.08	106.29	106.22	102.41	104.04	102.99	105.13	106.35	104.16	105.07	104.59	105.59	105.01	104.85	104.17	107.69	107.26	105.81	103.43
104.38	109.35	106.71	106.86	108.23	103.6	108.09	106.47	106.94	107.32	105.46	108.07	105.97	104.17	107.92	105.68	107.28	106.01	108.1	108.14	103.74	108.03	105.44	105.23	108.67	105.4	108.97	107.22	106.95	108.04	105.66	104.59	106.9	107.39	105.85	106.85	106.75	106.25	107.17	107.63	105.8	105.39	107.39	107.72	109.01	108.49	107.78	106.69	106.05	106.1
99.397	97.097	95.867	94.359	97.794	98.563	96.686	95.52	98.154	97.854	98.674	97.339	96.567	97.083	101.01	99.272	99.074	98.531	97.645	98.848	98.642	100.15	99.014	98.603	97.04	97.66	97.325	97.995	98.905	99.319	101.13	97.099	97.779	97.283	100.36	97.717	99.262	95.133	99.725	96.691	98.145	99.409	98.109	98.008	99.355	100.5	98.396	95.986	98.137	98.56
107.32	105.35	105.79	105.55	104.59	104.62	104.34	108.83	105.48	106.29	104.83	104.57	107.2	104.93	106.1	103.64	107.67	104.52	105.74	106.62	106.35	105.82	103.9	105.99	106.14	103.72	105.26	106.26	104.33	103.72	102.84	106.72	104.95	105.92	104.93	104.15	106.58	106.65	104.78	105.59	104.98	104.93	106.73	105.71	102.9	104.97	106.32	104.54	105.86	105.56
99.935	101.4	99.553	102	98.553	100.7	101.91	101.23	98.744	97.396	99.011	100.17	101.86	99.627	100.71	101.49	100.11	99.826	98.035	100.72	99.724	99.231	101.25	98.91	101.08	99.663	99.638	101.99	101.63	100.23	100.4	97.862	100.01	102.27	101.76	98.026	99.601	98.802	100.53	101.79	100.02	99.708	101.53	99.882	99.322	99.85	100.68	99.665	99.978	102.17
109.14	108.85	107.84	106.79	106.95	108.34	108.04	109.12	107.01	107.41	108.58	107.34	108.27	104.7	108.39	107	108.11	108.51	108.9	109.24	107.98	109.65	107.97	106.51	107.72	107.9	108.68	107.72	108.74	108.36	106.25	108.62	108.65	107.29	108.77	108.82	108.42	108.25	108.95	107.1	107.18	107.41	107.32	107.64	108.52	106.09	110.99	107.22	107.71	108.06
96.193	96.352	99.087	99.342	98.242	98.298	100.14	99.352	98.344	98.609	100.23	96.421	98.243	99.498	99.024	99.578	98.405	98.954	99.376	96.757	98.087	97.696	96.911	98.1	94.436	98.501	98.258	98.854	99.339	97.398	97.874	98.05	96.204	98.903	96.426	97.288	97.397	96.132	96.75	96.869	97.608	97.986	98.685	96.241	98.132	99.994	98.95	98.845	96.882	97.604
108.49	103.76	105.2	104.34	105.68	105.1	106.72	106.36	105.99	107.31	105.82	104.01	107.39	106.27	106.78	106.97	107.04	104.65	106.05	104.63	107.23	105.88	104.64	102.67	105.16	105.19	104.85	105.03	108.21	107.01	105.92	105.87	105.05	105.62	105.77	107.19	106.15	107.84	104.34	105.75	105.05	105.43	104.61	107.02	104.66	106.34	103.58	104.86	105.87	106.01
108.43	107.29	105.19	106.36	106.99	105.09	105.17	106.04	106.24	107.42	107.95	106.74	110.03	104.45	107.24	105.17	107.96	107.95	107.44	105.86	106.54	107.44	106.78	106.96	106.94	106.86	105.64	105.8	107.32	107.24	105.84	107.58	107.89	107.16	107.14	106.23	105.17	105.08	104.76	106.12	107.19	107.42	106.55	107.41	108.2	104.52	107.66	105.75	105.32	106.96
97.065	96.545	99.067	97.138	97.621	98.182	97.1	99.532	99.424	98.311	98.934	97.989	99.321	97.288	95.128	95.452	96.953	96.84	100.04	97.184	96.423	98.242	98.177	98.493	99.1	99.081	98.932	97.549	97.44	96.683	97.655	96.623	100.94	97.859	96.032	100.08	100.93	95.251	96.455	97.063	99.184	96.486	97.52	98.229	100.48	96.692	97.724	99.187	97.017	98.517
108.2	106.87	104.56	105.79	106.01	107.86	106.27	107	107.13	105.11	105.09	106.68	103.04	106.26	105.44	104.59	106.11	106.75	106.38	103.88	106.49	105.42	103.45	106.79	104.46	106	105.27	107.63	104.2	106.43	105.56	105.5	107.38	105.93	106.71	104.88	107.09	106.33	105.83	107.29	106.53	106.11	105.87	104.81	106.37	106.35	105.87	107.68	106.07	105.56
107.69	107.23	108.91	108.22	107.92	109.13	107.9	106.69	107.99	108.26	107.11	109.84	109.13	107.08	108.85	106.19	106.67	107.57	109.02	107.99	109.11	109.07	107.75	107.39	109.1	107.79	107.83	109.24	108.93	108.77	107.73	108.15	106.48	109.88	109.39	107.71	108.19	109.94	108.31	107.04	108.83	111.7	109.92	108.2	109.22	109.89	109.05	110.38	106.76	107.56
103.76	106.02	106.61	106.97	106.07	104.62	104.7	104.15	104.46	106.25	105.91	104.1	104.44	106.42	106.45	105.7	104.11	104.98	105.86	107.25	105.11	105.14	107.73	105.32	106.17	108.14	105.86	106.4	106.95	105.53	104.32	106.15	107.83	104.02	105.82	104.5	103.89	104.91	104.82	103.82	104.74	105.5	105.78	105.15	105.54	105.74	106.78	105.33	106.44	104.94
108.59	110.36	109.26	109.58	107.37	107.99	109.2	109.24	109.32	106.13	108.28	110.15	110.77	109.59	106.94	105.87	106.14	109.09	109.15	108.53	107.83	107.76	108.75	105.74	108.09	106.56	109.22	108.67	108.08	107.57	106.79	107.54	106.38	109.09	108.85	109.14	108.46	107.34	108.32	109.5	106.28	108.36	110.2	108.64	107.18	108.07	110.1	107.12	108.62	107.54
104.05	102.97	100.99	102.21	100.85	104.37	102.7	103.65	103.98	100.92	102.19	102.8	102.95	103.14	102.44	102.65	99.673	103.7	101.45	101.92	103.23	103.22	102.23	102.55	100.88	102.06	105.05	103.48	102.78	103.17	102.61	103.66	102.8	102.49	101.07	101.95	100.88	102.74	102.39	101.74	102.86	102.83	103.71	102.15	100.89	102.91	103.07	101.41	103.72	103.53
108.01	110.31	108.76	109.3	108.06	108.33	109.28	110.87	108.16	107.11	108.7	107.72	109.74	111.23	108.62	107.44	108.15	110.45	110.18	110.85	109.39	107.54	109.9	106.81	107.32	108.76	110.57	107.9	107.11	108.92	107.92	109.61	111.15	107.55	109.35	105.77	108.3	106.72	108.4	110.45	106.74	109.1	110.14	105.56	107.39	110.28	110.01	109.68	109.01	110.76
105.18	107.38	106.59	106.53	105.68	104.77	105.78	106.81	105.92	105.79	104.25	107.38	107.85	105.43	106.63	104.99	104.25	106.31	104.73	105.87	106.18	105.16	105.45	105.34	106.61	106.78	105.98	106	106.65	104.47	105.71	104.89	106.26	106.62	106.16	105.93	106.09	105.34	105.52	103.82	104.88	105.14	105.33	107.16	105.26	105.85	106.07	105.25	107.95	106.82
106.13	104.18	107.59	105.93	107.88	104.14	106.4	106.24	107.13	104.36	109.08	106.91	106.15	103.81	104.03	104.59	106.36	109.13	106.19	107.05	108.33	106.4	106.35	103.43	107.26	104.29	106.05	106.46	105.92	105.6	104.45	106.33	106.85	105.57	106.23	109.48	106.96	105.19	105.57	107.24	104.45	103.47	108.29	106.14	106.69	105.98	103.25	104.68	105.82	106.28
107.12	108.32	108.02	108.37	106.11	105.89	106.03	106.8	106.19	105.37	107.08	106.55	106.82	107.29	108.17	105.21	105.4	106.16	107.35	105.78	106.15	106.56	104.16	107.44	108.41	107.08	106.8	104.94	106.38	105.89	106.21	106.38	106.03	107.96	107.85	104.14	106.46	107.45	108.1	107.02	107.22	107.09	106.75	107.05	106.88	107.36	108.24	107.53	104.35	106.21
108.04	108.84	109.27	108.35	107.81	108.09	109.25	107.25	107.05	107.95	108.93	109.75	107.49	110.2	108.44	106.49	108.35	108.81	107.17	108.64	108.6	109.4	108.81	107.81	108.16	106.64	108.02	108.43	107.22	109.09	108.12	106.22	108.99	107.24	111.21	107.58	107.71	108.36	107.33	104.92	106.31	107.51	108.2	110.45	107.5	107.74	108.83	107.89	107.29	110.02
107.29	107.18	106.74	106.65	108.33	109.33	107.18	107.25	108.09	107.35	107.43	110.95	108.87	106.87	108.12	106.06	106.26	107.36	108.56	107.12	106.39	109.51	107.51	106.29	108.97	108.33	105.7	106.36	108.93	107.48	106.83	107.55	108.14	109.18	108.51	107.53	105.69	107.39	107.95	106.5	109.42	107.61	107.51	107.09	109.31	108.03	107.88	107.65	106.48	108.86
108.69	109.71	109.65	106.34	109.36	108.33	108.66	110.32	107.73	108.3	109.22	110	110.28	110.38	108.85	110.14	109.26	106.48	108.23	108.17	108.89	108.28	110.33	109.36	107.52	107.33	109.36	110.08	109.14	109.97	110.52	105.88	109.5	109.35	107.37	107.41	108.25	109.25	108.67	109.21	108.6	108.79	107.79	109.97	109.52	111.45	108.66	108.77	107.75	108.61
107.55	108.71	108.96	108.43	107.82	104.57	108.35	108.58	108.24	107.89	107.9	107.75	108.84	108.94	108.11	109.52	105.71	107.64	107.77	107.67	109.12	106.66	107.67	110.21	108.72	109.47	107.93	108.72	107.2	109.5	106.94	106.57	108.36	111.09	108.72	107.99	105.11	109.61	107.29	107.46	105.38	107.09	106.97	106.89	109.94	108.2	107.78	107.51	105.56	107.37
97.907	98.713	98.037	99.01	98.915	97.407	97.329	99.148	96.985	96.316	98.387	98.991	98.269	96.847	96.421	97.398	96.544	97.823	101.27	99.901	100.71	98.949	98.677	96.833	100	100.49	99.991	98.171	98.273	100.98	97.991	97.291	97.727	97.678	97.527	97.862	95.804	99.32	96.423	97.553	96.853	99.371	98.442	98.305	97.95	97.524	98.278	99.24	99.474	98.999
105.56	105.68	105.85	105.22	106.65	105.68	104.95	107.52	105.4	107.5	105.86	106.66	102.91	105.72	103.64	104.07	107.58	108.48	105.24	102.83	104.6	103.92	104.55	105.09	106.56	105.66	105.39	106.2	106.23	104.66	105.27	105.79	104.6	104.62	104.19	106.11	103.42	107.68	104.12	104.35	106.81	105.94	106.09	103.9	107.83	105.5	106.67	104.59	105.56	106.08
103.14	105.57	105.36	106.87	104.14	106.96	105.16	106.34	106.76	106.08	106.15	104.28	104.81	107.03	106.17	104.79	107.62	103.5	104.65	106.21	107.08	107.36	106.1	106.97	105.36	104.86	106.55	105.43	105.29	105.18	104.55	105.31	106.99	108.28	103.03	107.26	106.76	103.45	103.44	107.48	105.08	103.86	105.48	105.91	106.43	104.29	106.82	104.26	106.98	102.17
106.75	106.64	107.18	107.82	105.52	106.05	104.34	108.21	103.26	105.34	106.34	105.56	105.64	105.68	106.26	105.6	106.67	104.38	107.18	107.04	107.16	104.92	104.69	103.98	106.83	104.91	106.59	105.39	106.81	106.24	106.04	103.65	104.17	107.73	104.59	108.71	106.76	104.19	106.85	106.81	106.5	105.78	105.06	105.21	104.28	106.03	105.56	106.02	107.78	107.47
105.38	107.02	109.78	108.66	108.28	106.18	110.11	107.88	108.36	110.48	106.97	109.68	108.57	105.66	107.4	105.42	106.14	107.43	106.26	108.33	110.36	108.04	104.86	109	108.08	108.91	107.92	106.66	107.35	107.88	107.72	110.35	106.59	108.25	105.94	108.56	107.14	106.93	109.74	105.99	106.19	107.46	105.08	106.4	106.75	105.15	108.41	105.98	107.44	106.71
98.886	98.963	99.476	97.037	99.147	96.62	99.22	97.061	97.325	98.027	98.031	99.874	96.767	97.031	98.762	97.145	101.03	97.581	98.743	97.379	97.71	99.94	100.23	97.253	96.915	101.18	97.184	96.678	98.063	97.43	96.319	99.369	98.908	99.032	96.794	99.697	97.094	95.868	96.595	98.422	99.985	96.952	100.09	97.674	98.217	96.252	98.48	97.513	96.567	99.418
100.02	97.33	97.819	98.011	100.51	100.78	99.161	99.79	99.21	98.003	100.99	98.265	98.399	99.597	98.311	99.962	97.193	96.524	99.409	99.675	97.067	97.75	99.139	98.951	98.978	98.079	98.573	96.657	99.099	98.389	98.746	97.705	99.63	100.3	97.999	98.213	98.707	97.445	99.753	100	100.82	97.401	100.65	97.208	100.81	97.977	100.64	97.877	99.745	97.64
110.42	110.9	110.67	112.77	112.11	112.41	112.46	111.55	112.3	109.38	111.53	111.83	110.1	110.46	111.01	111.61	108.55	108.51	108.66	111.55	110.2	113.11	110.12	111.47	110.73	108.96	110.6	111.7	110.47	109.45	110.28	111.61	109.65	110.32	109.96	110.17	109.72	109.39	112.18	108.93	111.21	110.56	110.16	109.94	110.97	112.37	109.66	110.88	109.92	112.55
98.31	100.98	98.08	98.531	99.412	96.803	100.12	100.69	99.918	98.138	97.777	97.189	96.905	98.407	98.629	96.371	98.459	97.848	96.808	99.763	100.19	99.995	97.771	96.085	98.27	96.1	98.382	97.733	97.626	98.618	100.75	97.052	97.26	100.09	98.945	97.371	99.056	99.976	100.66	97.88	96.736	101.2	97.978	97.827	96.894	96.606	100.98	97.889	99.088	97.061
109.2	107.67	107.43	108.55	107.41	108.21	106.48	108.96	110.32	107	109.63	108.7	107.14	107.06	106.2	108.04	109.98	109.06	107.08	108.17	109.18	108.1	106.84	106.32	107.35	106.7	107.11	108.5	106.07	108.05	109.94	107.04	106.28	108.33	107.62	110.4	108.32	107.84	108.49	108.85	108.45	109.46	108.63	108.13	107.57	108.1	109.42	108.08	109.7	106.99
104.6	105.96	106.16	105.34	105.05	107.87	105.48	106.32	103.65	106.09	103.08	105.09	105.86	104.5	103.53	104.69	107.05	104.13	104.56	105.99	105.26	105.04	106.18	106.6	106.46	106.72	105.16	104.24	108.2	104.04	105.3	104.91	105.96	103.99	105.4	104.38	106.62	105.76	103.54	103.85	105.99	105.07	107.97	103.98	105.42	103	105.23	104.84	105.12	105.34
101.82	101.43	101.74	101.06	105.55	100.28	101.22	102.99	103.55	102.72	100.96	100.8	102.05	99.852	100.86	99.941	103.31	100.33	101.4	100.58	100.78	102.41	101.41	100.78	101.36	101.67	99.723	99.64	100.36	101.9	100.71	101.08	101.59	101.6	100.57	99.185	99.951	101.18	100.8	99.493	100.24	102.64	99.839	99.927	99.252	101.92	98.99	102.48	100.27	102.92
96.89	99.857	98.247	98.828	100.13	97.604	98.879	99.473	99.331	101.26	99.519	98.993	97.771	99.592	99.452	97.5	96.673	98.563	99.423	98.524	99.157	99.689	98.471	98.727	98.247	99.148	98.677	97.859	98.227	96.708	99.425	98.154	99.332	97.071	99.249	98.1	97.369	97.204	98.405	98.353	96.999	98.677	100.16	96.926	97.889	99.661	95.828	99.529	99.078	98.76
109.61	109.06	111.76	109.84	109.09	110.46	112.31	112.76	110.74	111.1	112.79	110.57	110.84	108.69	111.29	110.71	111.6	110.46	112.59	113.04	112.42	109.44	110.43	111.07	108.5	110.52	110.97	109.17	109.32	110.91	111.49	108.5	110.26	110.49	109.71	109.94	110.07	109.03	111.18	109.98	108.81	111.04	110.21	109.61	109.6	110.52	110.68	110.81	108.64	112.22
108.28	108.62	108.28	107.15	107.21	105.82	109.6	107.83	107.3	106.6	106.87	104.32	106.28	105.51	109.21	107.25	108.04	108.61	105.31	107.48	108.81	105.97	107.83	107.88	106.6	107.17	106.45	107.09	108.99	108.1	107.75	109.05	107.99	106.13	108.36	108.43	108.32	109.72	108.44	105.64	106.46	108.82	108.16	106.75	107.87	110.98	109.58	106.93	108.6	107.99
107.77	108.84	108.11	107.87	109.13	107.98	106.15	108.67	108.42	107.3	107.17	107.63	106.56	106.71	108.75	106.6	107.49	106.68	107.7	107.82	109.29	107.96	108	109.52	106.62	109.08	108.5	107.97	108.26	108.71	108.6	107.11	110.23	108.2	107.27	108.98	107.36	106.73	109.18	107.74	106.84	106.43	108.22	108.44	108.07	107.56	108.19	107.03	108.02	108.04
99.241	100.22	101.14	98.595	99.9	100.43	103.59	99.621	101.77	101.04	100.67	98.948	101.41	98.21	101.08	103.38	98.716	99.769	100.46	100.91	98.879	98.798	101.2	101.11	102.39	99.156	102.07	98.459	99.873	98.02	102.75	102.95	103.9	98.089	99.872	99.905	100.83	102.03	100.08	99.795	102.88	101.36	99.899	100.31	102.85	100.41	101.37	100.02	102.75	102.29
101.21	102.21	100.54	101.76	99.703	101.06	100.83	101.54	99.875	98.909	101.24	98.257	101.23	102.52	100.03	101.33	102.04	100.43	101.46	99.588	101.15	99.004	102	101.77	101.73	100.75	99.629	101.19	100.13	100.85	100.84	99.833	101.89	102.72	98.813	99.615	99.608	100.87	100.82	101.84	99.465	99.6	102.03	99.505	100.53	100.67	98.003	99.534	101.06	97.759
104.89	106.04	105.1	106.65	105.53	106.21	104.67	108.02	105.19	107.64	105.76	105.04	105.37	105.04	107.91	106.28	106.52	106.43	104.54	104.46	103.56	107.11	105.64	104.93	104.73	103.32	105.43	107.03	104.06	108.43	104.59	105.42	104.5	105.03	108.75	106.12	106.65	105.48	104.93	105.04	105.52	104.96	105.8	105.67	104.58	103.37	105.42	105.4	107.13	107.03
105.04	106.45	104.6	106.98	106.43	106.84	105.2	105.72	104.92	104.96	107.43	106.42	104.85	104.91	104.56	106.41	106.2	106.84	107.38	106.96	106.44	106.15	105.25	107.17	107.14	107.39	104.81	107.79	105.78	105.66	105.03	103.3	105.88	105.51	105.31	105.97	106.29	106.74	105.69	104.23	106.93	105.87	106.21	102.91	105.48	104.47	105.99	104.41	106.7	107.09
103.57	106.6	103.96	106.67	106.47	106.37	105.96	107.56	105.81	104.97	106.1	105.69	105.98	104.25	107.4	106.27	105.47	105.31	105.13	104.23	105.48	105.13	105.82	104.74	106.26	105.76	105.07	105.77	105.12	106.24	106.98	103.9	106.53	105.6	105.23	105.48	105.13	105.39	107.23	107.29	104.79	107.14	103.46	104.61	104.75	102.95	106.54	104.39	105.52	107.06
108.38	107.54	106.29	105.45	106.66	107.21	106.4	107.06	106.95	105.05	105.98	104.78	106.45	104.81	109.42	104.88	105.67	106.38	106.74	105.9	104.12	108.09	107.16	106.1	105.39	106.48	106.12	106.15	107.27	106.44	105.88	105.64	105.32	106.72	106.09	106.73	107.77	107.37	104.92	105.68	106.88	106.33	104.56	107.88	105.6	104.19	105.69	108.19	109.19	105.82
109.5	107.54	108.53	110.52	106.86	109.37	109.47	106.7	108.92	107.7	109.15	110.85	111.76	107.99	107.56	108.37	108.19	107.41	107.78	109.38	108.98	108.29	108.59	106.81	107.12	108.94	107.64	107.75	109.32	107.23	107.23	108.68	109.01	109.09	107.99	109.69	106.92	108.78	109.5	109.41	108.35	107.82	109	107.91	109.9	108.1	110.89	107.57	111.09	105.85
105.72	106.3	105.51	108.39	106.53	107.25	106.4	105.89	104.81	106.51	107.55	104.94	104.74	106.21	108	107.55	107.17	109.05	106.78	106.37	106.55	104.09	105.67	104.12	107.89	105.78	106.47	107.4	105.11	103.99	104.93	108.43	105.42	107.9	107.2	106.53	106.6	107.55	107.17	108.03	107.24	105.14	104.31	106.82	104.86	107.14	107.55	107.41	105.71	105.85
107.02	106.81	107.97	105.96	107.9	108	108.67	106.12	107.32	107.92	107.95	107.11	107.59	108.18	107.6	107.24	108.1	106.92	107.53	109.03	106.52	106.37	109.59	109.08	107.78	107.01	107.07	107.3	107.27	110.46	108.3	108.78	108.5	107.34	105.6	107.6	108.96	108.32	111.93	110	107.25	106.77	107.16	106.91	107.27	108.33	108.02	105.52	107.02	105.33
104.53	108.33	107.06	106.21	105.34	106.81	109.72	105.41	105.94	104.76	103.99	107.44	107.03	105.76	106.93	105.3	106.08	106.94	106.74	108.01	104.77	107.03	105.68	106.94	104.38	107.17	106.68	105.87	105.11	105.91	108.49	108.15	108.23	107.7	106.34	105.89	108.92	106.38	107.15	104.87	105.45	104.83	107.05	107.12	107.98	108.49	106.04	106.53	104.36	105.21
100.61	98.223	95.868	101.05	96.292	99.004	97.231	99.476	101.35	98.834	99.223	99.069	97.905	98.263	99.014	100.45	97.214	99.656	96.041	100.29	98.002	99.682	98.677	99.284	100.76	96.582	99.474	99.207	100.48	98.479	99.507	99.003	98.784	99.531	99.893	99.307	100.13	98.121	98.741	99.174	100.26	96.788	95.676	99.049	99.323	100.93	98.713	97.84	100.29	98.777
109.83	107.19	110.12	110.01	109.16	109.3	109.02	108.96	108.46	107.95	111.67	105.62	109.29	107.63	107.29	107.51	106.37	106.53	110.9	109.25	108.94	107.66	108.79	107.36	109.56	108.33	107.26	107.32	108.06	108.81	109.81	108.7	107.99	110.17	107.69	110.11	107.97	108.84	109.4	107.22	107.08	107.56	109.38	109.96	111.13	108.37	106.53	107.96	110.44	107.48
105.48	105.88	104.5	107.26	107.41	106.28	107.64	108.06	104.74	107.4	110.18	107.67	106.11	107.8	105.75	105.06	105.53	107.17	107.13	107.78	104.22	107.27	107.75	106.72	107.45	104.95	105.33	107.45	107.66	107.02	106.76	106.97	108.07	106.27	105.63	105.25	107.03	107.45	106.66	106.56	107.79	105.27	105.64	107.63	108.47	107.8	107.09	104.09	106.13	106.05
106.84	107.6	105.63	107.15	106.52	105.57	107.98	105.99	107.94	107.66	108.28	108.24	107.5	107.55	106.25	105.81	109.24	106.35	105.87	109.43	105.16	106.67	108.15	107.42	106.45	107.29	105	105.76	106.25	105.8	108.35	106.96	104.61	105.11	107.18	105.85	107.64	104.01	106.68	108.3	109.27	105.53	105.74	107.56	105.41	105.13	106.56	106.4	104.98	107.36
108.3	107.92	108.09	108.33	108.08	110.73	108.71	109.72	109.48	109.85	108.6	108.86	109.02	109.03	107.53	110.16	110.09	106.2	108.25	106.88	109.51	110.06	105.96	107.55	106.57	109.1	109.71	108.43	108.63	110.26	109.28	108.43	109.12	108.61	107.67	106.68	108.45	109.83	108.99	108.79	109.06	109.94	108.86	107.27	108.11	107.9	107.83	108.21	108.07	110.27
104.81	107	104.61	106.12	105.06	107.51	107.64	106.03	108.02	106.16	106.51	108.2	106.35	106.98	105.84	108.36	108.69	106.06	107.91	105.92	103.85	106.46	105.98	104.42	106.51	106.06	107.64	108.24	105.72	105.73	105.99	107.3	106.44	104.1	107.15	107.51	105.72	106.25	111.78	105.34	106.05	108.01	106.6	107.91	106.56	107.25	106.05	104.73	107.12	108.36
107.54	108.07	108.4	109.38	106.53	107.36	106.58	109.97	107.29	107.61	109.08	108.71	109.51	107.33	108.62	110.41	109.29	108.57	108.1	109.27	106.57	109.73	105.88	107.37	109.88	108.45	105.87	109.6	111.09	110.28	107.22	107.83	108.85	108.28	109.17	110.37	107.06	110.97	107.68	107.55	108.32	107.17	107.11	109.54	108.63	107.52	111.14	107.85	110.85	107.23
105	109.8	106.16	107.86	108.67	108.52	109.09	110.45	108.03	109.39	107.11	107.26	108.37	108	107.79	108.89	106.92	108.69	107.29	110.04	110.81	106.7	110.12	107.13	107.61	107.3	108.42	108.62	109.52	107.53	106.72	106.92	107.01	108.42	108.3	108.92	111.84	110.12	110.13	107.86	106.87	107.46	109.27	107.37	110.46	109.27	106.35	106.64	110.27	109.08
108.77	107.01	104.3	104.19	105.73	104.34	105.92	105.66	102.65	107.76	106.32	105.6	106.97	106.21	104.35	107.97	104.5	106.53	106.86	107.33	105.58	104.08	105.06	104.19	108.47	104.9	107.67	106.43	104.33	106.65	104.11	105.96	107.03	107.88	104.08	105.57	107.05	105.95	105.93	103.81	104.6	105.13	104.78	104.43	104.79	106.06	106.23	105	106.93	107.11
109.8	111.14	111.03	107.97	109.44	112.45	107.81	108.24	110.3	110.69	109.51	109.91	109.87	110.71	109.59	111.27	109.17	108.04	110.15	106.22	112.42	111.22	110.51	110.6	111.21	111.99	109.6	110.72	107.26	109.43	109.94	110.26	109.51	110.57	112.43	112.41	111.19	109.25	108.89	110.4	110.72	110.96	109.39	109.03	111.19	110.66	110.69	113.09	110.59	110.25
108.88	106.91	108.4	107.9	107.75	106.9	110.27	107.51	107.25	108.72	107.75	104.91	106.2	107.63	108.72	108.78	107.56	106.55	107.23	108.61	108.28	110.18	107.41	109.34	107.14	107.76	107.33	104.81	107.15	108.51	106.81	106.64	106.05	106.39	109.37	110.33	109.59	107.53	110.01	107.58	107.37	106.82	109.77	108.91	104.74	108.79	107.23	109.18	109.14	107.44
98.161	97.52	96.91	96.846	95.553	97.717	99.754	97.083	100.59	100.15	98.432	98.527	99.135	96.917	95.822	95.953	98.134	96.968	97.126	98.109	98.428	99.661	96.767	98.526	96.375	95.966	97.379	97.795	97.639	99.209	101.48	99.382	97.104	97.61	98.587	95.567	98.133	100.34	99.298	97.809	99.388	98.894	98.339	97.27	97.92	97.457	97.692	99.848	98.652	96.967
105.58	107.48	105.32	104.75	106.39	104.78	105.01	107.86	106.25	104.44	106.89	106.68	105.54	107.83	107.38	105.53	106.3	105.86	105.97	104.89	105.23	104.16	106.55	106.58	103.75	107.94	105.91	105.01	106.04	106.17	103.68	106.36	104.89	104.55	105.49	103.81	105.43	105.42	105.92	104.52	105.64	105.55	106.26	104.71	106.23	107.18	104.74	105.21	104.29	105.9
105.2	104.98	108.55	106.63	106.68	105.92	106.54	105.63	106.38	105.79	105.68	105.85	106.54	105	104.46	104.33	104.56	105.5	107.93	105.07	106.34	103.33	103.69	104.02	107.52	104.96	107.8	103.54	105.86	107.13	104.81	106.43	104.76	107.9	106.1	104.2	105.09	105.46	104.26	106.91	104.85	105.58	106.61	108.02	106.46	104.74	107.13	104.8	104.81	107.26
106.65	109	107.06	110.05	108.32	106.13	107	108.44	108.31	109.47	109.91	107.04	110.5	108.07	105.81	106.21	108.86	109.3	108.1	108.93	108.56	106.95	109.6	107.79	106.73	108.28	107.15	109.06	109.73	107.76	108.29	108.82	109.71	109.27	106.52	108.08	108.08	108.83	108.63	107.48	108.93	108.44	108.92	108.76	105.35	107.22	109.61	106.89	107.85	108.09
109.62	107.07	106.66	108.49	106.57	108.17	108.14	110.79	108.15	106.24	109.61	107.79	108.16	105.83	108.47	108.18	107.68	106.58	110.1	106.78	106.9	109.38	106.63	108.27	107.83	107.83	108.42	107.54	109.01	105.91	107	107.81	108.42	106.92	109.62	108.64	109.58	106.44	107.38	108.93	108.77	109.54	107.89	106.93	108.76	107.13	106.09	108.54	107.85	106.8
106.1	106.93	107.23	105.01	105.77	107.3	105.33	106.3	105.54	104.65	105.88	105	106.43	107.21	106.85	105.29	107.42	105.1	107.72	104.68	106.14	104.86	106.84	105.73	107.03	106.63	104.4	102.8	105.25	106.21	106.15	105	108.86	105.98	102.82	104.08	105.58	107.11	104.81	105.04	106.7	103.47	105.14	105.62	103.29	104.51	104.35	104.96	105.86	105.93
102.94	107.21	105.9	104.3	106.51	106.02	107	105.16	104.02	107.5	104.6	105.64	105.23	106.3	106.18	107.69	105.5	106.65	105.76	106.3	105.6	106.42	106.07	106.92	105.95	105.31	106.29	103.67	107.12	108.34	104.13	104.37	104.25	103.92	106.58	107.45	105.9	103.47	104.35	105.85	108.07	104.19	104.92	107.99	106.08	106.78	107.81	108.32	105.06	106.87
106.7	105.88	105.34	106.89	105.39	104.15	108.29	102.87	107.67	107.41	104.26	103.86	103.54	106.5	104.23	105.98	105.06	104.78	105.89	106.73	105.76	106.11	105.97	109.08	106.17	106.63	106.18	105.26	104.72	105.62	106.26	104.67	105.04	106.28	105.68	105.99	106.53	105.81	106.95	106.93	105.9	103.93	105.67	105.76	105.45	105.93	105.26	105.37	103.74	104.8
103.01	104.56	105.7	103.86	104.41	106.39	106.61	106.03	104.37	107.69	105.61	108.72	105.57	103.37	105.03	105.95	105.52	103.89	105.95	103.7	105.01	103.9	107.41	106.18	104.14	104.22	102.81	107.32	105.05	104.75	104.65	106.61	107.38	105.62	105.56	104.38	104.49	103.88	105.71	104.84	104.28	106.46	108.27	104.66	104.41	106.24	106.06	103.53	105.05	105.89
107.04	104.7	104.31	105.58	105.81	104.18	105.23	107.04	106.12	103.88	103.88	105.44	105.78	108.07	105.82	104	105.46	102.8	105.57	107.53	105.52	106.38	102.09	105.56	105.84	103.85	107.91	106.16	105.43	106.73	105.55	106.25	108.17	106.16	106.19	103.76	107.29	105.36	106.1	106.14	105.94	105.25	107.04	107.74	105.62	106.51	104.26	105.13	105.61	107.06
98.525	98.406	97.423	100.84	98.397	95.383	98.155	97.979	97.064	97.49	96.114	96.793	97.88	99.251	98.925	99.436	97.918	97.362	99.645	99.165	97.858	97.097	98.262	99.332	96.867	99.1	97.177	99.391	99.522	97.629	98.099	99.746	98.867	97.782	98.082	97.435	98.259	99.748	98.995	94.331	98.349	98.792	98.052	99.337	98.041	97.322	97.5	97	97.477	97.509
107.64	107.97	109.49	106.89	106.08	106.75	107.74	107.11	105.92	107.32	109.66	106.04	108.83	108.26	109.05	107.51	108.22	108.43	106.97	107.2	106.78	106.88	107.79	106.9	106.26	109.29	109.53	108.82	109.79	107.79	107.06	107.17	105.83	108.29	108.72	108.52	105.7	107.45	108.14	106.22	105.85	107.01	107.96	107.05	107.15	108.64	108.4	106.41	108.51	106.6
96.926	99.602	99.278	95.725	100.39	96.141	97.396	100.03	98.034	97.034	98.96	99.694	100.06	100.31	100.78	97.086	98.084	98.015	99.133	98.845	99.667	99.058	97.103	96.836	100.18	99.545	97.541	99.842	95.546	99.225	98.268	97.074	99.525	96.324	98.913	96.774	96.384	98.733	99.292	96.832	95.947	97.856	98.337	96.664	97.094	97.745	99.152	96.198	99.074	101.01
105.6	103.34	106.6	106.55	108.39	108.95	106.67	107.66	105.08	105.42	103.43	106.3	105.61	107.69	106.59	107.04	107.05	105.43	105.34	105.64	106.34	106.36	105.28	104.99	106.42	107.81	106.03	107.96	105.73	107.01	109.19	106.34	106.64	105.12	107.02	105.66	104.28	105.13	106.33	107.28	102.7	106.4	106.6	105.68	109.59	106.78	104.84	106.08	105.62	106.19
107.19	105.35	107.05	107.37	105.69	107.81	106.24	105.5	107.57	104.42	102.34	105.99	109.79	107.12	106.26	107.17	105.65	108.83	108.47	106.95	102.94	109.06	104.49	106.22	106.89	108.06	105.87	106.79	104.95	107.8	105.45	107.23	108.3	105.61	106.05	106.81	107.27	106.38	106.13	106.24	108.13	104.98	105.53	106.75	106.74	104.22	105.44	106.09	105.62	105.57
104.85	107.83	106.83	105.53	104.95	106.05	105.85	104.34	104.85	104.62	104.98	106.01	107.08	106.44	108.05	108.06	106.94	105.53	106.83	105.74	107.5	104.94	107.7	104.08	107.73	107.1	106.39	105.38	106.29	107.38	105.59	105.74	107.39	108.15	106.92	107.86	108.75	107.07	107.85	106.63	107.78	106.27	105.31	106.45	105.98	107.09	106.71	106.77	105.84	108.39
99.402	98.088	99.023	98.63	95.948	96.251	99.895	101.39	96.699	97.708	97.768	97.753	96.676	98.405	99.581	97.342	99.068	96.376	97.605	99.516	100.87	98.11	97.506	96.868	97.962	97.646	98.525	98.675	98.045	99.902	96.437	98.475	96.17	97.649	98.446	98.744	98.229	96.177	97.81	99.868	98.024	97.842	99.429	99.534	98.245	97.013	96.793	98.591	97.948	96.673
106.51	106.76	105.7	106.27	104.99	103.76	107.33	106.65	107.93	105.69	104.51	107.15	107.57	105.76	104.97	105	107.11	106.11	108.58	106.16	107.61	106.13	108.19	106.58	104.93	104.8	106.14	108.19	105.81	105.11	107.72	106.99	108.01	105.95	105.39	105.8	105.44	107.47	106.51	106.56	104.22	106.11	105.21	104.35	106.26	102.89	108.17	106.06	107.72	106.94
105.59	103.87	104.37	104.87	106.86	105.85	107.12	106.98	103.73	106.39	105.55	106.08	104.72	103.42	106.54	106.85	104.18	106.31	106.83	106.27	104.96	105.31	106.83	104.04	105.11	106.63	104.94	105.87	108.68	104.89	103.94	106.11	105.19	104.14	107.55	105.56	108.19	105.38	105.23	106.21	105.9	107.15	106.3	104.83	106.66	105.25	104.44	107.97	106.9	105.33
98.049	98.806	97.465	96.923	97.623	100.36	96.936	98.045	96.626	99.002	96.557	100.44	97.21	97.988	99.505	97.87	97.25	98.441	98.185	97.995	99.132	99.91	98.035	99.164	97.081	97.896	97.756	98.156	100.08	97.5	99.71	97.415	95.604	97.137	99.489	97.868	97.764	96.661	98.294	98.919	99.605	98.099	98.694	97.257	97.151	99.76	97.808	98.661	97.653	97.923
110.87	110.76	109.64	110.66	109.75	114.09	111.73	109.6	108.74	110.18	110.61	109.66	111.53	111.15	110.76	110.56	110.56	108.96	110.31	111.52	111.6	110.61	110.81	111.13	112.45	110.79	109.43	110.45	109.67	111.07	109.64	109.84	108.41	110.37	109.8	107.3	112.85	110.05	110.05	109.95	108.3	109.79	111.71	109.88	110.63	109.51	112.26	111.39	110.43	110.84
99.215	96.681	99.393	100.53	96.84	98.008	97.014	95.638	98.746	99.134	97.275	100.5	97.093	98.285	97.787	97.248	100.67	98.647	98.933	98.398	96.593	96.027	98.319	101.31	97.483	97.979	98.148	97.676	99.894	97.206	97.857	97.201	98.358	96.418	97.361	97.725	99.908	100.44	97.969	99.685	100.25	99.283	98.077	97.745	100.54	97.632	97.817	98.033	101.57	97.831
105.77	106.82	105.66	107.37	105.84	104.71	105.89	107.21	107.25	105.45	105.36	105.84	107.57	104.98	106.29	104.62	105.57	105.44	107.16	105.44	105.52	107.04	105.26	106.24	106.13	105.56	103.92	103.68	107.28	105.72	107.09	104.92	106.08	107.02	104.68	104.71	106.04	106.16	103.82	103.69	106.51	105.79	104.55	108.07	106.23	106.75	102.13	105.79	107	103.03
110.42	107.52	110.78	109.21	108.41	106.62	107.92	107.02	107.23	107.25	109.88	109.84	108.57	108.47	108.89	107.01	107.96	107.82	106.27	109.12	108.92	109.14	107.41	109.4	109.54	110.79	109.84	110.69	110.16	107.43	108.89	107.24	107.76	108	107.89	107.48	109.14	107.33	107.86	109.37	108.38	107.65	108.17	107.84	107.97	109.38	108.18	111.71	108.82	109.15
107.02	107.52	109.4	108.38	107.79	108.11	107.94	108.55	106.66	108.32	109.56	109.87	109.56	107.61	109.34	108.65	109.89	107.99	108.52	107.74	108.2	107.22	106.92	109.41	109.06	108.27	109.13	108.96	110.06	111.23	109.54	107.86	110.46	109.46	109.67	108.64	109.35	109.41	108.56	107.21	106.71	107.7	108.06	106.15	109.2	105.24	108.24	108.04	107.96	107.83
107.96	108.81	109.62	105.83	109.41	107.26	106.72	108.15	108.46	109.01	109.05	109.74	109.96	109.91	109.62	108.69	106.27	109.32	109.79	109.17	110.69	107.99	110.23	107.77	109	108.7	106.88	108.36	107.63	108.49	109.39	108.97	108.66	107.97	108.11	108.85	108.49	110.23	104.89	108.79	107.47	107.69	108.54	109.04	106.73	108.94	107.68	110.01	108.13	107.34
109.32	111.27	109.59	112.83	110.73	108.7	110.36	110.26	111.59	111.28	109.71	109.1	111.51	110.53	110.83	111.28	110.37	109.83	109.22	111.42	110.86	110.12	109.14	109.4	110.57	109.22	110.07	110.45	109.72	110.22	110.6	107.84	111.45	109.97	108.27	111	112.54	109.94	111.31	111.3	110.69	111.16	112.4	108.76	111.71	108.71	111.77	109.94	113.26	111.64
99.494	98.487	99.329	99.066	97.872	98.738	99.194	99.02	98.426	98.084	98.803	96.585	99.181	99.459	98.27	99.183	98.156	98.469	97.665	97.896	96.886	99.104	97.95	99.78	99.591	96.696	99.06	98.064	98.731	99.802	97.178	97.255	96.843	97.382	97.524	98.358	97.825	97.364	96.232	96.899	98.379	97.697	95.153	98.216	97.497	96.082	98.943	97.777	99.434	98.551
109.18	107.47	108.91	109.28	109	109.57	107.93	107.53	106.85	107.78	108.36	109.54	108.46	104.97	108.03	107.07	107.23	105.86	107.9	106.34	109.08	108.99	108.52	106.81	106.2	106.51	106.59	107.07	107.95	106.12	107.97	108.45	106.56	108.32	109.45	106.08	107.72	108.26	106.65	106.6	108.2	109.55	107.69	108.3	105.71	108.04	106.64	107.19	107.29	109.11
104.53	105.67	105.95	104.76	106.44	105.68	103.85	106.57	106.29	104.67	106.2	104.45	105.06	105.32	106.23	106.52	105.56	107.63	104.21	103.58	106.79	104.43	104.32	106.17	104.66	106.5	104.84	105.26	107.58	104.95	103.36	104.04	104.71	105.7	105.35	104.87	106.4	106.32	107.57	106.67	104.92	105.39	103.56	105.86	106.97	105.71	104.44	106.66	106.4	104.46
106.43	109.36	107.39	107.43	110.68	107.75	106.52	108.78	107.59	106.69	107.73	107.32	107.48	109.23	108.37	107.35	108.99	110.47	108.37	107.58	107.4	108.58	108.91	110.36	106.25	107.88	108.1	106.27	108.38	107.85	108.18	107.47	107.59	105.29	109	108.26	105.62	108.01	105.8	108.08	110.56	108.22	108.01	109.24	107.98	104.96	108.11	109.16	108.09	106.27
106.32	106.93	107.25	108.8	106.95	108.17	110.19	106.21	107.08	108.79	105.42	106.29	107.18	109.29	107.39	109.03	110.82	106.06	109	106.98	109	108.89	107.02	109.63	107.7	108.81	107.33	108.14	107.49	105.53	109.32	108.26	105.35	108.12	107.58	106.1	108.15	104.18	109.06	107.65	107.95	108.5	109.06	106.23	107.05	108.73	108.16	107.99	107.78	108.6
111.81	110.6	110.25	109.8	110.52	106.95	110.23	108.68	109.13	108.39	109.42	112.93	110.72	109.62	108.6	110.44	111.55	110.09	111.51	109.35	108.96	110.34	110.7	110.96	109.72	110.35	112.29	109.72	109.51	109.69	109.42	109.48	109.84	110.89	110.82	110.31	110.3	109.67	110.01	110.15	110.56	109.81	108.31	109.08	111.3	111.05	110.24	109.62	110.33	109
107.99	108.16	107.11	106.83	107.46	106.45	105.62	107.07	106.2	108.1	107.38	108.46	108.5	109.58	108.29	107.82	108.12	107.22	108.94	107.82	108.72	109.37	109.29	110.3	106.72	108.17	108.67	108.89	107.42	106.41	107.81	106.94	110.56	108.71	109.45	109.13	109.41	108.33	107.29	111.5	105.56	107.18	107.79	107.97	109.87	111.44	108.61	108.67	107.8	110.93
105.72	104.38	105.96	106.16	107.49	106.59	106.14	106.76	105.83	105.99	104.63	104.99	105.5	104.78	106.25	103.08	106.82	105.61	106.89	104.67	107.32	106.72	106.85	105.67	104.34	105.68	104.03	106.42	104.51	106.48	105.16	103.19	105.09	108.24	103.46	105.33	104.48	105.94	105.96	106.54	103.52	103.79	106	105.61	106.36	106.1	105.73	103.19	106.44	107.34
97.909	100.88	99.725	99.85	99.033	100.34	101.16	101.99	99.743	100.75	102.11	98.117	99.982	99.933	100.45	100.07	101.86	99.835	100.85	99.004	101.57	98.398	100.99	100.3	99.189	99.777	99.857	99.283	102.92	101.91	101.34	100.53	99.85	101.87	99.972	100.89	101.91	102.06	100.15	101.61	101.35	102	97.319	100.8	99.109	103.43	99.788	100.58	99.262	99.754
105.64	106.48	108.36	108.57	108.49	107.19	106.15	107.34	106.98	109.06	109.7	109.1	107.36	106.1	108.58	109.43	108.57	109.34	108.55	107.23	108.4	109.85	106.34	106.52	108.26	109.46	106.21	108.98	108.65	106.27	106.49	107.71	107.84	108.41	108.22	108.96	109.18	104.81	106.39	108.8	108	107.51	107.86	107.72	108.99	106.22	108.63	108.92	107.66	106.16
107.97	106.74	105.58	105.86	106.28	105.66	105.88	107.27	107.11	104.51	109.16	105.72	105.22	107.36	109.12	105.85	105.17	107.29	107.92	104.34	105.39	106.2	106.44	106.08	107.19	104.91	106.35	107.3	104.65	106.14	105.88	107.45	106.94	105.62	107.64	108.15	108.18	107.75	108.33	103.32	105.48	104.67	104.26	106.32	105.81	107.38	106.39	106.03	104.76	105.42
108.25	107.7	108.59	107.01	107.67	107.09	107.42	107.96	107.29	107.85	108.7	110.53	107	106.92	109.03	109.23	108.28	106.75	107.15	108.3	109.01	108.43	107.55	108.12	107.72	106.01	107.68	106.79	109.54	108.1	107.22	109.56	107.68	108.3	107.02	106.16	107.29	107.44	105.19	105.71	105.91	107.41	110.05	108.68	107.93	106.32	108.47	106.99	107.36	107.76
103.32	106.84	105.76	105.52	106.57	106.14	106	106.2	106.4	104.78	106.72	104.39	107.59	106.21	104.81	104.11	108.44	105.81	105.52	104.84	107.94	105.49	107.09	107.7	104.36	106.82	102.64	105.67	104.17	105.86	105.33	105.68	106.91	107.27	107.55	108.66	103.97	108.83	104.04	106.78	107.5	104.59	105.65	104.99	106.1	105.36	106.48	103.83	105.71	104.88
108.48	108.26	107.06	108.91	108	106.99	110.35	110.17	107.98	104.4	106.3	107.24	108.03	108.22	108.31	106.35	111.69	106.83	106.54	108.9	108.27	107.09	109.01	110.81	108.58	107.02	108.53	110.29	107.95	109.44	108.05	109.13	109.28	108.74	106.82	107.38	111.23	109.63	107.6	109.15	109.28	106.71	106.47	109.25	108.77	107.49	106.64	110.07	110.21	108.7
108.7	107.55	108.36	108.86	108.93	109.27	105.31	107.78	107.29	108.84	109.82	107.76	106.97	108.18	107.29	108.2	109.45	108.5	107.46	108.56	107.22	108.46	108.69	108.13	107.56	106.22	108.07	112.07	108.11	106.48	108.58	107.18	110.28	108.19	109.77	107.04	109.64	107.55	108.81	107.58	107.58	108.49	107.8	110.16	106.4	107.34	108.32	109.23	106.49	109.88
104.37	104.72	107.97	104.64	106.08	108.23	108.56	106.93	106.67	106.1	104.73	106.55	107.29	106.44	107.58	105.1	104.98	103.22	105.72	104.96	105.19	106.53	103.85	105.27	103.82	107	105.53	105.34	105.22	104.52	105.33	104.77	104	104.14	106.6	106.19	105.81	107.6	104.73	104.04	106.88	106.19	104.2	107.17	103.65	104.13	107.1	107.45	105.2	107.98
107.6	109.08	109.62	108.25	106.89	106.96	109.94	106.96	107	109.01	111.75	106.99	108.78	107.43	108.88	108.31	106.87	106.07	107.89	107.35	108.65	107.66	110.54	108.72	109.63	110.58	107.81	107.36	108.24	109.28	108.07	108.97	108.13	110.66	108.35	107.4	109.57	108.45	108.34	108.89	105.78	107.66	107.74	110.32	107.07	109.48	106.51	107.12	109.13	108.17
105.9	106.09	105.02	104.61	104.16	106.49	105.02	105.51	105.48	104.66	105.62	106.5	103.79	106.45	105.35	106.3	106.68	106.44	102.34	104.47	103.19	106.25	106.36	106.55	105.99	106.6	105.87	105.89	106.71	106.42	107.47	105.35	106.23	104.56	104.21	104.3	104.02	103.64	104.24	106.79	103.82	106.54	105.9	105.22	105.18	104.71	105.52	106.16	105.69	106.52
99.222	101.34	101.08	102.1	101.38	99.56	101.11	100.06	103.91	102.25	99.095	101.56	103.81	98.574	100.73	99.588	100.3	101.5	100.14	101.67	100.63	98.273	98.945	100.38	101.24	100.9	101	100.34	98.942	98.572	102.04	102.87	99.429	100.54	99.567	100.65	100.03	100.77	101.54	101.8	101.65	99.4	101.68	102.17	102.5	102.6	101.27	100.68	101.8	99.178
105.38	107.27	106.23	103.57	106.39	106.81	105.95	105.03	107.13	107.14	106.68	104.65	104.01	107.37	105.81	105.93	105.39	107.95	107.06	106.91	105.74	106.98	107.52	105.18	105.73	105.61	107.25	105.39	105.42	105.96	106.57	104.48	107.06	107.18	105.99	106.21	105.64	104.94	104.32	104.88	106.21	104.85	105.51	104.7	102.74	104.85	106.46	104.9	106.17	105.05
105.3	105.98	108.52	105.83	108.1	106.15	106.81	105.45	107.35	105.38	106.65	104.73	106.43	108.72	107.35	104.34	107.97	105.75	107.74	104.56	104.56	107	107.64	107.57	107.78	105.32	104.71	110.17	107.28	107.59	105.29	103.92	108.63	105.47	105.23	107.16	106	107.62	107.21	107.52	106.52	106.53	105.92	106.15	107.32	107.42	104.6	106.94	109.21	108.13
108.52	109.3	109.42	109.24	107.81	108.8	106.98	111.12	107.39	108	107.89	107.82	108.96	107.64	108.09	107.83	107.71	106.48	107.49	108.35	108.13	109.29	107.7	109.84	108.39	109.66	107.62	109.53	105.7	110.48	107.6	110.17	109.32	109.25	108.15	108.25	108.45	107.73	107.33	107.89	108.41	108.35	108.5	104.4	108.62	106.82	109.9	107.53	108.57	108.22
110.77	110.54	109.93	112.32	110.27	108.76	110.36	110.32	108.88	111.43	110.82	112.28	109.4	109.46	106.62	112.36	110.99	109.72	109.28	110.26	111.45	110.91	111.45	111.97	111.94	111.13	108.71	110.74	111.01	110.22	110.6	111.81	111.85	108.95	110.69	112.13	109.96	112.03	112.82	108.41	109.62	109.52	108.42	109.57	112.62	112.28	109.25	109.78	111.21	110.93
106.53	110.27	106.57	108.19	107.08	109.08	105.28	106.52	108.57	108.09	109.76	109.4	107.97	108.17	106.05	107.38	107.72	107.47	107.61	106.98	107.58	108.2	109.95	107.73	106.62	107.51	108.2	106.86	107.49	107.54	107.11	109.95	108.09	107.76	106.32	108.42	107.89	106.13	107.01	107.72	108.86	108.56	107.43	106.25	109.65	108.07	108.3	108.83	109.36	108.52
105.2	105.56	104.86	105.47	106.38	106.5	105.09	106.09	106.1	105.39	106.2	107.09	106.83	105.2	107.24	107.43	105.08	106.69	107.21	108.64	104.25	106.24	106.46	106.72	105.7	105.65	106	107.18	106.08	105.41	108.49	106.51	105.51	105.4	105.65	105.63	106.61	104.99	104.94	105.64	106.34	104.66	103.52	107.73	107.06	105.98	106.19	106.36	106.11	103.99
106.74	108.12	108.84	106.85	107.56	111.51	107.46	109.82	107.48	107.71	107.91	108.08	109.95	108.53	108.27	105.69	109.08	106.57	105.89	109.22	109.21	108.73	108.88	108.83	110.68	108.03	107.74	108.92	106.19	106.39	107.75	108.43	109.07	106.74	109.58	108.51	106.85	109.06	108.17	109.46	108.72	108.59	108.97	109.36	108.56	109.58	109.76	107.35	108.43	107.7
109.17	108.79	108.96	108.12	108.43	109.47	108.09	110.96	110.41	107.41	109.21	106.03	107.09	108.97	110.45	109.09	108.29	108.74	108.39	110.71	107.43	107.57	107.77	107.45	110.37	107.83	108.34	109.93	108.59	111.17	109.38	107.04	107.74	108.9	108.08	109.28	107.47	108.49	109.27	108.29	110.24	109.8	108.13	109.39	109.95	109.09	110.06	108.88	109.12	107.05
107.61	106.11	108.83	108.07	109.6	107.12	108.15	106.34	107.49	108.4	108.58	108.32	109.47	107.65	107.97	108.66	110.14	106.89	108.3	108.93	109.17	107.22	107.55	106.93	108.66	108.67	108.67	107.35	109.39	109.54	106.4	109.01	109.19	108.03	106.41	110.15	106.73	110.59	110.81	109.26	106.61	107.03	105.68	108.14	107.52	109.32	105.86	109.11	108.41	107.2
105.43	105.58	106.42	106.06	107.37	107.78	106.94	107.69	104.74	106.64	106.25	104	105.85	107.75	106.37	109.42	107.1	107.27	106.62	105.76	108.07	106.83	105.49	107.13	106.22	105.95	106.97	106.66	105.75	106.01	108.71	107.41	104.83	108.56	106.27	108.05	106.07	107.65	107.23	105.72	107.27	105.57	106.75	107.87	106.86	107.74	105.47	108.34	106.1	104.37
106.18	106.68	106.98	107.82	106.69	105.99	105.38	105.9	105.61	106.47	105.52	106.72	106.26	105.99	105.12	106.33	105.87	104.88	104.38	106.23	106.99	104.56	104.25	104.22	103.99	106.82	105.98	104.6	105.91	103.73	103.78	104.69	104.74	106.55	105.97	106.09	104.91	102.83	105.59	104.81	107.12	107.18	105.07	106.08	106.7	106.11	105.93	106.12	103.15	106.76
103.75	106.56	104.22	104.59	105.7	105.64	104.58	106.05	106.49	107.04	105.36	106.42	105.95	106.67	104.39	104.8	106.05	107.51	105.11	107.26	106.57	105.11	105.83	102.84	105.02	104.94	106.81	105.96	105.24	106.6	106.01	103.16	105.67	106.31	105.94	106.91	104.23	105.54	104.45	105.93	106.75	102.67	105.78	104.09	104.91	104.41	106.25	105.73	105.54	104.29
106.17	107.34	106.82	106.48	104.67	108.28	107.28	106.17	106.86	107.52	105.39	105.13	109.28	106.66	107.15	103.49	106.08	106.17	104.92	106.38	104.32	107.64	105.6	107.05	106.52	107.17	106.37	107.88	106.01	107.33	108.06	104.6	108.03	105.36	106.7	104.83	108.18	104.75	105.47	104.71	106.69	105.83	106.29	106.68	107.88	105.78	107.27	106.52	108.51	107.57
97.925	99.829	98.2	101.49	100.3	99.938	96.95	99.647	99.31	100.3	101.08	98.838	98.952	98.846	99.901	99.896	101.36	98.413	97.576	99.051	99.154	101.77	99.632	100.23	98.719	96.845	98.268	97.215	98.658	98.689	98.884	99.292	100.37	99.78	97.436	99.314	99.067	96.69	100.06	99.272	99.55	99.198	99.701	97.29	99.341	99.721	99.271	97.968	98.035	97.827
109.1	108.4	105.88	109.66	109.79	107.56	106.95	107.53	108.25	106.58	107.74	108.94	105.95	109.25	109.14	107.1	105.77	108.68	108.3	108.96	108.21	107.35	108.5	108.64	109.83	107.51	107.38	106.24	107.52	106.94	105.89	106.59	108.48	107.53	108.01	104.87	109.26	106.53	107.1	110.11	106.39	108.47	107.41	107.03	107.34	109.11	106.37	106.18	110.63	107.93
104.18	107.09	104.52	104.09	106.31	105	106.09	105.32	107.5	108.88	106.4	104.05	106.41	103.66	107.94	105.47	106.26	105.11	105.65	107.2	108.21	106.51	105.5	103.49	107.48	105.28	108.01	104.5	105.93	105.74	107.52	103.82	106.64	105.92	105.01	105.48	106.46	105.12	106.42	104.58	105.42	104.35	105.33	106.51	106.76	107.9	105.9	104.73	106.31	105.51
106.8	109.18	110.18	108.98	109.81	109.02	110.7	112.86	109.59	111.01	108.13	110.55	110.45	110.54	108.06	111.23	110.5	112.05	108.2	108.71	107.97	113.25	112.13	111.52	108.68	109.99	109.27	110.43	109.85	109.28	110.4	112.26	108.99	110.11	108.78	111.48	110.82	110.46	111.89	108.69	111.03	108.9	111.93	110.62	110.48	109.28	109.62	108.78	109.97	110.59
105.02	105.57	104.78	106.8	104.56	106.61	105.93	106.61	105.46	104.75	106.53	105.4	104.92	105.79	103.45	104.43	106.69	107.39	106.26	107.21	105.73	105.35	103.55	105.81	105.69	103.3	105.44	105.45	105.27	104.66	107.62	103.26	106.15	104.24	105.85	106.54	104.13	105.86	107.11	107.16	105.53	106.41	105.21	107.16	103.71	105.45	106.15	108.07	106.51	104.07
106.42	109.41	110.68	109.06	108.41	109.51	107.34	108.98	108.64	107.47	109.48	108.12	107.26	108.99	107.95	107.18	107.72	109.09	110.44	107.36	108.7	107.32	108.78	107.64	108.4	107.69	107.5	110.09	106.28	107.82	107.76	106.27	108.1	108.2	107.71	106.76	107.71	108.82	108.21	107.25	106.48	105.73	107.75	108.45	107.22	110.55	109.51	107.38	108.15	108.93
109.27	106.98	106.42	109.45	110.94	109.69	107.25	107.63	109.77	107.74	106.16	109.51	109.33	107.8	107.06	106.7	107.5	111.06	108.76	108.78	109.38	109.01	107.95	108.9	108.89	107.25	105.47	105.88	108.25	107.19	106.06	109.65	107.66	108.01	107.01	109.7	108.77	108.78	108.15	107.36	107.71	108.12	109.4	109.58	107.68	107.54	108.49	107.64	108.24	107.76
105.85	105.18	109.41	106.62	106.41	107.45	107.42	106.82	106.45	106.42	106.53	107.06	105.22	106.38	105.21	105.09	105.64	105.82	104.08	107.12	107.13	105.42	106.48	106.73	108.1	105.78	105.29	105.82	105.92	106.35	108.1	107.61	106.94	105.92	107.14	106.82	105.97	106.42	106.45	108.98	109.12	106.45	106.51	107.12	106.22	108.62	107.94	106.45	106.82	105.98
105.61	108.91	105.18	106.08	106.38	106.74	105.27	104.39	105.82	105.85	105.8	104.87	104.09	106.59	105.15	106.54	107.88	103.86	106.38	105.13	105.93	108.2	104.84	104.38	106	105.49	105.46	106.78	107.92	104.45	103.25	105.83	107.55	106.15	103.97	108.89	104.8	107.89	105.97	107.21	105.34	107.29	106.71	104.88	106.99	106.72	104.93	106.4	106.66	104.43
97.644	98.732	98.875	100.89	100.23	101.63	100.42	101.08	100.28	99.698	100.1	100.19	101.69	97.829	101.71	102.62	98.5	100.75	100.23	100.71	100.1	99.714	99.515	100.35	100.82	100.46	99.064	101.25	99.237	101.76	99.671	101.29	99.364	97.9	102.13	100.96	101.25	100.39	99.782	100.44	99.971	99.642	101.16	101.36	101.32	100.54	98.38	99.786	103.3	101.48
103.56	106.35	103.12	103.87	104.22	103.99	103.5	105.11	102.58	105.93	106.39	105.11	106.19	103.46	106.48	105.49	103.41	104.65	104.27	106.61	104.72	106.52	105.73	106.25	105.38	105.07	104.22	103.48	105.9	106.75	105.21	106.9	106.19	103.36	105.07	107.65	105.45	106.88	107.42	104.12	106.32	107	107.47	106.95	106.09	104.94	104.39	103.67	105.04	107
107.87	106.07	103.24	107.26	107.64	107.1	104.75	106.1	109.37	106.51	108.82	106.13	105.69	108.29	104.23	104.56	107.51	106.87	105.89	107.7	106.11	105.86	106.81	105.83	104.48	108.15	104.31	107.1	106.74	106.86	106.85	104.46	106.4	107.11	106.69	106.96	105.99	105.71	105.17	106.96	105.6	105.06	107.5	104.35	107.54	108.18	104.77	106.45	106.38	106.11
107.87	107.71	103.71	105.08	106.6	107.22	109.02	107.13	105.28	105.73	106.97	105.92	108.38	105.74	106.53	107.25	106.78	107.35	107.9	105.65	106.03	108.22	106.85	105.76	105.89	105.56	106.51	109.19	104.95	105.55	106.43	108.38	107.19	107.01	105.96	105.09	106.92	108.84	105.69	107.9	107.77	106.05	105.8	105.98	106.86	107.2	105.58	106.05	103.46	106.44
106.38	106.85	106.79	108.44	108.7	107.79	107.88	108.21	105.21	108.24	108.4	108.13	111.24	106.3	108.43	107.07	107.93	110.21	108.79	107.79	108.88	109.69	108.5	107.63	107.39	108.22	108.55	109.55	107.82	106.88	108.55	105.54	106.99	110.61	106.33	107.62	106.71	109.58	106.03	109.38	108.97	108.13	106	106.23	108.52	109.79	107.11	110.34	107.17	109.53
107.17	106.89	105.74	106.53	105.68	106.78	107.49	108.09	109.44	107.71	108.44	108.79	106.41	109.39	107.83	107.96	106.56	109.01	109.58	107.1	106.92	109.01	107.89	106.94	106.93	108.59	108.45	107.85	108.66	108.13	106.76	108.56	108.06	107.8	109.96	107.46	107.79	108.03	105.88	106.23	106.45	108.53	107.21	108.23	106.9	107.25	107.69	108.01	106.48	108.04
110.16	111.84	111.29	108.81	111.32	111.42	110.11	113.79	109.09	108.57	107.86	110.93	110.71	111.77	109.59	109.83	109.29	111.8	110.28	110.75	111.01	109.65	110.86	109.95	110.81	107.43	111.21	111.02	109.33	108.97	109.16	109.3	109.52	110.65	111.51	111.33	109.17	110.63	111.1	111.54	109.07	108.63	110.81	110.71	110.04	110.22	109.43	110.58	108.89	108.27
107.89	107.33	107.91	109.73	108.03	108.51	107.66	110.83	108.39	109.22	107.54	109.11	109.91	109.88	105.35	107.91	108.03	108.74	107.35	107.72	107.88	108.62	108.46	109.71	107.66	109.37	108.72	107.28	108.78	109.42	107.71	107.26	106.77	108.08	109.66	107.56	107.83	110.3	110.48	108.75	108.96	110.87	109.02	108.95	110.5	109.02	106.06	107.92	109	106.12
106.23	105.08	105.64	107.38	106.22	102.62	103.76	107.47	106.22	106.69	104.35	103.89	105.67	107.1	103.98	105.29	106.23	106.24	108.06	104.77	108.27	103.74	106.77	105.84	105.72	107.92	105.89	105.23	103.82	106.79	105.18	105.72	104.34	104.23	103.42	105.16	105.53	107.2	106.53	104.79	105.39	106.21	106.53	106.82	106.31	105.69	105.95	103.87	105.44	105.75
110.22	107.85	107.38	107.97	108.5	106.45	107.4	107	107.67	108.34	109.41	108.55	108.37	108.79	108.93	108.24	108.73	108.49	107.1	107.6	109.18	110.69	107.52	105.37	105.34	107.31	108	105.53	109.03	106.74	108.92	105.56	109.08	107.81	108.21	108.73	107.06	107.21	108.04	108.62	107.89	106.11	109.77	108.91	109.57	106.43	108.01	108.06	107.32	107.89
99.935	100.99	100.2	98.703	98.817	98.79	98.773	98.844	98.064	100.64	99.311	98.842	101.02	96.554	99.568	101.13	99.703	100.89	101.46	101.68	101.1	101.2	100.78	100.09	102.83	101.82	100.89	98.443	99.686	99.784	99.921	100.65	100.26	100.63	99.705	99.008	102.69	99.491	98.727	99.396	99.007	101.43	98.925	99.632	99.9	100.89	101.36	99.944	100.91	99.788
106.09	105.84	108.08	105.65	106.19	106.63	104.75	105.95	105.06	104.05	104.18	106.64	106.32	106.04	105.1	106.7	104.96	107.45	107.9	103.15	108.31	105.77	103.92	104.7	106.22	107.77	107.34	106.53	105.08	105.54	105.18	107.67	106.32	104.91	105.71	105.3	107.04	106.64	105.9	107.15	104.94	105.85	103.69	105.74	105.56	107.4	104.41	105.35	106.78	103.93
104.43	108.03	105.37	107.57	107.84	106.91	109.75	109.29	106.99	111.16	106.56	109.74	106.71	106.85	109.45	107.29	109.08	107.99	107.01	108.06	107.68	107.03	110.14	103.19	108.34	107.28	108.49	109.28	107.46	109.18	108.43	107.31	108.67	109.23	105.7	106.48	107.93	109.66	108.93	106.98	107.05	109.69	106.95	107.18	109.66	105.3	105.67	109.82	105.52	109.01
108.32	112.17	106.13	107.23	108.08	109.48	107.8	109.08	107.03	109.24	108.77	107.64	106.82	108.52	106.62	107.18	105.9	108	106.68	110.22	107	110.23	108.47	109.68	110.62	107.6	109.48	108.64	109.39	107.73	108.74	108.56	109.18	106.83	109.14	106.35	108.49	106.58	106.24	109.22	109.31	109.54	111.75	109.04	107.89	108.01	111.17	107.16	109.24	107.82
105.15	106.29	105.95	106.44	106.57	104.93	105.14	105.42	104.54	105.62	105.73	101.91	104.92	105.42	106.43	105.72	105.8	104.24	104.68	107.01	105.68	104.86	107.24	106.59	106.27	105.78	104.86	107.43	105.19	105.75	105.09	105.76	104.93	105.39	105.75	105.06	106.05	105.29	106.48	107.18	106.2	104.51	106.61	105.75	106.99	104.04	104.48	106.54	107.32	105.37
94.781	101.69	98.479	100.68	98.065	99.396	96.145	97.291	96.464	97.613	97.778	97.547	98.421	97.972	97.473	96.957	99.931	99.497	99.732	98.052	97.278	101.29	98.71	100.08	100.98	97.345	97.762	100.58	98.171	97.262	99.851	97.176	97.924	97.367	99.541	97.476	97.897	98.438	99.297	99.805	98.904	99.56	98.157	99.129	97.563	99.538	98.716	98.578	97.361	98.382
105.48	104.96	106.01	104.29	107.72	103.52	107.12	105.81	107.17	107.11	104.58	106.57	106.22	106.53	107.9	104.88	106.1	106.53	105.32	104.56	104.82	105.52	107.49	106.63	107.51	106.94	105.4	106.43	105.3	106.76	105.84	106.58	106.33	105.7	106.2	106.59	107.7	107.44	106.28	105.65	105.66	105.98	104.26	105.29	107.21	106.85	107.27	107.57	106.42	105.71
104.75	105.33	106.26	105.09	105.09	105.71	107.44	107.57	105.56	107.74	104.74	105.4	105.73	107.7	107.06	107.13	106.83	107.1	105.72	105.33	104.19	106.18	104.55	106.21	103.73	107.76	106.19	107.08	106.54	106.06	104.66	106.48	105.29	106.05	106.17	106.62	105.77	106.07	105.4	104.6	103.56	106.03	106.06	105.51	104.96	105.99	106.55	105.4	105.39	106.59
99.747	98.622	96.202	97.957	97.511	98.963	97.752	97.67	99.291	98.778	98.948	99.666	99.418	100.1	98.44	98.059	99.119	97.225	96.071	98.294	98.24	98.754	98.711	96.709	99.58	98.608	96.416	97.257	96.982	95.551	98.45	97.898	98.394	98.459	96.345	96.593	97.933	96.935	97.883	97.654	97.904	98.451	97.033	97.464	95.949	98.658	98.412	97.671	98.889	97.084
109.9	107.23	108.76	106.46	110.31	107.32	107.71	106.32	110.09	111.2	106.41	106.77	108.57	107.57	107.89	107.45	108.96	107.64	105.42	109.4	108.2	107.41	106.31	109.38	107.7	106.98	106.66	108.34	106.89	107.32	106.92	106.73	105.75	108.03	105.92	106.04	106.79	106.85	107.61	108.18	109.08	108.58	109.54	109.51	107.02	107.25	107.93	105.49	107.28	106.89
99.431	101.48	98.856	99.402	98.021	98.648	102.04	99.449	98.82	99.487	100.21	102.3	99.416	100.5	100.79	98.787	100.62	100.91	99.388	100.85	100.25	101.02	98.918	100.46	101.31	99.658	100.7	100.37	99.513	99.825	102.19	100.71	101.77	100.18	99.995	100.72	101.35	101.6	102.76	101.55	99.394	101.47	102.13	100.1	101.3	99.631	102.36	97.703	98.459	99.47
104.1	106.8	102.9	104.61	102.26	106.48	106.5	103.18	107.39	104.31	106.23	106.66	106.14	107.21	105.01	107.81	105.3	107.97	103.57	105.42	105.62	106.87	105.57	103.47	103.39	106.27	105.76	106.33	106.53	107.06	104.54	106.49	106.73	106.6	106.77	105.65	105.88	105.41	106.28	102.29	105.65	106.84	107.16	107.07	105.24	105.3	103.9	106.63	106.69	104.45
108.57	109.63	106.77	105.58	107.61	109.19	106.21	108.04	108.31	108.99	108.35	107.57	108.32	108.61	108.77	106.85	108.09	108.42	107.77	108.5	109.7	109.51	108.15	107.12	109.76	108.86	107.19	108.1	107.81	110.04	107.88	107.09	108.44	107.23	108.22	110.8	105.96	106.24	107.86	106.82	110.39	108.17	110.59	108.9	107.51	107.58	110.76	108.57	110.32	111.15
106.54	107.8	108.37	108.98	108.01	106.02	109.7	108.67	108.2	107.82	107.7	108.01	107.07	106.55	106.51	108.8	109.24	106.34	109.25	108.73	108.87	107.42	108.82	107.01	108.14	108.21	109.71	108.53	107.49	109.67	105.77	110.25	106.75	108.25	108.38	110.03	109.98	106.71	106.07	108.53	106.8	108.59	109.9	107.19	107.74	108.08	108.03	107.18	109.44	106.01
107.26	110	106.28	107.44	107.71	108.52	106.87	110.05	106.11	106.84	108.18	107.95	107.94	105.93	108.99	105.78	108.08	105.62	109.04	106.98	108.23	106.75	107.49	108.29	107.12	107.97	107.95	107.73	106.68	109.17	108.62	107.64	109.3	107.61	106.81	108.86	107.63	108.88	108.36	106.87	109.99	107.59	105.89	108.98	104.88	109.15	107.06	108.76	108.17	110.61
98.935	99.527	98.281	97.968	97.954	98.51	98.143	97.515	96.858	98.434	97.06	97.18	98.179	96.271	97.306	99.427	95.668	100.2	97.532	99.354	96.927	97.996	100.35	96.276	99.602	97.284	98.835	96.519	96.891	98.39	99.43	97.193	96.436	99.052	98.27	99.277	98.838	99.516	98.887	96.79	98.216	97.46	98.684	97.435	98.86	99.476	101.01	98.683	98.709	98.844
106.63	106.91	105.68	105.1	102.34	106.1	104.79	104.29	105.13	105.3	104.17	105.16	104.43	105.94	105.9	103.54	103.89	104.63	105.04	105.63	106.8	104.54	106.87	106.09	105.85	105.65	104.5	105.3	107.74	107.42	104.58	104.71	105	105.34	104.71	103.78	106	103.63	105.51	108.2	108.81	104.71	106.09	106.23	106.97	105.77	107.66	107.36	103.74	105.43
108.5	106.7	106.27	106.84	107.84	105.76	103.76	106.13	106.75	105.72	106.35	108.68	106.52	106.27	107.25	105.66	104.55	104.24	106.89	106.38	107.02	104.54	107.77	105.7	107.85	108.93	105.8	104.92	105.53	108.43	108.42	106.03	104.79	108.88	106.61	105.9	108.37	105.01	107.26	106.68	107.21	104.46	106.22	107.43	105.11	105.53	107.05	107.11	107.04	108.7
108.05	106.08	105.25	106.27	106.92	106.4	106.23	106.81	105.77	105.93	104.96	105.72	106.95	106.7	106.48	105.45	107.14	105.81	105.43	106.58	105.56	106.38	108.15	107.16	105.34	105.51	107.74	105.92	108.56	106.21	107.18	105.29	105.71	108.54	107.49	105.87	105.36	105.35	108.09	105.64	106.12	106.83	106.21	107.46	107.7	104.87	107.85	107.87	105.23	106.57
99.283	98.505	101.59	97.964	98.207	98.721	98.595	98.27	99.922	98.837	98.626	97.629	99.73	99.237	99.246	98.37	97.949	98.902	101.91	96.055	98.722	99.778	97.26	98.108	99.546	97.561	99.196	97.824	100.46	99.021	98.32	100.68	99.303	100.33	98.915	98.494	98.574	101.06	100.5	98.536	98.581	100.08	99.677	96.431	99.45	97.648	98.924	98.503	100.19	99.217
109.01	108.74	107.33	110.18	110.7	108.57	108.28	110.47	105.96	107.76	109.68	107.92	108.23	108.34	108	108.72	109.07	106.26	109.31	107.14	109.22	108.31	110.51	106.96	108.34	111.9	109.37	108.16	106.06	111.22	108.86	108.01	108.91	105.86	107.25	111.02	108.05	108.42	110.08	107.85	108.57	110.42	106.85	109.32	110	110.05	108.74	108.09	109.61	108.12
108.94	109.23	107.63	106.17	107.98	109.45	107.39	106.03	107.36	106.78	105.62	108.41	108.6	109.76	107.82	109.59	109.19	108.3	106.01	107.97	107.57	107.42	108.46	108.57	106.67	107.61	109.24	110.13	107.69	107.54	106.37	109.14	106.59	107.65	105.73	106.57	109.43	107.78	106.45	107.12	105.73	107.03	107.82	107.2	109.01	107.56	109.3	109.85	106.45	109.06
103.98	106.99	106.17	105.55	105.9	105.78	106.53	102.49	105.99	105.53	105.41	105.96	106.47	106.17	106.11	104.36	105.39	105.3	107.26	107.54	106.67	108.35	105.69	106.82	105.49	105.94	106.49	104.18	105.02	103.98	104.51	105.17	107.84	103.18	103.77	104.61	105.08	105.89	106.56	105.32	105.67	105.13	103.92	104.82	105.29	106.51	106.76	104.93	107.32	105.11
108.39	106.68	107.15	107.62	105.16	107.95	107.76	105.95	105.82	103.88	107.03	106.76	105.36	106.48	106.83	106.32	108.2	105.14	107.99	108.54	106.66	107.4	105.96	107.92	106.37	107.32	107.09	105.52	107	106.02	105.04	107.74	107.85	107.19	108.31	107.76	108.44	107	106.77	105.08	104.99	106.96	106.36	106.13	105.69	108.22	107.21	107.72	108.65	106.13
100.99	103.32	103.49	101.31	104.06	103.79	102.66	101.98	103.82	102.92	103.44	103.06	101.95	104.97	103.04	101.73	103.24	103.02	103.06	100.67	100.35	101.34	104.4	103.33	101.65	104.31	103.28	104.82	105.17	102.08	104.23	103.58	103.69	104.1	102.8	101.31	101.67	103.18	103.37	103.65	101.34	103.74	103.39	101.02	102.74	100.97	103.31	102.85	102.29	102.49
110.7	110.72	110.09	110.62	110.89	106.58	109.49	110.33	110.79	109.23	109.83	110.4	109.09	110.22	110.31	112.36	111.53	111.97	108.99	110.89	111.07	110.84	109.54	112.2	107.39	109.6	109.28	111.77	109.42	110.03	112.06	109.71	108.08	109.69	109.67	110.4	109.41	109.58	108.74	113.03	109.7	111.11	111.13	111.24	111.31	108.48	109.35	109.16	109.72	110.14
108.47	109.36	108.33	107.86	108.7	107.36	107.99	107.94	108.33	110.17	108.83	108.71	108.25	108.27	110.77	106.63	109.6	105.04	106.12	107.74	107.64	108.6	108.91	107.65	107.8	108.34	107.96	109.46	111.91	107.7	108.42	107.61	108.64	107.6	106.74	108.9	106.63	108.64	108.94	108.61	106.44	107.01	106.32	107.85	109.34	106.06	108.3	107.78	107.17	108.22
109.15	108.31	108.82	107.69	110.82	109.49	106.25	110.64	106.75	108.37	109.29	109.14	109.5	107.36	108.45	111.08	107.59	108.04	112.38	107.19	107.37	109.68	107.13	107.62	108.68	108.72	110.52	106.03	109.51	108.39	109.02	107.11	105.66	110.4	104.76	107.67	107.06	106.98	107.02	109.79	108.36	109.58	108.94	110.17	109.1	109.55	108.38	109.84	107.47	107.79
95.248	97.706	98.03	98.342	97.567	96.243	98.532	97.719	98.074	98.446	94.666	98.602	98.095	98.436	97.233	98.145	98.9	97.692	99.353	98.031	99.084	98.621	97.678	96.795	97.246	97.517	98.802	96.896	97.715	101.26	100.86	97.563	100.6	99.316	98.487	97.654	97.097	95.251	98.504	98.457	97.687	97.822	97.946	98.774	95.184	98.02	97.807	98.075	97.595	96.755
105.74	105.67	104.1	107.16	107.72	105.97	106.69	106.28	105.3	107.64	104.94	106.22	107.73	104.68	105.53	104.79	104.37	107.24	104.08	106.77	104.62	104.7	107.22	106.81	106.13	106.05	108.04	107.72	104.59	106.28	107.63	105.05	104.61	107.78	105.44	105.98	105.81	104.13	106.14	104.79	104.49	105.75	103.54	105.73	103.93	105.02	105.17	104.31	104.56	104.99
107.03	105.01	104.78	105.79	104.15	105.93	106.29	103.68	105.54	105.94	107.58	108.56	105.25	106.75	105.59	103.32	108.46	106.33	106.02	105.9	106.19	106.46	106.86	105.01	106.04	106.23	106.78	105.19	104.18	106.43	104.14	105.78	105.5	105.32	104.32	104.19	107.66	105.97	106.5	105.53	105.63	105.43	106.33	107.24	106.51	104.8	105.53	106.14	104.17	103.71
100.08	101.21	101.76	101.96	101.42	104.38	102.63	102.2	100.97	103.53	102.4	104.65	101.07	104.11	102	104.37	102.7	102.26	104.24	102.85	102.75	102.85	103.87	104.59	101.3	101.88	101.88	101.61	102.82	101.06	102.59	103.22	102.74	104.04	102.76	104.45	102.04	105.04	104.18	102.89	103.63	102.67	104.44	101.88	102.8	102.55	103.5	102.48	103.57	102.67
106.21	105.67	108.13	104.41	104.37	104.54	103.29	105.46	107.82	105.78	104.97	105.72	106.74	105.82	106.51	107.33	106.63	105.83	107.9	108.45	107.33	105.63	103.2	105.77	105.04	105.63	106.75	104.49	104.92	106.45	106.46	106.93	105.18	106.85	105.85	105.82	102.97	102.52	107.69	105.84	106.14	109.4	103.76	105.41	104.59	106.08	108.25	105.31	104.66	106.55
107.42	108.22	106.54	105.65	104.84	107.48	107.38	103.56	104.23	105.36	104.81	105.32	105.82	106.15	104.5	105.87	107.79	104.22	105.97	108.79	105.1	106.66	105.88	105.46	106.81	105.16	107.56	105.79	107.24	104.22	105.67	106.87	104.51	106.63	106.84	107.56	105.32	105	103.17	104.74	106.61	104.98	106.49	106.73	107.29	106.2	106.87	106.11	107.18	106.49
108.37	108.82	108.86	108.79	109.04	108.11	107.41	107.48	106.64	110.65	107.7	108.36	110.25	107.24	108.52	108.95	109.48	108.45	107.49	107.89	108.67	108.78	107.74	108.76	109.7	109.04	108.25	109.34	107.99	108.87	108.64	105.52	110.05	107.58	108.02	109.26	107.98	107.92	108.12	107.96	109.94	106.91	105.45	106.88	110.05	106.17	108.52	106.84	109.46	110.43
105.33	102.38	106.48	104.67	107.63	104.58	103.58	106.93	104.97	105.57	107.76	102.11	104.87	107.92	105.79	105.82	105.54	107.58	106.88	103.9	105.74	104.39	106.47	105.4	105.59	104.35	105.44	105.65	106.1	104.5	107.37	104.49	105.18	106.86	104.61	104.9	104.82	106.66	107.15	107.16	105.76	103.95	105.84	104.96	102.13	105.41	105.78	106.19	105.21	107.5
105.29	105.34	107.29	104.17	104.69	103.64	107.44	106.1	103.88	106.71	105.62	105.06	106.63	104.46	106.51	104.04	105.01	106.77	103.59	104.22	105.68	105.21	104.69	107.94	107.33	106.59	105.39	105.88	108.17	104.18	106.89	103.39	103.22	104.57	103.39	106.2	105.35	105.43	106.39	106.25	103.15	107.59	104.41	104.15	105.54	107.46	107.95	104.87	104.03	105.9
109.59	107.65	107.06	105.3	108.78	106.97	108.52	107.18	109.36	105.61	108.58	108.12	111.01	110.2	109.67	107.56	107.13	108.02	107.94	109.61	109.21	107.41	108.57	108.55	109.17	105.27	109.23	107.8	109.23	108.57	109.26	106.84	109.94	108.6	108.02	108.94	108.62	107.02	108.72	106.6	107.47	108.71	109.12	110.04	106.64	108.37	107.17	107.35	107.1	107.05
105.79	107.6	105.98	103.98	105.98	105.02	105.49	107.47	104.67	106.84	104.47	106.25	106.84	105.22	103.04	105.14	104.74	104.27	105.34	104.83	105.84	104.06	103.75	104.69	106.41	104.9	105.44	105.65	104.96	107.4	105.38	105.34	105.55	105.65	103.78	104.14	105.93	105.42	103.71	107.75	104.64	104.19	105.85	107.45	104.48	105.87	105.6	107.64	104.3	104.69
108.75	108.3	107.87	108.83	108.37	109.6	110.07	108.07	109.67	106.78	110.15	107.71	106.94	107.07	107.46	109.25	107.35	107.33	108.7	109.43	108.41	109.51	109.52	107.15	108.44	107.6	109.13	109	107.67	108.22	110.93	110.65	107.51	108.96	108.72	105.39	107.81	106.76	107.78	109.35	108.57	107.28	109.53	108.55	108.21	108.75	104.38	109.89	105.99	107.77
106.67	105.32	106.23	106.14	105.26	105.54	105.86	104.35	106.28	105.88	106.36	107.53	105.58	106.63	105.39	108.16	104.01	105.9	107.24	105.13	103.12	105.93	106.95	105.55	104.31	104.06	105.64	106.65	105.06	105.36	104.82	104.79	105.91	107.07	104.41	106.82	104.41	105.7	106.69	104.73	106	105.74	104.2	104.78	105.28	105.6	105.93	106.32	102.6	107.4
99.365	100.8	101.53	98.531	101.32	103.04	102.56	101.25	99.227	100.56	100.27	99.4	100.76	99.841	101.87	101.48	99.892	99.282	99.193	101.96	99.588	98.91	98.876	100.22	99.966	101.01	99.969	99.427	102.03	97.775	99.397	97.668	101.25	100.19	100.37	97.786	99.374	100.73	100.97	98.812	100.27	101.85	102.62	100.42	99.432	99.427	98.574	98.769	99.615	101.11
105.63	105.11	104.75	106.82	105.1	104.82	106.31	105.24	105.31	105.99	106.74	105.24	105.87	103.29	104.92	103.14	108.16	106.97	106.93	105.04	104.48	107.21	106.39	108.06	104.1	104.47	102.93	105.14	105.69	104.67	107.16	104.06	105.1	106	107.5	106.66	105.38	104.64	105.67	105.74	106.57	102.92	106.06	103.84	106.76	105.92	104.05	106.96	108.51	104.59
108.97	108.23	107.71	105.29	108.72	106.04	107.83	109.82	107.26	107.55	108.39	110.73	110.41	109.71	108.67	108.61	107.23	107.4	110.68	109.4	108.36	109.31	109.42	108.29	107.4	108.92	108.79	110.6	109.03	110.34	109.03	106.74	108.08	106.15	108.56	109.23	108.69	106.43	109.26	107.67	109.32	109.75	107.05	108.25	110.74	107.06	107.93	109.52	108.59	108.68
105.82	105.97	105.29	105.36	106.52	105.67	106.38	106.73	104.81	107.09	106.33	105.13	106.06	102.72	103.14	106.39	103.6	103.66	104.44	106.52	108.27	106.92	105.99	104.61	105.37	105.13	106.52	105.96	104.35	102.67	105.24	104.57	106.23	106.46	103.54	108.86	106.39	102.85	102.91	106.9	106.28	106.12	105.59	107.19	104.32	104.91	107.75	105.07	107.38	105.68
98.116	97.499	97.786	98.763	97.692	101.62	97.551	98.162	98.939	97.57	97.687	99.058	97.576	95.185	97.001	98.222	98.938	96.589	97.144	100.82	99.382	99.101	98.829	99.631	98.103	97.505	96.905	98.475	98.921	98.852	97.015	97.541	98.526	96.466	99.091	98.668	95.216	97.604	98.815	98.307	98.77	96.538	97.847	96.773	97.648	96.464	97.91	98.789	96.931	97.016
105.31	107.48	105.9	106.32	104.97	104.98	107.49	105.32	106.32	108.35	104.22	107.06	106.42	107.1	104.44	105.26	106.03	107.29	104.2	106.21	104.41	104.94	103.26	104.61	106.15	104.74	104.8	105.59	106.11	105.9	106.73	107.38	107.26	106.3	106.1	106.49	105.16	104.73	105.64	107.74	106.83	102.8	106.14	104.04	105.49	106.38	103.35	105.23	105.15	105.75
105.78	103.75	104.87	105.38	108.01	105.6	105.83	105.56	106.99	106.71	104.1	104.85	102.61	103.36	106.14	106.36	104.12	103.64	105.25	104.65	104.76	107.41	106.71	105.17	105.72	103.99	103.75	106.83	105.28	105.85	104.86	105.89	106.83	106.38	105	106.09	104.87	106.1	108.52	105.96	105.42	105.19	106.35	105.39	105.9	106.39	103.44	105.8	105.96	107.09
107.37	109.31	107.37	110.05	109.15	109.21	110.72	108.57	109	108.24	106.96	108.12	109.19	107.37	106.54	106.96	109.94	108.4	108.1	108.25	107.88	109.11	108.39	107.73	109.13	108.73	108.63	109.73	109.44	109.9	108.85	108	105.7	106.56	108.66	109.5	108.69	109.08	109.87	107.29	109.31	107.68	109.38	109.72	108.53	109.7	109.19	108.04	107.66	107.02
107.05	107.07	110	108.77	108.95	108.01	106.85	107.44	110.29	108.83	107.78	107.8	107.68	107	107.83	107.63	106.9	110.53	105.14	111.52	107.37	108.58	107.58	107.7	107.73	108.08	107.38	109.15	110.1	108.49	108.08	108.47	107.18	108.66	109.29	109.99	109.76	109.67	107.83	109.32	109.18	107.79	107.05	105.76	106.24	110.95	106.83	107.59	107.4	107.06
99.452	101.09	98.91	99.998	100.34	100.82	100.64	100.99	101.86	101.66	98.471	98.269	101.24	102.29	101.91	101.45	101.2	101.86	100.18	99.354	98.306	99.565	101.65	99.66	99.315	100.71	99.083	99.686	99.541	101.21	99.924	100.02	102.7	98.785	101.02	99.563	97.082	100.84	101.73	99.965	99.789	101.65	101.51	100.25	101.19	100.4	101.08	102.25	101.07	99.278
108.7	108.55	108.18	111.56	107.58	107.13	108.25	108.71	107.35	110.2	106.28	107.59	109.35	108.48	110.89	107.35	109.68	111.16	107.07	109.47	108.19	107.85	108.29	108.47	106.76	110.37	108.68	107.59	108.8	110.05	108.91	107.22	109.42	109.62	107.69	107.44	109.16	108.2	108.71	108.97	107.73	110.38	109.47	109.22	106.44	110.06	108.51	110.01	108.67	107.24
108.34	108.13	109.32	108.58	111.75	109.56	108.16	107.39	108.4	108.23	109.39	107.22	107.3	107.21	106.7	108.71	107.75	106.62	107.03	108.79	107.13	107.51	107.79	107.03	106.9	110.21	108.21	109.55	107.89	108.73	108.38	108.8	107.69	107.36	110.26	106.94	108.28	105.62	108.02	108.94	108.41	107.84	109.53	112.29	107.76	106.94	107.31	108.71	109.07	108.64
104.07	103.88	103.49	103.33	103.77	102.87	104.5	102.01	101.28	102.54	102.18	103.25	103.26	99.832	103.99	104.24	103.44	104.76	100.99	103.06	104.85	101.95	103.79	104.18	102	103.16	103.35	104.4	101.45	104.35	99.148	103.82	103.34	101.33	103.44	102.95	104	101.25	101.17	102.44	102.97	102.93	103.39	103.16	102.04	103.34	101.71	100.85	102.23	103.76
105.1	105.93	105.34	104.34	107.62	106.62	104.55	103.21	106.07	106.25	106.07	104.67	107.22	105.5	107.8	105.01	105.48	109.11	105.9	104.37	106.04	107.53	105	107.22	105.64	105.99	106.96	103.3	107.35	105.04	106.82	104.42	107.88	103.97	105.58	104.59	106.53	107.13	104.85	106.28	107.43	107.17	104.97	106.5	106.91	107.07	105.86	106.83	105.13	106.21
109.85	107.47	108.83	108.32	107.45	109.96	107.46	107.98	108.27	108.4	107.43	110.03	109.44	112.42	111.35	109.67	108	108.65	108.57	108.97	107.32	107.94	107.54	107.69	108.05	106.95	110.07	107.9	108.65	109.67	107.98	108.88	109.03	109.64	108.4	107.76	108.54	107.51	108.2	109.84	107.65	108.07	107.83	108.47	107.28	109.29	109.08	107.18	109.34	109.22
99.604	99.803	99.611	101.19	98.828	99.454	99.696	100.87	98.822	99.453	100.27	99.019	100.27	100.04	101.83	101.73	98.38	97.547	102.28	98.959	102.38	101.98	100.81	100.81	99.868	97.8	99.787	100.14	99.918	99.273	100.32	100.64	99.689	99.53	98.661	99.831	100.05	100.22	100.2	98.2	100.74	99.162	99.547	101.48	101.31	101.39	101.62	99.717	100.12	101.73
107.71	108.11	105.85	108.99	106.69	109.31	104.83	108.36	107.14	108.68	107.09	107.81	110.22	107.63	106.15	107.79	107.71	106.29	105.51	109.03	108.13	106.36	108.24	109.47	107.66	108.81	108.91	105.67	109.04	107.65	108.55	107.25	106.17	109	110.51	109.39	107.9	107.69	108.39	106.65	108.86	107.39	108.78	106.2	109.42	106.45	107.52	107.58	108.17	105.93
109.7	109.14	109.16	108.16	109.15	106.06	108.61	109.54	108.82	109	110.18	106.38	108.87	108.98	107.87	107.67	107.41	108.63	109.48	107.65	107.86	108.13	109.58	108.49	108.87	109.39	108.56	107.31	107.96	108.49	109.54	106.77	108.99	108.3	105.82	108.92	107.98	109.14	108.68	109.4	108.7	107.13	109.16	108.53	107.25	108.16	110.28	109.12	107.12	110.01
107.32	106.93	107.8	108.59	108.67	108.35	108.18	108.04	110.37	108.46	108.65	110.49	107.81	108.07	107	107.83	106.2	107.63	109.92	108.13	111.41	108.39	106.89	107.36	108.05	110.03	108.04	106.88	110.93	107.21	109.72	108.77	107.49	107.86	107.28	107.9	110.96	107.05	107.11	109	108.58	107.6	108.22	108.86	109.62	107.43	109.5	106.36	110.41	107.76
106.33	106.59	107.78	107.12	106.74	105.45	104.58	104.37	106.22	106.03	107.56	108.97	105.46	107.11	106.55	108.4	106.55	107.66	110.38	107.53	107.43	105.49	107.7	105.26	108.95	106.67	108.18	105.08	105.78	110.03	105.06	108.15	107.88	107.43	109.24	107.03	107.81	107.24	109.08	105.07	109.58	106.54	104.68	107.85	108.15	105.77	107.53	105.77	106.19	106.94
107.19	106.57	107.31	104.18	104.58	104.25	103.97	106.99	104.42	104.74	104.81	105.65	105.84	107.86	102.29	105.26	104.92	106.6	104.68	104.58	106.83	105	105.9	105.52	106.35	105.29	103.93	105.61	104.82	106.13	106.44	105.53	106.83	103.44	106.83	106.91	105.24	104.68	105.63	107.44	106.15	104.81	105.65	106.2	105.57	103.82	106.63	105.71	105.31	105
105.64	104.95	107.14	109.63	107.6	106.6	107.38	106.18	106.43	106.63	104.52	106.65	108.06	107.62	107.22	106.38	105.09	104.88	106.57	104.85	105.06	106.55	107.07	107.61	109	105.92	106.66	107.52	106.88	106.48	106.58	107.01	105.71	106.87	107.67	106.57	106.81	109.02	107.33	106.16	108	104.7	108.84	105.92	105.47	107.48	106.01	106.04	108.29	107.54
102.27	101.43	98.607	98.399	101.3	98.715	99.508	100.65	100.81	98.953	100.47	101.29	99.419	100.32	99.636	98.204	100.05	101.26	102.61	101.86	100.59	101.71	101.71	98.754	99.339	98.115	102.8	97.683	99.315	99.437	100.69	100.79	100.85	100.92	102.19	103.02	102.38	101.55	100.93	101.47	100.45	100.64	103.04	100.22	100.22	101.54	100.52	100.34	101.61	101.59
97.219	99.026	99.105	100.77	97.708	100.02	98.179	100.67	97.058	98.739	96.441	97.195	98.213	100.13	100.25	99.265	98.783	97.895	97.738	99.461	98.139	96.529	98.777	97.347	96.83	99.23	96.461	100.28	96.066	96.038	99.78	95.502	97.58	98.03	97.244	99.497	98.135	98.446	97.804	96.256	97.781	97.308	98.244	100.71	98.102	98.205	100.93	96.368	99.111	97.491
106.07	105.44	105.21	105.24	106.19	106.66	108.83	104.91	107.1	104.84	107.04	106.55	108.3	106.31	106.54	104.58	105.61	107.41	106.78	106.11	106.91	106.41	106	106.64	104.84	104.27	106.65	105.18	107.02	105.4	105.08	105.36	107.06	108.29	104.81	106.96	105.67	107.38	108.28	107.31	107.99	104.53	106.58	105.34	104.85	107.51	107.04	106.16	107.07	103.91
106.57	108.76	107.84	107.25	106.54	107.11	108.45	106.4	109.27	109.23	106.34	107.18	106.35	107.81	106.72	107.78	107.62	107.88	104.63	109.5	107.29	107.9	108.75	107.73	108.34	108.94	106.44	107.01	107.93	108.11	108.34	106.24	107.41	106.72	106.48	107.64	105.81	108.43	108.27	105.91	107.96	107.76	110.12	108.46	105.65	108.1	108.71	106.97	109.25	109.25
102.96	105.87	106.34	104.24	106.53	106.48	105.36	107.2	106.42	105.13	106.49	106.89	108.21	106.97	107.89	105.37	106.72	107.32	105.05	105.09	105.05	106.05	104.42	106.56	107.27	106.66	106.02	105.07	104.94	106.14	104.61	106.26	104.13	105.36	105.57	103.94	105.52	104.11	105.81	106.26	107.2	104.18	106.27	105.47	105.95	106.92	106.49	104.48	102.87	105.67
100.13	99.515	99.707	99.358	100.76	99.042	101.46	100.28	102.34	101.23	99.831	100.58	97.308	98.639	102.24	101.53	101.31	100.55	100.58	100.57	101.99	101.36	102.53	103.45	99.95	100.95	101.99	102.54	99.087	100.11	100.56	100.62	100.35	99.963	99.622	101.39	102.36	102.18	100.75	100.33	99.909	99.599	97.833	100.2	98.756	101.83	101.75	102.34	102.76	99.514
105.54	106.73	105.71	104.9	105.65	107.17	106.56	105.79	109.21	104.49	105.62	105.65	106.76	105.48	105.09	104.31	106.43	104.36	104.08	104.1	106.04	106.47	106.41	104.52	107.39	103.38	105.74	106.82	105.4	104.47	105.08	106.03	106.52	105.99	105.76	103.21	104.8	104.49	107.56	105.47	106.32	107.28	106.49	106.99	106.11	104.94	104.02	104.9	106.2	106.02
105.3	106.04	105.79	105.88	105.64	107.59	105.22	105.15	105.7	105.68	105.28	107.02	104.35	105.47	106.46	107.54	104.97	106.07	106.1	106.31	105.39	107.98	105.18	103.27	106.37	106.98	105.7	104.86	105.41	107.05	105.01	104.87	105.73	105.2	106.99	108.54	104.66	104.56	106.92	103.24	104.56	108.11	103.75	105.55	107.12	104.56	107.07	104.8	107.38	103.93
99.583	98.675	98.515	97.845	97.329	99.47	97.024	99.631	98.22	98.573	101.65	96.453	97.461	101.02	99.899	100.01	97.722	97.044	98.977	100.51	98.756	99.344	99.147	99.302	98.356	100.22	100.22	99.61	99.567	99.735	100.69	97.651	100.52	99.758	98.245	99.986	99.125	97.692	98.004	97.606	97.769	98.301	98.817	99.203	98.816	99.557	98.236	96.896	98.174	96.985
102.62	104.86	101	100.54	103.26	103.68	103.03	100.6	102.89	102.97	101.47	101.74	102.62	102.96	101.15	103.14	101.81	101.87	102.16	102.39	102.88	104.25	103.65	100.6	103.63	103.52	102.64	101.98	102.86	104.44	101.51	103.09	102.04	100.97	104.08	103.21	104.04	103.8	101.14	103.69	102.42	101.69	102.62	101.43	101.04	101.46	103.81	101.13	101.79	102.43
104.86	107.32	108.35	108.63	105.46	106.4	108.44	106.06	106.23	107.45	105.89	105.62	105.16	106.01	107.88	106.35	107.04	109.63	108.01	106.78	108.15	108.41	107.23	106	107.39	106.23	106.84	103.94	106.91	106.58	107.81	106.21	108.53	104.72	106.18	108.4	106.67	105.65	105.22	105.8	107.64	104.41	106.6	106.56	106.92	108.3	107.22	107.42	109.35	107.06
109.16	108.02	107.76	108.33	107.92	105.89	110.81	108.18	107.72	107.53	107.91	106.71	108.58	110.24	110.57	107.8	106.74	107.07	109.02	108.5	108.86	108.97	108.93	106.52	107.93	105.77	109.35	108.57	108.69	106.81	108.51	108.07	106.7	107.2	105.29	105.89	109.63	107.74	107.82	107.6	107.96	107.86	107.59	109.08	109.31	108.89	108.27	107.57	108.8	108.71
107.66	106.19	102.53	106.12	107.12	106.92	105.1	104.73	105.01	105.48	105.39	102.5	109.2	104.73	105.36	107.8	105.63	104.46	105.18	105.22	104.45	105.5	106.55	104.89	106.23	106.63	104.29	107.15	104.68	106.07	104.72	106.92	105.23	105.2	107.01	106.5	104.38	106.41	105.71	104.89	107.52	105.27	106.13	106.02	104.91	106.21	104.57	105.64	104.86	106.02
101.53	102.66	102.49	100.21	100.09	101.91	100.93	104	101.03	103.36	100.2	100.44	99.505	101.11	99.637	101.89	103.01	102.01	99.341	102.12	104.62	100.16	102.68	99.529	101.26	99.651	100.08	100.29	102.17	100.05	100.17	101.27	103.54	100.33	102.94	100.97	101.56	101.43	101.18	100.05	102.7	100.93	102.76	98.38	102.01	102.99	101.91	100.49	101.24	100.78
105.16	104.18	106.02	105.19	107.74	106.46	107.31	105.62	105.5	105.19	105.57	104.82	107.89	105.41	106.99	104.9	105.5	108.45	108.2	105.91	104.12	106.77	106.15	105.05	104.6	104.27	105.58	105.78	104.63	105.44	106.44	104.61	106.12	104.97	106.49	106.08	105.18	105.87	106.34	103.66	105.49	106.77	105.03	105.38	105.83	104.69	104.5	104.49	107.1	106.51
106.17	107.24	107.72	106.73	105.82	105.17	104.59	106.4	106.58	106.71	104.93	105.08	105.42	108.52	107.4	105.69	106.6	106.71	106.62	106.13	107.57	103.02	106.29	107.44	103.89	107.38	105.63	107.88	106.94	104.76	108.1	105.57	105.92	103.71	105.17	104.55	105.32	104.9	105.18	104.97	103.62	106.02	108.05	105.41	107.5	106.38	104.64	106.31	105.92	103.95
105.54	105.34	104.21	106.77	105.66	106.38	105.31	105.74	105.86	106.52	105.16	105.56	106.71	104.62	104.63	104.96	107.41	105.6	108.2	104.72	106.26	103.82	105.9	105.63	106.54	106.75	105.27	108.04	105.94	106.74	105.76	105.6	104.1	104.39	105.78	105.26	104.79	105.72	106.57	107.26	107.93	105.92	106.31	103.87	104.93	103.87	106.3	104.54	106.04	104.82
105.08	105.72	104.9	104.74	105.65	105.82	105.94	106.39	103.87	106.71	107.04	106.49	105.83	105.43	106.99	105.44	104.28	103.58	104.57	106.04	103.67	105.85	104.42	106.31	105.69	106.49	104.17	105.86	105.8	104.07	105.78	104.08	105.35	104.22	106.55	107.34	104.13	107.25	104.49	106.22	106.47	104.47	104.07	105.6	105.09	106.5	104.1	104.73	104.98	105.22
106.52	107.69	110.89	108.44	107.7	108.35	109.89	108.55	109.7	106.56	109.99	108.19	109.42	109.72	108.62	108.81	109.25	109.21	107.96	108.31	107.94	107.69	108.42	109.36	110.33	107.97	108.58	106.61	108.23	108.46	109.97	107.32	107.73	107.44	108.71	107.9	106.98	109.09	110.45	108.46	108.48	107.63	107.28	106.16	108.15	108.81	106.51	107.47	108.83	108.42
111.37	108.88	108.24	110.32	110.64	111.37	109.87	109.49	110.74	108.38	111.59	109.34	109.53	111.55	110.31	109.94	110.39	110.92	110.38	112.6	110.21	113.46	109.19	112.1	111.66	112.21	111.71	109.85	110.81	111.67	110.94	112.87	111.99	112.42	111.9	109.78	109.35	110.39	109.15	109.05	107.92	108.32	111.79	110.63	112.12	109.65	109.41	109.01	110.88	112.85
105.16	102.28	104.32	101.81	104.08	104.02	104.71	102.78	100.16	100.57	101.96	101.98	102.05	104.11	101.49	102.28	102.69	103.68	101.61	103.49	103.35	101.39	102.59	102.89	104.51	103.53	101.33	103.61	104.22	102.45	102.14	101.84	102.23	99.906	102.65	103.75	103.29	103.19	101.18	100.53	104.25	102.05	104.47	104.49	103.43	103.57	102.57	104.83	103.83	105.08
105.19	106.9	105.31	106.74	108.91	107.44	109.42	106.67	107.42	107.82	105.58	105.62	108.36	106.99	103.93	108.92	105.06	104.63	106.95	106.17	106.9	107.09	106.97	105.67	107.45	106.96	105.35	106.51	108.65	106.85	106.09	106.51	104.42	104.7	106.15	107.26	104.63	106.31	107.29	109.06	104.23	105.8	106.74	105.9	105.65	105.4	107.12	106.19	109.04	106.22
107.77	108.33	109.04	105.88	106.13	107.32	106.3	106.2	105.56	107.86	106.19	106.2	107.71	104.52	107.89	107.89	105.99	106.5	107.93	108.31	108.36	105.59	106.6	107.33	107	105.97	105.11	107.33	106.73	106.21	107.93	104	107.83	106.58	107.43	108.91	106.29	108.16	107.22	105.91	106.18	107.29	106.4	108.16	107.26	105.49	107.32	106.36	108.44	105.3
98.955	99.232	97.321	97.635	98.157	96.965	97.423	97.582	97.897	97.244	98.847	97.032	98.328	98.653	98.526	99.872	97.217	97.179	98.917	99.632	98.141	98.897	97.315	95.854	98.64	97.743	100.08	98.366	96.173	98.431	98.342	97.463	96.623	97.152	98.429	99.405	99.117	98.056	97.561	95.442	100.16	97.742	100.3	99.431	98.697	97.717	98.609	97.507	98.777	98.525
105.62	105.61	107.88	106.38	104.99	105.89	104.21	105.84	105.52	104.7	105.89	104.95	104.74	105.61	105.88	104.17	106.68	106.14	104.65	108.42	105.36	107.04	105.61	104.37	103.95	104.26	103.77	106.71	106.67	108.32	106.52	106.21	103.29	104.51	107.1	106.01	107.56	106.63	104.52	106.01	107.61	107.45	107.3	105.51	106.02	103.92	104.94	105.69	106.46	106.08
107.54	105.6	107.09	105.9	105.41	105.49	105.28	107	108.21	105.5	107.42	105.41	106.77	104.8	107.3	105.62	104.83	105.13	108.55	104.73	106.83	108.41	104.87	107.7	106.76	105.56	107.02	106.77	108.37	104.8	105.85	106.86	109.85	106.65	105.25	108.83	103.55	108.02	107.36	107.25	107.3	105.87	107.2	105.55	108.06	107.49	106.31	106.03	106.13	105.01
107.43	106.25	105.41	106.6	104.64	105.86	106.37	106.4	106.84	104.96	105.44	107.63	106.58	106.62	104.44	104.61	104.29	106.95	105.43	104.55	105.18	104.94	105.24	105.05	106.76	105.98	104.8	105.52	107.79	105.03	106.07	105.49	108.07	104.72	106.06	105.58	106.47	103.73	105.61	104.85	103.97	104.64	107.97	105.85	103.31	105.43	106.69	105.53	105.34	106.98
108.75	104.18	104.26	106.65	106.49	108.36	106.25	104.41	103.68	102.86	104.78	106.9	103.99	105.65	104.45	106.42	107.24	105.55	103.93	106.54	108.17	104.97	106.89	104.3	106.21	104.6	104.81	104.71	104.18	108.08	104.64	106.02	105.48	106.04	105.11	105.48	105.74	105.85	104.67	104.62	106.72	104.6	104.27	106.48	104.71	103.62	106.37	105.51	106.16	106.4
97.574	98.3	99.458	98.805	96.897	98.963	101.85	98.556	100.02	98.413	101.73	99.459	98.766	98.243	98.873	100.5	99.729	101.61	100.21	98.768	99.955	97.333	100.46	98.676	98.126	98.099	98.67	99.342	99.037	97.698	99.993	97.774	98.681	98.821	100.37	99.191	100.1	97.921	99.692	100.5	98.717	98.689	100.02	99.603	98.049	99.745	99.255	98.71	101.83	97.76
106.39	107.34	109.79	106.47	106.96	108.03	107.45	107.95	106.05	108.31	108.78	106.87	106.09	108.67	108.94	106.61	108.57	106.77	107.08	109.09	107.16	105.41	107.81	107.06	107.48	107.07	107.09	108.66	107.55	107.3	107.71	108.07	107.76	108.05	106.12	109.14	105.23	106.13	109.62	107.77	105.93	109.7	111.19	108.02	107.19	108.9	106.95	107.34	106.55	109.15
106	105.17	105.16	105.61	104.97	105.19	105.78	107.15	106.61	105.15	104.74	106.74	104.83	105.17	106.01	104.44	105.64	104.55	103.94	105.56	103.18	106.28	105.8	105.27	105.92	105.18	107.19	105.84	105.4	105.42	105.26	106.59	104.3	109.5	105.25	106.9	105.37	104.53	104.07	106.28	106.15	107.9	106.98	105.22	105.97	103.45	105.9	105.07	103.72	105.48
105.35	104.63	103.76	108.01	104.48	103.48	104.88	105.77	106.43	106.44	106.23	104.3	106.11	103.05	106.55	104.85	105.68	108.57	106.24	105.92	103.69	102.46	105.04	105.05	104.6	107.44	103.27	105.59	105.73	105.95	104.25	105.69	105.37	106.42	104.55	106.28	106.87	106.92	103.32	106.12	105.93	105.45	105.77	108.66	103.7	103.32	106.96	107.53	103.24	103.69
98.216	97.716	100.07	96.646	99.154	98.577	98.089	99.223	98.022	99.661	98.21	98.906	99.961	101.83	99.42	100.5	99.27	96.349	99.665	99.641	98.63	98.996	100.97	98.679	98.475	99.698	98.43	99.73	99.763	98.45	98.202	100.04	94.555	97.71	99.102	98.16	98.681	101.3	99.491	99.025	98.546	99.3	101.06	100.74	99.342	102.26	99.844	100.44	98.395	100.32
109.03	109.72	108.06	106.75	110.55	108.33	109.24	107.52	109.53	108.8	107.72	109.41	107.37	109.64	108.23	107.54	107.56	108.1	108.64	108.78	106.41	110.15	109.41	109.13	108.55	108.18	111.37	107.28	109.33	109.42	107.64	110.53	108.26	105.66	108.02	107.98	106.15	107.49	107.85	107.11	107.52	109.02	109.67	112.48	109.85	107.77	110.68	107.4	110.19	107.22
109.91	106.79	108.32	109.25	106.98	110.04	106.09	108.18	108.12	108	109.1	109.31	112.72	107.7	107.65	107.42	108.6	110.25	105.96	108.51	108.55	107.55	108.77	107.74	107.54	108.07	108.42	107.98	106.2	109.46	108.47	108.82	108.06	108.35	108.53	107.82	108.99	106.76	106.27	107.19	108.45	107.44	108.02	106.2	110.18	107.57	110.41	104.63	107.92	107.44
108.62	109.06	108.9	107.57	108.25	109.24	108.43	108.17	108.18	108.31	108.36	108.24	108.05	108.27	106.46	106.84	107.63	108.5	107.6	107.31	106.97	108.44	108.49	106.07	107.65	108.08	109.04	105.83	110.7	106.88	108.37	108.06	110.38	108.65	107.4	109.28	108.45	109.07	106.57	106.53	110.34	108.55	110.45	108.43	109.61	108.09	107.85	109.01	107.34	108.37
108.39	108.33	106.47	107.48	110.11	105.37	109.01	108.59	108.49	107.06	108.99	110.65	108.43	108.94	108.1	108.65	108.11	108.65	109.92	108.22	107.77	107.94	109.18	108.93	108.63	108.75	109.02	107.18	107.72	108.37	108.54	111.73	107.48	107.29	107.61	108.1	111.33	108.82	106.59	109.7	108.6	108.53	108.6	105.79	108.2	107.9	108.02	108.35	109.48	108.25
106.34	108	105.49	104.63	105.2	105.37	107.61	106.95	106.12	104	106.34	105.4	105.74	104.44	105.7	106.84	105.87	105.77	106.56	105.28	105.14	107.1	106.82	105.79	106.34	107.81	106.09	105.41	106.85	106.31	107.99	105.71	106.16	107.68	106.27	106.1	108.9	105.04	104.75	106.83	103.32	103.97	105.05	105.15	104.9	107.55	105.83	106.63	104.18	106.04
108.07	106.68	107.1	108.46	107.48	107.58	107.37	108.49	108.94	107.99	107.75	109.09	108.64	106.95	109.27	107.87	107.72	108.19	107.61	109.95	107.78	107.82	108.03	109.43	109.3	106.65	107.13	109.38	107.58	106.89	106.92	107.28	105.62	108.64	108.65	105.1	108.27	108.65	106.51	107.34	108.65	108.46	105.9	108.66	107.54	108.54	106.97	105.41	107.43	110.14
108.29	105.94	105.2	104.8	104.86	104.63	107.49	104.67	106.44	107.65	106.96	105.87	105.4	105.23	105.01	107.48	106.34	105.92	105.21	106	106.11	105.59	106.79	104.76	104.95	104.74	105.41	107.68	105.55	107.13	107.4	105.28	105.23	105.31	106.32	105.93	103.04	106.92	105.82	107.75	106.6	105.34	104.41	105.17	105.84	105.3	104.19	102.93	105.51	104.67
105.36	107.97	104.12	105.7	101.36	106.15	105.65	104.58	105.39	105.01	103.57	105.56	104.77	105.59	105.6	105.45	105.38	104.7	106.12	103.9	107.05	104.58	103.93	106.31	104.4	105.39	105.97	106.42	106.94	104.14	105.28	103.78	107.33	105.95	105.65	104.37	105.46	107.78	105.11	106.12	104.09	104.39	106.71	103.56	108.3	104.97	106.85	104.92	105.51	106.86
106.51	105.45	105.01	105.76	104.18	104.67	105.48	103.36	105.36	107.1	105.77	105.1	105.23	105.46	107.65	105.81	104.44	105.62	105.18	105.77	104.61	103.35	104.39	106.25	102.8	106.21	106.5	106.37	104.81	105.67	103.59	107.72	104.87	107.75	106.69	108.35	106.65	105.68	103.9	106.44	108.08	107.63	105.65	107.86	104.67	104.51	104.91	105.91	105.18	104.99
109.74	110.46	108.85	107.62	109.17	109.31	109.96	107.89	108.85	110.76	108.73	109.18	107.82	108.25	108.97	108.65	110.28	109.31	108.4	108.82	109.21	108.14	108.65	108.32	108.99	107.3	107.71	106.64	109	106.71	108.66	109.55	108.13	107.91	110.37	110.08	107.72	109.73	108.76	107.83	107.29	106.5	107.67	107.13	109.15	109.05	108.22	110.31	107.88	109.27
106.72	107.3	105.94	103.74	103.47	106.51	105.07	106.39	106.42	104.28	105.77	108.09	107.61	105.76	104.79	108.2	108.08	105.57	106.83	106.11	107.12	107.21	108.02	107.66	106.25	106.8	106.51	106.06	106.05	106.4	106.04	107.49	106.02	106.91	107.58	106.57	106.84	106.75	105.93	105.32	105.1	107.15	107.16	105.89	107.73	107.34	105.2	108.37	106.54	105.12
109.77	109.24	108.35	104.88	108.8	107.77	110.7	108.95	109.2	110.13	108.85	108.58	107.54	107.66	107.58	106.23	107.97	109.21	109.63	109.13	108.04	107.68	110.51	108.55	107.3	108.97	109.08	108.54	109.71	109.31	107.32	110.51	106.24	107.12	107.96	110.38	107.04	107.13	109.71	108.62	108.48	107.97	108.76	108.13	110.83	109.68	109.97	110.19	106.97	107.71
107.53	107.75	109.34	110.1	109.31	108.33	108.19	106.56	109.84	107.87	109.57	110.1	108.63	109.35	106.48	110.43	108.63	109.34	109.62	109.13	109.2	107.12	108.39	106.66	109.74	107.08	108.95	107.31	107.43	108.47	107.51	108.18	109.46	107.97	107.63	111.34	108.96	107.12	108.18	105.97	107.37	110.34	107.91	108.3	107.03	106.12	108.71	111.48	105.99	108.28
106.12	105.11	104.79	106.2	106.07	106.06	103.33	107.38	106.98	104.56	104	105.94	106.85	105.84	106.79	102.23	104.49	105.31	108.13	106	107.48	104.71	104.05	106.6	106.25	105.74	105.9	105.85	105.13	105.21	105.3	107.69	106.17	103.92	106.05	104.71	105.36	105.8	105.27	104.43	104.46	107.72	106.9	105.67	106.61	102.75	105.07	104.53	106.12	104.75
100.96	101.5	100.66	101.42	100	98.83	103.27	99.774	100.18	100.88	98.564	101.24	99.756	101.56	99.993	100.48	100.27	101.7	100.14	102.38	99.982	98.289	102.66	101.79	102.22	99.09	100.59	102.08	101.35	99.624	100.81	101.71	99.87	101.03	98.02	98.991	99.56	101	99.11	103.35	99.376	102.16	100.08	100.73	100.03	100.12	100.86	101.49	100.67	102.91
106.48	105.82	107.86	107.3	107.66	107.3	110.11	106.11	106.26	108.17	107.44	107.38	106.81	108.65	107.45	108.75	107.67	109.07	110.53	105.99	107.87	106.62	107.27	107.34	107.08	106.75	109.08	107.67	108.25	107.84	108.94	108.3	109.22	106.74	108.34	108.46	108.42	108.22	107.88	106.53	106.95	106.44	104.81	107.73	108.01	107.1	107.56	107.81	108.18	108.82
108.34	109.54	108.62	108.15	107.34	107.41	108.52	108.74	106.9	107.37	107.05	108.04	107.65	107.06	109.36	107.99	108.88	108.04	107.07	107.95	107.08	106.75	105.92	107.33	108.64	108.56	108.5	107.06	106.68	106.6	106.49	107.06	105.9	108.8	107.76	107.08	108.24	107.77	106.68	105.98	108.44	108.05	109.17	107.32	108.37	107.71	108.3	107.37	110.6	107.76
106.81	105.18	106.1	106.5	104.22	105.7	105.52	108.37	107.73	105.58	104.84	104.44	104.72	106.05	107.13	106.25	106.04	109.15	105.81	105.82	107.42	106.8	106.95	105.23	106.16	106.38	103.43	105.34	105.71	106.29	105.79	106.06	108.58	105.55	104.33	106.31	108.56	106.64	104.04	104.08	105.71	106.68	106.18	105.88	106.44	105.41	105.02	104.02	105.8	105.86
107.76	105.3	105.59	107.71	107.14	106.02	107.32	107.57	107.76	107.49	106.99	108.16	105.49	103.63	104.82	106.06	107.82	106.91	105.77	105.83	106.96	107.59	106.08	104.68	105.03	105.51	104.06	107.17	107.66	105.97	107.58	106.45	105.15	109.17	107.81	107.15	106.74	107.42	104.28	105.94	104.81	105.57	105.38	105.76	106	104.13	107.26	105.39	107.74	102.53
107.38	111.05	109.51	105.77	109.63	107.2	107.82	107.8	109.12	107.71	107.38	109.76	107.74	106.52	109.54	105.2	107.38	107.41	109.52	106.8	108.14	108.09	107.95	107.26	108.65	107.14	108.9	108.6	111.77	109.32	107.62	110.67	107.39	106.49	111.26	108.53	108.23	108.66	109.39	108.12	107.76	107.27	108.74	108.48	107.52	110.01	108.61	107.06	108.44	109.02
100.36	97.756	101.63	99.244	101.16	100.48	101.44	98.245	101.1	100.08	102.98	97.794	101.64	100.88	100.39	99.914	99.762	98.389	101.45	97.59	99.112	99.333	99.889	100.83	99.817	98.593	100.77	100.12	98.861	99.055	97.862	98.578	98.803	99.156	103.97	100.97	99.776	100.17	101.24	100.31	101.52	99.093	100.44	98.935	98.296	101.03	101.41	99.705	99.45	97.447
107.03	107.86	105.96	107.2	106.58	106.15	107.43	106.55	105.76	108.21	106.06	108.46	107.88	109.5	106.08	106.36	107.23	107.11	105.15	107.63	107.59	106.28	104.86	105.7	107.49	105.5	103.79	106.11	104.75	105.69	107.43	106.7	106.69	108.03	108.44	106.07	107.8	103.97	105.55	106.82	105.67	107.6	103.97	108.07	106.05	107.58	110.17	108.07	104.6	106.02
106.33	106.95	106.2	107.42	105.03	106.59	105.66	104.78	107.41	107.8	106.59	104.37	109.62	108.35	107.38	107.62	106.07	105.89	107.22	106.84	106.71	105.01	103.86	106.08	106.26	104.5	106.7	105.88	104.34	105.76	105.12	108.76	106.94	108.01	106.75	107.39	106.93	105.67	105.31	104.46	105.09	105.6	107.33	105.63	106.97	106.07	107.21	106.58	106.49	106.08
105.53	107.62	105.88	104.72	107.08	106.96	109.02	104.49	104.28	105.44	107.19	107.02	107.17	104.87	105.21	105.82	104.3	108.48	107.32	107.08	106.26	105.65	104.87	108.71	107.66	108.01	108.15	104.34	107.56	104.03	106.15	105.69	104.76	104.95	107.75	106.4	108.55	106.5	108.2	106.57	106.2	108.33	108.26	104.94	105.69	105.8	106.77	104.91	106.89	108.76
107.22	107.34	108.79	105.82	107.84	109.19	108.04	107.96	106.65	108.14	108.17	106.46	109.37	107.73	106.72	108.21	107.47	108.51	107.58	107.12	108.55	107.08	108.31	107.76	107.22	106.86	107.54	109.54	108.64	107.38	106.81	108.23	107.63	106.82	108.84	105.51	106.69	109.04	106.19	106.11	106.97	109.61	107.79	108.77	110.37	107.73	108.63	107.47	105.48	109.49
106.32	105.6	108.4	107.82	108.61	106.74	111.61	107.31	107.26	107.31	110.2	106.9	109.25	109.54	108.45	106.72	109.26	107.88	110.05	107.63	106.84	108.64	107.08	106.79	108.11	110.95	107.68	108.22	107.4	107.76	106.43	108.86	108.84	107.43	110.26	110.18	106.76	111.25	107.08	109.19	108.88	106.97	109.35	109.23	110.63	108.91	108.68	107.42	108.22	109.4
107.02	105.98	109.54	108.72	107.52	109.13	107.58	109.38	110.23	105.74	106.02	108.17	107.09	108.43	107.68	106.42	109.36	110.51	108.49	107.11	107.69	108.48	108.12	105.55	106.56	109.71	109.84	108.14	108.57	108.19	107.4	107.94	109.78	108.16	110.68	107.38	108.84	108.45	107.95	108.88	107.09	107.93	108.98	107.37	108.76	105.64	107.16	105.69	108.33	106.73
109.9	108	107.55	110.22	108.1	106.06	107.44	108.55	108.38	106.52	106.4	108.73	110	108.01	107.04	107.78	109.26	108.44	109.23	110.96	108.28	107.11	109.09	110	105.9	108.97	110.26	109.3	110.83	108.69	109.04	108.02	108.83	109.4	108.23	106.64	108.8	108.73	107.48	106.57	107.92	109.96	107.05	109.98	109.1	106.89	108.71	112.28	109.5	110.98
106.24	104.16	105.91	104.06	106.12	106.62	106.93	105.71	104.22	106.57	103.49	105.34	105.72	105.73	105.54	103.61	105.63	105.28	103.39	105.58	104.05	104.17	105.41	107.43	104.6	107.58	104.54	106.25	103.44	106.12	105.86	103.63	106.5	105.9	106.48	105.8	106.64	107.42	105.44	105.77	106.44	104.52	107	105.27	106.53	103.9	104.89	107.81	104.94	106.24
104.32	105.37	103.26	107.09	103.96	105.35	105.55	108.07	104.52	103.93	102.88	107.47	106.02	106.71	106.95	106.16	106.12	104.6	104.61	106.6	106.85	105.76	106.83	105.6	104.5	104.45	106.56	103.63	104.95	105.87	103.02	105.26	103.45	107.13	104.45	105.84	106.31	105.02	104.92	105.04	107.82	104.77	103.39	105.07	103.56	105.32	105.62	103.88	107.94	105.9
103.93	107.39	103.62	104.88	102.58	108	107.07	107.67	106.97	106.24	107.69	106.56	104.16	106.42	106.65	104.44	105.4	107.73	105.5	105.52	103.64	106.14	105.29	104.21	106.55	105.13	108.88	104.88	107.58	106.92	106.46	104.91	104.26	105.37	104.42	107.18	106.45	104.23	103.79	105.19	106.16	105.38	104.95	104.25	104.7	104.58	105.38	105.13	105.6	103.43
108.14	105.19	104.74	105.08	106.44	106.43	105.13	105.36	105.1	104.74	105.05	106.35	104.65	104.25	105.73	104.93	103.77	107.19	105.79	106.7	104.95	106.67	105.89	104.44	106.11	106.17	106.87	104.28	107.07	105.6	105.69	106.59	106.26	106.38	104.65	105.47	104.02	107.43	105.57	104.36	104.56	103.58	104.11	107.32	105.48	108.94	105.69	107.37	106.5	105.64
107.54	109.9	108.25	109.38	106.34	108.21	106.57	107.76	108.35	109.11	107.57	108.78	109.47	111.03	107.15	108.19	108.56	109.33	109.06	105.76	106.45	107.53	108.04	110.67	109.6	105.89	108.96	109.38	108.11	108	109.01	107.36	109.2	107.57	108.76	108.35	107.32	107.11	109.71	108.15	108.99	109.28	108.69	107.28	107.11	108.63	107.72	108.32	108.09	110.52
106.55	103.39	106.4	106.26	103.74	104.16	104.63	105.41	104.85	103.28	106.87	104.3	104.47	105.59	104.44	103.94	107.28	104.54	105.57	104.92	103.88	106.37	104.33	107.51	105.26	107.2	104.73	106.91	105.89	105.27	106.31	106.09	107.12	107.37	105.05	106.19	103.86	107.03	105.37	103.4	105.25	105.06	106.33	106.32	105.25	107.9	107.45	104.99	106.95	104.59
103.73	105.61	106.8	105.29	105.05	103.95	105.39	107.38	104.3	106.2	107.18	103.9	104.61	105.97	106.63	106.95	106.95	106.7	105.48	105.51	106.17	106.02	106.63	106.05	105.69	105.41	106.41	107.66	105.13	104.07	106.16	105.59	107.66	107.75	106.73	104.92	106.45	105.53	104.25	106.38	106.63	104.17	106.52	106.02	105.53	106.23	105.49	105.62	105.16	107.74
107.18	104.8	105.85	104.84	107.39	104.33	104.83	106.15	108.37	106.28	107.52	105.55	105.18	106.57	105.74	104.85	104.28	105.48	107.09	106.12	106.63	104.05	105.33	107.73	103.04	104.05	106.85	105.08	106.25	103.93	105.59	103.83	105.65	103.85	106.43	104.42	103.9	104.27	105.17	107.37	105.64	105.63	104.6	106.11	105.16	105.55	105.85	104.71	106.26	105.83
100.99	96.845	99.275	99.875	97.997	96.201	99.097	98.894	98.694	97.154	98.732	97.492	97.643	98.152	98.055	100.03	96.884	96.64	97.271	96.675	98.648	98.395	99.382	98.116	98.491	99.877	98.034	99.132	99.58	97.513	98.76	97.756	98.327	98.581	97.73	97.508	98.266	96.248	96.035	99.711	97.847	98.114	97.936	97.719	100.55	96.674	98.771	97.631	98.621	94.94
106.49	105.4	105.62	104.81	105.38	108.11	106.98	108.24	106.12	106.12	107.3	107.31	106.12	106.98	106.18	105	108.13	107.89	106.42	107.17	106.74	105.87	107.09	104.62	107.41	107.22	106.51	105.29	106.89	105.4	106.46	105.96	108.5	109.11	107.74	108.8	107.66	106.01	108.35	107.85	106.71	106.07	107.06	105.52	107.99	106.13	103.95	107.25	106.13	105.25
97.729	99.087	100.06	99.07	97.574	96.398	97.503	98.506	99.609	97.114	97.001	98.775	98.594	99.902	97.455	99.681	99.694	98.672	98.371	97.725	97.105	98.941	96.96	96.534	100.27	100.15	101.11	97.767	98.445	98.011	98.965	98.672	98.034	99.436	98.149	100.67	97.849	97.711	99.597	97.529	98.326	95.799	95.917	97.588	98.46	98.691	95.682	95.212	97.123	98.482
96.191	97.04	98.984	97.574	97.805	96.087	97.172	98.412	96.61	97.307	99.705	97.541	98.71	98.965	97.132	98.001	97.172	96.045	97.133	98.014	99.395	99.591	97.839	97.024	95.172	100.9	96.591	97.473	99.627	98.47	97.474	97.125	98.587	96.029	99.872	95.611	99.909	99.072	96.178	97.221	99.257	98.717	95.627	97.675	97.242	95.112	98.936	97.164	98.858	97.031
105.48	104.86	106.83	104.9	105.8	106.76	105.66	105.98	106.48	106.55	106.51	104.21	104.81	106.68	105.86	108.6	107.74	106.15	105.36	103.86	104.2	104.52	105.23	106.75	106.28	103.74	104.94	104.76	107.67	107.94	107	106.51	103.95	107.1	103.79	103.2	105.72	106.94	106.52	104.25	107.03	108.37	108.18	105.79	104.29	106.3	105.01	104.57	104.9	103.99
110.63	109.43	109.61	107.45	106.94	107.18	107.33	106.91	107.59	108.05	108.01	109.76	108.96	110.26	107.95	111.31	108.17	109.34	107.34	108.8	109.85	107.88	107.54	108.42	109.66	110.21	108.27	110.45	108.44	109.5	107.7	109.17	107.51	110.53	108.32	107.96	109.84	108.86	105.71	109.39	110.37	106.5	107.52	106.58	107.69	109.46	106.08	109.42	108.03	107.98
103.41	107.07	106.34	106.17	105.23	104.37	104.87	105.11	103.93	105.09	105.09	103.01	104.36	104.73	107.59	103.79	106.28	104.81	106.77	106.53	103.82	105.53	103.88	104.4	103.89	102.55	106	106.87	105.1	106.92	105.23	103.94	105.96	106.88	107.21	104.09	105.07	105.23	106.17	104.35	105.81	105.15	106.31	104.48	104.74	105.01	105.29	106.19	106.31	106.66
96.961	100.55	98.593	98.075	97.344	97.737	99.517	99.93	98.563	98.69	98.632	96.774	97.107	99.342	99.386	99.859	97.931	98.832	97.233	98.282	100.32	97.406	97.646	101.82	100.28	99.132	97.586	99.514	97.157	98.127	99.13	99.657	97.652	97.231	98.891	98.674	100.18	97.562	98.473	99.158	98.7	100.7	98.571	98.286	97.056	97.522	99.271	98.716	100.31	97.685
108.3	108.01	109.22	109.04	108.51	106.88	107.49	109.84	108.67	109.45	109.98	108.06	109.42	107.11	108.34	107.51	105.76	107.63	108.96	109.47	108.01	110.32	110.11	107.71	104.27	110.17	108.28	107.64	106.73	108.28	108.42	109	107.3	108.79	109.87	107.95	107.41	108.52	107.38	106.52	108.98	107.81	107.86	109.77	108.3	108.35	110	109.05	107.34	108.22
98.313	98.318	102.17	99.609	101.62	99.659	99.53	100.18	101.02	98.864	100.65	100.43	99.059	100.87	101.25	100.98	100.62	100.95	97.766	102.86	100.1	98.075	101.82	100.07	101.45	98.064	98.873	99.455	99.069	100.3	99.166	97.711	101.4	99.516	102.07	99.996	99.888	99.418	101.96	102.13	101.96	101.79	99.783	101.29	98.026	100.41	100.66	98.712	99.718	101.64
106.78	106.97	103.68	105.08	106.33	105.85	107.34	105.95	105.02	104.44	106.06	105.38	106.39	105.8	107.65	107.14	106.17	105.13	105.13	105.29	104.92	105.65	106.56	106.89	103.96	105.55	106.94	105.88	105.09	105.01	106.73	104.69	105.39	105.5	104.19	106.96	104.87	105.02	106.31	104.94	104.48	103.73	106.23	104.9	104.7	107.05	106.51	105.17	104.77	104.37
100.59	101.56	102.79	100.36	99.902	100.32	100.33	99.158	101.28	100.97	100.08	101.46	101.57	101.27	102.5	101.52	99.832	99.947	99.549	101.85	98.796	101.91	101.42	99.573	100.32	102.21	102.78	99.547	100.04	102.59	100.62	100.15	100.99	102.26	101.58	99.067	98.363	102.07	100.04	100.14	101.66	100.71	101.83	102.02	99.057	100.59	102.4	98.367	100.07	98.071
96.606	98.055	99.178	96.129	98.378	99.174	98.087	96.453	98.051	99.511	96.717	96.854	98.761	97.655	98.138	97.857	96.748	96.858	96.144	98.545	96.172	97.711	97.16	99.172	98.783	99.324	98.843	98.4	96.974	97.489	98.171	98.574	98.516	98.358	97.236	98.738	98.254	101.23	98.306	98.386	98.644	99.037	96.043	98.937	99.484	98.819	98.747	98.719	99.196	97.834
98.756	97.594	98.525	98.162	97.713	98.344	97.747	99.817	97.74	98.504	98.847	97.81	97.493	100.9	99.118	97.295	99.579	97.003	98.083	97.918	100.3	99.496	99.671	96.354	99.436	97.077	99.983	101.23	96.714	99.755	98.418	96.93	97.666	96.946	98.261	97.264	98.601	98.588	98.462	97.964	98.412	98.193	98.995	97.601	100.15	97.178	98.335	100.74	97.863	97.935
106.19	108.05	107.17	108.77	109.34	107.98	107.58	109.75	109.42	106.34	108.9	108.27	107.86	106.14	109.08	108.45	108.91	108.72	108.3	109.69	110.48	108.67	107.6	105.94	108.58	108.55	108.5	108.59	109.11	108.58	108	108.2	108.67	107.54	108.62	107.71	108.34	109.12	106.91	110.34	108.71	109.07	109.62	105.88	111.17	107.19	108.45	109.08	106.47	107.91
100.76	100.48	99.665	99.484	100.38	99.668	100.16	99.622	98.355	98.199	99.188	99.57	99.475	99.718	100.83	99.277	99.657	100.66	99.998	101.76	100.96	100.2	98.427	100.1	101.04	99.319	100.11	99.151	102.14	99.583	99.738	101.74	99.358	100.65	100.36	100.91	101.05	102.33	102.36	100.66	98.989	100.39	99.974	100.46	101	102.72	99.614	99.938	102.82	99.175
98.912	96.299	98.78	96.895	98.193	98.111	98.62	97.362	98.416	98.032	96.229	98.614	98.142	99.469	98.732	98.226	98.595	99.068	96.562	97.557	97.539	97.043	98.422	98.635	97.367	97.871	99.68	96.721	99.786	97.693	96.837	98.684	96.893	97.542	97.787	98.866	98.668	97.96	99.47	96.282	97.828	98.338	97.633	95.162	96.692	94.383	97.145	97.361	99.588	97.057
104.69	105.2	105.41	103.95	108.95	107.62	106.08	106.13	107.22	105.39	105.98	105.84	105.83	106.32	106.06	105.36	103.71	102.48	108.37	104.69	107.11	107.71	104.59	105.6	105.42	107.89	106.02	105.49	105.87	105.72	101.34	106.48	105.44	105.29	107.17	105.9	107.32	107.83	106.32	106.22	104.8	105.34	104.88	105.68	109.06	104.01	106.56	105.29	105.12	104.53
110.9	107.23	108.33	106.98	106.75	108.67	109.09	109.77	106.56	108.03	105.64	107.84	108.79	108.59	108.34	108.35	106.92	107.67	106.64	106.03	107.69	108.73	107.78	108.11	109.24	107.99	107.19	107.88	106.59	106.53	105.84	105.43	109.72	109.5	109.34	107.22	106.14	107.52	108.25	106.26	106.7	107.26	107.76	106.15	105.09	105.46	106.6	107.94	105.38	109.62
100.5	98.507	99.589	99.061	99.461	97.923	97.463	100.29	98.975	97.944	98.485	99.73	99.869	99.389	99.408	99.335	97.821	98.743	102.05	98.858	97.907	98.253	96.909	99.037	100.57	101.13	98.612	100.33	97.477	98.918	99.251	98.869	98.487	100.07	98.531	98.98	99.298	102.98	98.743	97.716	98.923	98.75	99.307	99.473	101.63	101.57	99.844	97.344	96.56	98.672
98.771	98.644	97.574	98.795	97.42	97.746	96.981	99.435	98.588	98.932	99.382	100.05	98.471	94.722	96.874	98.411	96.554	99.605	98.881	99.576	97.339	99.466	97.41	98.276	97.797	95.637	99.875	99.155	97.459	95.726	99.243	97	98.176	99.153	98.059	101.04	97.494	99.854	98.971	98.947	98.294	97.51	100.88	97.471	97.292	97.293	99.36	98.002	99.778	99.387
105.63	105.56	106.63	105.84	106.75	103.04	104.87	106.12	106.46	107.09	104.18	105.79	105.02	104.67	105.87	104.29	104.84	105.21	105.22	109.1	105.22	105.63	106.49	105.64	104.54	104.22	105.37	105.95	107.78	105.44	106.34	108.02	106.19	104.44	107.74	105.02	105.42	105.86	107.31	105.97	106.6	103.84	106.38	106.7	107.19	101.83	106.73	103.82	105.92	104.39
105.27	105.77	105.74	106.78	105.6	106.35	104.74	105.32	106.79	106.38	105.15	105.14	106.85	104.03	106.19	104.94	103.81	105.92	104.73	105.21	104.11	104.87	105.69	102.55	104.94	104.51	104.39	105.06	104.91	108.13	104.08	105.74	105.73	104.91	104.18	105.26	106.74	105.92	106.66	107.83	106.45	103.98	106.5	104.29	105.54	105.38	107.77	105.48	106.62	106.11
98.533	101.77	98.824	102.27	99.368	101.27	102.98	100.62	100.55	102.22	99.518	100.87	101.49	100.99	99.386	99.909	101	100.7	102.33	99.225	99.794	101.55	99.395	99.622	99.208	101.95	103.22	100.43	100.46	101.25	99.744	99.576	99.199	98.615	101.62	100.65	99.626	103.25	101.21	100.79	98.405	99.789	101.29	102.3	99.955	100.54	103.23	98.147	100.37	100.4
108.22	109.13	107.21	107.96	107.53	107.83	109.01	108.2	106.2	108.75	106.84	107.57	107.65	108.77	107.22	107.48	107.73	108.41	108.55	108.35	108.94	107.13	107.91	108.48	104.69	106.77	108.16	106.28	106.88	109.72	108.93	107.94	110.1	108.15	107.51	106.96	108.2	107.9	105.95	106.18	108.97	108.33	107.86	107.56	106.77	106.86	107.51	108.01	108.88	108.58
107.94	110.06	110.14	107.99	109.31	107.25	108.23	108.04	110.75	108.57	108.11	110.01	108.88	108.8	108.2	108.91	106.94	106.94	110.2	107.86	108.47	108.11	107.16	108.38	109.43	106.52	107.55	109.69	107.96	105.63	107.07	108.01	108.47	107.41	108.85	107.15	107.75	109.14	107.29	107.66	108.9	108.84	107.85	108.3	106.91	109.14	108.97	107.26	107.16	109.87
101.19	103.17	101.13	100.18	101.09	99.807	101.1	102.64	102.21	100.3	103.03	100.06	99.08	99.889	101.12	100.09	101.04	102.1	101.43	99.851	100.33	98.66	99.801	99.051	101.98	101.11	102.09	100.87	101.23	101.73	102.2	102.9	101.91	99.066	98.975	100.51	102.68	100.15	100.61	100.55	102.57	100.68	100.19	100.09	98.175	100.14	100.55	99.92	100.78	99.4
103.62	102.81	102.93	104.16	106.03	100.74	103.61	101.23	103.32	103.73	101.55	104.38	101.87	104.75	103.1	104.36	103.83	102.06	103.41	97.207	100.67	101.74	101.14	102.2	103.12	103.38	105.05	101.36	103.88	104.36	101.12	102.36	101.33	102.44	104	102.58	103.35	102.74	102.58	101.72	103.92	101.06	102.19	102.3	102.49	101.58	103.15	101.43	102.16	100.82
111.17	105.65	109.9	107.68	107.42	108.04	110.01	108.81	109.09	108.53	110.27	108.06	110.05	107.64	106.17	105.05	109.89	109.07	108.32	106.22	105	108.39	107.99	107.32	107.63	106.4	107.22	106.94	109.45	107.74	108.51	108.83	108.64	107.1	107.17	108.22	108.72	107.16	110.29	108.51	107.65	109.49	109.14	108.35	109.67	108.55	106.15	109.41	106.74	109.92
107.04	108.99	107.73	107.46	109.21	106.18	108.43	108.75	108.84	108.88	108.3	109.83	109.5	110.51	109.33	108.95	108.32	107.51	108.8	108.9	109.47	107.63	106.77	109.13	108.2	108.05	108.32	106.39	108.84	107.54	108.19	107.49	110.07	107.65	106.81	106.33	106.64	107.73	108.74	109.06	108.68	109.57	108.88	108.57	109.05	106.18	109.43	108.96	108.64	109.05
104.56	106.25	106.58	107.34	105.43	104.13	107.9	103.06	104.9	104.74	104.73	106.99	106.95	105.51	104.35	108.34	106.17	106.89	107.05	104.94	107.17	107.18	106.82	106.08	103.79	105.32	106.23	104.82	106.11	107.7	105.56	105.05	104.94	104.32	106.17	105.37	107.17	105.86	105.47	104.24	107.84	105.61	105.69	106.88	106.77	106.42	106.59	107.27	108.91	104.51
105.92	105.69	103.81	106.57	107.71	106.71	109.19	106.17	105.3	104.81	106.06	106.99	106.25	104.82	104.24	103.81	107.11	103.41	105.23	105.53	104.28	105.03	106.7	106.19	104.4	105.74	109.3	104.66	105.72	106.66	102.07	105.3	104.52	105.81	101.85	104.45	108.18	106.05	106.54	104.41	106.55	107.07	105.67	104.55	105.07	106.53	105.38	103.59	104.57	108.54
107.07	107.39	109.87	109.26	107.3	107.32	108.55	109.28	107.19	107.39	106.66	108.36	107.77	108.43	108.28	109.62	109.16	108	107.6	109.57	107.01	107.71	109.56	109.21	108.76	110.52	108.58	108.21	107.98	107.78	108.92	108.41	106.43	107.32	107.23	107.18	108.53	107.92	106.59	108.68	109.21	106.33	108.44	109.5	108.03	110.05	109.16	109.22	105.35	107.49
98.692	96.006	98.085	99.852	97.789	96.982	96.669	98.845	99.267	98.224	97.536	99.402	99.863	100.2	98.443	101.18	98.085	99.09	97.287	98.787	95.078	100.34	98.044	98.65	99.267	97.055	101.24	99.756	101.01	98.677	99.511	99.986	100.5	98.495	99.328	98.837	99.513	98.411	99.211	96.616	96.99	99.291	98.676	98.889	97.921	98.097	99.753	98.24	98.929	99.601
105.98	106.89	105.54	102.08	105.59	105.28	107.93	107.01	103.56	103.7	105.03	106.14	106.1	107.94	105.72	108.02	104.02	103.34	105.13	107	105.41	105.93	105	106.54	105.4	105.65	105.43	106.61	103.87	104.92	107.52	105.7	105.07	105.35	105.52	107.79	104.85	106.71	105.1	106.61	104.79	106.07	107.12	105.16	104.28	106.63	104.15	105.68	106.59	105.76
108.4	108.8	108.99	108.48	106.53	109.63	107.97	108.33	108.25	109.74	107.27	108	110.76	107.24	110.42	108.23	109.51	108.7	107.84	108.61	110.27	105.86	108.88	108.28	108.19	108.21	106.97	109.11	107.63	109.72	109.36	110.24	107.36	108	107.61	108.09	109.93	108.39	108.38	108.6	108.23	106.68	106.77	108.45	110.33	109.44	107.72	108.04	109.04	106.5
98.785	96.923	99.008	99.74	99.589	98.394	99.868	99.685	100.86	99.672	97.597	97.707	98.956	97.858	97.394	97.713	99.754	100.81	99.473	99.599	97.552	98.954	97.698	100.86	99.545	98.355	98.788	101.1	97.353	99.544	101.01	101.38	97.704	99.141	99.242	97.106	98.423	98.936	99.925	98.348	98.215	99.366	99.605	99.347	100.63	96.685	98.091	97.35	101.16	97.869
106.58	104.89	103.48	104.7	105.51	107.24	103.94	104.7	107.23	106.06	105.48	107.88	105.82	103.76	104.33	105.45	103.04	104.78	106.79	107.08	105.05	106.2	104.86	107.05	103.16	105.85	106.88	105.52	106.03	106.11	105.77	103.75	104.98	105.15	104.06	106.27	104.54	107.31	107.66	104.34	106.8	104.39	105.15	106.25	104.36	107.42	104.55	105.82	103.78	105.91
100.29	96.045	98.838	97.289	98.367	99.584	98.735	98.283	97.639	96.138	99.881	99.562	97.104	98.272	95.644	96.408	98.171	97.106	99.534	96.618	99.995	97.473	96.732	97.096	96.388	98.073	97.981	99.369	98.113	97.199	97.108	95.578	98.702	95	96.457	96.534	97.847	99.024	95.787	98.484	101.03	96.823	96.847	99.83	97.573	96.069	96.372	95.481	98.953	97.975
97.57	98.104	97.576	98.976	99.748	97.57	96.977	100.59	96.982	98.545	99.771	95.649	100.03	98.651	95.273	97.11	100.36	98.229	96.907	97.069	95.544	99.506	97.327	97.412	97.774	97.803	99.234	96.899	98.355	99.48	99.168	98.968	98.623	99.209	97.047	97.511	97.483	95.869	97.165	98.794	98.096	99.924	95.607	98.99	97.626	96.879	98.956	97.828	99.25	97.681
108.2	107.21	108.04	106.05	109.42	104.56	107.62	106.86	108.32	107.14	107.91	107.05	106.93	109.62	106.57	108.69	106.01	106.41	108.07	108.68	106.94	107.5	108.66	108.63	107.95	107.57	107.31	108.76	108.61	108.81	107.55	106.94	109.29	107.33	107.13	110.01	108.34	107.75	106.96	108.9	107.97	107.76	108.22	109.48	107.82	106.69	110.15	107.16	105.16	109.85
106.43	106.36	105.85	105.4	106.57	106.15	105.87	106.58	108.01	104.61	106.73	104.29	105.3	104.74	105.54	107.07	107.67	103.85	106.34	104.6	104.67	105.6	105.94	106.98	105.94	105.7	106.95	103.84	106.13	107.34	108.57	107.02	105.77	107.42	105.71	105.32	109.15	105.99	105.37	104.85	105.33	106.12	105.68	106.55	106.04	104.1	104.66	104.34	103.53	105.72
98.622	96.526	97.282	98.256	95.438	96.959	98.804	97.446	99.678	98.183	99.304	97.664	97.712	99.142	99.238	96.93	99.43	100.35	97.207	97.208	98.177	98.161	98.912	98.8	97.262	98.49	97.086	96.502	97.064	97.551	100.32	97.797	94.682	98.929	100.48	95.672	96.793	97.833	98.43	95.877	97.589	97.85	97.223	97.632	98.901	99.238	98.552	98.025	98.556	99.68
105.46	105.58	106.22	105.22	105.59	109.09	107.84	106.7	107.67	107.57	104.23	104.74	106.83	106.8	105.64	106.33	108.97	105.52	107.22	106.67	105.36	106.66	105.23	105.61	105.9	107.57	106.38	104.95	105.46	108.28	105.72	106.47	106.25	107.16	108.18	105.01	107.04	105.17	106.64	106.09	105.42	105.99	106.58	106.72	106.5	106.01	106.81	107.64	106.93	106.18
100.52	103.53	103.4	103.53	104	101.58	102.66	101.58	103.79	103.41	102.24	103.65	103.81	102.13	103.82	102.61	100.96	103.16	101.71	104.45	103.03	101.89	101.84	103.43	101.03	101.7	103.2	102.38	102.24	101.89	104.32	102.59	101.9	103.36	102.91	105.13	101.69	102.18	101.75	102.05	101.1	102.92	100.45	103.21	103.41	102.43	101.7	104.39	103.69	102.99
109.19	107.23	107.86	109.92	107.46	108.93	108.8	107.04	106.28	108.83	107.46	107.83	107.3	109.32	106.71	107.01	107.41	108.99	107.46	109.1	109.37	109.18	107.54	109.44	108.59	104.91	108.74	106.66	107.66	106.79	109	107.83	106.88	107.31	108.83	107.92	106.34	108.44	110.15	106.72	107.66	110.26	110.05	107.69	107.16	109.65	108.19	109.05	109.27	109.88
106.84	109.79	107.74	108.24	109.56	107.41	109.16	106.93	108.01	109.65	108.27	109.58	110.27	108.24	107.65	110.45	107.15	108.17	109.62	109.82	107.05	107.84	107.93	108.55	109.53	110.14	107.38	107.49	108.64	109.37	109.13	109.04	110.5	109.77	109.13	108.49	106.47	110.22	109.77	107.59	109.37	107.82	105.75	109.07	108.81	110.45	108.48	109.19	107.51	108.57
101.85	100.18	100.15	99.594	101.03	98.936	101.1	99.022	101.8	101.03	100.9	101.15	99.999	103.05	98.704	99.449	101.48	100.44	101.5	101.03	100.96	100.83	101.97	98.995	99.549	99.506	99.942	98.534	98.757	100.35	100.68	101.09	100.66	100.8	103.51	102.76	102.05	100.68	100.95	99.693	94.726	101.28	99.509	98.641	102.63	101.03	98.215	100.64	100.04	100.05
103.63	105.02	104.77	104.12	104.66	106.7	104.9	103.48	106.33	105.29	105.77	106.28	105.01	106.78	104.84	105.74	106.4	103.7	107.32	105.92	106.25	103.52	105.82	104.86	104.65	106.34	106.29	105.09	104.79	105.49	104.92	106.62	106.28	104.77	103.63	106.51	105.19	106.41	107.05	104.64	107.63	104.04	106.78	106.6	105.42	105.48	106.55	103.95	105.92	107.3
104.75	102.37	101.64	100.24	99.687	100.8	101.3	101.4	99.847	99.68	99.43	101.77	99.485	102.33	100.2	102.79	100.4	102.72	102.17	100.2	101.7	101.09	99.829	98.388	99.813	99.614	99.79	101.91	100.54	102.97	99.995	101.15	101.72	99.639	100.92	99.878	101.1	101.72	100.21	99.352	100.02	101	101.25	102.24	97.873	99.486	98.95	99.987	100.86	101.97
103.98	105.86	106.24	104.91	106.65	105.1	104.77	106.24	105.55	105.18	106.03	108.73	106.97	106.52	104.91	105.48	105.73	104.38	106.1	106.84	106.2	107.12	105.41	105.32	105.57	104.81	104.18	105.33	105.34	105.49	105.86	105.1	103.96	106.59	107.04	104.12	105.67	104.57	104.84	106.67	107.34	102.94	104.76	105.61	103.57	104.18	103.29	105.84	105.57	105.69
103.55	105.62	106.98	105.27	106.51	106.51	105.08	105.22	105.27	104.6	105.42	106.43	104.95	105.45	104.56	107.62	104.76	103.93	104.53	104.44	106.49	104.91	104.79	105.48	107.03	105.47	104.93	104.83	104.81	104.41	106.15	105.15	107.2	106.47	106.16	106.76	106.2	105.38	105.97	106.55	106.61	106.03	105.16	105.58	106.2	107.18	107.2	107.6	107.21	105.43
107.16	107.85	110.57	108.8	108.98	107.94	108.51	107.1	105.59	106.09	109.14	108.64	108.78	107.96	109.09	106.93	111.06	107.43	106.43	108.16	108.94	107.07	108.81	107.67	107.41	105.98	109.67	109.98	106.74	105.93	108.3	107.87	108.94	107.45	108.9	107.24	108.21	106.14	107.3	106.65	107.8	110.93	107.87	108.03	107.67	109.01	108.47	109.55	107.48	108.86
106.31	104.3	105.04	104.54	105.11	107.28	107.85	106.46	107.9	107.21	105.35	105.66	106.29	106.9	104.2	105.99	106.62	103.96	104.84	106.42	103.89	106.69	107.15	107.45	106.75	108.86	107.06	106.19	106.24	103.41	108.11	106.52	106.5	104.8	104.83	105.64	104.63	106.44	106.05	106.01	105	105.24	106.45	105.03	105.06	104.9	103.54	105.12	108.39	108.07
97.009	97.826	97.53	96.943	98.519	97.21	98.781	99.714	99.732	98.493	100.65	97.24	98.487	96.387	99.414	97.461	96.615	99.81	99.145	96.466	98.62	99.118	98.896	99.876	97.897	98.558	97.604	100.28	100.53	97.178	97.562	99.255	101.83	97.774	99.41	99.259	98.834	99.632	98.463	96.828	98.607	100.21	100.4	99.874	98.765	98.886	98.467	99.866	100.29	98.547
97.936	98.174	97.392	97.884	95.806	100.55	98.085	97.037	98.007	98.909	96.597	97.301	97.813	96.194	99.294	98.691	98.953	99.517	97.697	97.088	98.264	99.293	99.37	98.794	97.977	98.085	99.717	98.518	98.48	98.621	98.157	97.222	100.65	96.9	99.556	100.15	101.9	98.675	97.455	98.392	96.255	97.549	95.923	97.903	96.836	97.159	100.85	98.131	99.687	99.649
106.82	104.22	104.71	106.52	105.96	104.15	106.64	105.98	105.36	103.81	105.5	105.41	105.62	103.77	106.75	105.83	105.1	104.57	106.61	106	105.47	103.38	106.33	106.9	107.1	106.3	106.88	106.83	105.01	104.89	105.48	106.41	109.17	105.23	106.01	104.39	104.8	106.08	103.93	105.49	106.33	104.15	106.23	103.45	105.4	104.14	108.1	106.38	104.99	105.08
108.66	108.67	106.11	107.37	108.15	108.59	107.6	108.26	106.77	108.59	107.64	109.89	108.68	108.9	106.16	106.62	107.49	108.07	109.71	107.75	109.01	109.32	109.88	108.49	108.54	110.13	104.96	109.46	107.21	109.09	108.09	109.28	106.05	107.09	108.48	106.73	109.62	108.42	108.53	109.99	108.03	109.08	108.29	107.43	107.38	111.39	108.08	106.03	107.06	107.31
105.35	105.09	106.49	104.55	107.43	104.9	107.18	105.66	103.8	105.03	106.58	104.75	105.73	105.83	107.91	105.28	107.06	105.75	105.07	106.9	106	107.09	107.6	104.44	104.28	106.95	106.67	107.02	105.44	103.82	106.08	105.02	106.12	106.37	105.28	103.34	102.99	107.04	105.04	106.92	102.71	104.43	103.88	108.76	105.32	104.44	105.79	104.44	106.37	107.89
106.82	103.69	103.89	102.43	105.18	105.63	104.14	105.13	106.89	105.35	104.68	106.38	105.82	106.2	105.49	103.45	107.7	102.95	105.62	107.1	105.76	107.45	104.65	105.74	105.82	105.57	107.07	104.68	105.22	104	105.19	104.66	104.81	106.17	105.62	107.79	106.66	105.97	104.99	103.7	104.94	105.88	105.23	104.19	106.24	103.9	103.33	106.35	104.11	103.18
103.86	103.15	103.88	105.18	102.27	102.54	103.38	103.53	101.83	105.29	101.8	104.44	101.5	102.27	103.82	103.28	105.49	101.66	101.28	103.85	104.03	104.48	101.78	103.59	103.14	102.84	101.37	101.59	101.55	105.76	102.4	100.25	100.42	102.75	103.85	102.23	100.01	102.68	104.26	102.17	104.98	101.8	102.57	103.78	102.32	102.38	103.74	103.81	102.52	103.28
103.71	104.49	104.52	106.43	107.13	107.22	107.3	103.38	107.51	105.46	105.42	107.1	104.02	106.97	105.73	106.48	103.05	105.06	105.54	105.84	106.06	106.12	105.59	104.79	106.66	106.15	105.08	107.57	104.13	105.01	104.22	105.91	103.8	105.18	107.07	105.07	106.42	104.83	103.97	105.14	104.47	104.95	107.93	104.56	103.13	106.17	107.45	105.16	105.12	105.58
108.4	109.93	109.25	108.7	108.71	107.71	106.21	107.83	108.74	106.5	109.3	109.19	107.5	108.3	106.92	108.97	111.06	106.77	109.65	107.68	107.38	109.61	106.35	108.67	110.19	108.45	108.96	107.18	109.98	108.89	105.78	109.73	108.47	107.78	109.02	105.56	108.23	110.02	107.16	109.02	109.13	107.59	106.2	108.24	106.29	109.65	108.95	106.51	107.7	109.3
100.29	97.287	99.657	98.694	99.034	98.846	98.625	99.588	98.599	99.297	98.683	99.87	99.436	99.062	100.03	97.433	98.528	97.118	97.267	99.228	99.643	98.546	98.056	97.928	99.75	97.383	99.737	98.32	99.498	100.31	99.706	97.985	99.695	99.468	100.15	98.537	98.83	98.081	99.712	100.74	96.441	99.558	100.52	95.974	98.717	99.465	99.945	96.143	101.81	99.003
105.26	106.36	105.13	106.68	105.53	105.92	108.01	105.88	105.32	105.53	103.04	107.09	104.64	106.98	106.37	106.59	106.25	104.25	106.72	106.5	104.96	106.85	104.43	107.12	105.63	104.14	106.15	105.71	105.13	105.39	105.94	103.71	106.96	107.25	103.79	105.24	107.91	106.36	106.83	103.77	105.39	103.81	105.96	104.47	106.21	105.92	107.9	107.72	104.91	104.48
105.15	108.58	105.65	105.87	106.45	105.25	106.42	106.98	107.56	107.28	106.02	106	106.13	106.27	105.65	104.59	106.58	107.09	106.32	105.53	107.62	104.61	108.31	107.5	104.16	106.33	108.33	104.62	106.44	107.36	106.3	105.52	106.3	105.91	106.43	106.48	106.18	104.49	108.32	105.06	106.25	105.89	106.19	107.03	105.75	106	104.11	106.41	105.31	105.28
108.54	104.79	108.26	106.36	107.86	109.4	107.42	108.25	107.72	108.39	107.19	108.69	109.14	108.81	107.54	109.28	109.04	108.54	109.5	106.54	110.05	106.14	108.72	108.06	108.53	108.96	107.26	108.23	108.18	107.87	108.19	108.71	108.94	107.56	110.15	108.63	107.8	107.53	107.55	108.13	107.83	108.54	106.92	107.86	108.96	106.96	106.71	108.97	106.38	109.04
108.51	107.87	107.02	106.41	105.69	108.8	106.22	109.7	108.05	108.56	108.25	110.06	108.91	107.28	107.57	107.21	110.12	110.78	106.75	109.07	107.25	107.14	108.85	108.9	106.4	109.22	106.95	107.97	107.82	106.86	107.83	108.47	109.51	107.78	107.08	107.43	108.2	105.83	107.23	110.88	106	107.07	108.63	108.07	109.58	107.96	109.56	108.43	106.6	108.14
101.91	101.62	100.44	99.811	100.32	100.29	100.79	97.927	99.631	99.783	102.27	98.793	100.65	100.46	100.55	101.25	102.27	101.11	99.942	100.7	98.23	99.866	99.872	101.07	100.73	100.72	99.658	102.5	101.44	100.44	98.842	99.919	100.76	102.22	100.23	103.75	100.09	101.63	102.71	101.64	102.4	101.26	99.61	99.768	100.79	102.09	101.69	101.04	98.83	100.55
110.24	110.17	110.57	110.15	110.67	109.7	110.52	112.32	110.96	110.11	109.62	109.35	111.18	111.72	109.27	109.65	108.13	109.48	110.05	109.62	110.15	110.98	111.4	110.01	110.26	110.73	109.66	110.09	110.27	110.75	111.15	110.5	111.67	109.69	109.1	110.75	113.71	109.9	109.13	111.97	108.98	110.57	110.91	109.56	110.32	111.5	113.24	107.64	110.2	111.29
106.15	106.59	106.91	109.16	105.85	106.93	105.51	105.2	104.81	105.81	104.9	105.5	104.78	110.42	106.48	107.72	107.05	107.15	104.93	106.99	105.03	105.34	107.62	104.74	104.64	106.63	104.24	104.8	105.53	104.48	106.34	104.68	106.35	104.53	106.56	107.04	105.1	106.03	105	105.12	104.82	105.5	104.93	105.06	105.65	106.46	104.87	106.32	107.41	105.11
107.14	104.27	105.62	104.75	107.91	106.87	106.45	107.55	102.71	104.17	104.98	107.12	106.52	106.07	105.09	107.94	106.06	107.59	107.6	105.81	107.9	105.14	105.72	107.58	108.24	108.16	105.02	107	108.31	106.5	107.08	105.64	105.59	106.52	106.34	106.14	106.23	107.37	108.56	106.32	108.06	105.82	107.34	107.37	108.14	106.78	108.4	106.53	105.16	107.1
106.9	108.28	108.76	108.78	108.2	109.46	107.65	109.55	109.41	107.75	108.74	108.35	107.58	107.63	106.73	108.96	108.04	106.54	107.62	105.73	106.11	108.72	107.73	107.95	105.51	107.23	106.86	106.31	108.08	107.49	108.43	108.34	105.9	107.44	108.24	106.19	107.08	108.72	106.81	108.1	109.76	107.97	107.53	107.28	108.07	107.29	108.94	106.39	108.18	108.29
97.387	98.367	98.386	94.719	97.779	96.59	97.972	98.789	96.505	97	95.688	96.764	99.502	99.325	97.736	98.649	97.674	97.212	98.544	97.853	97.491	100.45	97.674	97.881	98.897	97.506	96.94	97.921	96.62	98.708	99.43	97.654	97.665	97.129	96.54	96.587	96.448	98.473	98.291	96.945	98.012	98.939	100.53	98.268	98.891	99.731	97.033	98.951	96.253	97.455
[truncated: 150 more columns]
