# Supplementary material for: Genetic dissection of main and epistatic effects of QTL based on augmented triple test cross design
Source: PLoS One. 2017 Dec 14;12(12):e0189054. doi: 10.1371/journal.pone.0189054 (PMC5730204; doi:10.1371/journal.pone.0189054)
Supplement: S10 Supporting Information — (ZIP) [file pone.0189054.s010.zip › z6_700_0.2_10.csv]

98.465	105.96	105.5	105.73	105.18	101.46	110.7	100.93	109.82	105.59	102.37	103.71	106.31	105.72	101.29	104.85	107.17	100.09	104.56	102.22	108.62	105.81	103.38	116.51	104.35	109.68	97.86	100.16	108.98	105.14	102.61	107.8	105.7	108.55	105.77	100.52	102.43	110.21	106.66	105.47	103.4	106.13	101.71	104.77	99.194	108.04	103.48	106.34	104.21	111.24
107.6	105.15	108.96	107.98	104.32	113.32	111.77	108.8	109.78	104.28	112.76	108.32	108.54	100.36	108.13	110.88	104.95	109.6	111.06	108.4	107.88	105.37	106.01	109.88	107.29	109.9	109.85	110.4	111.26	104.16	113.42	106.31	113.8	112.32	105.86	102.79	110.87	106.63	112.38	110.68	105.43	107.13	108.15	110.93	106.82	114.51	106.22	110.2	112.82	104.63
106.53	109.47	104.19	108.19	99.486	108.47	110.93	101.73	107.75	107.46	107.53	100.29	105.79	108.09	104.24	104.54	105.14	106.02	103.63	106.33	99.154	112.33	111.73	103.86	109.39	103.03	102.96	105.92	106.02	111.52	101.5	110.15	100.45	110.61	106.96	105.38	114.06	107.45	109.04	102.52	111.43	109.07	107.52	108.2	101.71	108.08	110.73	108.79	105.79	113.54
110.43	104.75	102.43	103.38	108.24	104.45	103.87	98.886	105.9	107.62	108.98	106.55	108.19	103.54	104.18	102.51	111.48	104.97	105.77	103.9	105.03	108.68	108.76	103.69	108.58	104.08	107.83	110.4	109.38	107.77	101.39	103.41	105.29	105.82	104.4	105.47	107.69	102.71	105.5	104.13	109.06	100.36	100.47	104.73	104.64	102.02	112.35	99.965	114.81	106.85
94.162	98.406	97.905	92.499	93.329	98.151	93.619	95.022	103.19	95.382	97.038	104.04	99.372	94.318	99.076	100.91	98.481	101.81	100.95	97.999	98.994	94.362	98.677	97.078	96.454	105.31	94.472	97.607	95.02	94.587	95.582	102.58	96.524	95.453	97.177	101.4	96.367	99.943	97.654	97.726	105.1	98.112	100.57	99.769	93.987	94.305	97.27	103.38	94.452	102.08
102.47	104	103.81	109.13	107.38	105.08	104.08	109.5	103.29	103.59	110.44	107.58	110.53	115.86	112.72	99.728	106.07	101.72	107.86	108.84	108.78	105.3	108.39	108.46	106.53	104.48	103.08	109.38	100.95	105.05	107.61	107.43	110.1	102.49	110.06	109.22	104.48	104	103.27	100.71	108.44	107.09	105.85	106.57	104.12	108.01	105.65	113.57	107.27	104.45
112.76	107.48	104.6	113.76	106.37	104.45	114.52	108.38	113.1	106.54	112.38	108.73	109.23	113.34	106.79	105.47	105.3	108.09	102.55	110.25	110.93	106.17	106.35	104.11	114.57	102.18	113.16	112.72	108.42	107.4	106.11	104.23	110.39	107.96	102.54	105.94	104.14	110.66	110.82	108.61	107.54	109.73	111.73	107.17	107.01	106.58	108.69	111.75	104.49	103.93
106.97	107.43	107.89	104.41	111.96	107.39	104.92	95.959	107.1	104.48	103.61	103.44	103.53	108.54	106.36	104.84	108.29	104.8	100.57	95.522	101.96	103.85	107.33	104.22	107.55	103.65	107.29	106.33	102.62	106.23	108.13	100.64	108.07	112.22	98.463	110.33	106.82	108.63	103.62	104.77	106.17	109.3	103.3	106.82	103.12	111.18	107.14	105.42	106.75	108.57
99.981	111.43	105.59	105.8	102.11	110.79	109.1	105.06	109.11	100.53	104.99	110.7	110.91	110.06	101.67	105.13	105.99	104.24	106.43	103.6	105.41	104.01	108.68	108.73	104.12	104.38	110.01	103.75	103.81	110.55	106.6	107.45	111.41	100.73	106.46	110.63	101.36	109.08	104.66	101.61	105.24	101.01	106.29	103.06	101.97	102.63	101.65	104.72	107.64	102.47
112.09	107.98	106.87	110.15	105.54	106.37	99.882	103.55	106.71	107.13	103.42	106.85	110.05	103.5	103.43	100.94	104.27	101.27	104.35	107.66	105.81	102.68	106.93	106.12	107.65	99.616	105.71	102.74	104.42	111.4	108.68	109.35	106.36	107.85	107.21	107.61	106.75	103.56	110.04	106.32	103.98	104.55	111.91	101.43	104.6	106.13	98.715	111.31	108.15	101.91
111.69	109.33	108.17	109.01	102.34	110.55	108.73	113.61	105.93	106.16	110	103	112.11	111.24	106.05	103.32	110.43	101.52	106.49	107.68	102.94	108.45	106.63	107.98	111.96	110.92	114.77	108.75	102.84	104.57	111	105.77	101.73	111.62	111.75	107.8	107.74	110.79	108.56	112.76	107.52	107.73	107.82	106.62	106.36	105.58	110.02	107.82	114.44	110.07
113.55	114.01	109.26	107.92	105.01	111.01	106.65	111.91	112.45	113	109.1	109.69	108.88	113.26	111.91	114.99	109.89	106.27	103.16	115.24	108.45	110.23	111.65	113.59	106.6	107.74	107.89	107.52	105.48	112.85	113.61	112.16	116.9	112.49	109.37	117.96	110.85	117.57	104.91	113.98	109.29	112.36	99.857	106.46	108	108.02	105.92	109.83	113.57	111.11
107.15	108.28	106.14	115.19	112.3	112.02	110.76	107.12	110.34	105.98	108.14	106.87	107.69	107.89	100.13	101.79	109.41	109.04	105.89	105.79	107.17	102.46	106.13	103.76	110.86	106.97	108.47	99.077	109.43	107.19	105.09	107.47	110.98	107.86	110.13	113.36	102.91	105.3	106.82	107.76	114.19	109.73	109.43	105.33	107	111.59	111.71	106.31	109.95	99.715
101.27	98.663	98.358	101.74	94.58	98.551	93.668	94.906	97.518	97.972	99.181	94.392	96.726	96.805	95.457	91.135	98.525	97.343	98.808	96.481	92.479	93.201	102.53	94.225	90.736	104.06	95.345	101.46	92.443	99.728	99.474	95.224	96.769	95.235	97.684	100.49	95.502	94.133	97.923	94.989	92.959	101.93	93.081	97.507	93.208	93.49	96.378	91.882	97.454	105.17
107.4	105.65	108.34	100.11	107.88	108.78	110.23	116.91	109.09	102.71	113	101.62	103.75	104.98	114.32	111.51	107.97	100.9	105.21	106.68	109.07	106.55	107.37	110.13	102.41	108.34	107.23	104.6	103.34	110.19	102.9	107.24	106.45	108.22	114.11	111.63	109.38	112.65	105.44	105.51	112.92	113.72	107.97	106.55	107.3	104.48	107.2	110.02	106.42	110.67
95.934	99.623	98.704	95.578	94.679	92.858	105.29	95.691	95.975	105.59	101.56	97.637	102.41	92.937	95.004	93.468	97.192	97.381	99.662	96.16	101.47	102.02	94.629	100.2	97.784	102.1	100.59	98.435	102.28	97.526	101.15	94.219	100.6	98.225	93.655	98.675	100.48	96.76	101.9	101.25	102.83	99.608	94.736	95.864	99.708	100.27	97.983	93.264	91.692	90.544
109.52	110.23	112.09	108.86	114.29	107.37	107.65	106.5	105.32	108.55	105.15	109.37	110.46	102.93	109.12	106.94	112.69	110.96	112.49	105.19	107.4	101.37	107.27	103.28	105.45	104.06	105.52	105.96	105.55	99.818	104.31	106.68	106.77	109.65	111.42	105.51	107.82	106.07	107.13	111.38	111.52	113.09	103.28	104.13	112.85	111.87	113.05	105.22	111.63	105.76
111.27	104.09	108.31	103.44	111.06	108.85	109.36	103.75	104.01	103.44	102.67	105.35	108.45	105.1	100.17	104.93	107.65	106.95	105.78	100.62	104.86	106.3	107.43	106.3	109.43	110.3	109.4	108.94	104.94	105.82	114.39	103.36	103.64	110.11	106.19	103.31	104.32	102.85	105.26	100.71	102.03	104.23	100.23	101.31	106.65	105.79	100.85	110.34	108.87	99.487
98.908	98.351	105.88	104.44	102.45	101.17	104.58	104.51	100.46	103.63	100.69	102.37	98.693	97.645	98.479	106.76	99.281	98.885	100.01	98.518	102.63	93.515	98.857	103.65	98.929	96.279	100.95	105.26	99.563	99.793	111.03	101.77	97.453	104.08	99.181	98.961	103.44	103.84	98.042	105.97	92.509	101.99	102.84	102.93	99.775	106	101.58	106.16	96.386	96.983
101.68	102.27	99.77	105.02	105.31	96.031	109.33	104.07	103.09	100.06	98.145	104.45	105.9	99.696	98.628	102.63	96	100.9	96.821	102.26	96.066	98.933	103.6	104.28	102.32	98.743	106.68	103.12	104.96	98.121	101.7	100.99	102.04	98.612	96.359	95.844	99.538	92.925	98.858	93.545	97.367	100.94	94.335	101.58	96.609	102.54	100.96	97.003	101.89	102.2
108.77	112.23	111.29	112.06	104.34	110.42	107.05	107.61	107.86	107.36	103.48	108.5	111.06	111.06	110.57	114.34	109.38	104.08	103.97	102.66	109	111.68	111.77	105.27	106.23	110.52	102.97	103.12	105.18	106.75	109.79	102.85	108.65	112.39	111.41	112.37	111.39	108.27	101.09	106.47	108.92	107.45	107.47	111.82	106.35	108.44	111.56	106.4	107.67	108.79
103.68	103.87	109.32	106.19	104.08	103.91	107.88	103.95	106.94	102.73	107.57	109.65	104.6	101.98	107.82	100.36	111.42	106.85	105.24	106.12	108.98	105.58	102.93	102.9	103.13	102.88	106.17	107.19	100.91	109.86	103.39	107.96	107.36	106.72	98.562	103.49	106.79	104.34	107.32	108.06	105.78	104.85	104.03	103.65	103.14	106.77	100.4	104.31	105.94	107.13
103.13	105.62	104.11	105.4	109.08	108.89	106.57	111.35	111.81	113.82	101.43	106.47	108.07	109.72	109.14	109.52	104.84	110.39	106.18	101.77	111.6	104.8	115.35	105.78	107.77	106.99	106.04	107.62	108.75	109.67	108.08	104.56	110.43	109.41	108.06	106.07	113.15	107.68	107.86	109.85	106.54	104.11	103.42	100.95	111.27	109.12	108.44	104.69	112.4	110.32
106.64	104.74	110.77	105.66	106.9	106.87	104.92	108.8	107.64	112.46	111.08	108.42	112.71	107.58	103.18	102.07	105.24	106.91	104.31	108.34	107.73	110.35	109.67	105.93	107.99	108.36	110.61	109.82	109.77	110.85	105.23	107.59	101.9	109.68	113.58	110.41	109.16	108.53	104.97	112.21	110.74	111.62	110.2	112.76	105.27	108.9	110.89	106.35	109.2	110.31
102.58	103.27	105.78	105.34	106.47	104.72	104.61	102.41	106.6	96.822	102.1	105.09	108.97	108.8	108.27	105.24	112.7	104.61	105.17	109.25	105.98	106.17	101.33	102.51	102.77	106.29	103.56	107.45	113.24	107.87	108	107.24	107.67	107.52	108.94	103.45	107.47	107.24	107.3	104.6	110.61	105.75	108.77	99.854	109.07	101.58	101.56	105.92	102.44	111.19
106.84	106.29	105.74	100.63	108.33	102.37	107.83	105.65	104.6	107.75	105.47	104.77	104.81	112.91	106.7	100.96	113.4	110.47	108.24	111.59	103.51	109.18	106.86	107.41	100.56	105.38	111.03	98.826	104.75	102.05	105.44	106.91	105.5	107.37	108.52	107.51	104.58	99.604	108.21	105.88	107.89	105.36	108.76	109.17	106.79	108.92	104.51	104.73	108.07	106.42
108.96	108.72	106.75	104.74	111.4	106.65	110.73	104.18	103.61	106.99	107.44	111.52	104.93	104.63	108.21	106.44	111.81	105.75	107.93	107.08	103.31	108.24	107.25	100.92	110.34	104.23	109.5	108.85	109.37	113.91	106.37	105.02	107.08	105.61	107.39	111.48	109.22	104.94	109.92	101.02	108.53	110.59	97.054	106.93	101.99	105.46	107.79	107.35	103.49	107.65
103.21	107.63	107.86	98.408	103.51	104.19	109.06	97.437	107.43	103.95	104.38	107.77	109.58	108.49	107.45	113.29	107.25	107.22	109.06	105.24	109.24	106.07	104.97	109.58	105.66	110.83	105.07	108.76	104.35	109.2	106.21	103.55	105.14	105.56	106.31	108.85	110.31	103.7	108.88	106.65	106.3	104.14	106.47	110.58	110.75	107.23	109.29	108.16	109.66	107.88
107.53	103.79	102.58	106.86	108.93	103.49	101.79	103.19	98.748	100.95	102.66	105.24	95.281	104.89	102.35	104.16	103.25	105.24	109.84	102.3	105.08	105.45	107.5	104.48	109.21	108.05	103.23	105.75	99.815	101.8	104.96	104	99.337	106.74	108.14	102.11	111.3	102.68	104.22	96.293	109.78	102.74	100.96	105.18	105.97	105.02	108.06	102.07	101.64	106.21
87.12	100.36	98.25	94.686	98.239	98.923	97.082	96.243	107.74	101.3	101.96	99.857	97.064	93.617	95.7	98.388	100.36	96.069	97.992	98.681	95.936	98.144	96.052	96.518	102.96	92.867	98.852	96.68	101.57	96.597	99.012	89.42	99.976	94.926	100.06	95.352	98.172	95.612	98.891	100.45	94.553	99.336	103.52	99.941	95.878	90.98	104.11	96.099	100.05	94.355
101.45	108.94	107.73	105.29	107.63	110.61	103.54	106.69	104.14	105.67	108.15	100.24	105.52	109.98	103.58	100.02	103.97	102.5	101.83	109.57	104.78	108.88	102.65	109.15	105.21	105.09	105.15	105.7	102.86	103.84	108	104.71	104.8	106.49	103.84	103.55	112.94	99.804	102.59	110.36	102.16	104.6	102.89	107.71	98.681	107.84	106.34	106.42	106.58	104.51
107.79	101.81	103.24	105.8	104.37	104.13	96.67	104.26	106.62	107.66	110.02	108.08	101.28	106.37	106.8	107.08	104.52	106.41	107.23	107.96	106.42	108.39	105.52	105.12	97.612	109.9	106.25	104.77	100.69	108.98	104.02	108.02	109.79	109.42	106.27	106.05	108.22	111.02	105.44	102.08	107.85	109.6	114.04	103.99	108.25	105.21	105.17	107.87	102.2	109.49
102.52	105.25	98.334	96.688	104.51	103.21	102.21	100.81	103.94	96.537	100.68	104.59	102.22	99.653	102.51	101.65	103.79	103.34	99.781	95.013	102.12	96.872	95.857	99.094	106.66	96.113	100.42	100.71	101.44	103.91	91.882	99.194	108.7	105.44	100.82	105.52	95.568	95.479	100.56	104.76	97.894	98.389	93.871	99.971	94.165	100.16	108.53	104.31	102.6	99.841
106.46	104.89	104	108.35	105.45	105.66	110.92	105.64	113.2	114.14	107.38	108.36	111.61	104.89	114.74	114.61	102.42	105.57	113.78	112.16	99.771	106.36	106.58	109.5	110.63	106.1	110.24	110.81	105.37	105.73	104.65	109.01	108.61	101.93	108.75	106.84	107.31	107.51	107.16	108.13	108.48	114.86	106.86	113.98	108.15	111.77	104.22	106.69	114.95	110.82
105.9	101.37	107.43	106.72	107.06	103.37	105.16	103.75	103.3	110.18	108.02	102.8	106.87	110.55	107.29	103.76	102.61	106.55	107.91	104.64	106.97	103.93	113.8	98.286	107.26	109	107.04	111.86	105.38	105.22	109.65	101.89	98.249	104.47	109.14	105.88	105.22	104.68	107.54	99.598	107.09	105.09	110.25	104.09	108.57	109.06	108.78	103.95	106.37	100.45
101.98	100.07	101.37	107.62	97.47	97.237	101.58	104.1	98.029	98.559	102.78	99.726	102.17	101.04	101.38	96.392	99.808	106.41	102.43	95.76	103.57	97.323	100.69	95.187	102.8	100.44	94.22	99.156	93.049	100.65	98.826	98.758	96.979	100.49	99.166	104.8	95.159	97.777	104.88	93.558	96.323	94.335	102.05	93.546	100.06	101.5	97.392	97.462	101.92	99.741
102.6	95.514	99.119	95.542	101.01	99.66	98.547	101.61	94.736	98.935	101.58	94.344	96.438	97.219	95.099	98.067	101.76	97.032	103.25	97.524	98.662	99.387	100.41	100.03	100.06	90.401	97.883	99.226	92.916	99.897	97.4	106.63	97.188	97.729	101.84	99.015	96.943	97.96	99.699	95.749	95.437	99.672	104.65	96.392	99.152	99.916	97.412	98.739	100.3	101.13
108.41	103.45	101.28	102.7	103.67	105.4	101.25	101.9	98.98	101.73	103.25	97.718	102.75	100.73	102.05	102.37	104.15	98.511	110.85	100.47	98.026	100.56	97.88	109.22	101.69	106.39	104.39	95.803	99.415	109.96	104.03	98.144	105.24	100.34	100.52	100.46	98.433	108.05	95.436	94.106	108.31	100.51	99.737	103.25	103.51	103.93	102.52	100.16	99.955	99.324
101.47	103.4	101.2	106.66	109.92	103.06	106.35	106.25	104.61	107.62	109.11	110.06	102.78	107.54	101.6	103.71	106.29	103.65	113.38	100.95	105.73	106.63	104.71	102.49	106.59	101.49	106.16	102.19	108.52	102.16	104.39	108.69	107.8	105.95	108.82	100.7	105.47	104.23	104.67	104.3	101.39	108.77	101.42	101.89	108.3	104.7	109.12	110.09	109.67	101.83
106.18	103.76	104.87	101.9	102.56	104.4	106.2	103.71	106.35	106.08	110.2	103.2	102.01	104.01	110.31	98.123	105.37	107.48	101.9	98.047	106.69	107.42	103.93	111.53	105.75	101.73	102.9	107.85	113.01	103.35	108.49	108.83	105.1	100.91	100.42	108.02	108.78	104.67	102.53	107.58	98.254	104.63	101.13	111.66	107.93	107.85	103.27	103.47	105.67	102.8
99.384	108.07	104.48	103.8	105.77	108.77	105.35	98.516	106.06	105.62	106.91	106.39	109.9	102.29	101.03	109.53	102.97	108.57	107.73	106.76	112.41	110.79	101.86	105.08	104.62	107.03	99.486	103.19	102.33	106.57	105.48	104.28	104.19	109.36	105.74	101.08	104.29	108.17	107.02	106.32	106.96	105.65	101.93	101.85	108.9	103.51	111.24	103.48	104.21	108.09
103.71	106.09	105.04	104.88	105.45	106.77	100.86	113.19	102.07	103.14	104.49	106.28	101.66	102.28	95.193	103.4	103.1	108.01	106.76	109.07	107.91	110.38	106.06	104.28	100.03	107.3	102.94	102.77	101.98	113.69	103.08	107.71	101.73	109.72	108.02	104.7	101.47	108.03	108.48	102.13	110.07	106.82	105.62	108.3	102.63	105.4	103.83	99.528	101.64	105.67
107.38	110.93	109.77	109.59	109.95	106.99	104.52	106.58	107.68	110.08	108.91	106.42	112.99	110.8	109.15	109.47	112.3	113.82	112.91	112.22	110.93	116.19	114.04	111.04	111.14	111.95	111.76	105.71	108.82	106.78	109.23	108.57	113.3	113.57	111.88	109.97	112.86	110.37	114.37	108.17	111.41	107.45	106.7	109.54	107.34	109.04	111.67	112.75	114.88	105.5
107.69	102.66	99.667	102.66	99.046	102.48	103.09	102.15	101.06	97.467	106.25	96.034	107.02	96.561	99.639	96.211	93.251	102.13	97.183	102.98	96.013	100.66	101.99	105.48	93.793	100.04	100.42	102.85	97.003	101.69	98.023	105.7	93.093	105.13	101.37	100.38	97.266	100.05	98.559	94.508	105.18	98.599	101.12	101.02	103.25	110.44	99.286	106.47	100.16	104.63
105.54	111.29	104.09	110	109.92	107.98	110.54	104.33	111.98	105.78	98.701	107.43	103.18	104.42	103.54	111.4	106.18	108.45	102.38	104.52	102.93	104.9	110.73	104.64	106.34	101.84	103.62	106.38	97.854	103.91	108.79	100.78	110.31	106.82	106.18	109.74	102.85	108.5	101.95	100.35	104.83	105.81	107.1	101.88	103.99	110.81	102.42	103.23	107.62	106.02
104.89	107.05	104.49	111.86	108.13	107.22	107.85	109.49	102.32	107.43	114.98	108.08	106.57	101.91	105.16	112.13	103.84	109.53	109.69	106.29	107.66	104.27	108.45	105.72	108.99	108.81	112.89	110.91	104.58	112.15	108.14	101.21	112.8	111.56	105.91	112.76	109.27	107.95	110.1	107.78	107.86	106.8	105.64	106.34	109.77	109.36	107.03	108.14	109.55	108.49
99.152	100.51	93.785	96.421	90.149	96.428	93.804	98.513	98.095	90.569	98.693	96.227	100.43	95.322	105.03	94.831	93.141	103.01	97.902	100.19	92.377	100.3	102.52	96.249	101.2	102.38	102.11	93.297	92.525	98.674	99.525	105.03	98.414	100.52	100.48	96.721	98.806	107.39	100.48	99.149	93.664	102.34	101.57	97.455	105.36	95.042	95.163	95.954	96.208	103.63
96.17	102.47	96.858	104.31	98.014	100.74	104.16	97.177	101.36	99.347	106.7	99.904	90.754	98.081	97.067	96.48	101.15	97.301	99.244	97.724	96.708	96.779	98.978	90.176	93.295	98.965	93.629	105.57	98.641	97.593	104.1	102.12	100.78	100.34	100	97.594	93.654	101	94.468	96.628	98.217	99.743	95.537	100.62	95.419	99.842	95.75	95.674	105.31	102.16
112.92	112.97	108	111.97	105.45	109.27	108.72	108.22	108.54	108.54	106.95	106.89	108.21	104.45	113.54	111.63	107.08	110.7	111.24	110.12	109	109.04	104.06	101.94	106.55	102.33	105.24	107.84	112.32	112.38	108.85	114.59	107.15	115.23	111.16	108.4	105.67	106.5	111.14	111.81	110.96	115.22	107.5	105.06	109.3	110.09	106.71	108.53	109.86	108.96
109.56	109.81	104.86	103.75	105.27	104.08	106.09	102.54	107.18	109.37	113.23	108.49	108.84	110.62	105.29	111.05	101.44	109.15	105.7	113.44	108.12	107.26	108.6	108.48	104.62	104.22	109.23	105.47	110.12	112.12	110.92	104.57	106	107.57	109.57	112.02	108.7	109.77	109.97	105.89	105.34	110.51	112.14	108.83	103.84	113.17	107.67	109.54	110.75	108.82
112.23	106.8	104.95	106.88	109.18	101.76	102.48	105.75	108.79	103.33	105.26	104.71	103.43	106.31	112.26	103.67	102.69	104.92	109.43	100.08	105.44	104.55	104.14	107.33	105.61	108.56	104.11	104.5	104.29	103.84	105	108.1	105.01	101.9	101.4	109.1	107.29	105.21	101.55	108.76	99.105	111.6	106.67	102.63	100.03	104.15	104.76	105.14	110	104.18
112.46	104.13	115.98	97.956	104.28	105.72	104.74	105.98	106.84	106.48	107.62	110.8	105.69	113.07	105.5	104.59	105.13	108.77	111.2	105.25	108.99	104.69	105.75	107.24	106.16	112.46	111.61	109.57	104.31	106.52	106.43	106.88	108.72	108.36	109.1	106.18	104.32	108.36	106.82	106.66	111.81	105.03	110.23	108.92	105.6	99.23	102.19	99.451	105.05	105.05
108.02	103.36	108.17	101.75	108.81	108.9	103.18	105.29	103.09	105.75	111.05	104.61	107.36	106.75	107.14	103.7	98.547	99.93	108.38	101.3	100.16	107.55	108.38	103.53	108.7	108.74	103.55	106.55	102.04	101.5	105.26	113.48	110.86	102.46	106.87	101.74	105.57	106.76	109.99	106.71	107.63	105.99	101.92	104.37	104.78	116.11	107.77	105.9	104.73	110.31
103.95	104.19	102.92	108.86	107.41	103.09	106.5	105.48	109.48	101.88	105.91	106.89	108.32	106.3	108.14	107.58	111.83	106.47	107.47	108.56	110.55	109.93	106.79	107.9	110.41	100.22	104.48	103.47	107.99	100.61	103.87	104.99	104.42	98.44	113.46	105.72	103.27	108.26	106.64	101.72	106.86	102.39	104.16	111.13	113.34	111.08	108.82	105.43	103.13	100.53
102.62	106.47	103.11	100.39	101.68	101.56	108.92	105.66	107.46	105.26	107.84	105.82	102.57	102.57	106.54	107.5	106.5	107.55	104.52	106.04	102.79	109.32	98.434	103.55	101.94	107.88	105.39	106.15	99.05	103.74	101.91	109.47	107.09	104.69	111.28	107.12	106.85	103.66	103.26	101.03	102.86	105.54	108.12	104.19	102.87	105.44	104.47	104.65	105.45	102.49
95.978	97.433	97.595	96.074	94.491	99.596	101.17	99.954	96.082	98.055	92.944	95.288	96.846	98.581	105.72	102.31	96.197	103.66	99.781	95.875	98.039	101.94	95.395	99.857	97.885	100.09	97.294	91.286	101.21	95.797	97.357	94.786	98.011	101.12	92.091	94.235	99.79	92.139	96.8	96.041	98.666	99.108	98.359	98.053	96.334	102.93	93.874	99.382	99.989	95.735
108.93	106.63	110.55	107.38	104.09	109.69	107.8	110.98	103.57	108.99	110.25	108.48	108.6	103.6	108.06	112.42	106.45	105.09	107.47	102.77	104.9	106.79	103.48	107.94	107.06	106.55	106.66	108	108.16	105.72	107.11	107.87	102.54	108.92	107.76	104.71	100.64	107.23	101.65	109.83	99.729	107.5	103.57	107.69	108.27	106.53	105.86	105.87	104.51	109.65
106.37	107.03	113.15	104.63	108.28	103.23	107.82	108.22	114.34	105.26	112.35	110.99	108.9	106.78	109.89	110.8	111.56	105.65	110.6	106.3	108.46	108.94	109.2	113.82	112.06	107.78	106.42	101.27	105.35	108.35	109.19	110.25	115.51	111.52	107.65	104.2	110.35	112.44	109.16	108.5	106.6	105.98	108.8	102.61	120.1	106.85	97.493	101.53	116.69	107.65
109.72	112.07	105.74	107.87	110.78	105.73	112.16	114.51	108.46	110.64	108.92	106.4	110.97	111.48	106.08	109.57	101.82	109.06	106.15	110.83	114.06	106.73	106.54	112.67	103.98	106.09	106.75	114.49	109.9	107.85	107.58	112.08	107.73	101.88	102.78	105.9	109.03	106.11	109.71	109.84	109.99	108.92	105.93	110.68	110.82	104.23	114.14	106.95	108.05	107.93
107.97	104.57	107.54	113.54	106.39	103.7	109.64	109.12	111.98	108.94	105.02	100.74	107.65	105.05	111.51	104.99	109.28	110.05	109.84	104.67	102.36	100.18	111.03	103.13	110.51	109.15	109.04	103.59	110.7	110.33	106.34	101.23	104.06	108.17	107.31	115.99	108.69	102.64	110.3	104.1	112.35	107.14	107.05	106.68	107.66	102.59	110.35	107.23	107.14	113.59
103.15	105.7	113.41	106.06	101.75	112.61	111.1	108.02	107.71	106.71	106.34	112.18	114.11	113.04	108.91	104.78	109.01	106.96	106.94	109.58	105.76	110.37	109.66	113.87	114.71	109.2	113.56	104.99	115.95	110.01	106.79	106.83	103.77	110.51	106.98	105.41	111.35	106.36	108.43	104.56	98.956	109.24	106.92	105.51	106.24	108.91	106.84	109.51	104.62	112.62
103.07	102.69	107.81	109.49	105.24	107.95	106.64	103.47	105.62	108.8	114.12	105.78	109.08	106.47	110.97	100.37	110.06	104.78	107.53	106.37	104.61	107.13	101.69	110.49	109.47	108.4	105.55	105.15	99.049	100.55	103.35	104.02	103.89	106.22	105.92	103.81	105.38	101.27	102.43	103.04	107.38	102.21	108.97	110.33	107.84	111.98	107.54	109.08	110.76	116.03
106.28	110.3	100.48	108.07	101.82	103.18	107.19	112.73	110.89	101.76	104.14	106.39	108.06	108.62	108.05	106.32	105.82	105.83	106.31	105.6	107.24	118.64	110.05	116.24	108.88	108.85	106.15	108.36	109.59	107.03	104.93	106.69	102.89	105.94	108.49	109.81	115.18	111.39	102.26	108.86	101.64	111.86	107.76	105.57	104.98	111.89	106.55	111.16	104.7	104.23
104.51	102.81	105.47	110.69	107.61	106.9	106.42	108.92	107.53	108.44	104.43	105.67	105.26	107.63	108.21	102.86	103.86	103.97	101.62	112.6	106.7	104.89	109.63	109.78	102.51	107.18	105.59	113.33	107.41	102.25	108.98	108.9	105.53	108.85	102.25	108.68	105.01	107.5	109.29	106.15	102.32	108.79	108.66	103.34	108.69	103.84	107.28	107.66	101.33	107.13
104.18	105.35	95.365	101.69	102.56	98.59	104.97	104.1	98.329	99.052	99.212	96.814	95.318	92.629	99.762	101.04	91.673	93.112	106.3	101.84	103.29	103.08	104.91	99.573	94.288	100.46	95.155	103.24	96.281	95.87	99.518	99.353	97.143	102.8	102.23	98.56	97.328	100.78	98.779	99.48	98.623	95.861	99.413	97.888	99.953	99.877	106.54	103.83	96.407	97.152
103.51	102.31	103.03	108.68	104.08	106.33	101.71	104.71	104.64	106.63	112.28	108.36	103.36	106.77	107.99	105.09	111.6	105.35	104.62	107.71	105.64	112.41	103.87	102	108.5	102.94	108.39	111.94	109.37	108.12	109.49	108.21	103.2	102.42	106.61	107.02	109.29	102.79	103.49	102.72	106.38	105.59	103.43	103.94	108.65	112.84	105.78	107.31	107.5	104.21
100.53	99.242	101.39	98.159	103.25	102	106.14	102.36	102.48	102.61	103.33	99.571	97.281	105.28	95.185	108.07	106.39	101.74	100.59	96.908	103.79	100.58	101.45	107.12	113.58	100.47	107.38	100.63	101.29	100.03	93.733	101.99	105.37	102.98	104.3	105.7	102.6	102.7	109.04	107.7	107.5	105.08	102.53	99.163	100.53	107.52	100.53	107.07	104.14	106.19
108.63	107.86	107.43	105.4	107.11	107.08	109.86	102.8	114.16	116.37	108.47	108.2	109.24	111.78	113.61	108.01	102.52	114.39	114.14	109.27	114.35	102.17	108.95	107.41	111.48	108.25	118.26	103.72	110.98	102.14	102.01	115.32	109.23	113.96	104.36	104.37	109.26	107.14	105.57	105.72	104.53	105.83	110.93	113.11	110.08	109.71	111.52	109.05	111.11	109.27
106.09	109.92	99.612	105.35	100.27	101.64	105.9	100.74	111.21	105.9	107.42	104.54	106.89	106.46	99.117	105.35	108.05	106.32	106.07	103.75	106.07	110.28	108.51	103.38	108.52	101.57	102.95	108.04	102.23	109.03	110.94	104.27	108.61	107.07	104.28	107.96	107.99	108.5	108.24	107.18	106.13	100.12	104.49	107.08	108.28	102.68	101.96	100.86	105.93	107.79
105.06	113.19	108.98	108.99	111.11	106.8	109.73	114.09	111.95	111.99	115.78	111.8	109.68	114.7	106.8	109.99	113.3	113.35	107.82	110.34	110.39	106.77	115.23	112.33	108.03	117.93	110.87	106.91	109.77	104.65	109.35	110.23	110.74	114.4	109.82	105.45	114.83	114.13	109.65	117.08	104.56	110.39	117.2	110.88	106.78	112.8	109.85	108.73	111.87	114.66
102.43	105.13	110.01	108.37	96.265	102.93	108.37	107.82	99.39	103.08	102.95	101.09	105.18	103.76	104.86	104.41	107.24	103.91	97.282	110.3	100.7	112.66	110.86	109.14	102.17	103.28	110.42	103.53	105.11	109.06	105.04	104.73	106.99	102.48	104.48	96.848	106.85	101.66	108.48	104.89	108.33	101.93	104.93	106.2	102.78	101.25	105.31	103.1	114.82	105.03
111.32	105.07	103.31	104.48	107.54	108.81	109.27	105.96	108.91	110.64	104.07	110.58	108.87	107.82	112.13	111.66	108.81	103.62	103.66	103.92	111.5	109	106.18	107.28	108.59	106.82	103.19	103.12	109.52	105.36	109.31	106.86	103.59	103.88	113.26	110.89	110.01	105.61	109.63	109.18	106.43	106.42	107.55	105.86	106.94	109.98	105.42	109.54	108.55	109.85
105.79	97.397	104.68	101.07	106.05	104.61	103.19	107.66	106.63	106.87	110.76	106.4	102.03	99.202	109.57	111.05	105.6	105.8	110.9	101.45	100.04	104.92	99.271	101.71	103.88	105.44	105.91	102.98	106.32	107.05	105.75	104.61	104.43	102.01	102.63	101.17	110.02	112.24	107.85	108.13	108.81	106.34	100.62	104.92	107.73	100.73	109.8	111.58	108.74	105.15
108.72	109.64	109.75	113.96	108.98	106.42	105.39	115.08	111.08	106.11	104.62	111.02	105.45	113.57	107.09	112.59	106.14	108.83	109.68	100.76	110.14	105.26	107.71	103.24	106.53	113.16	103.63	107.79	105.43	111.09	112.65	110.76	105.67	101.62	112.85	109.05	104.04	110.52	102.13	106.42	115.38	106.86	107.12	110.76	108.09	103.96	105.51	108.08	107.39	117.33
98.246	100.46	104.31	102.96	104.8	100.25	105.28	100.39	105	98.45	103.06	98.943	105.15	100.92	100.15	101.24	105.48	104.8	102.48	105.97	101.4	105.37	101.71	108.53	106.19	103.24	102.56	106.86	102.61	108.69	101.14	99.28	102.28	101.39	100.42	102.33	104.81	105.18	104.84	103.29	99.73	105.43	99.259	107.82	99.799	104.27	97.887	103.45	98.6	101.81
105.74	110.63	107.5	105.74	102.56	111.61	106.32	106.49	101.76	107.36	112.43	100.13	111	104.89	107.2	107.29	103.29	102.43	108.52	103.13	108.16	106.53	104.88	105.29	103.97	103.33	103.66	107.61	112.25	105.5	105.84	99.012	102.37	103.97	109.42	101.67	109.21	102.62	111.21	104.56	100.72	104.08	103.72	108.27	112.64	101.33	113	102.5	106.91	105.06
108.58	106.67	107.8	105.77	105.58	105.48	108.49	111.21	102.01	101.12	104.99	109.04	99.861	106.71	107.33	113.59	105.01	107.43	94.151	111.53	101.1	102.48	106.27	103.4	107.24	101.6	105.08	106.65	104.01	107.26	105.86	103.48	104	104.25	107.06	106.17	113.31	111.62	107.52	101.78	107.21	99.469	103.95	105.43	107.63	107.5	105.85	101.56	101.85	108.22
104.36	92.849	98.772	96.948	100.4	92.9	100.82	96.905	97.606	97.104	95.441	95.84	93.986	93.148	100.12	99.446	98.659	96.966	95.008	100.25	100.57	100.95	97.13	99.858	101.8	96.268	94.938	105.51	95.596	93.523	97.297	95.937	100.7	99.495	98.644	98.856	96.604	97.62	105.06	102.56	98.542	93.727	93.257	100.42	95.561	100.41	96.846	95.928	97.05	96.873
109.56	104.6	102.39	109.17	109.42	110.51	102.41	108.21	113.5	111.86	111.73	107.92	105.92	109.43	107.06	108.53	100.8	111.99	113.54	106.16	105.11	110.81	106.41	105.72	107.02	113.05	109.95	103.56	107.06	105.94	109.42	108.55	107.74	109.38	106.57	104.3	104.71	107.08	106.57	102.7	109.6	111.97	107.74	113.83	111.87	114.77	108.91	108.53	107.42	115.26
109.2	107.01	103.61	107.22	99.062	107.12	107.39	107.51	103.34	105.47	110.5	108.48	103.02	104.05	109.07	101.35	111.61	107.15	103.53	105.85	103.71	99.888	99.438	105.24	111.89	104.28	111.76	103.93	104	102.83	107.45	108.14	106.24	102.41	107.25	107.01	107.53	111.7	109.1	98.121	105.68	104.04	112.74	98.565	94.322	109.71	106.22	98.739	106.24	106.37
101.87	108.7	108.45	105.15	101.21	102	106.08	106.21	102.27	113.96	113.42	100.01	102.6	102.31	95.767	110.62	106.71	110.08	107.13	108.87	104.85	103.18	106.98	106.29	105.53	102.39	107.08	109.76	107.79	105.77	106.49	110.84	104.65	108.15	109.67	103.44	106.7	102.87	103.94	103.16	111.25	107.84	104.17	103.06	105.23	107.37	107.16	103.73	107.82	108.58
104.69	104.36	106.47	105.66	106.42	98.079	107.21	102.54	103.81	100.12	105.65	104.06	107.03	108.48	106.97	102.56	101.5	105.31	101.69	103.16	105.99	108.96	109.48	106.33	105.78	105.68	102.15	106.59	101.76	99.384	103.81	103.99	103.48	102.1	106.54	109.15	103.12	101.08	103.28	105.67	109.73	103.12	102.99	109.96	102.54	104.48	109.62	100.58	107.7	104.03
106.89	106.35	108.01	108.23	103.93	110.12	102.1	102.65	103.46	101.9	104	101.88	104.02	95.164	101.61	104.21	103.41	104.09	105.16	101.5	104.34	102.4	100.3	102.49	105.25	100.45	106.1	109.45	102.57	107.17	106.4	101.37	93.772	94.96	110.17	100.21	106.09	105.52	112.1	99.385	103.67	107.48	96.852	99.324	99.975	102.95	101.01	101.62	105.86	102.18
103.8	114.63	101.2	108.89	106.05	113.39	109.82	104.14	111.01	104.65	111.8	110.15	113.89	109.62	109.5	103.39	105.74	108.56	113.43	111.88	108.78	115.89	102.58	106.13	101.91	104.5	105.06	114.88	109.67	115.75	108.32	112.73	110.77	109.39	115.69	104.9	106.62	102.66	111.08	104.21	109.52	114.78	110.96	106.5	104.29	115.49	106.26	103.77	102.39	110.7
102.42	104.15	109.91	107.05	109.8	103.6	103.24	111.5	112.29	107.74	107.89	105.75	103.75	103.96	110.72	103.58	112.47	107.16	107.95	112.3	100.54	106.49	113.69	107.23	111.08	102.63	108.37	111.22	103.73	109.82	107.08	110.95	108.91	106.4	105.94	108.51	105.57	107.6	114.13	104.87	101.17	108.3	114.78	108.98	104.52	106.03	108.78	108.25	105.95	100.7
112.46	99.316	106.12	104.31	110.7	108.29	100.21	106.13	104.44	112.56	107.62	109.24	104.39	106.06	102.96	109	106.61	110.04	103.71	101.99	103.64	108.91	108.92	104.06	102.48	105.32	112.75	107.7	108.92	105.36	104.04	109.44	100.51	107.88	105.32	104.54	105.97	105.06	113.39	109.87	111.88	106	105.04	111.12	110.12	105.61	100.07	104.59	109.2	104.77
108.4	110.22	111.3	106.76	109.56	113.43	105.82	110.84	110.86	110.52	111.85	104.27	107.14	107.22	108.53	106.68	103.85	110.92	112.22	105.36	103.98	108.03	100.02	108.51	105.52	109.65	113.08	102.84	108.97	110.96	105.85	109.85	107.32	111.46	108.8	107.01	109.4	108.21	103.31	112.2	106.74	112	106.59	115.91	110.31	105.45	108.2	106.06	106.65	108.43
100.67	105.51	98.367	105.18	95.911	98.13	97.83	104.59	98.141	102	102.62	105.8	104.28	105.57	102.6	103.96	101.63	97.743	99.114	96.483	101.04	105.43	96.586	98.064	102.01	104.47	101.92	101.73	101.28	100.19	101.42	99.493	98.315	97.631	102.02	97.388	100.89	93.99	103.27	102.05	103.08	101.69	95.273	103.19	99.897	108.28	102.19	98.987	101.73	103.17
106.79	105.29	108.93	96.481	105.13	104.62	103.3	100.27	97.593	97.76	104.05	94.893	100.39	105.27	106.56	98.766	104.37	104.36	100.32	99.554	98.704	100.26	97.998	101.6	99.791	94.275	100.63	104	97.162	102	102.5	94.983	97.293	98.836	96.038	98.063	101.83	107.66	101.01	94.49	103.23	103.34	98.76	97.33	102.23	100.44	96.717	101	102.87	92.84
104.08	103.93	101.96	106.63	105.99	103.97	110	104.23	105.31	103.95	108.12	109.27	107.19	106.45	103.64	104.79	100.21	108.55	107.38	101.49	110.07	101.91	108.53	107.53	106.62	106.44	103.12	100.78	110.47	101.43	97.598	104.18	106.06	108.01	105.74	100.52	102.99	104.98	102.22	105.34	104.71	99.54	110.82	105.49	102.87	107.57	105.39	107.51	107.59	109.06
104.13	106.65	108.88	100.34	104.63	106.14	99.952	106.35	102.89	105.72	107.86	106.68	105.61	108.73	107.06	110.45	99.361	105.63	102.71	105.78	108.32	110.26	98.249	110.55	98.532	104.09	111.15	104.23	103.16	103.23	109.89	104.82	101.37	100.62	106.27	107.43	107.04	105.44	108.61	105.28	98.472	109.52	112.01	105.86	104.55	102.69	102.35	103.17	101.65	106.5
98.939	108.34	104.98	110.62	110.47	107.13	109.68	106.7	102.74	103.81	108.97	105.08	106.85	100.49	103.97	107.92	104.05	107.14	102.07	106.72	106.78	110.96	104.66	107.74	99.599	105.81	107.4	105.54	105.22	104.24	104.81	108.77	104.09	104.59	104.77	109.23	105.3	105.64	106.62	103.01	108.78	110.51	103.85	112.23	110.21	101.98	106.56	111.79	103.59	108.18
105	110.15	111.46	110.72	106.1	104.8	110.51	102.4	111.73	108.96	109.75	103.7	108.12	108.89	103.47	110.09	104.93	107.78	105.58	108.28	105.67	110.82	105.59	108.04	106.45	112.61	101.76	110.28	108.46	106.11	104.77	107.03	111.93	107.87	104.11	111.96	105.05	109.65	109.84	109.53	109.14	105.25	106.25	115.41	111.23	111.34	111.48	104.43	103.98	107.08
105.41	107.87	98.225	110.43	103.87	104.72	106.2	102.59	103.66	109.88	104.77	106.02	109.66	106.72	101.75	102.62	113.08	106.12	102.84	109.14	105.73	109.35	108.06	111.19	105.38	108.78	108.28	100.69	104.37	99.801	106.7	107.06	105.84	108.77	97.652	104.59	102.37	106.86	108.46	106.4	108.91	102.47	102.84	104.79	104	108.91	105.66	103.37	106.13	100.4
102.02	97.996	94.189	94.76	103.89	102.34	103.3	94.886	101.42	98.995	103.03	100.01	99.316	103.16	103.08	104.72	99.771	101.16	101.98	95.572	95.559	99.952	107.36	102.56	97.161	102.78	98.741	105.51	100.16	97.031	105.32	99.868	101.42	103.78	97.086	98.188	95.95	102.2	93.989	100.2	101.22	96.186	111.35	99.596	104.17	101.52	94.567	107.67	99.411	96.778
106.53	107.37	106.05	109.74	108.19	110.58	107.13	105.68	108.69	107.93	104.03	101.91	105.48	103.61	109.41	110.32	110.95	105.79	103.65	108.4	103.42	108.58	107.67	103.09	111.27	106.14	108.13	102.76	103.89	107.6	100.18	107.31	111.18	104.55	105.38	104.2	99.638	104.74	105.26	104.29	108.23	109.26	108.01	101.9	106.71	105.89	104.8	106.86	105.67	106.76
91.598	99.919	100.22	96.766	99.752	95.1	91.512	96.315	97.21	94.308	98.549	95.279	95.258	96.329	91.98	94.246	95.922	102.9	94.501	101.42	98.157	100.45	101.05	97.065	95.536	101.74	99.404	97.701	96.859	99.445	99.724	90.321	96.982	103.94	102.55	103.16	99.492	98.612	100.59	101.58	103.85	103.55	102.41	98.251	101.64	100.63	97.906	94.475	102.43	98.388
115.65	108.77	103.39	108.55	107.59	112.84	102.02	106.22	109.07	107.7	102.68	108.73	104.86	104.52	101.17	108.92	105	108.78	104.53	111.67	105.01	100.86	107.05	107.25	107.13	107.54	107.66	106.86	111.12	104.6	104.92	112.7	109.17	108.12	106.08	111.36	103.53	106.71	109.67	106.84	107.06	109.14	104.43	105.21	111.46	107.99	110.01	106.92	107.97	105.68
104.65	111.05	113.58	114.45	110.5	109.58	114.55	118.61	107.82	106.84	106.01	110.54	113.75	112.15	112.58	104.99	114.07	109.43	114.25	108.1	110.99	108.26	114.63	104.3	103.18	107.4	109.36	109.12	104.98	110.17	107.46	109.24	109.4	110.85	108.88	112.25	114.35	114.15	109.37	105.81	110.91	106.74	108.5	109.72	111.2	109.62	115.01	107.85	111.07	106.63
105.35	103.07	108.9	105.06	107.16	106.54	109.19	103.34	102.05	102.67	99.915	110.58	105.38	100.09	96.374	105.27	102.01	102.78	103.67	102.8	102.59	113.18	100.97	103.88	106.36	110.54	108.14	109.7	105.61	105.29	100.05	109.87	108.89	108.31	100	109.59	106.36	102.55	105.49	107.6	108.93	107.32	112.07	106.45	104.2	108.87	102.05	110.08	103.39	103.62
106.95	106.34	98.89	106.35	109.16	107.47	108.51	103.57	102.94	106.34	107.54	109.86	107	107.93	111.05	105.86	98.834	110.5	107.74	104.83	109.35	109.13	109.31	102.34	103.74	105	104.14	104.84	106.43	104.18	106.79	111.56	102.32	108.58	103.99	101.59	109.12	105.87	107.21	105.95	104.09	103.21	102.57	109.34	109.79	107.03	101.75	101.2	110.8	105.16
106.22	106.62	107.7	115.33	107.29	111.27	104.72	115.84	110.63	104.05	106.16	105.94	111.61	109.21	107.16	110.59	108.28	113.24	108.39	107.76	106.96	106.79	106.3	112.44	110.88	112.38	107.76	102.46	103.54	110.54	105.71	110.95	108.39	111.87	107.15	105.31	110.37	108.74	112.24	104.32	106.58	104.6	111.83	109.28	112.48	103.96	113.25	108.39	106.26	106.15
102.9	96.708	100.97	103.42	100.1	99.141	100.44	100.74	98.884	102.66	98.31	96.521	105.95	100.95	97.219	95.091	101.55	100.26	101.64	99.58	97.246	99.616	95.983	103.83	102.09	103.84	94.541	99.637	102.47	102.06	101.46	91.703	105.58	105.15	104.15	102.55	96.431	96.519	105.72	103.63	103.85	93.915	108.05	103.36	102.61	103.72	99.394	98.951	103.71	103.06
112.3	106.82	109.76	108.44	106.95	101.32	109.47	110.12	102.76	102.78	105.12	98.388	104.39	98.474	105.57	100.15	106.91	110.54	106.97	105.34	105.67	105.36	109.3	102.06	100.32	108.61	105.55	109.85	107.45	108.29	102.92	106.24	113.09	102.49	103.49	105.81	98.016	102.44	106.25	100.33	109.46	102.8	107.74	103.65	110.87	109.6	107.94	109.73	109.99	104
112.17	103.68	103.61	109.39	105.55	106.59	112.74	110.69	104.24	105.14	109.33	109.87	103.43	102.94	102.45	107.74	110.37	101.69	106.21	103.8	104.01	103.19	107.55	102.78	103.61	101.09	103.36	102.01	111.14	105.97	107.56	113.86	111.88	109.7	108.91	102.12	114.34	107.61	107.07	113.47	107.4	104.17	105.21	107.39	98.807	104.11	107.35	113.43	104.45	104.02
98.612	96.823	100.87	99.147	98.115	87.478	98.523	99.14	90.121	101.85	98.605	96.879	99.31	92.046	98.597	97.2	98.742	98.257	101.58	97.822	95.471	99.426	99.266	96.112	101.04	100.48	101.85	99.727	92.908	98.641	93.343	97.592	98.551	91.32	102.28	101.43	98.176	97.631	100.92	105.02	102.24	99.821	101.47	100.6	99.059	102.83	95.519	96.198	97.609	103.46
107.48	108.84	108.95	108.88	109.34	101.11	108.24	106.35	110.89	112.64	112.28	110.62	110.09	106.44	103.16	106.35	110.44	106.85	106.38	111	113.18	110.76	108.85	109.19	109.6	107.84	101.97	104.77	112.44	111.39	101.92	109.42	107.77	103.42	106.53	100.76	106.74	110.65	112.05	100.74	106.61	103	110.36	103.19	108.76	109.72	108.22	110.48	114.73	104.57
107.72	112.68	107.18	106.63	107.03	109.95	107.25	108	96.114	106.61	105.72	110.71	112.25	106.6	104.05	106.98	107.88	105.24	102.03	106.85	112.14	108.2	107.72	102.22	107.07	110.8	102.46	111.26	111.54	106.02	107.02	107.66	106.89	106.87	107.57	108.84	100.95	108.46	105.83	108.24	110.27	106.32	104.43	105.57	107.28	110.35	106.49	110.09	104.91	109.35
106.77	111.58	108.87	107.19	106.35	105.3	107.41	111.79	103.66	104.34	102.64	115.94	105.83	114.18	101.21	104.14	106.2	101.82	105.66	109.84	107.29	103.47	108.65	107.75	102.94	106.47	104.22	111.66	104.41	114.45	109.45	106.94	106.69	102.48	106.68	105.08	108.96	109.4	103.85	116.98	106.83	105.64	105.21	109.13	111.64	109.72	105.49	111.74	108.34	107.72
91.424	92.831	94.253	98.302	97.471	98.856	95.551	100.67	99.364	104.22	99.34	99.545	96.123	96.682	95.303	101.81	94.972	97.499	97.509	104.8	100.81	94.2	96.645	103.1	96.713	100.36	105.91	101.04	93.795	94.948	92.91	99.106	97.527	101.54	106.37	97.553	96.642	95.016	98.091	94.245	100.69	102.25	98.486	95.499	102.07	100.19	90.422	97.439	99.398	99.649
110.87	104.03	106.87	108.54	109.42	106.56	106.04	104.91	102.79	104.22	104.95	109.58	101.87	100.15	102.68	105.51	102.93	106.61	101.2	104.57	105.03	102.38	100.7	110.93	110.59	108.88	107.61	107.28	104.46	105.21	108.05	108.03	103.62	103.38	105.14	111.74	103.25	106.43	102.63	101.93	103.21	102.86	106.49	108.78	107.74	98.707	102.15	104.83	101.42	106.99
90.91	101.51	94.186	97.383	98.599	96.697	93.096	99.953	105.08	98.434	105.01	92.844	98.193	98.704	102.87	101.03	97.192	99.671	98.058	92.868	102.75	96.458	99.437	96.94	97.66	101.62	92.294	97.743	106.34	100.28	100.64	99.907	104.25	92.678	95.162	96.196	97.753	97.479	92.377	95.531	98.377	103.58	106.53	102.53	99.808	98.984	94.711	94.694	98.923	95.708
94.423	101.24	98.964	101.52	100.33	99.809	104.16	104.66	98.051	95.439	96.116	101.97	100.06	97.616	98.21	103.8	95.994	97.681	93.518	101.49	93.81	100.67	96.192	98.631	101.85	103.12	99.13	96.91	95.243	102.44	100.45	101.49	96.998	92.601	96.347	90.19	102.08	99.52	103.47	89.771	97.594	104.72	103.81	98.487	98.821	104.57	94.741	99.181	97.736	98.244
95.126	101.94	95.382	99.94	99.22	104.48	100.71	102.57	98.474	100.49	101.4	99.871	105.04	101.56	99.728	102.11	98.913	100.73	103.9	103.89	101.99	100.04	97.573	103.02	102.64	100.73	100.83	98.388	107.47	99.395	95.895	96.435	99.562	102.12	104.08	98.852	100.02	99.362	104.3	98.461	100.52	95.813	108.02	99.584	102.21	101.8	105.1	97.94	103.11	97.328
105.4	101.98	108.18	105.51	105.21	102.21	106.3	101.03	109.6	104.89	97.93	103.66	100.41	109.74	110.47	109.09	100.21	102.31	111.11	107.48	101.85	104.3	99.106	105.12	101.51	100.27	104.68	107.69	109.25	104.98	103.14	107.36	109.13	99.854	104.87	109.64	98.249	104.46	109.93	105.43	103.45	112.2	106.15	103.66	106.33	111.17	103.72	105.4	105.07	106.82
106.26	104.33	109.41	107.79	103.06	105.45	105.85	105.77	101.53	102.25	106.58	107.28	107.33	98.696	110.21	105.18	103.11	102.89	99.199	103.34	109.67	101.09	105.69	99.97	114.51	106.32	109.72	108.26	101.35	104.42	101.84	111.1	107.44	104.09	103.75	105.34	107.04	104.32	103.26	110.02	102.87	104.84	107.17	103.71	102.6	108.99	104.16	103.44	100.49	104.25
107.71	107.96	107.4	112.09	104.51	111.33	114.47	106.87	103.99	98.49	103.84	106.76	109.95	112.64	104.45	109.4	104.98	103.36	107.08	106.33	110.46	108.97	107.47	107.91	105.16	109.24	108.06	108.72	105.26	105.01	105.77	109.62	105.02	107.25	112.75	110.78	102.98	105.32	108.96	105.58	99.661	106.9	101.47	110.58	105.5	100.38	106.89	111.45	110	106.05
100.76	102.36	107.79	103.32	107.41	105.75	101.78	106.37	99.749	107.33	110.34	104.14	110.39	98.39	111.11	109.22	109.35	105.63	103	108.26	107.51	104.4	97.806	100.08	110.34	101.56	104.48	105.09	101.27	108.87	104.95	109.91	104.55	109.71	107.3	110.29	107.77	102.33	110.28	106.23	111.21	106.4	117.81	106.77	107.23	110.85	106.09	101.91	103.89	98.721
110.21	105.2	102.24	98.571	109.65	110.74	101.36	107.57	105.08	111.95	106.67	109.63	108.12	105.58	107.34	108.45	107.18	98.218	105.58	109.12	107.21	108.62	102.87	107.13	101.98	110.88	104.3	109.37	110.5	102.81	114.47	107.81	103.93	111.67	106.42	103.83	108.39	109.17	106.9	105.48	114.19	105.76	99.749	109.18	103.02	105.57	107.87	103.38	108.7	105.68
105.64	105.56	113.68	114.14	112.71	108.8	103.1	107.85	105.41	106.43	108.65	110.42	109.97	114.78	109.53	105.77	104.02	101.02	109.61	106.02	112.22	106.19	108.41	106.79	105.52	104.53	105.86	109.45	113.56	110.97	105.52	108.02	108.61	107.68	115.72	108.18	107.1	107.51	106.73	103.25	105.24	113.73	110.38	118.03	106.9	107.49	106.83	109.63	108.78	108.51
99.85	105.12	100.15	104.64	104.22	112.15	103.71	109.43	108.14	107.58	110.57	104.19	109.58	111.27	108.14	101.22	111.15	103.55	107.15	99.801	99.726	103.23	101.53	107.89	100.25	100.87	106.35	104.74	109.59	106.02	103.33	102.82	106.84	102.08	108.38	104.74	104.3	101.58	109.66	107.39	101.21	102.03	105.11	104.23	103.24	112.99	107.87	111.69	113.38	107.22
97.497	96.025	102.85	103.6	98.884	100.54	97.38	97.146	101.64	101.02	99.464	105.6	99.356	97.275	103.73	99.897	101.21	95.329	99.014	96.19	98.836	100.88	101.14	95.064	100.1	98.979	94.131	101.67	107.83	109.6	105.35	101.37	104.08	99.218	97.233	99.002	106.86	102.06	96.917	99.904	105.83	98.739	98.654	103.13	105.56	107.86	102.51	97.442	98.149	102.91
94.012	97.57	101.67	100.92	104.28	99.102	101.09	97.524	99.46	98.226	101.38	102.43	97.891	101.52	100.69	107.38	100.12	99.514	98.69	98.747	96.173	102.01	97.041	100.89	92.327	100.55	103.62	106.92	107.05	101.87	102.3	105.61	99.819	103.02	102.23	98.972	98.27	108.65	99.366	100.42	99.382	103.02	100.85	100.22	99.605	104.66	103.46	107.58	104.55	103.69
109.32	110.18	106.29	105.96	106.45	105.89	106.04	105.53	108.61	101.71	101.2	112.95	107.75	105.03	106.41	110.32	103.34	102.42	117.33	106.96	100.62	110.67	107.05	106.22	106.8	100.38	106.33	108.37	107.86	105.18	106.44	101.06	106.11	107.94	103.1	103.31	105.07	108.58	106.89	110.45	115.51	102.26	103.05	105.54	103.07	112.85	105.9	103.76	103.36	104.13
105.99	109.35	106.61	105.03	107.97	109.56	107.64	111.01	109.9	102.32	108.92	111.53	110.1	111.61	105.67	101.43	103.77	108.05	109.72	102.39	106.13	104.69	106.9	105.51	105.87	104.67	113.75	108.86	109.86	106.22	105.48	108.8	103.31	105.65	109.62	104.23	108.06	109.43	105.32	107.15	108.6	107.5	110.86	111.76	110	109.84	105.98	103.87	111.1	107.28
109.53	110.85	107.24	110.85	107.97	107.43	107.08	107.89	109.43	105.89	100.71	106.88	106.31	109.28	111.53	107.58	104.74	108.39	106.27	109.7	106.44	110.75	105.72	111.43	103.71	107	115.54	110.93	107.27	106.36	100.93	114.99	111.2	115	112.45	108.85	105.88	107.31	113.33	107.32	111.66	112.91	107.3	111.63	109.46	112.57	110.46	109.05	108.66	109.76
110.83	108.41	108.77	105.78	106.14	110.32	102.43	107.17	113.4	109.38	112.71	113.65	108.14	105.66	107.53	105.92	108.84	103.79	109.23	108.86	108.6	107.48	112.59	108.97	115.3	109.97	104.71	112.33	106.05	110.77	107.85	108.99	107.48	114	104.35	117.79	105.25	103.68	108.89	110.66	110.44	111.2	109.93	115.46	105.94	111.7	103.86	101.01	110.02	109.07
103.19	104.41	110.47	106.49	110.01	105.24	103.44	110.36	109.24	117.06	111.98	110.59	108.18	111.01	104.69	101.05	102.45	110.07	103.27	105.78	107.33	105.85	114.77	112.16	106.47	108.61	106.37	108.51	106.4	112.36	106.44	105.04	102.15	110.63	114.32	106.44	110.7	113.38	102.58	111.74	107.3	107.17	109.63	108.06	106.62	100.55	105.48	109	110.15	106.29
106.25	106.23	104.05	108.41	113.37	111.33	103.34	106.37	98.154	96.816	113.87	104.6	104.53	100.45	105.9	100.38	111.54	106.35	102.36	101.05	103.68	103.7	105.55	107.78	108.17	103.62	106.98	108.28	100.96	103.92	106.09	106.77	104.66	104.8	106.94	112.91	109.03	112.63	105.73	105.02	105.44	107.99	107.91	103.76	104.09	105.98	105.03	98.21	103.43	105.56
97.114	102.32	96.482	95.228	95.016	100.63	94.571	99.872	99.298	102.74	91.898	100.7	101.83	97.778	95.49	88.911	95.544	98.006	100.91	100.13	95.275	92.571	102.59	99.11	103.47	93.396	94.191	99.861	98.664	105.97	98.422	94.912	95.951	91.66	100.37	98.011	98.487	98.948	99.057	100.39	97.167	96.3	93.321	104.63	95.979	100.78	101.77	102.76	98.406	97.58
108.95	112.2	112.54	109.8	108.9	108.37	104.4	100.43	108.5	111.42	106.38	116.59	100.72	112.97	110.1	106.2	103.79	103.97	104.56	105.38	107.35	110.36	111.83	106.79	111.69	105.82	105.06	105.8	103.24	109.2	112.38	108.33	109.82	116.08	108.87	100.43	104.07	102.91	108.41	109.1	108.09	115.2	109.13	108.92	104.99	108.63	110.99	108.46	107.28	107.21
98.592	95.5	97.998	99	97.929	97.835	99.844	97.207	102.98	95.568	97.333	92.859	94.462	97.905	96.563	97.516	94.812	97.034	101.42	102.62	100.58	98.329	93.836	97.01	109.4	97.339	97.273	96.836	97.204	105.14	96.302	99.902	97.093	100.09	96.052	97.316	98.579	94.98	94.135	95.536	105.49	98.263	99.553	96.275	98.839	97.128	100.92	103.78	97.813	91.569
101.81	99.411	105.4	99.925	105.36	103.95	105.15	103.61	102.57	111.16	104.73	106.76	103.11	105.28	106.87	107.5	105.88	109.11	109.61	106.06	111.32	100.94	108.14	107.48	110.79	107.5	102.86	106.36	104.47	106.89	106.53	109.77	106.77	103.93	106.78	107.74	107.32	109.58	106.99	106.59	106.07	108.16	104.43	102.18	108.31	102.21	107.35	101.89	105.93	107.52
107.8	111.64	105.46	101.87	113.23	99.891	101.41	101.31	106.48	109.45	104.68	109.3	101.04	106.25	104.24	102.83	107.45	105.55	109.56	105.03	110.74	104.17	111.72	113.19	106.3	113.23	101.4	105.38	102.89	104.51	109.69	105.79	104.35	103.98	106.59	110.15	109.07	110.74	110.57	110.52	104.75	105.4	110.41	108.63	108.45	111.89	108.26	106.27	107.83	111.26
106.42	110.69	96.747	100.11	109.22	106.43	110.23	109.76	109.99	108.16	106.5	110.57	102.41	104.96	108.85	107.53	106.56	106.6	109.36	107.49	111.71	102.7	111.53	110.94	103.09	109.23	106.05	105.6	110.93	110.49	106.26	107.19	107.63	107.91	106.66	99.913	106.37	108.16	113.9	105.23	108.24	108.06	101.78	106.3	111.34	110.81	108.93	105.79	101.42	108.68
96.809	105.07	98.149	101.06	106.76	111.31	96.69	106.31	107.2	102.47	102.72	108.76	106.08	108	101.44	105.23	109.84	106.16	108.6	105.82	110.52	106.65	102.84	105.33	108.46	105.7	105.19	102.93	102.56	108.93	104.94	104.54	107.11	98.989	103.76	103.37	100.75	102.54	103.96	109.58	107.47	102.99	105.58	103.09	108.68	104.3	108.25	93.865	104.8	107.65
99.254	94.912	98.09	97.608	99.598	102.06	105.3	98.267	102.27	92.167	99.266	100.26	95.563	98.528	94.418	96.923	95.102	102.98	96.379	99.664	97.503	99.149	100.43	97.233	97.571	101.88	94.364	96.198	96.06	98.193	96.615	94.697	94.83	96.258	97.775	92.601	90.486	96.631	100.4	92.432	97.745	94.682	102.55	97.208	93.506	98.105	100.74	99.894	93.459	98.555
100.21	99.304	101.48	97.111	105.69	102.88	88.843	100.32	98.995	97.048	102.14	95.925	100.95	89.848	93.071	96.765	97.051	100.33	102.81	100.56	96.808	95.055	103.23	102.36	100.06	96.52	102.31	103.78	99.277	105.49	96.405	103.74	103.38	97.272	99.003	96.756	97.941	99.607	97.433	95.238	94.065	94.434	97.532	105.28	95.859	96.462	100.5	95.03	103.8	95.636
111.28	105.72	109.65	101.51	106.76	108.22	101.17	101.61	107.25	103.14	101.97	106.64	106.26	107.03	111.23	106.72	109.86	105.5	105.35	107.6	103.75	108.43	103.91	105.99	112.6	106.03	109.61	104.77	106.05	106.85	102.46	103.69	105.16	105.28	108.13	108.46	97.79	104.83	101.92	105.69	106.3	112.15	108.66	103.61	106.03	108.59	106.08	103.67	103.59	110.15
107.34	111.53	104.66	110.42	102.47	102.39	105.2	103.87	105.96	102	109.57	108.19	104.8	105.95	104.33	104.62	104.41	105.6	101.13	99.425	106.62	103.79	104.6	108.65	106.99	111.1	104.55	103.86	98.08	106.99	98.329	103.09	103.28	108.03	100.14	107.64	106.31	110.83	101.65	109.45	106.8	104.43	109.48	107.16	104.83	105.42	105.36	110.8	109.06	104.78
105.44	104.47	108.24	101.45	98.618	104.87	102.29	100.79	107.3	106.13	112.7	101.69	100.17	102.59	104.72	105.7	105.17	107.85	105.69	106.39	108.13	103.33	102.58	103.44	99.487	103.94	110.57	108.12	110.69	108.87	103.52	100.07	108.68	112.39	108.87	100.13	107.72	107.82	105.74	103.55	109.87	98.115	103.16	103.83	111.84	103.4	109.9	110.21	104.21	103.38
96.384	99.233	100.49	90.584	99.206	103.97	98.847	101.78	99.259	106.22	94.585	98.233	98.168	100.82	100.68	96.36	104.48	94.577	98.379	99.51	98.67	96.332	97.503	98.243	99.566	95.68	95.865	95.236	94.405	98.15	101.58	102.43	99.093	97.597	94.312	98.764	97.087	102.45	100.93	94.609	96.845	96.404	96.772	96.393	93.773	103.65	94.523	100.34	96.423	95.907
102.33	111.77	106.22	102.58	104.24	106.15	106.14	103.41	101.79	109.48	100.97	109.03	106.58	106.5	108.52	106.32	111.14	103.04	111.73	104.22	106.43	112.22	109.21	107.41	109.07	104.98	105.68	105.81	105.23	105.63	110.8	109.13	110.66	109.48	107.79	110.71	104.99	108.55	107.1	101.56	107.83	103.74	107.47	108.42	103.26	102.27	110.74	106.53	109.5	105.55
102.91	107.22	110.82	103.35	107.85	106.23	107.85	108.62	104.02	107.86	112.9	109.05	115.75	109.28	106.71	105.8	107.76	107.7	107.64	110.4	105.82	108.14	109.68	106.27	109.11	108.34	105.96	108.7	114.27	104.29	113.71	112.18	109.22	113.58	107.47	108.27	110.23	103.68	110.05	106.31	105.34	103.33	106.91	103.18	101.35	105.23	111.52	107.7	109.49	105.81
98.773	102.33	98.113	100.89	96.337	94.614	100.31	100.83	96.718	92.196	95.996	101.11	101.01	103.28	100.72	97.748	97.735	102.38	97.225	104.01	98.94	103.25	95.955	98.456	93.196	94.08	92.95	101.65	102	100.42	101.82	103.01	92.154	94.813	97.096	99.519	99.219	103.18	97.677	99.268	100.12	97.636	96.084	96.402	97.121	96.111	100.68	92.115	100.35	100.62
105.69	113.95	104.08	100.73	113.34	101.42	104.49	102.05	105.16	107.53	105.29	109.84	105.93	104.19	109.66	107.77	111.8	105.64	109.44	104.48	106.26	106.73	106.13	105.43	112.91	107.4	105.1	110.71	107.74	108.35	101.79	109.31	109.87	103.4	110.12	101.15	106.6	103.37	104.67	106.99	109.52	100.02	106.58	111.99	107.5	103.9	105.65	106.57	104.63	104.85
102.41	113.51	102.94	109.52	106.08	107.92	97.243	112.55	103.34	105.87	109.76	110.46	101.27	108.24	115.71	102.55	105.13	102.91	100.53	105.48	106.19	106.74	105.59	107.85	108.41	105.99	107.12	105.51	109.58	100.67	110.53	109.13	106.72	102.96	107.56	106.69	107.03	101.42	98.754	111.04	106.91	104.12	110.15	104.44	108.67	107.87	107.1	104.69	99.71	101.71
102.28	97.087	90.785	94.295	96.62	96.491	98.82	103.36	101.31	100.44	93.648	92.662	100.69	100.53	99.182	94.801	93.996	97.12	93.521	94.929	99.307	98.996	99.22	99.065	97.614	94.084	91.191	92.141	100.59	99.304	106.11	98.348	102.27	99.696	96.7	98.851	96.832	100.07	102.42	103.91	97.857	95.204	97.482	90.26	98.255	102.94	99.796	102.3	95.384	99.203
112.63	103.89	108.42	109.41	111.04	103.25	110.22	110.89	104.4	108.46	101.81	105.62	107.42	111.83	107.81	113.65	105.16	107.85	112.06	104.21	109.73	106.92	111.91	104.21	106.56	108.53	106.48	103.97	106.22	116.52	106.51	106.85	111.78	108.55	106.03	100.84	102.41	116.53	112.08	112.16	101.31	106.57	109.28	108.65	109.5	108.9	105.78	108.1	104.64	106.7
105.77	106.83	106.97	101.74	102.39	108.21	109.08	106.26	113.16	107.85	114.52	112.27	107.11	109.79	109.28	105.08	108.53	106.85	107.4	108.75	112.65	107.71	105.54	106.2	106.69	106.83	105.86	114.51	111.9	108	104.08	107.74	105.09	107.16	110.5	106.68	108.67	109.19	108.65	105.2	111.43	105.37	109.91	107.92	107.37	111.01	107.45	105.99	110.38	111.17
108.45	104.43	110.6	109.44	103.9	102.15	113.93	114.66	105.52	109.62	115.39	114.34	109.59	108.25	108.72	110.53	107.21	109.42	106.07	103.43	112.55	104.47	106.11	104.89	104.03	109.44	106.83	106.34	109.61	111.79	105.31	104.98	111.51	112.7	109.84	108.89	109.3	106.08	107.82	106.62	108.46	103.88	106.68	112.6	103.91	106.81	106.64	103.72	107.67	104.55
97.081	95.321	102.43	102.86	110.26	103.57	106.61	105.89	111.76	113.27	102.19	110.51	104.71	105.04	110.48	104.61	105.45	101.18	110.19	105.66	102.73	109.69	109.55	106.34	108.21	108.43	108.65	103.31	106.16	109.46	103.48	102.5	104.86	101.13	112.45	104.5	109	104.78	103.26	109.66	104.22	109.09	104.24	101.2	103.54	103.58	101.72	109.04	99.345	106.22
112.64	108.97	106.97	105.98	108.73	108.13	112.16	101.22	109.23	108.34	106.93	107.56	104.22	102.58	104.24	104.78	106.29	105.81	106.87	104.63	102.95	107.59	103.2	108.75	108.61	104.35	106.7	106.64	100.88	105.47	110.08	102.61	107.81	107.02	112.74	103.5	103.44	102.88	103.69	105.73	108.79	103.47	106.67	107.04	108.99	105.31	101	106.74	103.4	114.85
104.84	103.65	103.58	103.94	103.86	105.37	108.75	106.17	102.35	108.62	106.29	101.84	106.61	113.62	102.26	105.89	104.94	105.08	111.06	101.64	110.1	111.29	103.58	102.94	98.146	108.38	105.52	102.23	107.39	105.67	109.6	105.28	102.46	105.61	107.48	102.03	104.03	102.76	106.39	105.09	98.794	98.22	109.76	101.26	109.71	101.97	107.28	104.52	106.03	109.37
112.75	110.56	100.41	114.27	114.48	118.28	107.22	108.7	108.49	113.04	110.56	112.33	108.77	105.55	107.29	104	110.94	108.45	105.58	111.12	111.66	109.24	105.98	112.39	109.65	112.45	107.66	110.36	111.03	107.63	114.76	109.43	109.34	109.42	110.31	112.17	110.1	113.24	117.59	109.94	101.98	112.89	107.77	112.23	113.85	110.03	108.06	109.55	113.68	106.24
104.08	100.66	109.65	110.14	105.82	106.89	107.77	98.541	109.22	109.88	105.12	105.23	102.9	107.96	109.41	107.72	98.613	103.2	96.825	101.74	106.77	108.39	108.35	103.96	97.906	109.03	103.85	105.64	105.39	110.62	105.66	107.23	102.08	105.58	105.6	101.89	110.17	104.01	107.47	105.32	112.23	103.31	107.55	105.33	101.98	107.92	105	102.62	103.43	110.63
102.26	99.779	97.531	98.007	108.69	98.708	94.618	100.74	103.09	104.12	102.22	98.709	95.224	100.94	101.46	101.4	102.94	105.24	107.41	102.05	94.995	100.57	104.03	99.99	100.37	98.957	102.6	98.537	106.39	100.26	98.054	101.35	96.286	99.023	96.845	103.37	102.65	99.462	96.397	104.57	100.44	95.797	100.12	105.67	95.609	97.87	100.48	99.259	101.69	105.08
109.69	105.52	115.27	108.02	110.06	106.72	107.38	105.05	109.71	110.42	107.27	102.1	105.8	109.34	109.78	109.79	106.92	98.798	105.31	109.7	109.32	110.73	109.1	103.41	106.12	103.52	105.6	102.81	103.92	114.07	104.04	105.09	102.27	102.56	108.36	113.12	104.66	110.14	101.43	109.94	107.86	110.97	113.45	102.17	112	102.97	108.89	104.86	114.86	103.09
113.25	108.71	108.86	105.24	109.68	107.96	109	105.42	112.1	108.65	103.93	107.94	111.14	104.65	110.26	118.3	106.97	114.65	100.79	113.05	109.06	107.24	105.54	105.26	110.86	111.01	107.5	106.27	111.76	108.37	108.02	102.06	102.61	110.86	110.77	112.96	100.05	111.82	105.21	109.49	112.91	107.36	106.86	109.49	111.36	106.43	102.99	101.46	110.08	111.99
104.29	105.66	104.82	105.13	107.26	106.02	105.89	105.05	106.63	105.2	100.29	105.72	105.76	108.91	100.65	104.11	109.48	105.56	107.82	105.36	103.52	102.59	108.48	108.05	105.21	106.93	106.35	101.96	108.35	105.26	105.15	109.02	107.47	105.06	104.43	103	109.69	102.54	106.01	102.87	97.932	109.36	102.99	105.29	105.18	103.32	110.65	105.3	106.33	100.99
108.06	108.65	102.33	112.4	101.89	103.92	106.24	108.28	100.08	107.9	108.57	104.72	104.35	102.94	105.98	99.207	107.8	106.37	104.33	106.26	107.87	105.27	110.03	105.37	104.19	100.63	106.27	108.85	103.08	101.83	106.24	100.29	108.17	108.35	109.34	109.27	101.62	107.48	104.69	107.97	107.29	100.33	102.11	101.88	98.596	111.05	111.31	107.5	107.93	110.06
104.66	103.29	102.82	102.99	106.83	108.59	102.02	104.46	106.59	107.47	101.4	102.4	105.64	100.67	106.45	99.174	102.4	104.84	103.92	107.27	106.92	101	104.8	105.19	107.9	108.51	107.14	104.08	104.91	105.21	103.86	108.07	99.937	105.27	104.27	104.56	107.76	112.32	110.69	101.32	107.75	105.13	103.43	109.31	105.31	98.208	105.22	106.1	100.88	108.14
107.12	101.17	98.862	110.66	101.49	104.9	101.96	110.64	110.71	103.07	110.23	104.87	107.26	98.188	104.43	109.48	109.61	107	103.27	110.78	114.12	104.24	111.38	104.22	108.19	99.686	108	109.81	106.75	106.17	108.85	106.71	104.87	104.76	101.37	101.79	105.23	108.79	105.6	108.07	100.76	108.24	105.45	104.62	110.65	104.92	106.04	110.78	105.37	102.14
106.32	109.52	104.51	106.68	108.38	109.23	106.4	111.73	104.73	109.4	111.94	103.76	107.6	99.955	107.11	111.84	109.99	103.63	105.8	108.71	108.25	107.01	106.26	105.59	106.07	112.05	108.22	107.77	108.27	103	105.91	109.97	105.9	110.95	110.74	112.25	105.3	101.66	108.11	106.13	105.36	110.92	112.39	112.22	109.98	103.33	106.34	110.56	100.15	106.93
110.51	109.23	108.57	106.56	110.64	112.13	108.91	112.44	107.26	105.83	107.99	109.56	103.06	104.12	101.57	106.21	107.27	104.48	104.42	101.86	110.25	104.99	111.16	108.88	108.94	105.63	105.48	109.89	113.92	110.73	110.14	108.92	105.64	108.77	109.59	106.3	110.69	110.14	113.51	105.6	102.99	103.13	109.14	110.08	107.98	110.19	109.05	102.63	116.84	105.77
94.89	95.87	93.827	97.887	101.2	93.126	99.887	93.258	102.52	99.166	104.36	92.258	102.52	99.623	103.94	97.062	99.312	98.751	99.279	93.593	94.557	97.045	96.863	101.2	102.34	101.24	102.01	99.796	102.55	94.562	100.14	97.832	95.656	101.06	99.899	95.15	103.01	98.156	101.55	91.928	96.479	98.601	100.77	99.816	95.024	98.87	95.835	102.67	94.793	101.09
93.344	95.744	98.194	96.692	101.44	92.973	94.229	96.47	97.194	99.149	95.249	92.695	94.692	99.468	96.589	98.081	103.35	98.488	99.625	102.1	96.63	96.426	100.09	103.74	100.36	102.16	95.456	97.636	101.21	93.143	102.81	94.006	103.05	99.314	102.2	94.917	98.972	99.842	98.13	100.97	95.6	97.506	98.201	93.248	101.01	102.41	97.432	102.58	99.57	102.15
98.426	99.6	103.01	100.43	101.43	97.637	100.45	95.077	105.66	98.857	98.295	96.157	99.271	97.719	99.688	102.18	99.401	91.368	99.728	96.977	95.404	95.684	96.506	102.59	103.8	96.272	101.34	94.815	98.935	95.75	102.35	98.97	98.43	96.155	101.15	97.596	97.799	98.252	97.914	100.32	95.4	106.41	100.51	99.565	98.073	98.983	100.9	97.206	101.58	97.929
112.04	104.15	104.86	115.07	107.09	105.85	104.39	99.675	110.78	108.61	104.66	105.5	107.39	104.18	114.96	107.85	111.5	99.162	107.78	114.7	111.03	108.95	103.74	105.3	108.14	107.22	104.27	105.15	105	107.13	105.96	104.92	105.99	101.53	102.15	108.63	107.99	103.67	106.19	104.52	110.14	112.99	112.03	106.52	110.16	112.13	106.2	107.35	107.62	99.812
110.28	113.06	111.05	110.99	111.62	113.47	107.82	113.93	114.08	107.02	110.01	107.49	109.64	117.87	114.74	108.27	114.24	107.69	110.59	106.2	105.61	111.94	123.37	112.51	110.78	106.82	116.37	110.08	108.32	109.55	106.58	110.07	113.81	110.64	109.91	112.9	107.8	104.62	106.6	112.97	110.74	114.45	105.85	98.169	119.41	113.14	112.48	113.96	110.49	111.17
106.95	105.16	105.6	109.37	108.61	100.16	104.83	104.41	110.05	109.29	112.5	109.16	108.29	106.67	106.32	104.61	105.03	114.32	102.87	103.19	103.74	108.98	104.39	107.35	107.84	103.63	102.14	97.677	107.94	99.526	104.81	109.21	109.04	102.83	107.94	110.2	104.6	100.05	103.57	106.46	105.52	114.12	109.69	103.89	110.8	105.37	105.71	108.45	110.29	104.27
106.63	108.79	105.69	104.42	104.93	106.07	102.52	107.98	108.44	107.82	103.04	106.53	102.72	101.89	104.71	108.7	100.03	108.12	104.53	107.41	105.69	108.57	110.13	106.52	102.02	104.02	110.15	106.98	108.52	100.95	111.98	109.48	106.74	109.12	107.48	103.51	102.54	107.16	110.2	107.57	108.73	110.47	107.94	110.64	103.36	105.97	104.18	106.58	106.76	104.87
94.494	97.977	100.92	100	97.903	88.444	95.82	98.359	99.892	98.539	93.944	99.695	99.711	100.15	97.821	103.02	96.826	102.53	104.9	103.63	92.515	96.628	99.283	98.082	102.74	100.68	94.085	98.791	94.03	103.84	96.163	101.21	100.44	101.27	99.888	97.461	96.572	98.995	103.92	94.068	99.328	98.367	97.43	93.47	106.27	101.72	96.61	97.918	102.83	97.766
99.049	104.33	105.07	99.021	101.52	96.572	97.932	96.155	105.26	100.21	99.071	102.71	100.74	101.03	96.343	105.07	104.73	106.54	101.19	98.039	96.738	104.27	103.95	100.09	105.52	97.03	97.496	93.563	106.88	92.13	102.58	100.94	96.227	99.667	95.591	100.02	98.672	100.78	99.192	95.612	97.625	109.78	101.51	99.516	98.978	95.159	102.48	93.348	101.26	100.3
107.74	111.16	113.03	116.61	112.46	106.36	105.4	109.22	105.83	108.01	112.25	102.47	101.15	108.4	108.23	113.34	105.93	105.52	109.01	108.45	112.06	105.62	101.15	104.17	108.82	105.29	107.77	109.96	102.83	106.48	101.14	105.79	103.78	103.59	105.41	100.77	112.8	112.02	107.77	109.51	109.22	106.8	103.94	105.85	110.46	107.97	111.24	107.6	108.71	105.47
112.39	102.42	112.7	110.62	101.45	111.09	103.48	102.89	107.32	109.39	107.85	105.65	109.84	106.94	106.43	106.39	107.34	105.62	106.14	105.74	103.71	106.66	110.66	107.72	109.34	108.19	105.59	108.75	106.64	108.12	101.6	108.59	107.64	100.26	102.99	112.3	110.56	105.68	104.95	108.52	106.34	102.86	104.93	105.02	99.854	103.59	105.91	105.14	105.89	102.82
105.33	104.53	110.4	101.75	114.37	103.84	103.09	110.59	100.13	108.49	110.03	103.99	96.281	102.81	102.25	103.95	103.17	105.02	111.97	105.01	106.74	104.65	105.04	104.54	103.14	104.72	107.79	106.15	105.09	106.36	111.92	103.87	106.28	106.62	107.59	107.24	103.95	104.51	111.28	103.48	109.45	100.43	103.58	107.26	103.31	105.72	106.6	108.12	107.44	109.58
111.44	114.74	111.91	110.09	109.11	112.12	109.86	104.16	106.21	114.6	109.84	111.73	102.72	104.74	103.37	104.91	111.6	103.87	117.64	107.21	109.76	110.42	105.61	104.09	112.34	115.25	110.69	110.74	109.55	109.56	110.36	113.18	115.91	111.76	110.04	106.31	110.56	106.13	108.09	105.68	104.66	107.52	103.57	108.8	110.1	106.15	107.35	108.97	111.68	104.19
113.44	110.94	110.16	109.85	109.33	101.37	114.83	105.49	112	101.78	106.98	108.91	112.6	108.66	106.71	114.14	108.92	108.72	111.12	112.56	104.8	105.23	109.25	106.66	110.18	108.98	110.94	106.47	110.77	112.97	109.01	106.22	100.85	111.04	103.94	114.09	110.27	110.96	107.2	108.04	102.72	112.23	113.23	111.65	114.06	105.95	114.53	107.29	103.14	110.48
106.48	104.42	109.03	106.66	107.54	105.4	104.32	106.55	108.34	107.58	107.95	105.55	105.61	103.61	103.07	108.57	106.19	105.96	108.54	110.37	104.97	103.45	105.06	105.33	103.81	103.13	100.56	109.77	107.14	102.63	105.44	102.45	109.19	102.19	105	109.46	109.84	107.75	100.81	107.51	103.53	108.25	102.58	111.81	106.64	110.69	105.33	108.79	107.52	107.43
108.88	111	115.27	107.27	107.13	117.97	111.76	112.33	111.03	108.33	113.75	109.97	106.17	112.19	107.33	115	109.88	108.78	109.49	110.7	111.39	112.62	116.44	113.43	111.93	113.22	110.27	113.35	111.4	110.77	107.73	114.53	110.83	101.11	109.39	112.65	108.53	109.03	103.05	116.24	112.17	113.81	110.92	104.81	106.01	112.19	115.11	107.29	107.57	103.53
102.63	109.7	105.12	112.06	110.72	108.24	104.48	105.18	103.4	104.48	112.53	107.93	103.31	105.5	104.76	105.81	104.75	101.51	100.44	106.1	107.27	107.35	99.255	108.27	110.01	108.43	102.86	110.67	107.16	106.97	105.79	111.13	106.02	104.26	103.56	104.69	106.51	107.26	101.49	107.58	104.01	105.54	102.13	104.33	107.62	110.72	110.03	101.4	107.26	108.96
101.48	109.14	105.6	107.15	101.84	101.18	109.42	104.96	105.13	104.78	108.84	102.49	103.22	106.38	104.87	100.71	105.99	107.64	105.65	102.77	96.916	104.35	107.56	102.81	104.32	107.25	102.49	110.68	106.57	108.61	106.65	105.66	106.71	100.02	109.9	102.49	103.11	110.1	104.42	102.75	107.38	99.819	102.76	105.11	107.59	103.27	105.71	102.82	102.67	115.76
109.29	104.16	112.08	101.87	109.81	105.27	103.78	106.61	105.1	104.3	102.9	99.066	107.87	106.28	109.49	102.08	108.66	109.75	104.68	109.86	103.05	106.73	106	108.15	100.5	105.99	103.89	103.76	103.98	106.27	102.03	102.47	104.59	105.44	107.57	104.28	109.65	103.81	103.73	104.67	109.32	107.9	103.35	102.77	101.48	102.95	98.617	109.57	109	107.84
105.83	105.85	111.83	115.54	111.84	108.84	104.33	110.06	109.25	109.64	109.85	109.94	102.46	111.27	106.78	110.69	107.33	110.37	103.18	101.27	104.12	107.89	101.81	102.67	104.08	110.81	107.66	107.9	112.48	112.12	106.89	110.35	105.07	111.51	107.37	107.9	106.74	108.61	105.14	104.6	106.6	109.69	109.31	103.07	108.51	112.17	104.81	105.77	108.52	103.78
108.67	110.48	102.55	107.22	106.03	109.38	112.97	100.96	111.42	103.59	109.34	111.48	106.67	111.14	108.5	109.76	112.59	109.8	109.46	109.64	109.57	112.8	113.31	106.39	102.55	116.95	106.11	110.58	107.6	107.25	105.22	110.67	107.38	107.71	99.981	107.87	108.43	113.38	105.22	104.79	111.63	111.03	109.9	116.93	105.26	105.27	107.52	111.13	106.91	106.59
103.25	106	105.04	107.69	102.25	104.98	108.77	103.75	109.52	107.35	106.53	112.14	100.92	108.47	104.42	109.13	106.46	110.92	102.79	104.77	105.5	107.85	104.45	103.1	104.21	105.39	101.37	100.43	105.5	100.76	105.7	102.62	100.74	110.13	106.1	108.2	98.604	108.15	107.69	106.34	99.485	104.28	99.376	110.05	107.83	110.04	100.88	109.94	110.63	105.55
102.86	106.84	107.51	108.58	102.53	115.42	102.24	106.35	105.04	108.4	105.22	107.51	107.12	104.81	103.04	103.99	107.38	101.53	105.54	107.22	107.46	102.91	109.62	104.89	110.46	108.21	108.57	104.14	107.58	104.98	102.41	105.63	107.58	111.37	105.89	100.4	106.75	108.79	107.29	107.03	107.26	108.63	101.87	107.03	104.76	102.74	100.56	108.93	100.59	107.66
107.27	103.47	102.78	108.65	110.2	100.54	109.19	114.9	106.43	105.37	107.71	102	105.7	108.47	104.81	99.283	104.86	102.34	109.15	114.42	104.87	111.75	107.43	105.56	100.42	103.7	105.68	104.33	109.36	107.13	107.37	108.16	108.47	107.92	108.6	110.91	107.36	106.95	104.74	108	106.86	112.48	104.2	106.76	105.35	107.56	107.62	98.555	108.01	102.29
106.27	95.622	102.63	96.303	104.97	94.733	97.136	93.896	100.92	104.16	97.988	98.795	106.16	100.1	100.73	101.38	99.013	102.77	93.318	100.28	99.509	97.632	101.02	103.04	105.83	104.78	97.647	100.04	101.28	101.89	106.27	100.85	96.665	101.23	106.35	108.54	98.632	105.7	94.401	103.05	99.739	98.536	100.65	99.565	102.16	100.11	97.922	103.43	98.559	102.41
107.37	100.53	101.18	111.21	107.99	106.14	112.68	103	106.37	106.99	109.87	104.98	107.63	104.05	105.86	106.37	105.26	106.63	103.96	105.46	110.25	102.41	109.71	100.85	102.36	103.54	104.78	103.22	106.39	100.78	105.31	106.01	100.59	105.05	103.46	104.29	102.56	108.77	105.93	106.61	103.92	108.54	103.03	101.98	106.94	110.1	104.4	108.71	112.37	107.13
103.81	111.51	109.27	103.29	108.38	105.18	108.21	109.2	102.11	108.54	104.93	106.1	100.65	105.04	104.35	99.701	108.95	108.86	105.13	105.81	105.11	106.29	102.86	112.6	107.3	105.68	108.75	101.2	95.819	108.32	100.71	104.18	110.02	104.61	108.53	103.26	103.08	110.47	111.68	105.47	104.62	102.96	109.67	110.28	107.76	101.18	105.93	110.4	111.84	104.32
104.61	101.98	108.19	106.65	101.23	107.94	110.33	106.09	104.09	111.64	110.63	103.02	104.67	106.99	109.43	99.533	105.25	105.1	104.41	102.98	105.53	101.97	109.69	96.457	102.05	101.6	104.23	104.65	100.08	109.81	103.32	109.25	110.19	102.71	105.12	102.6	100.45	106.74	106.59	105.83	103.9	108.25	104.6	107.6	101.97	107.22	106.81	108.52	103.84	103.06
107.39	111.18	110.66	109.54	112.19	113.14	106.82	110.53	109.54	111.45	108.59	107.97	109.69	107.93	105.6	102.7	110.01	113.14	111.06	111.65	107.98	107.3	108.63	113.04	116.16	111.6	112.58	107.39	110.95	109.06	113.36	104.53	116.95	116.04	112.57	114.66	112.81	115.56	114.39	114.24	110.34	113.23	109.24	106.93	107.33	113.4	107.13	112.62	112.66	113.32
104.09	101.92	105.28	102.06	108.75	103.85	109.37	107.23	108.22	104.96	105.99	104.21	100.57	110.99	100.77	100.58	103.3	101.88	100.55	110.83	99.653	106.27	109.41	103.22	103.3	97.883	103.94	102.33	111.18	105.38	103.3	103.2	104.39	110.96	97.474	106.8	112.98	102.15	106.28	106.69	110.33	105.34	106.45	104.33	106.26	106.42	103.48	109.98	99.433	102.7
106.03	105.33	107	105.69	103.08	108.57	98.218	102.46	106.04	101.72	107.62	111.94	106.05	100.29	103.69	99.587	101.02	104.93	104.82	107.11	99.834	104.69	109.39	108.07	105.96	105.84	101.94	108.19	99.641	100.38	103.37	106.78	103.59	107.3	106.76	110.19	104.12	107.46	110.86	102.62	104.89	107.82	102.3	105.4	106.09	102.03	102.07	108	107.82	104.54
103.17	108.74	108.43	107.97	114.29	112.56	108.34	109.98	103.82	108.52	106.89	107.16	107.89	108.67	102.26	107.62	110.61	109.9	105.37	107.51	108.68	113.97	112.5	106.27	113.69	109.33	102.8	102.75	108.11	108.57	110.86	108.52	109.9	106.82	110.37	110.32	115.85	106.41	109.19	105.97	112.21	110.52	112.29	109.36	109.26	110.92	107.04	109.02	104.99	105.8
110.25	109.12	108.52	107.03	113.72	101.96	99.882	106.35	102.3	107.86	107.1	105.37	108.54	110.32	104.15	111.11	109.83	108.34	104.63	113.2	109.5	107.03	114.5	104.6	112.39	109.59	103.12	108.3	104.51	106.96	106.63	105.77	107.71	105.58	107.1	111.23	114.52	110.42	104.64	106.52	110.79	105.21	108.63	106.94	103	106.86	105.34	107.88	109.43	106.6
108.06	112.61	109.83	109.33	115.02	105.56	102.13	102.75	112.97	108.06	103.8	106.81	107.88	103.34	113.06	111.06	102.83	109.19	108.56	106.77	107.54	108.85	104.65	107.46	105.84	108.38	112.38	115.14	115.44	107.36	112.73	111.33	105.33	105.09	103.15	105.94	104.34	111.39	108.2	111.74	112.35	112.36	110.95	108.55	109	106.21	104.23	111.14	106.98	108.97
96.11	101.33	96.875	97.92	100.8	103.97	103.1	108.36	102.57	101.18	98.979	98.833	102.21	91.462	103.46	103.34	106.86	100.86	98.624	100.1	103.41	106.24	97.536	98.738	102.7	102.87	98.952	102.05	104.86	98.495	100.12	101.57	98.426	100.42	96.828	105.83	96.96	100.04	96.933	103.94	98.848	96.756	102.21	95.477	103.22	103.71	101.53	105.59	102.16	98.885
107.13	109.09	101.74	96.005	99.585	108.57	107.86	110.54	103.68	103.27	107.39	102.6	106.52	102.97	102.73	107.15	109.65	110.9	110.37	104.3	106.09	114.68	106.41	108.73	113.24	105.55	105.86	100.18	102.83	103.48	99.878	105.44	105.7	108.18	104.69	103.28	105.75	102.09	105.74	99.938	101.51	103.54	108.22	104.24	106.24	109.9	103.78	107.57	107.27	97.521
111.63	116.63	107.55	109.07	115	104.28	113.33	111.46	106.83	108.87	109.75	108.76	115.55	108.81	109.08	110.56	108.29	104.84	101.1	107.55	111.22	111.24	109.89	111.86	109.43	113.68	110.29	111.55	108.86	109.62	111.77	108.68	104.28	109.99	106.14	112.84	108.55	107.95	114.53	109.27	109.3	101.64	110.05	111.93	112.8	110.56	109.25	111.16	112.62	110.31
107.51	102.18	105.76	104.3	110.41	112	106.85	107.37	105.18	110.42	109.04	113.52	102.31	109.35	104.3	109.29	110.36	105.89	110.99	111.53	103.73	103.31	106.98	109.48	108.94	102.39	111.72	104.26	104.81	103.45	104.81	112.7	109.94	108.6	107.95	103.75	112.04	107.96	114.41	102.41	104.45	111.06	107.31	105.95	104.13	107.5	110.35	106.86	105.96	117.53
116.13	112.74	108.8	108.78	106.15	106.4	106.45	102.74	112	110.41	109.21	107.25	114.2	119.96	105.74	108.43	111.9	106.92	111.58	110.03	115.18	111.37	105.18	110.8	114.06	109.72	107.92	107.41	107.62	111.91	114.4	108.9	112.26	113.2	109.46	108.43	115.58	109.96	108.52	115.17	105.36	110.05	114.51	111.59	107.96	109.31	113.84	107.84	115.45	109.88
102.04	101.64	112.95	102.11	106.63	102	105.86	107.05	110.85	105.79	107.3	102.46	105.93	107.47	105.76	108.29	110.86	103.23	105.96	107.14	104.2	106.95	107.68	105.42	107.77	107.17	109.32	104.48	109.6	105.92	104.92	109.13	99.973	111.65	106.59	105.08	105.45	104.63	110.04	103.6	103.44	104.52	110.66	98.109	103.77	109.27	102.64	105.02	96.54	101.66
107.85	109.45	106.17	113.47	107.99	107.3	105.86	106.17	107.06	108.59	109.42	108.53	107.06	106.63	110.44	111.26	102.27	104.47	103.57	105.29	108.79	102.95	106.56	105.4	103.96	109.16	103.66	111.83	111.15	114.97	110.77	104.04	107.76	110.36	102.21	108.06	109.14	110.47	106.86	105.34	103.07	103.3	107.06	112.7	104.62	104.34	104.19	111.66	96.614	99.845
105.16	98.875	107.23	105.25	109.53	105.04	107.08	103.64	106.31	108.02	107.1	100.54	106.58	99.748	99.031	110.69	112.24	103.94	108.01	106.72	103.09	102.66	102.92	105.64	106.14	108.56	106.97	105.38	103.35	109.84	100.13	103.94	101.21	109.84	108.42	103.76	101.92	106.11	110.01	107.67	111.97	107.36	112	107.41	108.33	106.03	108.02	105.86	100.31	112.92
105.14	109.85	102.68	112.61	107.78	104.51	101.84	108.14	110.53	107.03	109.51	106.45	111.09	103.65	107.26	102.73	101.17	109.43	105.29	104.57	115.19	105.24	107.76	105	111.48	111.55	111.64	108.66	106.68	107.92	110.69	103.24	105.31	108.78	104.65	105.46	112	108.58	114.06	104.97	104.45	107.76	106.43	101.74	104.72	105.17	106.56	110.55	110.19	109.22
107.77	109.01	103.73	100.96	103.39	108.61	98.726	106.01	104.76	102.09	106.9	102.94	105.58	107.68	105.09	107.37	103.57	97.403	101.5	102.6	108.29	104.87	108.72	109.4	98.246	100.97	106.13	102.48	100.8	105.8	104.73	103.85	109.69	104.72	106.75	110.85	110.13	101.23	105.09	110.64	110.6	108.95	107.92	97.994	109.09	97.559	106.13	101.42	101.68	104.89
99.38	103.18	99.943	104.36	107.36	101.04	96.831	93.716	95.005	94.868	101.43	99.089	99.272	101.35	101.61	107.34	95.858	95.446	103.97	100.46	98.007	105.27	96.273	96.043	94.625	98.768	103.02	100.86	101.86	94.463	101.65	100.11	101.02	93.151	97.842	100.83	98.996	103.09	98.776	96.455	100.04	101.43	96.27	102.61	96.127	93.877	100.5	99.758	100.73	96.923
111.21	105.52	101.3	111.37	108.39	103.36	107.51	106.4	101.26	107.72	103.06	109.48	109.41	110.5	106.23	100.37	102.82	108.15	102.92	105.4	106.53	107.3	107.55	110.39	112.83	107.59	103.76	109.69	111.51	108.28	103.87	106.91	105.53	104.55	104.98	105.66	108.9	103.13	100.85	105.08	101.42	102.19	106.27	103.13	110.75	110.89	106.3	107.78	100.67	100.43
95.975	99.272	99.036	99.947	98.686	99.946	92.475	99.469	96.004	98.386	96.931	101.69	96.888	86.77	95.569	97.021	100.76	95.394	103.87	103.45	94.46	102.72	96.42	99.246	102.11	97.329	100.04	92.548	98.484	93.87	102.19	98.444	99.156	99.757	101.65	102.53	99.027	97.996	96.308	98.899	94.676	97.774	103.02	101.27	92.127	100.02	99.643	94.808	103.64	99.229
106.91	106.09	104.61	103.22	102.75	101.72	103.02	106.34	110.98	113.41	105.74	113.67	106.84	111.36	96.462	107.71	106.13	104.32	103.5	107.05	104.82	103.28	107.72	108.74	103.56	105.9	102.09	103.86	105.81	107.09	104.66	108.66	101.88	104.79	99.094	105.11	104.2	104.33	109.6	103.44	112.73	100.56	102.34	106.88	101.58	107.89	106.06	102.28	103.79	107.93
104.02	111.6	103.98	109.58	107.23	113.81	101.6	110.25	102.48	99.3	106.99	107.4	109.04	105.11	103.34	106.78	110.48	108.62	108.1	106.43	108.57	101.94	107.55	105.94	106.63	109.08	108.78	105.18	105.36	111.08	111.19	104.09	111.6	103.02	102.68	104.13	115.26	102.07	106.72	106.76	108.79	102.26	110.22	105.69	101.1	109.13	104.08	108.26	104.07	105.69
106.48	101.6	104.39	107.88	107.11	105.12	107.03	100.75	101.77	107.73	103.95	107.94	102.47	104.58	99.023	101.68	109.11	110.69	104.27	102.05	105.45	107.63	105.09	106.71	104.8	111.36	100.13	110.7	104.8	102.21	106.52	105.27	111.52	104.67	97.804	105.09	104.96	99.211	101.54	105.8	107.7	108.65	102.85	102.06	110.25	103.1	115.04	107.48	108.38	103.35
102.02	112.91	113.92	114.34	104.71	108.42	108.47	105.25	101.39	110.19	101.95	108.02	108.4	113.26	106.81	108.82	112.88	109.91	104.57	109.46	110.01	105.08	112.57	103.95	110.73	108.6	106.61	106.92	115.28	108.29	110.87	111.36	108.74	109.04	104.31	101.15	107.48	110.57	105.34	111.7	105.91	110.06	111.81	105.24	104.16	110.14	110.34	112.49	107.15	106.18
108.01	110.19	109.46	112.84	108.9	107.66	109.36	108.57	110.29	105.05	107.92	104.31	104.85	109.92	113.43	107.36	107.72	109.34	104.9	111.08	111.19	108.68	107.2	103.15	109.42	109.11	107.79	111.66	112.27	110.76	106.86	106.18	106.32	106.89	108.04	108.6	108.93	110.74	109.55	108.15	107.89	110.64	110.89	102.46	109.23	107.33	110.3	112.97	108.4	113.31
103.76	101.96	106.39	102.97	109.12	93.723	102.81	104.38	100.89	113.72	103.17	104.94	112.48	103.41	102.1	109.9	99.776	105.61	107.86	105.97	107.2	105.71	110.62	103.69	101.66	97.053	102.96	107.21	102.28	105.83	102.17	95.746	96.323	109.8	97.69	107.38	106.73	101.79	100.88	92.537	106.11	104.82	103.13	106.06	109.33	104.57	97.592	102.13	103.1	98.544
108.99	110.79	108.36	106.78	109.45	103.88	111.96	110.88	106.69	104.68	111.17	113.4	110.58	108.89	112.78	110.02	107.88	106.95	110.87	113.34	110.42	106.97	107.01	105.08	100.21	109.28	99.21	106.2	109.88	107.36	107.96	108.24	108.95	108.62	108.2	104.37	116	108.27	109.62	105.81	106.01	108.53	111.18	111.37	101.46	112.05	109.97	105.2	106.01	109.55
98.242	103.97	113.27	109.2	105.96	99.479	105.93	102.64	114.76	104.47	107.94	107.11	105.96	112.38	109.59	100.77	105.48	111.16	104.16	104.17	109.91	112.57	109.11	107.02	109.67	101.55	102.75	102.41	109.24	102.32	110.52	106.71	110.52	106.38	106.25	103.73	108.55	99.28	110.9	111.69	107.07	108.98	111.05	104.42	105.22	107.45	100.14	104.2	110.55	108.93
103.37	104.05	110.91	105.16	106.56	108.41	102.89	104.4	108.55	105.22	106.07	108.33	108.78	105.91	112.74	103.65	112.94	104.61	102.32	113.27	105.75	108.97	104.72	102.29	104.51	104.93	103.58	105.61	105.89	104.21	104.91	111.84	109.99	106.72	105.15	109.19	104.92	101.94	107.03	106.96	103.9	101.22	102.52	104.64	107.19	108.07	107.54	109.37	102.39	109.76
108.38	113.3	111.73	107.61	113.39	107.5	108.79	111.59	112.47	105.96	112.09	108.33	106.49	107.38	115.37	107.31	112.04	112.2	113.03	109.27	110.41	109.54	109.86	111.54	110.24	112.08	114.23	108.74	113.56	110.93	112.84	108.52	108.04	109.27	113.5	108.4	107.3	104.09	111.47	111.92	107.61	113.73	106.75	113.03	112.15	109.64	111.87	110.18	115.48	111.87
105.98	103.99	104.2	104.74	110.84	107.55	108.37	105.32	108.35	104.31	109.99	103.07	101.4	109.22	111.38	109.01	101.58	109.95	101.52	102.35	103.63	102.24	101.38	106.45	104.43	107.92	105.27	112.56	104.95	106.61	103.86	101.15	103.34	99.808	105.19	108.08	98.685	105.09	105.56	109.71	107.05	103.03	104.33	106	103.99	106.96	109.49	106.41	103.36	102.16
101.57	97.361	99.075	96.496	95.719	99.236	100.88	96.462	98.164	93.594	97.904	97.124	95.83	100.33	100.58	97	101.75	99.946	96.428	100.61	94.894	95.624	98.22	100.6	94.9	104.09	98.733	94.133	96.905	96.513	101.05	105.01	96.615	100.56	103.07	100.03	96.049	98.218	102.11	102.45	104.39	97.854	97.778	96.585	102.78	104.75	101.5	97.119	97.977	103
109.47	109.04	103.88	115.52	104.93	110.26	105.25	104.85	105.95	109.64	109.72	107.28	115.15	108.53	107.31	106.44	109.43	108.4	105.91	110.96	109.96	118.29	113.68	115.12	104.28	101.09	107.41	111.03	109.05	107.68	108.08	112.43	107.93	115.99	111.32	117.32	109.29	110.64	113.95	112.52	112.77	107.9	113.99	110.5	117.5	108.82	115.39	104.64	111.39	112.98
106.98	110.01	106.44	112.1	114.11	107.72	101.07	103.35	106.09	103.91	101.04	104.06	104.58	104.72	100.07	106.66	102.81	105.85	104.97	107.7	109.11	105.09	102.41	109.33	105.45	105.63	105.89	109.36	113.01	113.98	106.69	99.229	107.5	111.68	111.68	105.86	103.46	106	102.96	106.68	106.56	107.91	104.84	103.28	104.59	100.26	107.35	107.85	105.64	111.66
113.89	105.97	105.7	98.959	108.7	108.64	101.46	111.31	102.37	106.83	111.49	107.93	105.85	106.45	107.45	99.047	108.34	104.32	106.05	103.93	111.03	105.99	107.1	103.92	106.72	103.29	104.89	102.42	105.25	106.33	110.38	106.05	108.35	104.36	101.03	102.11	105	101.24	101.57	104.37	105.76	104.25	107.77	107.18	106.34	108.71	103.64	108.22	104.96	104.48
104.07	109.62	107.24	110.62	109.2	111.66	106.12	105.65	114.85	104.05	107.57	111.07	102.86	103.73	105.55	107.79	106.64	108.94	110.24	109.18	107.52	105.34	110.22	106.1	107.95	105.24	107.92	105.23	111.71	104.55	107.92	113.69	105.79	107.19	116.63	109.37	113.68	112.43	108.96	111.57	108.2	118.01	103.17	113.52	108.58	100.73	105.83	106.84	106.54	112.78
110.01	106.28	107.77	113.32	113.92	108.03	114.69	107.94	112.27	107.47	104.66	113.12	107.09	105.45	108.82	106.36	110.11	107.41	106.59	106.62	111.22	109.73	108.39	106.47	111.03	108.05	106.33	106.29	108.48	112.32	110.81	107.33	106.67	110.07	110.87	105.66	109.6	107.65	110.61	103.09	107.33	113.06	111.17	107.16	107.52	109.42	109.54	103.12	107.36	105.1
110.11	110.97	102.28	106.75	107.56	105.92	101.7	108.22	113.29	108.36	105.91	102	105.09	104.48	104.11	101.12	108.06	104.35	105.45	104	107	107.63	106.23	104.89	108.81	103.24	101.75	106.38	104.55	101.9	109.69	101.37	108.55	105.28	105.75	102.67	110.39	104.39	109.19	110.23	106.95	108.68	105.84	106.88	99.635	97.272	105.67	111.6	106.01	101.9
106.27	108.07	109.15	107.44	106.23	108.1	105.52	101.43	102.11	109.88	107.97	100.59	101.72	103.94	103.38	102.66	103.65	104.18	109.78	103.74	112.13	105.73	108.09	112.76	106.79	103.11	107.4	100.6	105.78	103.08	107.57	98.894	105.81	105.18	100.57	106.83	103.19	105.67	106.58	105.46	106.24	104.28	111.59	101.16	104.91	107.74	104.34	106.9	102.48	103.48
95.669	93.305	96.675	101.26	95.599	99.859	101.06	97.488	94.844	99.595	99.101	97.432	99.365	96.959	101.95	96.854	104.61	98.549	96.754	100.19	100.26	97.1	92.343	99.499	103.14	107	89.188	98.122	100.31	104.9	102.27	102.18	98.82	99.002	97.461	96.083	97.301	99.125	96.005	98.602	96.419	102.58	97.933	101.93	99.492	104.57	97.337	91.941	102.36	101.87
108.19	99.273	109.2	105.16	108.44	103.5	105.14	107.67	106.95	107.1	106.82	109.24	107.67	100.6	110.9	108.61	108.32	109.34	106.15	106.9	102.74	103.35	106.96	106.62	104.53	99.683	105.48	110.91	107.93	113.19	106.22	104.46	102.16	113.73	101.18	110.95	108.96	104.74	105.46	98.546	110.33	106.09	104.54	112.08	108.17	104.15	106.61	104.2	101.73	98.493
106.65	106.14	106.8	106.19	103.43	108.12	111.34	102.22	105.43	105.03	104.92	102.22	104.47	103.29	105.9	101.65	108.6	103.9	110.06	99.33	104.2	103.08	107.94	108.25	104.77	103.51	104.42	104.97	99.787	100.87	104.86	106.13	109.24	109.39	103.23	108.08	103.45	105.63	112.31	102.52	107.96	109.56	101.9	106.97	108.81	105.9	107.96	105.83	102.84	105.11
100.3	96.265	99.338	103.49	107.15	97.093	101.22	96.862	94.372	101.52	98.218	93.002	96.503	93.928	96.422	102.18	94.288	93.515	101.21	99.186	98.858	100.47	97.455	99.012	102.39	100.14	100.99	97.629	99.965	98.207	100.75	96.582	91.744	101.55	96.038	96.994	92.664	100.18	97.829	99.994	101.28	98.582	94.136	94.917	95.056	92.864	98.698	91.509	94.835	93.916
103.41	109.29	108.29	110.61	102.44	102.41	109.19	105.68	106.39	108.66	108.03	112.92	104.11	113.93	107.98	102.66	105.92	104.33	105.7	108.57	105.54	103.69	106.07	113.4	104.25	101.55	105.54	106.85	100.48	105.89	107.14	105.97	107.88	110.79	100.64	110.96	111.24	109.32	105.35	108.6	106.64	106	105.91	107.63	110.14	109.55	107.79	108.21	105.94	104.23
97.628	98.001	97.271	100.09	99.081	99.977	96.725	104.58	92.786	95.428	93.854	98.154	91.62	98.839	96.352	94.664	96.215	96.825	101.4	103.23	99.108	90.916	100.86	94.034	97.761	105.29	99.674	96.591	95.982	92.539	94.512	99.534	93.641	93.224	100.58	97.59	98.552	96.601	92.297	96.746	100.19	96.684	93.852	93.196	100.9	96.397	93.824	97.061	96.204	100.31
108.35	107.54	106.56	100.3	108.11	109.2	108.97	103.47	104.97	105.65	108.33	105.7	108.09	105.95	101.13	105.16	103.29	100.71	105.26	108.84	101.6	110.22	98.678	100.72	111.06	110.3	106.06	104.35	106.14	107.17	102.53	102.58	101.46	98.606	107.32	105	112.22	103.38	112.95	105.4	107.07	104.31	104.94	101	108.85	103.72	108.85	105.52	106.65	104.79
107.87	108.03	107.25	103.68	108.6	103.82	100.51	106.29	111.77	106.57	104.52	106.02	97.737	108.65	103.98	103.36	101.05	100.65	105.39	103.67	111.58	105.61	102.84	112.05	110.98	109.21	109.57	109.43	103.77	101.08	107.19	99.433	108.77	102.84	106.56	103.93	105.23	108.96	108.83	104.96	103.2	103.46	107.35	108.27	104.57	98.786	103.88	102.36	110.95	103.5
98.44	101.24	98.909	98.19	97.291	99.762	97.523	100.84	98.086	97.379	99.893	98.005	99.02	99.001	97.697	94.466	96.242	103.26	100.52	93.739	96.522	97.271	102.25	95.947	96.633	97.585	95.533	95.801	97.471	96.941	105.26	94.412	100.03	99.401	98.176	97.56	100.01	99.341	94.478	100.96	102.29	95.188	98.619	99.766	95.092	99.459	102.84	97.811	101.79	98.135
100.87	103.79	99.745	100.47	103.51	98.598	103.41	91.617	101.91	96.997	96.082	100.69	102.99	92.755	94.866	98.906	95.536	95.892	102.28	99.269	97.634	109.91	101.4	94.309	100.17	95.105	103.75	98.376	97.034	98.87	98.127	88.949	103.55	102.39	101.56	98.765	98.458	103.47	106.27	98.278	97.591	104.57	96.589	97.841	100.74	97.53	95.335	97.366	97.302	92.72
95.496	98.344	105.84	93.851	101.32	104.66	98.637	96.535	97.945	102.76	103	105.72	99.704	107.28	105.46	100.53	99.905	104.12	97.428	106.14	104.34	101.54	108.79	99.971	103.12	98.991	108.56	106.82	100.6	96.871	102.18	103.92	104.82	102.03	99.447	101.9	102.11	105.86	98.784	95.6	102.41	100.98	98.027	106.08	97.48	102.17	99.197	105.85	98.361	94.847
109.75	109.04	107.92	107.19	110.86	107.02	107.99	101.58	106.16	105.25	108.91	110.99	111.8	107.03	108.66	108.38	102.33	104.59	110.4	108.35	110.21	106.08	112.58	107.7	109.88	108.6	107.76	112.82	108.41	104.65	110.71	112	106.14	112.36	110.1	104.29	109.17	109.8	111.69	107.37	112.41	108.86	106.46	105.46	111.78	108.21	112.58	103.81	109.36	113.5
107.87	101.4	107.62	105.48	108.62	104.87	104	104.8	107.47	98.531	96.601	103.2	102.35	103.35	111.76	105.77	104.52	103.16	98.108	106.3	101.04	102.82	109.01	109.3	105.57	100.72	107.26	109.95	102.26	108.97	106.8	103.83	108.28	108.22	105.69	100.47	104.19	102.74	105.61	109.65	105.3	100.75	104.09	104.14	102.96	106.05	101.33	105.54	107.99	103.26
101.81	108.12	108.52	106	105.77	103.57	106.53	104.8	104.54	102.56	110.71	105.48	106.68	101.87	107.65	105.02	114.13	103.71	99.012	103.93	106.33	111.09	103.81	99.195	105.36	104.25	105.51	101.59	99.248	105.37	106.64	98.513	105.04	112.09	103.29	105.67	102.31	104.7	109.41	106.54	112.35	110.3	108.18	107.32	105	101.45	101.36	104.96	110.48	109.88
95.201	103.68	98.446	99.598	104.92	101.24	99.349	93.652	102.09	100.97	99.798	97.342	95.296	98.066	98.878	97.709	93.448	96.171	105.58	100.28	89.427	93.804	101.19	95.988	101.73	98.595	94.025	99.283	101.89	100.23	96.774	94.878	102.58	97.602	99.508	98.227	94.637	93.813	96.114	100.4	99.736	102.58	98.48	102.6	98.827	103.81	95.782	97.588	103.9	99.206
103.83	101.46	106.62	104.52	97.402	114.29	107.47	103.2	107.52	107.99	104.42	110.63	108.08	105.58	104.51	104.91	102.81	106.24	101.83	104.3	105.84	111.03	106.83	107.94	104.31	102.62	101.26	104.8	107.3	109.72	101.71	109.63	108.69	105.8	108.17	106.55	102.86	103.54	110.62	105.77	110.85	101.89	108	106.46	108.1	102.07	108.83	104.2	104.61	100.76
113.61	101.11	105.94	109.35	105.49	104.58	109.72	105.85	110.73	108.72	108.57	99.486	101.75	103.74	107.2	104.16	108.18	104.31	103.58	106.41	109.45	108.29	106.39	103.83	110.3	103.76	102.67	100.12	104.58	107.97	109.47	106.55	100.31	105.41	112.91	104.36	99.152	100.55	106.23	104.09	110.35	108.82	102.34	110.57	110.76	109.86	105.89	111.51	111.02	109.56
96.974	95.881	103.28	97.9	92.83	102.51	103.29	100.4	100	101.07	95.129	102.88	100.02	92.544	102.88	96.914	94.063	96.234	101.98	99.803	101.09	94.074	97.599	94.994	103.75	94.204	94.604	93.292	102.93	102.83	97.999	94.281	103.4	101.06	98.074	100.25	97.476	99.094	95.847	105.01	103.07	96.521	91.644	100.52	100.33	94.594	97.835	96.611	99.453	99.746
107.26	105.69	104	102.01	102.42	110.29	109.14	107.91	109.82	103.35	107.42	106.59	105.2	107.11	103.12	101.9	104.8	107.79	106.48	107.11	107.01	105.8	109.36	108.2	102.96	112.73	107.54	106.18	102.8	107.77	109.41	109.19	104.82	106.76	106.36	104.93	107.26	106.33	110.19	110.14	107.46	106.7	113.23	108.16	105.86	110.32	110.25	109.69	105.21	110.1
108.41	109.92	105.27	107.32	100.71	102.48	105.19	100.8	103.79	103.19	102.94	99.157	110.46	103.09	107.34	105.84	106.33	105.93	105.82	108.63	110.05	104.16	105.51	104.34	108	105.14	102.43	104.98	102.81	106.52	103.57	101.77	100.71	107.82	105.42	105.23	103.28	111.27	104.97	111.91	103.82	102.31	103.93	104.43	102.79	106.98	102.32	102.99	105.15	103.78
106.26	101.37	108.98	104.36	107.95	105.34	104.35	108.33	104.39	98.692	104.26	103.67	106.58	110.81	104.79	98.296	105.92	108.93	99.618	101.27	104.76	102.92	100.24	111.48	105.56	105.91	107.92	105.8	107.22	106.73	109	111.22	103.41	104.17	104.49	107.14	102.22	103.98	98.908	102.78	102.76	102.69	104.21	102.22	104.75	105.62	106.25	107.72	108.64	107.29
100.59	100.31	90.06	98.767	96.863	99.603	102.63	96.672	107.38	95.276	96.126	99.829	99.367	96.453	101.69	95.105	98.829	98.283	95.91	97.184	96.362	100.02	98.998	103.25	95.984	103.75	99.122	92.97	101.41	94.333	98.899	97.434	94.504	103.03	100.6	99.229	100.08	94.501	101.14	102.02	96.348	94.325	99.893	100.21	98.234	99.198	101.73	99.108	99.575	96.169
106.5	100.26	108.69	103.8	102.45	107.85	105.76	103.16	106.04	104.77	112.79	104.01	105.47	111.35	104.63	101.37	107.13	104.1	103.15	110.64	107.12	97.191	108.02	106.94	101.34	109.2	107.49	101.61	104.77	107.31	110.29	106.79	103.39	102.73	99.189	108.3	107.62	100.8	106.23	112.24	107.95	105.54	110.05	102.18	103.12	101.53	109	103.19	108.03	108.2
100.51	106.48	106.84	106.67	105.65	110.09	106.12	110.91	108.79	114.61	108.43	103.58	100.13	106.03	104.91	109.75	111.77	108.71	100.06	105.95	107.97	109.46	106.97	108.19	102.98	107.09	109.16	103.01	103.68	103.99	107.23	108.52	109.83	104.95	102.77	107.07	101.81	107.63	108.85	108.09	103.82	113.29	100.58	103.94	102.29	111.33	95.068	103.74	107.69	107.28
112.34	105.88	106.19	103.96	103.8	109.26	110.5	105.47	104.67	103.83	114.16	109.59	107.66	108.27	104.84	108.56	104.59	110.72	102.5	114.38	107.18	106.38	108.12	111.35	104.39	108.39	106.93	108.31	109.31	106.13	101.62	105.73	110.75	107.57	107.44	111	106.78	107.23	108.09	108.83	108.12	102.8	104.13	108.59	112.59	109.73	108.28	112.01	107.96	107.17
106.48	110.52	114.98	107.7	101.16	104.29	105.85	100.28	110.35	103.93	107.37	102.8	106.96	110.86	99.88	112.19	108.35	106.39	102.69	107.16	104.54	105.6	99.514	105.63	98.627	108.89	105.16	100.35	99.925	112.08	108.12	111.73	102.98	108.6	104.05	109.03	103.68	108.18	104.11	107.63	104.84	106.98	104.78	105.42	105.45	105.69	108.22	98.573	109.8	104.93
112.62	107.57	108.81	104.85	109.73	105.72	102.44	107.65	102.78	106.17	111.07	107.33	108.91	106.92	112.97	109.61	108.86	103.09	113.8	105.73	108.71	104.51	100.17	107.61	106.76	105.32	103.71	102.92	98.28	102.83	105.16	105.98	100.82	101.38	101.24	108.86	110.93	109.33	109.29	105.79	105.58	107.1	102.16	106.28	101.37	109.1	103.76	109.18	103.22	108.61
108.54	99.64	103.89	113.28	101.4	102.36	108.11	106.65	110.6	103.29	105.17	100.63	104	101.55	109.05	101.98	110.3	106.11	97.707	104.51	104.24	109.6	104.33	108.49	104.37	100.36	103.36	104.72	108.95	102.48	105.66	101.99	106.95	105.59	108.61	107.62	107.69	105.42	105.46	108.44	101.8	105.76	112.25	105.86	108.71	102.18	98.887	102.27	108.36	108.91
106.41	103.16	102.89	109.51	97.802	110.03	106.98	102.23	106.48	99.804	105.92	102.91	109.09	108.91	105.03	102.25	108.69	104.69	103.19	99.887	103.53	108.09	100.74	107.61	106.28	105.39	103.84	107.18	106.41	108.14	110.12	109.83	106.59	102.73	105.72	97.385	103.39	106.37	102.85	105.74	104.89	114.11	107.93	114.86	104.43	112.32	103.36	102.45	108.62	105.38
105.8	100.63	105.31	107.75	112.47	103.85	114	103.81	104.87	109.79	104.2	102.04	114.9	104.29	101.59	107.48	103.78	107.81	110.54	108.15	108.13	102.26	107.36	104.07	109.25	103.85	105.16	104.34	107.29	107.63	101.61	103.32	104.49	104.49	109.86	107.88	106.18	108.68	106.15	103.07	108.37	96.878	104.91	106.24	107.95	106.86	107.22	108.48	103.49	101.91
104.24	104.43	100.87	104.39	105.96	103.83	109.95	110.76	95.904	101.91	101.3	105.43	98.415	107.71	107.07	107.69	109.08	107.43	107.57	108.57	102.7	109.86	101.25	96.392	104.26	101.05	100.78	100.18	99.481	101.8	109.4	104.76	105.29	98.569	102.24	107.41	112.18	108.44	109.12	107.25	105.01	104.75	112.15	96.855	110.63	106.79	106.48	106.29	105.01	108.06
110.46	108.84	108.58	104.68	105.09	108.35	103.15	106.44	105.06	105.91	111.23	111.18	108.47	98.637	109.9	104.67	109.2	108.62	107.1	110.84	111.29	107.4	110.58	106.45	103.56	110.02	105.48	106.36	111.06	107.17	109.03	101.96	111.58	105.8	108.19	106.46	114.51	109.39	109.34	108.93	108.98	113.73	99.933	106.62	115.35	109.19	102.62	104.22	111.75	108.86
96.373	98.343	94.231	102.13	98.45	102.38	94.465	102.43	98.894	99.609	98.497	101.5	102.71	98.717	98.324	92.222	103.75	103.2	99.019	93.53	107.06	106.31	103.94	95.66	100.35	97.807	96.292	101.92	98.818	100.47	100.02	94.332	105.19	105.77	99.825	95.01	102.6	102.18	92.702	100.39	99.168	101.69	99.37	101.86	99.221	100.64	96.061	103.06	103.48	95.208
107.74	105.94	110.95	111.02	112.48	109.2	109.11	106.51	110.07	112.27	102.72	111.66	108.09	111.79	107.07	108.02	111.03	103.77	110.52	116.76	109.35	105.98	107.22	106.88	109.73	109.23	107.79	101.71	98.767	105.14	104.02	107.62	106.57	104.2	108.46	103.87	107.06	111.14	102.4	107.81	104.76	105.73	115.83	99.728	102.4	106.3	106	106.61	110.05	106.14
107.82	109.22	101.59	108.94	108.23	104.1	106.8	105.61	105.83	106.84	110.99	105.75	108.37	115.31	107.58	112.67	109.85	106.96	108.81	113.33	110.77	105.23	109.06	110.97	104.87	106.63	110.64	107.98	105.96	110.88	107.82	109.05	103.65	109.56	103.3	104.15	116.09	106.16	108.25	103.49	108.5	107.96	107.13	108.58	110.95	108.72	106.94	106.98	106.05	110.54
109.77	108.97	108.05	102.07	107.33	109.24	105.47	103.16	99.836	107.25	99.928	109.89	109.5	112.15	105.77	107.92	108.53	107.18	108.62	108.67	107.48	108.66	101.07	105.27	106.7	103.69	105.27	104.22	104.62	96.45	107.63	108.93	102.95	101.45	107.52	107.1	110.2	103.41	99.129	104.52	102.45	108.41	100.57	108.82	106.68	102.82	105	105.79	99.177	104.83
109.14	108.01	104.7	109.47	113.62	111.31	107.62	105.27	105.56	114.41	109.93	108.79	108.83	110.5	102.73	109.7	108.51	114.73	108.58	100.7	105.54	109.14	109.61	106.7	109.85	106.46	108.89	106.08	105.35	107.1	103.3	115.03	107.82	106.28	99.657	104.45	114.13	105.72	109.99	109.58	114.67	104.64	110.95	114.79	111.7	115.07	108.19	102.04	104.17	106.49
109.48	106.91	104.01	104.96	110.65	102.33	104.7	104.96	107.5	103.61	103.65	107.07	105.2	100.51	104.29	105.73	110.25	102.74	106.86	103.28	100.74	108.68	103.99	103.94	99.575	107.34	100.84	103.36	107.09	107.07	107.35	107.82	105.43	102.13	109.11	102.6	104.71	113.3	108.55	104.61	107.04	105.13	100.96	106.58	103.79	111.58	105.2	110.57	106.69	110.43
100.29	106.66	109.14	110.36	105.8	106.32	105.83	106.39	104.49	102.48	109.51	104.37	113.83	101.42	107.64	105.78	95.807	104.01	101.08	108.03	110.99	107.29	105.13	100.32	105.77	108.77	100.84	107.49	102.39	103.17	102.62	106.45	106.93	104.61	106.84	102.97	106.99	104.39	102.24	100.89	102.37	104.06	107.05	104	105.98	108.1	104.44	97.027	107.94	105.52
105.03	110.33	107.93	110.94	112.78	109.43	99.415	113.47	114.32	110.01	106.45	107.6	104.5	109.18	104.25	106.26	105.27	106.87	108.79	111.2	109.22	109.33	105.66	110.97	108.04	109.74	110.77	103.76	108.96	105.29	105.32	102.45	114.19	109.57	110.05	107.25	106.93	111.09	105.12	107.76	108.37	97.124	105.56	103.27	116.34	110.04	117.92	103.82	105.09	112.75
110.86	104.73	107.33	111.33	111.87	102.57	102.68	100.55	111.05	103.91	103.1	104.56	107.34	107.03	105.82	98.403	107.18	108.96	110.05	105.34	107.42	115.3	102.4	107.01	107.87	113.1	102.12	105.94	108.71	108.12	104.99	110.61	109.68	103.43	104.77	109.3	102.59	106.8	103.93	105.73	110.68	102.37	107.68	104.3	109.58	106.13	110.96	102.1	104.92	111.15
106.59	107.67	110.5	104.92	111.55	102.69	110.13	99.712	109.47	103.08	107.85	106.88	103.89	101.03	113.9	102.44	103.26	107.71	105.43	102.27	107.61	105.24	100.91	109.47	109.99	102.62	107.96	110.13	102.25	109.41	102.28	107.86	101.12	105.34	111.36	104.06	102.84	103.48	104.37	111.2	105.74	100.23	111.91	106.14	104.55	103.23	103.18	107.04	108.91	103.46
109.49	107.57	108	106.78	105.49	106.87	105.02	106.86	110.93	104.83	100.69	109.95	106.05	106.84	105.97	107.88	108.43	100.49	108.69	109.74	113.02	106.71	113.29	100.99	107.1	104.65	105.36	107.72	103.91	106.62	109.96	104.43	107.78	108.23	106.07	107.25	109.98	108.71	109.4	109.36	111.93	106.99	107.17	111.49	107.66	102.57	107.55	110.74	111.18	103.63
106.58	103.2	108.69	114.07	105.69	105.9	104.28	112.93	106.75	108.12	105.75	104.34	106.27	102.22	108.17	107.2	106.36	102.09	107.89	104.55	110.05	100.12	99.349	110.48	104.75	106.14	104.51	105.14	110.62	102.69	112.8	109.49	105.28	106.14	104.32	108.37	108.91	114.48	98.225	111.29	101.76	108.95	105.29	107.14	103.88	104.5	97.074	106.19	102.56	109.07
103.09	94.565	101.45	90.228	98.082	95.297	98.467	97.005	93.398	107.84	96.091	101.01	98.291	95.747	100.33	101.93	98.121	99.67	92.565	97.756	95.497	96.354	102.47	95.697	101.14	98.004	101.11	100.02	94.903	100.73	104.42	100.84	101.95	100.81	97.226	101.18	91.244	91.358	103.37	104.1	99.717	95.792	97.92	103.28	92.249	100.91	93.987	97.112	100.47	98.162
103.94	103.94	100.13	105.2	100.95	103.22	107.54	103.32	97.305	107.11	110.05	107.61	107.57	104.35	105.7	107.29	101.81	106.77	114.75	107.41	108.52	104.29	102.48	105.53	104.82	107.28	109.86	99.258	105.76	103.9	100	106.96	104.96	109.42	106.67	105.3	106.3	102	108.85	107.17	103.04	108.94	105.14	100.94	106.98	101.86	109.36	104.23	101.51	100.68
103.92	105.49	109.96	113.47	110.08	108.84	106.82	110.55	105.99	112.61	112.14	111.39	110.65	109.01	109.25	108.36	101.71	104.44	106.02	109.41	110.47	114.03	111.71	105.48	104.14	109.08	104.99	105.69	104.22	107.46	109.72	107.28	104.07	106.2	111.2	110.97	98.738	105.6	113.65	103.77	99.789	102.12	104.8	102.41	112.22	106.98	109.43	112.79	109.56	106.94
107.48	103.8	101.09	113.34	104.87	105.78	107.84	98.929	104.37	102.45	104.3	99.874	105.31	101.23	109	102.26	112.97	104.48	109.63	100.72	108.65	103.94	102.49	103.1	110.41	105.64	100.82	104.57	108.69	102.65	105.56	110.81	108.58	110.08	103.23	103.66	105.61	109.09	108.68	101.89	111.47	108.68	105.34	107.28	103.32	109.13	104.71	106.84	108.21	104.95
100.47	109.24	111.74	110.36	109.96	103.59	104.82	98.644	109.17	107.16	108.44	112.61	104.89	113.2	103.87	105.99	105.37	112.92	102.7	107.48	108.97	105.28	110.02	113.87	110.19	112.1	110.09	99.028	109.83	105.34	105.69	108.7	105.69	103.09	114.12	106.61	109.75	109.47	109	105.24	108.41	107.15	106.67	106.64	107.28	110.89	99.158	106.92	111.29	108.09
106.3	101.53	110.26	111.53	98.599	107.56	104.04	100.68	107.71	111.18	109.24	103.89	105.44	113.4	107.63	105.69	107.7	100.93	105	104.69	107.12	105.42	106.36	103.64	105.55	110.87	107.82	98.241	104.49	102.73	109.87	107.68	105.62	105.62	113.51	102.93	105.83	103.64	107.94	108.36	106.42	104.7	107.59	105.39	108.97	105.72	105.56	108.72	107.18	105.1
100.89	98.9	106.87	98.189	108	97.251	104.28	101.64	102.2	101.77	110.19	101.57	101.19	102.19	104.89	105.35	105.64	106	96.347	99.168	104.08	109.86	91.613	104.94	102.36	103.85	97.627	101.91	102.73	98.052	104.26	105.86	96.046	104.97	105.24	97.568	101.98	102.08	100.67	100.05	101.54	101.12	99.099	104.75	100.89	105.73	103.95	104.4	103.1	106.45
109.62	107.84	104.98	107.93	112.15	102.98	104.23	105.51	103.4	112.77	106.68	108.84	98.488	103.63	108.94	105.99	108.55	112.89	104.61	106.18	105.08	108.25	110.72	102.21	110.5	100.12	105.9	110.17	100.17	100.87	105.16	105.66	103.1	114.1	101.57	105.67	100.2	100.42	104.55	111.84	106.07	104.33	108.37	108.89	114.89	107.94	106.4	108.69	106.2	105.71
109.35	113.69	106.05	107.22	110.68	113.36	112.38	110.29	118.09	116.87	106.77	108	110.61	110.79	116	112.72	110.35	112.73	108.62	107.25	112.96	102.95	110.65	110.64	114.06	118.93	101.03	113.41	114.68	108.67	107.86	116.38	112.12	110.69	111.35	108.57	110.46	114.37	111.17	111.52	110.69	112.58	104.43	114.97	112.32	115	112.74	110.73	108.59	107.88
107.87	107.27	109.46	111.29	107.2	111.01	101.73	112.7	111.24	102.55	105.56	103.91	111.78	108.41	106.56	104.32	107.47	102.28	111.77	108.92	106.82	109.4	107.21	109.18	108.61	102.25	107.31	102.5	110.27	105.59	102.67	110.53	100.02	107.94	106.66	101.7	99.134	106.69	104.59	104.75	111.52	107.15	110.31	106.78	106.62	109.99	106.73	103.22	104.54	104.67
100.14	110.47	104.49	104.48	106.95	110.34	104.37	105.24	107.34	109.08	105.11	102.85	105.11	104.23	107.12	105.38	107.02	102.32	107.53	105.5	102.58	103.52	100.33	101.41	107.04	106.05	108.06	111.35	111.83	105.93	110.12	103.23	109.61	105.16	106.43	98.039	112.32	100.77	102.64	96.839	102.82	106.26	105.27	105.69	107.1	101.99	106.92	106.41	101.17	105.7
98.881	105.96	101.36	104.03	100.64	107.02	101.07	102.25	101.72	96.304	103.84	100.57	105.73	102.48	99.37	102.53	100.17	97.016	102.22	97.24	97.59	103.33	97.144	98.832	106.5	103	103.22	103.7	100.44	105.23	100.24	101.18	99.645	99.927	97.803	100.73	93.164	99.967	102.27	107.72	104.17	95.423	106.29	105.43	96.354	94.173	102.33	105.09	100.79	97.06
105.39	101.12	103.16	104.61	98.97	97.214	104.35	97.452	106.56	100.98	96.647	99.196	100.97	99.647	108.22	106.21	105.47	102.77	102.2	96.987	98.725	100.66	105.4	100.89	98.593	102.87	98.434	101.16	101.61	102.33	94.418	102.68	104.81	100.81	104.54	102.13	98.996	104.01	96.992	104.85	102.03	103.61	99.443	99.242	103.38	105.14	105.96	104.06	103.46	101.62
108.1	104.9	107.14	100.91	107.67	102.87	102.38	109.12	108.52	111.71	108.88	109.19	106.43	104.04	100.09	106.53	100.61	108.39	96.533	104.16	105.44	106.34	107.7	108.65	101.28	105.74	102.31	101.96	110.85	102.85	105.92	106.32	107.93	105.89	104.98	104.02	106.95	113.57	99.674	109.95	102.39	103.65	103.84	99.425	106.96	108.68	110.48	106.54	111.62	107.58
105.63	101.17	104.99	114.24	102.93	99.343	103.77	106.74	104.5	105.21	108.4	105.75	101.23	102.16	111.2	102.06	101.45	103.39	100.04	100.08	102.64	106.4	104.33	106.83	106.47	103.39	103.54	103.56	99.603	108.69	106.33	106.53	104.74	102.91	103.08	105.4	111.95	113.64	106.27	101.3	106.67	105.24	104.66	106	104.92	110.78	101.7	103.51	107.44	107.77
111.42	104.69	106.43	105.39	102.02	103.67	113.04	101.18	100.99	105.69	105.02	110.35	107.47	105.4	108.18	100.04	114.87	109.91	103.12	110.51	103.24	103.47	104.53	102.07	102.98	106.08	99.914	110.06	106.14	105.38	100.49	102.73	103.73	106.43	106.33	108.39	104.91	104.65	108.5	109.35	105.9	100.62	111.07	105.56	108.68	106.42	107.16	106.48	109.4	100.6
96.385	100.49	100.1	97.357	99.328	101.42	99.673	100.7	102.47	97.774	96.639	103.91	96.586	96.221	98.721	94.439	97.557	98.85	103.25	101.76	101.27	99.566	102.05	104.57	97.778	103.49	100.6	95.567	100.21	101.19	98.672	94.678	101.2	101.49	95.946	97.369	96.2	99.094	100.56	96.971	103.89	98.292	99.814	90.243	101.93	102.5	97.315	101.66	98.577	94.663
103.46	100.26	109.28	104.94	110.66	112.95	98.098	109.09	109.88	111.82	107.12	108.89	106.42	106.21	99.878	107.31	110.61	100.25	107.09	110.37	105.02	107.16	113.03	105.91	105.76	105.77	105.01	106.48	112.93	105.77	103.81	110.21	112.54	104.6	107.72	109.55	99.476	104.22	104.32	107.96	109.13	110.58	106.2	108.89	105.8	109.96	109.15	110.25	106.39	112.54
103.38	98.208	106.44	100.24	103.13	100	105.34	102.6	106.29	110.89	111.01	103.66	105.67	108.32	103.84	107.89	106.6	100.95	107.31	104.92	105.4	105.57	108.86	108.07	106.17	105.65	103.69	105.2	103.94	107.96	105.87	107.04	104.03	104.53	101.11	110.74	110.33	103.25	105.54	108.68	103.72	108.28	111.89	104.82	102.74	105.21	106.55	105.22	111.76	100.81
106.26	101.76	107.37	99.887	104.13	102.71	105.89	103.53	103.93	101.95	103.83	103.02	106.83	108.48	107.46	104.04	108.16	109.42	103.61	108.89	107.45	105	105.33	112.7	112.12	104.5	104.03	107.12	106.05	108.81	107.96	107.31	105.8	108.73	110.93	106.11	103.45	108.39	104.37	101.23	106.36	106.94	105.93	106.69	112.71	107.2	105.93	106.04	105.03	103.91
109.3	111.95	106.92	114.69	106.51	102.11	108.44	110.59	110.59	117.49	111.78	112.77	111.87	116.92	119.01	106.12	104.18	114.66	111.59	105.43	109.01	109.75	109.55	109.41	111.64	110.06	114.15	107.46	116.95	111.79	114.04	113.94	115.94	107.29	111.74	111.39	107.49	102.72	108.72	109.8	112.2	113.27	116.29	109.95	114.41	113.66	109.77	104.97	114.85	112.73
115.71	111.36	108.09	104.81	106.3	111.66	108.88	109.71	104.66	107.83	105.48	110.78	109.49	110.11	106.04	107.41	107.47	112.3	109.32	108.13	107.09	110.54	104.63	105.14	111.17	109.69	106.51	109.36	114.9	112.81	110.46	112.34	107.73	102.7	106.33	106.85	106.62	104.15	106.29	104.67	112.26	106.28	110.43	106.19	103.66	106.04	109.55	108.81	109.73	111.7
102.57	105.09	107.83	103.25	109.19	108.25	103.73	106.56	105.95	103.58	110.07	107.16	103.03	100.82	107.98	105.89	108.11	107.72	101.29	107.38	108.17	104.17	107.78	101.75	106.93	102.33	103.09	105.57	103.36	113.42	101.69	104.91	105.94	103.69	109.26	110.21	99.562	109.15	109.54	104.32	106.73	101.38	110.98	103.56	106.06	107.53	111.03	111.17	111.88	101.42
112.13	104.51	105.27	109.3	107.69	107.46	112.45	113.97	112.04	103.21	105.57	108.82	111.91	105.67	108.51	108.23	106.7	111.27	111.66	103.79	107.83	111.66	106.52	115.6	114.29	110.43	110.25	104.52	106.35	109.51	108.38	107.12	104.37	105.71	98.576	109.6	113.6	104.9	110.78	112.57	113.03	103.61	109.23	110.72	104.32	106.76	111.2	105.38	107.54	108.47
104.88	108.85	103.3	99.145	107.54	105.6	107.48	103.02	105.06	102.64	106.77	101.54	111.62	108.91	103.89	108.27	111	110.74	112.36	104.89	106.86	106.73	110.85	98.474	101.02	103.62	105.86	108.29	99.02	101.11	106.71	100.08	109.89	103.64	108.38	101.65	105.13	100.19	106.17	114.73	103.12	104.54	108.77	106.51	102.17	103.51	105.71	110.83	103.7	107
103.15	98.819	97.94	101.19	92.941	99.458	98.643	98.717	105.52	102.81	104.17	98.088	105.95	100.17	97.903	100.26	102.84	99.338	104.82	100.11	101.08	99.777	100.26	98.337	98.042	101.45	103.76	101.01	96.332	98.591	100.41	100.55	98.165	99.21	105.18	105.31	106.23	102.78	101.43	102.07	105.77	101.37	100.06	103.03	101.84	99.524	100.88	100.13	93.38	95.576
107.25	107.11	107.68	104.28	102.02	105.71	111.79	107.09	107.89	104.98	109.39	111.56	108.37	107.53	107.92	107.64	115.47	108.93	106.03	104.97	105.71	112.28	108.82	109.8	111.45	105.37	106.58	102.53	109.66	109.9	101.6	103.88	115.22	105.95	100.92	104.44	107.49	105.3	106.87	113.9	104.42	104.81	107.62	106.19	106.35	107	108.75	108.16	106.79	113.09
105.91	113.18	103.13	113.42	107.4	105.14	107.68	102.33	109.4	105.73	107.39	103.48	104.44	105.85	104.49	104.41	106.74	104.53	105.23	112.49	101.84	103.87	110.11	103.22	106.76	104.16	105.07	102.23	104.07	102.76	102.73	105.85	107.34	106.99	106.27	102.76	108.42	101.6	105.41	112.42	104.29	109.7	99.857	106.62	105.28	108.84	103.49	107.38	103.7	107.46
110.54	108.36	105.34	109.96	109.68	110.22	109.27	108.89	109.41	113.87	106.89	107.86	108.66	104.98	113.59	106.7	110.07	108.48	112.51	109.54	109.41	100.93	106.88	103.9	105.79	102.49	108.7	111.51	103.66	113.78	108.91	107.99	111.63	105.84	109.65	108.36	107.14	108.79	104.92	106.94	113.01	105.95	109.92	102.48	106.86	104.95	112.84	110.09	108.96	107.6
103.45	106.93	100.12	107.39	108.52	105.82	101.39	103.86	105.69	108.29	100.28	105.5	104.03	107.53	98.329	104.02	103.14	107.36	105.63	105.43	101.51	114.07	104.63	103.9	103.77	107.2	103.55	107.51	108.88	108.81	110.29	100.26	101.16	106.09	102.73	112.12	110.98	110.31	105.3	105.75	106.7	106.9	109.35	96.824	106.32	99.72	102.02	104.41	99.842	106.87
102.38	91.553	99.955	102.35	94.311	94.038	100.45	97.015	100.53	98.51	101.73	99.545	94.355	98.965	95.304	107.13	93.795	99.707	96.828	102.7	100.14	98.772	99.711	93.275	101.22	92.983	103.67	96.383	100.48	101.43	95.429	100.21	94.846	99.301	104.62	99.174	99.927	98.607	101.73	100.56	94.948	100.94	98.443	101.18	89.868	96.589	97.822	100.3	96.167	99.048
111.05	109.52	112.13	107.84	115.96	113.25	107.69	112.65	108.03	105.93	111.1	103.21	104.66	104.49	103.31	104.13	108.04	106.2	105.64	108.02	105.62	105.2	107.64	108.76	109.13	102.97	107.73	114.26	113.13	107.29	113.57	110.05	101.48	111.42	100.14	105.3	113.42	108.86	104.43	111.86	111.79	111.76	111.37	111.59	108.17	110.99	106.71	108.44	111.39	103.52
112.41	109.06	110.41	107.98	101.1	109.89	103.74	109.39	109.33	111.31	104.36	110.42	110.88	103.27	110.09	106.29	109.72	105.83	108	106.38	107.12	102.26	104.55	108.38	107.53	108.81	102.15	107.76	110.43	107.94	109.05	110.11	108.77	108.46	105.84	105.43	102.28	103.53	106.98	107.39	111.76	110.01	108.96	108	110.2	110.44	102.55	106.13	103.92	111.79
91.819	100.4	100.39	99.433	97.671	102.12	96.602	95.959	92.421	87.512	103.38	94.697	99.191	98.028	100.47	97.36	99.855	97.345	100.17	96.742	103	99.991	91.341	93.777	95.682	99.319	97.412	102.67	105.67	95.242	103.37	97.216	98.529	100	93.126	99.111	102.86	97.617	96.612	99.728	98.158	100.03	94.408	97.105	102.47	100.66	97.155	95.231	92.085	102.77
110.34	99.61	107.34	104.34	110.57	108.78	106.83	105.3	100.89	107.72	107.02	102.08	99.73	109.54	111.58	110.56	110.76	105.88	101.39	108.57	103.1	107.32	106.67	110.57	110.32	99.801	103.43	99.888	110.27	105.62	103.71	111.79	103.85	110.53	107.92	108.16	100.18	109.28	104.92	108	105.84	109.67	103.53	104.74	108.16	102.14	105.15	100.31	106.63	109.44
110.74	99.774	110.24	107.92	110.23	107.98	110.27	109.39	104.72	108.15	111.62	101.82	99.403	103.34	104.57	108.69	110.16	109.54	105.97	103.92	110.37	103.02	101.29	107.33	110.72	102.75	105.64	101.99	106.93	106.71	104.53	110.3	111.93	101.36	103.92	105.65	103.54	108.34	105.26	100.54	104.9	100.53	110.92	101.36	106.85	107.53	99.621	105.05	106.23	103.03
100.66	103.16	102.35	100.54	105.18	101.56	98.624	101.28	100.97	104.82	97.043	101.94	99.187	95.727	102.43	96.637	98.981	100.65	99.183	98.929	98.371	103.72	96.536	98.604	102.85	96.099	100.53	107.97	101.89	102.64	98.363	100.53	97.307	100.13	100.92	102.9	102.5	101.69	100.79	100.2	97.804	106.04	103.36	99.676	95.791	101.87	100.38	104.95	101.87	98.094
109.42	101.88	112.08	107.47	103.16	102.44	106.55	106.1	97.81	105.35	108.65	106.47	108.6	105.11	107.12	105.48	102.48	104.57	110.81	103.7	102.91	104.53	105.96	108.89	102.8	113.69	102.57	106.76	105.63	99.758	109.95	107.34	101.73	104.78	107.78	107.88	115.57	101.87	105.49	102.44	99.997	102.05	106.75	106.26	105.83	103.77	99.715	106.11	104.14	101.35
94.856	96.564	96.477	91.173	94.444	89.62	99.464	101.06	101.79	94.738	102.89	95.313	97.618	94.983	95.638	102.69	94.594	95.555	94.328	94.716	101.32	96.992	100.08	100.45	97.173	94.267	98.631	94.503	100.76	103.74	98.98	94.847	98.797	98.411	97.628	94.914	97.713	99.619	97.654	99.172	99.675	91.093	94.65	99.317	97.454	96.492	101.49	95.573	96.778	101.36
105.9	106.02	105.55	106.29	105.71	99.212	100.79	108.12	104.89	104.41	108.96	102.48	100.84	108.7	104.04	109.21	104.31	98.415	100.49	106.17	111.21	108.44	106.97	102.54	104.87	105.35	107.08	105.33	107.25	107.67	102.26	105.39	109.21	106.36	105.27	105.83	109.15	109.36	103.29	105.95	108.24	101.69	111.52	111.44	110.02	108.58	108.52	105.36	113.39	104.92
111.3	102.35	111.19	104.75	105.07	101.11	109.27	101.87	108.6	110.66	108.34	104.76	105.64	114.77	106.65	105.34	104.31	103.3	108.43	104.9	107.13	109.44	109.11	102.07	102.55	99.383	106.91	111.33	105.76	105.12	109.93	103.96	106.28	112.1	103.49	103.79	111.1	100.89	100.25	102.24	96.195	107	104.08	106.21	101.53	101.19	107.94	102.39	105.14	106.61
103.84	111.06	102.34	104.29	106.56	104.1	106.01	106.48	105.31	106.54	104.46	103.83	104.9	110.36	110.63	106.51	105.16	106.48	105.02	100.84	99.586	110.35	102.67	109.48	106.19	99.763	107.45	105.38	107.49	104.99	104.49	109.99	106.28	94.122	110.88	105.65	105.6	112.48	100.93	105.11	103.99	110.09	108.15	111.33	107.42	102.02	108.15	112.22	104.86	101.27
95.762	105.11	99.412	100.38	100.93	99.949	101.94	96.529	100.44	103.38	99.89	97.468	101.63	103.71	98.079	105.29	101.98	99.754	102.67	98.79	97.101	98.429	95.682	100.92	106.31	99.592	105.65	97.622	96.305	95.549	94.125	103.86	99.308	102.46	95.283	100.13	99.806	106.77	102.97	98.422	101.2	105.17	102.71	108.74	102.59	100.01	101.5	98.199	89.337	101.56
109.19	110.47	101.79	109.43	114	112.34	110.73	108.85	103.45	107.61	114.35	104.36	107.89	101.78	112.79	108.35	109.82	111.28	97.397	107.25	110.44	111.63	109.78	99.711	109.27	105.01	104.6	107.55	114.94	108.99	109.16	110.66	106.86	104.38	102.94	111.24	107.92	104.15	105.18	109.58	108.81	103.92	107.79	109	107.72	105.28	107.69	105.24	106.01	109.46
107.57	100.67	113.5	109.24	111.43	111.74	113.96	106.66	110.68	105.39	104.75	104.67	105.31	105.45	108.3	102.76	108.88	117.36	114.2	107.95	108.6	105.35	107.96	104.6	108.2	109.51	108.89	103.6	110.72	111.5	113.24	110.41	104.48	107.76	108.2	107.01	105.56	108.44	105.47	108.59	111.23	105.8	106.65	104.74	107.76	107.18	109.68	111.92	107.81	110.74
107.8	114.21	111.99	110.34	114.92	100.75	106.05	105.08	109.34	103.77	112.53	105.2	104.32	105.66	111.4	102.12	103.29	112.48	104.76	108.35	105.98	108.74	109.36	111.72	107.3	105.21	109.08	103.31	105.84	108.15	104.9	111.1	108.93	109.58	104.1	106.73	107.36	112.82	109.2	103.84	104.5	102.38	107.31	101.85	98.159	109.12	106.47	105.08	108.24	104.48
109.62	111.66	106.09	101.23	110.53	107.97	104.59	105.29	103.21	105.61	111.88	100.51	106.07	102.3	101.02	102.49	108.28	105.11	102.52	104.33	97.665	107.93	108.87	109.43	110.38	112.62	111.17	108.69	103.33	107.26	105.83	104.5	108.44	103.17	111.75	106.07	102.27	102.26	102.02	109.01	108.03	104.55	105.62	107.77	104.62	111.65	106.55	107.49	101.74	102.14
108.27	109.24	106.38	107.56	107.07	102.82	105.61	105.95	108.15	113.38	114.62	107.92	105.2	106.15	108.74	103.24	105.05	107	106.77	107.96	109.33	106.27	104.74	105.76	105.02	109.21	107.26	109.34	113.24	107.28	109.84	105.15	108.4	111.59	107.94	108.98	108.6	102.37	105.89	108.92	113.64	107.1	112.88	108.3	109.24	102.63	106.61	113.88	107.27	107.39
103.59	102.9	105.8	105.11	105.72	112.49	108.75	109.06	108.93	106.82	109.13	103.17	108.35	111.32	105.66	112.91	105.9	110.09	104.35	109.07	107.43	103.12	107.05	104.8	102.99	109.13	110.98	104.91	104.32	108.07	107.14	109.84	108.94	108.42	111.88	104.63	105.88	105.56	105.64	113.2	107.27	109.25	102.64	107.07	107.7	105.3	106.54	100.19	104.08	108.71
113.31	106.01	103.77	110.32	107.35	107.32	110.9	106.9	104.63	109.32	110.53	112.88	110.53	106.14	111.73	102.55	113.58	109.54	110.03	113.4	106.79	105.02	103.32	105.46	108.17	103.66	104.04	107.87	108.94	104.96	108.1	111.12	113.38	108.91	103.85	114.37	102.85	101.44	108.68	112.54	109.39	111.34	113.43	108.52	107.15	111.5	115.71	109.74	111.05	110.15
100.99	97.422	95.449	101.01	101.95	91.596	100.72	98.859	102.7	102.78	94.755	96.636	99.898	95.387	103.12	101.18	100.18	100.55	102.1	103.86	98.697	107.15	106.8	104.57	101.4	106.58	97.833	99.132	100.57	98.801	98.433	101.68	101.7	99.068	97.647	98.911	97.784	99.482	93.195	102.47	101.25	103.9	100.92	100.16	100.25	98.052	98.29	99.08	98.354	98.063
105.71	104.31	104.43	111.18	100.43	100.26	108.1	103.8	106.38	112.73	108.56	103.25	107.45	101.55	108.82	107	102.87	106.76	108.43	106.99	102.41	103.85	100.39	99.142	106.16	103.32	102.99	106.99	108.59	108.37	107.55	105.36	106.92	111.98	106.36	106.5	109.65	105.38	103.52	104.41	103.61	108.09	103.48	107.26	101.71	107.04	103.04	106.37	105.91	101.46
106.83	105.42	107.96	109.59	109.07	98.78	103.2	104.03	105.58	102.61	107.37	105	105.69	103.05	103.9	104.02	106.11	102.45	109.58	106.95	104.3	106.83	108.55	106.33	107.85	111.17	108.19	105.25	103.83	98.885	103.57	110.03	105.69	106.92	103.13	111.86	112.15	103.42	106.62	103.86	110.99	104.44	104.07	105.37	109.87	110.22	101.86	111.2	105.96	104.36
101.84	106.76	103.97	106.56	95.974	104.67	106.4	107.99	100.45	105.93	107.65	107.65	106.43	105.19	104.42	106.17	107.3	108.39	104.14	110.4	101.01	107.3	110.87	102.45	106.72	100.07	99.103	100.67	109.46	111.59	100.84	101.67	105.93	110.83	108.05	104.56	105.07	108.55	103.7	104.34	105.95	101.71	108.29	104.15	105.37	102.71	106.5	96.437	103.24	107
105.86	98.163	106.39	111.91	104.32	108.9	115.91	102.24	108.95	109.26	101.27	104.86	103.77	105.52	104.01	107.51	104.29	106.56	108.36	101.73	108.32	105.79	102.35	100.82	106.31	109.42	113.53	108.68	105.24	108.8	107.78	113.44	108	110.39	106.18	108.37	106.72	102.89	111.25	103.03	108.52	106.87	115.81	107.42	104.15	105.05	109.59	102.53	114.97	110.27
99.853	110.31	109.38	108.23	104.98	101.96	108.41	103.5	108.9	101.87	109.01	115.87	101.07	109.9	107.85	112.55	108.63	107.1	103.68	105.11	108.39	107.06	108.23	108.69	106.65	105.52	110.32	101.52	108.02	96.995	103.25	112.67	106.09	109.14	106.39	109.23	105.12	108.29	104.82	103.63	102.12	106.22	105.72	102.89	106.88	108.54	111.69	114	103.57	109.16
105.24	104.21	109.39	98.397	111.03	112.24	108.84	102.48	105.19	100.64	106.03	103.08	106.14	107.79	105.66	110.2	108.06	106.38	103.46	102.28	106.96	106.58	104.15	109.58	109.92	106.39	109.41	104.86	104.32	111.08	109.14	107.81	110.94	106.57	109.43	102.01	111.81	106.14	110.28	107.04	102.23	106.83	110.11	101.6	104.66	110.55	107.91	107.67	102.7	107.82
91.75	104.04	99.966	100.75	97.785	102.37	100.98	105.83	104.79	100.53	102.37	101.85	96.528	94.896	105.49	110.35	96.517	103.14	96.714	96.925	95.173	103.02	98.294	102.48	99.869	98.113	102.1	101.96	101.74	100.47	98.254	97.66	93.178	97.657	102.27	106.08	101.65	100.36	97.658	104.51	100.4	98.743	97.854	100.29	99.791	95.176	97.914	100	104.71	98.503
100.74	106.17	104.96	100.46	99.201	104.09	103.88	107.59	109.59	106.31	97.915	108.56	101.55	101.53	106.75	108.66	105.74	109.19	104.87	105.87	104.47	105.71	105.9	106.69	98.688	110.15	101.94	109.19	112.45	110.34	103.82	97.893	104.55	107.3	102.43	98.288	103.8	105.82	107.32	107.51	102.51	108.55	99.904	114.73	104.1	108.32	107.52	104.37	102.93	103.3
113.14	103.69	112.6	111.06	102.86	108.76	112.98	111.3	106.87	99.319	104.6	106.65	101.69	105.8	104.73	105.68	110.62	104.6	109.09	110.44	110.86	110.34	111.04	103.59	110.69	112.24	109.93	105.12	109.43	103.67	108.6	110.64	102.02	107.62	114.38	104.32	109.28	107.65	103.58	108.26	109.02	108.56	100.7	109.63	106.53	106	104.92	109.16	104.04	106.02
112.26	111.14	112.75	107.91	111.28	106.93	110.96	108.73	111.43	104.25	110	114.87	116.62	110.86	106.84	109.46	107.82	115.77	106.47	113.62	118.72	109.37	109.3	115.22	106.83	110.48	102.1	102.49	115.96	115.89	114.11	111.6	108.45	114.89	114.65	104.47	112.45	109.93	109.66	115.34	113.29	111.82	112.09	109.33	106.76	107.92	109.29	107.31	117.12	114.28
107.41	103.01	102.89	108.17	103.12	106.99	99.361	108.94	109.11	105.06	104.9	108.83	105.2	102.99	101.76	104.35	106.24	102.44	106.74	101.1	105.95	105.6	108.87	105.54	109.78	105.44	111.16	107.41	102.03	100.98	107.52	108.9	105.16	111.99	112.39	103.88	102.85	106.55	102.62	106.09	102.14	103.23	110.09	103.52	106.5	106.16	105.32	108.31	104.66	105.93
108.5	100.83	108.79	109.02	102.07	111.46	110.81	115.47	114.7	110.21	105.45	101.55	109.08	106.46	105.56	109.96	101.48	108.23	109.66	107.35	108.14	100.43	108.43	107.27	108.17	101.51	112.35	106.47	107.08	102.91	109.63	108.34	108.23	107.42	107.45	110.43	106.61	101.64	106.94	103.67	108.15	107.91	108.5	110.49	106.82	110.17	104	107.07	110.92	112.21
116.02	108.33	107.67	110.12	108.79	108.88	105.85	105.91	112.36	105.64	107.81	102.98	104.22	107.83	108.61	109.4	111.55	101.8	112.6	110.25	109.27	113.19	107.26	102.75	104.31	108.57	103.84	106.74	111.19	109.44	105.59	108.46	106.41	106.24	108.11	110.18	107.79	112.58	106.01	109.04	111.51	111.74	103.46	113.76	105.35	111.02	107.54	104.22	105.23	107
105.32	93.733	103.14	101.69	100.34	103.47	101.59	99.603	103.99	105.72	98.302	100.24	104.79	101.85	108.59	99.679	97.273	100.34	97.993	97.526	102.16	95.189	105.47	99.905	106.41	97.528	99.871	103.47	99.214	99.455	100.91	103.63	97.38	105.53	102.19	102.8	100.69	104.35	97.591	98.148	100.17	102.17	100.3	100.31	104.89	100.22	91.883	96.507	104.25	99.97
98.936	100.87	103.36	95.058	100.98	99.885	98.46	103.59	98.468	94.996	99.212	93.78	92.578	97.962	101.82	99.917	100.94	99.789	95.096	98.433	93.944	102.88	100.2	99.237	104.13	96.138	104.12	103.1	95.712	101.21	101.28	98.618	102.1	103.84	97.902	97.226	97.168	103.47	95.304	101	98.529	99.783	97.749	99.552	98.291	101.92	97.243	102.49	93.627	101.28
102.16	100.71	101.36	108.4	101.29	100.48	101.55	103.85	99.892	108.82	104.51	102.07	104.93	106.06	105.67	103.2	108.85	101.75	101.59	105.68	100.84	101.46	103.98	102.47	106.73	103.76	100.95	103.91	98.522	107.04	106.14	103.12	101.21	97.876	103.57	104.24	104.67	104.54	105.07	109.33	107.2	107.64	103.26	107.34	98.678	101.1	106.06	106.72	102.3	98.377
100.21	99.035	97.595	94.888	95.636	98.179	104.45	95.693	95.405	93.925	102.04	102.32	102.69	94.271	96.11	101.71	102.49	97.671	98.144	94.697	98.323	100.26	93.932	103.17	94.591	100.53	98.419	95.934	102.61	94.85	103.2	95.482	91.792	107.61	96.295	100.53	102.15	97.15	103.71	97.037	97.444	99.197	99.117	97.244	101.35	100.43	100.76	99.944	98.406	104.02
110.49	112.05	105.38	103.45	106.78	111.69	106.1	107.99	104.4	106.47	108.57	98.638	105.65	109.23	104.81	106.28	106.26	106.06	100.08	95.994	105.14	110.28	104.08	112.25	102.73	110.45	106.2	108.72	105.85	108.76	108.56	104.63	103.21	105.61	102.43	105.68	111.24	113.51	104.99	107.68	104.64	104.21	106.24	105.86	102.39	107.08	109.8	112.76	104.52	109.93
105.36	105.24	103.22	101.55	108.87	111.06	103.86	108.3	112.06	108.37	107.86	102.96	104.21	102.96	103.76	105.03	109.22	106.69	104.71	111.87	101.14	105.55	106.9	108.03	102.99	102.06	104.07	106.52	105.52	112.68	110.36	105.42	104.63	107.17	107.25	103.13	101.7	103.77	109.03	104.77	104.92	100.24	104.11	103.54	101.07	111.85	107.36	102.86	105.49	105.35
97.06	98.263	96.059	96.853	100.69	91.282	97.303	100.95	95.107	100.36	98.111	98.474	96.483	92.365	90.406	98.394	97.319	96.772	94.428	95.692	101.54	95.779	91.909	103.26	97.161	100.99	98.341	98.166	102.29	106.76	93.814	96.807	100.55	100.38	97.872	96.546	95.676	96	101.65	102.23	101.71	99.897	95.272	97.815	99.554	97.966	100.93	93.258	101.82	99.722
104.72	104.93	103.49	107.31	103.25	113.01	105.81	102.73	109.52	106	107.41	104.93	101.85	101.02	106.34	110.46	107	104.69	104.63	103.18	105.06	105.51	108.38	108.49	101.24	108.7	112.08	108.87	110.4	106.03	107.14	101.1	102.18	105.28	110.81	107.57	112.7	102.53	104.39	104.11	106.58	108.33	107.03	104.12	103.86	108.81	103.64	99.974	106.72	109.45
93.172	95.764	106.79	96.643	89.716	101.42	94.997	94.092	99.107	94.644	92.989	93.913	97.355	100.77	100.97	99.3	100.72	99.142	97.764	101.12	99.608	100.51	93.938	97.504	97.882	95.206	97.367	98.86	90.924	99.239	93.349	99.349	95.68	98.784	96.844	101.61	98.206	99.084	95.847	97.607	97.09	96.217	99.025	98.013	103.24	103.65	97.118	94.3	101.02	91.422
99.421	96.479	100.04	99.843	94.748	95.915	98.005	103.17	100.37	94.367	100.31	102.36	103.98	100.56	97.954	98.627	100.04	103.16	96.957	96.607	102.82	93.428	102.09	99.975	96.843	95.973	107.29	105.15	102.01	96.067	97.526	103.55	96.785	104.86	98.298	105.22	95.18	98.62	100.7	91.084	102.53	96.649	104.85	100.82	95.414	93.457	97.177	100.81	105.57	106.51
113.41	116.69	111.89	115.07	110.44	110.83	116.74	105.22	113.07	103	111.08	110.98	109.73	108.45	109.92	109.77	107.83	109.86	108.39	104.55	111.68	112.02	113.64	108.7	113.2	110.16	103.94	117.65	109.65	108.63	110.13	116.17	117.55	110.47	110.29	110.53	109.78	106.12	110.09	107.7	106.34	109.5	110.14	107.38	109.54	107.05	114.96	115.23	108.69	115.32
96.814	96.671	105.19	94.183	99.286	97.172	104.4	101.99	100.05	101.19	99.962	96.478	96.565	97.368	103.56	97.519	102.18	100.38	98.106	101.32	96.871	99.314	97.383	95.731	94.972	98.45	108.7	100.15	100.39	99.02	106.44	102.15	93.213	93.795	91.555	95.37	98.883	95.602	99.275	102.49	94.679	98.075	100.32	105.65	97.456	100.9	99.132	102.36	102.42	101.86
105.97	109.53	110.85	105.33	107.82	107	108.65	105.6	108.52	107.83	112.98	105.72	108.75	113.72	104.35	108.81	107.57	104.58	106.22	106.8	110.4	109.89	108.61	106.75	111.82	110.96	104.96	111.95	106.78	107.89	103.49	107.15	106.94	109.28	104.89	110.03	107	110.15	107.28	111.67	111.09	113.43	115.51	108.77	113.93	111.13	107.36	105.34	103.27	106.09
106.28	104.02	93.275	100.19	98.146	95.725	95.168	97.603	94.317	95.217	104.79	99.853	97.027	99.259	99.904	99.811	98.249	102.6	100.64	92.069	93.102	101.54	96.686	91.028	92.821	101.04	96.598	99.29	97.522	107.19	99.843	99.555	102.96	95.879	95.389	92.371	97.39	95.609	92.935	97.017	95.6	95.841	96.337	100.51	92.19	94.15	103.09	101.67	101.77	96.941
102.21	103.77	100.34	106.96	110.91	106.36	104.15	108.55	104.12	111.26	100.98	102.77	106.64	107.43	113.14	108.63	105.64	104.17	107	102.83	108.93	109.38	102.95	105.67	105.39	104.26	105.32	108.34	105.74	104.8	107.19	107.07	103.39	103.3	108.72	102.72	106.84	106.86	99.779	107.1	111.28	101.24	104.4	105.43	109.78	99.705	104.68	108.33	107.18	104.96
108.15	103.73	108.86	105.54	112.04	103.27	108.32	107.77	110.99	105.77	106.83	111.08	107.73	103.56	106.96	105.35	111.85	106.9	109.39	107.4	114.29	104.83	103.66	104.62	112.1	108.31	112.63	106.67	104.65	104.35	107.2	109.92	111.23	109.63	104.91	109.97	111.83	101.93	107.78	106.58	101.51	107.98	99.633	107.86	101.47	97.996	108.11	105.79	105.39	110
109.97	108.02	108.81	108.17	106.65	107.31	108.03	104.46	109.56	101.76	109	109.69	111.03	108.25	102.76	108.58	115.21	103.49	110.94	105.94	109.07	108.97	102.09	113.12	107.21	104.67	103.41	103.01	108.79	107.2	103.95	107.95	111.47	105.21	106.76	106.93	109.24	108.41	108.53	102.51	104.61	104.03	100.22	109.25	110.28	107.83	108.95	106.75	105.5	109.66
110.02	106.06	106.54	100.56	109.55	108.9	110.47	100.89	109.79	111.22	107.22	108.97	107.88	103.95	104.98	111.3	103.87	107.9	103.12	110.84	113.05	108.5	103.22	104.21	108.08	112.82	104.73	103.58	105.28	97.964	112.25	107.61	109.56	104.8	106.04	105.87	112.65	103.52	102.47	104.82	106.5	105.35	102.28	104.83	106.34	110.38	102.97	107.22	110.08	105.23
103.49	104.31	109.82	108.67	102.86	110.14	108.57	109.15	101.96	109.32	107.8	110.13	104.9	104.32	106.59	110.6	114.64	103.14	104.81	110.94	104.37	106.95	99.616	100.76	103.26	107.12	111.18	105.71	111.58	106.68	106.66	109.6	100.65	113.31	108.89	111.68	104.61	104.59	108.54	106.98	101.15	109.31	116.08	113.7	101.5	107.42	106.48	110.11	102.03	109.51
107.13	105.53	109.67	108.65	105.43	101.13	105.06	111.03	108.55	101.79	103.23	111.09	107.84	112.05	106.01	105.65	105.05	107.45	112.2	107.41	111.98	105.64	106.22	106.15	107.74	110.44	100.29	104.89	111.89	104.25	106.07	108.6	107.79	109.91	107.78	107.24	110.57	108.6	108.17	112.27	104.67	106.18	107.21	106.52	104.57	107.78	112.13	106.35	102.85	108.96
111.81	105.35	106.2	104.14	107.68	101.58	103.13	108.6	105.45	108.28	101.81	107.48	113.05	103.04	109.01	104.9	103.1	109.69	109.11	107.6	105.07	110.96	108.04	103.43	104.92	104.24	110.96	108.52	103.46	104.55	108.42	101.63	104.27	107.6	105.47	106.09	110.66	109.52	111.92	106.78	108.96	108.51	102.08	108.04	100.27	107.8	106.1	102.72	103.83	109.2
100.12	96.364	98.057	101.99	91.435	97.94	101.88	94.682	98.078	99.833	105.4	97.977	96.365	105.56	94.184	97.148	98.671	97.51	100.09	102.73	100.6	98.117	93.32	94.108	96.158	106.01	97.839	97.275	98.692	103.44	101.99	101.98	93.095	98.033	99.016	94.124	97.612	98.593	98.439	98.165	102.48	101.41	97.805	96.91	94.129	95.564	104.65	100.15	96.249	99.191
98.706	95.878	99.422	99.59	103.22	102.31	94.832	98.64	96.744	98.231	100.5	102.18	100.86	97.217	93.276	101.41	104.25	101	101.41	99.019	93.971	101.81	99.645	97.294	96.779	92.664	102.48	91.422	96.882	100.82	100.53	103.1	100.55	98.879	100.29	100.62	102.46	103.58	99.369	99.715	97.755	99.103	97.813	100.66	97.734	99.712	94.572	104	101.35	104.13
98.634	97.423	93.323	99.059	99.918	100.38	92.723	97.285	87.73	94.022	96.282	97.107	103.3	102.28	95.475	101.07	100.39	95.92	94.31	94.453	96.661	102.57	93.952	94.287	104.07	99.506	101.44	95.62	100.58	104.31	98.105	95.106	93.507	98.471	96.307	93.771	100.16	95.005	95.988	94.691	101.71	99.041	90.458	93.759	96.918	98.609	94.192	97.272	102.85	92.362
108.52	106.52	111.52	112.16	112.24	101.92	112.85	100.92	107.46	110.34	105.63	109.62	104.03	105.03	103.97	104.56	101.57	104.95	107.38	111.59	101.09	105.7	108.85	102.32	109.76	107.26	107.44	103.5	109.02	111.74	105.89	110.27	98.123	108.3	105.51	111.6	109.01	98.425	101.89	100.15	102.04	115	109.76	113.71	108.56	100.45	103.92	105.76	103	104.64
100.43	109.79	104.71	103.74	106.82	107.87	102.46	101.57	107	108.96	108.64	101.01	105.49	111.07	105.3	108.42	111	106.13	103.86	106.71	110.43	108.68	111.61	107.47	110.66	105.58	107.44	108.38	105.41	103.83	109.44	101.69	107.91	108.89	104.03	105.52	110.84	104.58	104.69	104.96	106.48	108.27	107.94	104.71	105.11	107.84	100.34	100.64	108.56	104.71
108.91	109.55	109.91	106.73	107.55	113.02	103.19	111.36	109.45	107.33	107.15	109.04	105.71	107.4	97.695	104.78	108.51	100.31	108.3	103.58	103.67	100.69	105.33	102.62	106.68	106.59	108.87	112.12	104.84	103.06	108.06	107.21	110.05	104.79	105.33	103.98	104.57	111.35	111.23	105.26	101.66	105.81	103.32	99.383	103.78	106.26	105.26	107.55	101.65	106.87
107.38	107.75	107.15	102.55	107.91	109.52	111.71	109.03	108.05	106.24	108.47	102.18	109.51	113.82	105.27	105.09	108.34	106.6	102.75	105.91	108.67	112.07	106.99	109.1	109.63	108.57	107.33	109.03	107.37	109.19	108.67	109.39	109.22	105.26	114.88	106.47	109.6	104.38	106.7	111.76	112.24	108.55	108.54	110.81	107.4	106.39	109.49	105.83	104.35	109.92
94.179	95.291	97.714	102.92	99.912	98.145	101.9	96.188	96.868	91.761	90.257	94.759	101.25	98.339	101.25	98.476	95.92	100.39	100.93	100.69	93.478	101.86	98.537	98.558	92.154	94.83	97.152	94.928	95.143	97.871	98.892	99.96	97.565	95.215	97.726	95.158	101.92	99.108	101.27	99.238	98.959	100.22	102.17	91.508	96.987	96.054	97.575	99.745	94.328	95.354
105.2	102.3	106.97	102.2	102.27	104.88	108.4	104.75	106.43	110.25	101.29	110.89	105.32	110.52	113.88	101.63	107.45	111.63	105.09	111.3	105.1	102.75	107.61	108.25	104.91	109.04	101.87	102.68	103.96	110.82	105.99	105.26	110.27	109.7	106.97	108.25	100.29	103.71	106.56	107.37	106.7	108.65	102.2	110.44	111.07	103.58	108.53	101.98	104.82	102.12
108.31	109.65	107.17	102.9	105.17	109.85	105.92	110.96	103.25	108.77	111.65	113.71	105.54	100.21	109.05	103.26	106.81	111.72	108.9	103.59	106.91	106.82	110.64	108.06	108.08	113.12	104.18	112.28	110.13	105.57	108.35	113.94	110.36	112	111.59	112.45	107.07	105.53	111.82	113.27	112.09	107.65	105.41	109.4	110.92	105.85	111.34	113.91	101.09	107.37
108.69	100.3	106.6	107.83	108.89	109.99	108.64	105.58	101.72	115.74	108.9	101.11	108.74	112.31	104.21	108.35	107.39	110.1	105.04	110.22	108.57	107.5	106.42	106.47	104.09	108.68	108.36	103.53	105.01	106.77	101.84	108.96	108.41	105.74	106.07	108.52	100.29	104.6	107.47	101.47	102.68	112.23	109.23	99.98	110.04	106.31	106.76	105.03	108.42	109.74
99.768	100.08	97.787	94.687	96.267	100.65	101.05	99.975	94.991	105.13	92.072	99.912	101.04	96.804	95.464	95.878	100.95	100.17	102.66	101.44	96.942	97.582	99.075	98.077	96.626	99.485	93.983	99.689	99.478	97.201	104.2	98.908	98.077	94.521	101.29	91.438	101.53	98.108	94.86	97.283	94.299	100.43	103.08	96.664	97.777	94.25	97.869	94.874	103.03	94.737
105.17	98.995	112.25	102.61	100.33	100.96	106.39	110.49	106.89	108.94	108.53	101.46	102.3	104.34	108.48	110.5	104.92	105.09	110.14	102.16	103.59	106.94	108.36	107.81	108.88	109.15	107.95	109.98	104.4	101.76	102.93	103.47	108.59	106	108.84	105.05	101.05	109.23	114.4	108.12	107.35	101.99	114.95	108.12	106.58	108.02	106.79	105.41	112.18	109.29
104.16	98.987	98.315	99.718	105.08	98.178	100.79	103.25	95.66	99.187	96.583	98.603	101.69	95.749	99.656	104.33	94.214	95.546	100.37	99.566	107.74	95.411	98.758	103.71	93.465	95.556	95.191	98.578	101.85	102.03	90.554	99.29	100.84	94.94	93.466	97.175	94.461	101.65	103.1	99.562	102.28	96.074	99.803	97.85	95.606	105.63	95.248	96.569	99.125	96.053
103.66	98.449	100.65	101.02	98.314	97.994	100.06	101.06	96.612	98.643	99.434	92.722	98.128	99.176	96.414	100.4	96.694	96.167	97.123	94.422	99.114	92.433	96.968	93.07	102.25	101.56	99.304	95.297	95.28	100.23	95.201	101.18	97.785	95.392	95.86	94.166	96.259	97.478	99.03	99.688	100.36	102.01	97.637	96.819	96.662	95.4	95.966	100.39	101.57	95.072
101.96	90.396	104.69	101.63	97.294	100.79	96.969	97.673	97.903	94.916	100.16	96.968	97.329	102.82	88.182	97.375	99.876	102.4	97.643	101.18	98.645	101.87	97.445	105.74	99.158	94.819	101.1	99.91	96.439	99.955	96.176	106.23	100.04	93.138	96.569	93.741	98.278	101.65	99.489	97.365	96.922	99.299	96.181	95.324	96.85	103.32	95.833	102.12	102.25	98.37
110.4	104.77	111.7	107.37	108.59	107.63	105.8	104.55	102.26	107.69	106.02	106.27	110.33	106.61	105.81	105.41	103.11	103.62	103.5	101.93	103.52	106.43	105.85	109.21	105.9	107.27	100.98	105.78	103.79	107.53	109.3	108.3	104.7	113.84	107.91	106.34	109.06	99.383	103.95	108.41	108.35	109.62	105.49	104.3	106.63	104.58	105.65	103.17	107.72	107.21
102.86	108.92	101.17	107.14	103.14	107.11	104.31	100.13	105.42	104.35	107.17	102.63	106.75	108.45	110.24	111.58	106.29	106.9	105.61	99.97	103.92	105.27	105.61	108.48	104.05	102.41	109.66	102.39	101.04	103.64	104.38	103.45	100.17	112.35	111.46	108.1	102.9	105.52	107.71	102.82	108.24	111.34	101.93	106.11	101.01	107.49	104.47	108.85	102.42	96.116
106.72	112.19	106.54	107.76	99.583	108.17	110.41	108.5	105.27	111.72	109.01	104.5	114.35	100.46	105.64	103.38	108.01	108.94	109.51	110.54	103.37	109.54	106	101.76	106.69	112.42	110.23	104.63	108.71	107.78	112.93	102.99	113.26	106.97	108.87	104.28	103.51	106.56	105.98	108.44	105.95	109.78	111.78	108.01	111.15	103.22	113.81	112.11	103.44	100.46
106.96	107.21	103.38	99.054	97.565	110.95	107.97	106.93	109.41	98.69	112.08	112.15	107.72	103.27	105.82	107.12	111.49	104.67	100.75	106.71	108.93	104.12	106.7	104.07	105.35	108.23	100.45	107.16	107.52	103.49	100.27	105.65	106.82	101.34	105.21	108.98	105.42	103.62	110.76	110.85	102.04	100.17	115.09	110.91	102.5	104.21	102.71	108.8	108.16	107.39
102.46	105.96	102.23	103.66	109.74	109.77	104.29	112.03	106.11	112.7	95.825	104.32	105.95	110.9	103.29	106.65	108.09	102.55	106.63	106.04	106.68	113.17	108.26	103.12	108.12	106.06	110.33	105.31	104.4	105.62	102.34	107.1	112.18	103.26	102.27	107.73	107.74	100.97	103.67	103.61	110.55	103.23	101.03	105.88	103.8	108.61	104.43	103.93	102.01	101.45
104.7	106.71	105.71	99.069	104.89	106.54	104.45	109.68	105.95	111.47	108.86	109.41	108.39	105.82	103.88	105.04	103.54	99.829	106.82	106.04	110.26	102.21	102.22	114.68	110.46	99.707	106.21	105.89	109.82	107.43	104.64	105.71	106.68	106.38	108.09	104.31	107.09	103.03	104.34	111.07	109.78	101.84	106.24	104.92	96.67	106.31	104.28	102.64	103.92	106.75
103.35	103.08	104.1	108	102.47	111.4	100.54	101.43	109.55	105.57	97.579	108.14	106.34	102.21	108.37	99.52	108.68	105.76	98.41	104.93	107.72	105.83	105.62	107.06	107.12	102.49	105.13	104.63	98.402	105.03	109.76	103.67	111.27	106.44	107.63	110.81	105.21	106.36	109.35	99.499	110.05	103.02	108.61	110.56	105.45	108.31	104.64	101.7	106.26	112.96
106.96	108.79	106.32	107.62	107.08	110.53	111.3	108.11	103.8	108.05	110.62	106.46	106.06	107.87	104.66	103.48	112.34	108.76	115.86	108.66	105.74	104.37	105.86	108.56	111.51	110.98	106.2	112.2	111.55	113.24	109.26	112.78	107.65	107.29	109.69	110.17	99.936	112.31	105.81	111.78	110.91	106.52	104.83	105.02	114.1	107.53	100.19	102.75	106.67	110.79
107.28	109.42	109.32	109.52	107.98	99.244	108.57	102.37	107.67	110.86	103.59	108.27	109.32	108.44	107.98	105.08	107.03	109.22	112.27	110.37	112.53	113.6	110.64	104.41	108.18	108.73	109.4	109.82	106.77	103.84	109.49	107.49	107.71	105.93	113.27	108.95	106.17	107.72	107.98	107.53	110.31	106.58	110.04	110.32	109.64	105.09	104.17	105.42	111.15	108.95
106.45	108.15	106.55	111.34	110.6	107.01	105.82	109.94	110.53	113.76	107.4	108.19	106.58	106.21	108.4	112.13	111.32	109.25	103.57	107.14	112.92	109.81	106.72	109.71	115.64	104.1	108.36	108.1	100.21	108.01	106.67	111	114.8	105.86	105.4	110.85	110.27	108.49	109.07	110.18	113.18	106.93	104.09	111.57	107.56	107.31	110.98	104.15	103.58	105.07
110.28	110.93	109.55	111.37	105.42	104.37	108.58	106.47	108.15	107.12	106.28	106.13	109.44	105.24	113.3	106.66	107.46	106.13	117.06	108.12	111.2	106.56	101.84	109.02	108.08	105.73	106.22	109.22	112.62	110.1	110.39	110.04	110.39	109.73	109.44	115.57	107	108.03	103.87	109.9	111.14	115.9	115.57	108.11	108.37	110.62	104.78	106.2	102.67	110.35
106.89	105.34	109.07	109.79	108.26	108.17	103.78	106.36	105.06	104.24	112.58	108.87	105.41	109.68	109.28	107.15	103.25	102.91	106.75	109.3	108.87	111.28	108.46	110.36	108.15	102.79	105.86	109.03	101.6	102.37	104.46	100.4	108.31	109.67	103.17	104.64	104.55	106.65	104.64	102.4	101.92	107.92	100.01	105.6	102.67	103.22	107.4	102.53	105.4	105.98
110.33	108.95	104.55	106.68	106.33	105.53	103.14	107.03	115.48	107.13	106.34	111.65	111.46	109.53	108.2	108.63	115.03	107.41	106.78	105.57	106.7	112.2	112.62	105.5	108.91	112.74	111.39	108.46	109.26	105.56	109.3	105.62	110.06	107.42	103.11	109.7	107.73	103.62	107.02	101.21	103.42	113.2	108.14	105.31	111.44	112.65	106.55	110.03	110.24	103.52
99.925	105.96	99.291	100.48	99.789	101.45	98.274	97.788	99.941	101.35	98.434	99.347	104.74	106.24	99.009	96.38	104.05	106.43	100.04	103.74	100.36	93.334	104.18	104.34	99.272	102.91	100.44	101.78	97.581	99.05	101.58	102.28	96.411	102.76	95.746	101.35	101.91	98.75	99.702	89.113	99.306	101.9	93.677	103.12	99.243	101.1	92.597	99.296	98.312	100.78
100.55	99.981	103.22	99.371	100.09	95.428	85.516	100.46	101.34	94.247	102.92	102.28	101.97	93.479	99.947	107.23	95.381	100.74	102.68	98.642	99.064	101.85	96.583	101.53	94.019	100.28	103.88	97.897	99.18	94.403	93.88	99.59	96.373	97.171	95.639	101.44	97.664	96.28	93.479	93.836	95.045	97.073	101.03	101.7	102.89	94.921	96.393	91.815	99.187	102.1
113.13	105.63	109.37	111.96	106.42	113.42	104.67	106.73	109.98	103.92	111.16	111.35	110.21	104.52	110.71	109.14	106.4	107.78	115.49	114.98	103.28	108.61	108.66	105.79	106.17	110.82	110.36	108.38	106.15	105.76	112.59	105.57	100.92	109.54	107.9	110.31	109.73	109.27	106.64	105.08	108.59	110.56	108.9	110.99	112.6	106.45	109.69	107.46	111.23	108.4
99.27	101.29	104.64	97.718	106.62	99.358	97.068	97.258	100.18	102.58	100.44	94.92	100.37	98.208	104.16	94.48	96.577	97.803	96.525	105.03	92.485	97.667	98.581	99.937	97.054	100.91	91.777	101.8	97.822	92.011	104.76	99.695	93.728	103.14	99.403	100.65	95.489	99.788	98.211	98.911	99.657	96.503	103.58	102.54	100.57	97.95	94.423	94.856	98.725	99.807
116.45	107.56	110.32	108.56	111.39	107.71	116.68	112.16	111.41	108.28	108.9	107.28	110.01	117.49	111.04	107.47	113.1	114.54	110.67	108.98	110.2	107.64	109.77	111.26	112.72	114.07	112	107.38	111.48	110.53	107.33	109.99	109.33	109.58	112.77	107.47	113.23	107.37	107.94	112.07	106.6	109.41	109.12	116.81	111.13	109.2	112.53	121.05	104.4	109.85
97.48	107.97	102.89	103.33	105.62	101.56	91.027	103.77	100.9	100.98	103.99	97.97	99.775	97.163	98.999	94.304	101.26	98.427	102.26	94.367	94.469	93.945	100.28	96.605	100.74	95.241	97.606	101.2	101.28	103.91	95.396	97.573	99.277	100.76	103.85	93.825	102.65	98.61	94.953	100.79	110.35	102.51	104.51	105.01	98.673	99.369	97.719	99.988	108.37	99.827
105.06	110	103.11	110.37	110.04	103.88	109.04	107.63	108.15	102.7	105.49	105.92	103.05	103.63	107.07	104.48	99.461	105.98	103.43	104.97	108.72	102.22	110.75	101.44	109.72	104.52	105.62	105.66	101.78	99.967	101.83	105.26	107.17	105.3	106.85	103.51	106.81	101.72	109.6	104.46	105.91	98.64	103.14	103.15	107.39	105.11	107.54	105.65	113.48	105.06
106.46	104.37	106.81	107.86	102.84	106.1	106.04	111.92	110.46	107.18	102.24	101.77	108.85	102.64	102.42	100.91	100.71	104.65	100.87	108.43	107.47	105.25	103.15	101.6	102.38	111.44	108.85	103.31	103.8	105.58	103.26	105.44	104.64	110.63	103.75	107.16	97.674	102.71	107.34	106.21	109.16	104.92	107.77	105.89	101.67	106.02	109.52	104.13	113.16	110.41
106.14	109.44	106.52	102.29	109.62	103.19	103.83	102.78	108.15	105.56	105.68	103.02	114.97	103.95	105.96	108.78	111.14	103.85	101.12	109.11	105.62	99.027	106.56	111.44	109.18	106.84	105.11	101.14	105.28	112.3	105.86	107.98	100.91	104.84	107.32	110.18	110.55	105.08	113.25	104.95	105.71	100.45	110.78	104.87	104.35	102.09	104.2	101.85	109.92	105.52
107.03	108.77	110.04	107.01	109.16	107.36	101.87	107.3	108.58	105.83	102.23	105.26	112.82	107.52	105.01	104.95	108.07	105.1	113.68	106.05	101.04	105.35	105.81	104.93	113.13	105.02	102.96	105.79	107.84	104.68	103.91	111.51	109.35	105.42	103.49	99.68	109.92	107.9	110.5	106.6	102.2	109.97	110.71	102.31	109.49	106.43	105.48	109.54	101.36	106.06
108.22	106.18	107.39	110.93	109.81	106.81	109.84	106.38	103.13	109.12	112.24	104.35	108.98	103.59	112.28	106.14	113.51	102.73	110.5	106.09	108.65	105.34	108.81	108.4	112.55	114.1	110.37	111.06	110.84	108.19	108.12	107.64	106.45	108.03	108.15	107.84	106.7	111.39	100.38	107.4	108.17	109.75	105.18	105.65	112.54	106.5	110.94	111.63	119.13	104.69
107.54	103.45	106.96	102.91	109.99	107.2	111.64	107.32	104.26	112.36	110.77	106.28	106.84	103.83	109.36	102.72	108.11	105.63	114.95	108.5	110.74	113.74	109.18	102.39	106.34	109.49	107.83	104.16	109.22	111.08	104.44	102.36	105.61	109.95	109.54	100.41	108.44	113.94	108.95	106.75	108.12	107.96	110.67	108.07	104.73	116.59	108.2	103.57	104.49	110.43
101.33	107.74	102.52	108.61	104.6	108.69	111.39	107.88	106.01	106.83	105.65	104.93	109.77	108.46	104.33	103.6	113.28	104.33	108.61	109.39	107.48	103.98	111.36	101.16	105.11	110.94	106.85	104.09	103.66	108.05	107.42	107.95	107.72	103.14	110.45	104.09	103.03	109.9	108.42	103.81	112.27	107.54	103.41	112.33	102.64	103.91	99.789	106.82	107.88	104.93
115.91	104.79	109.94	104.32	113.95	105.42	103.32	111.9	108.11	107.84	111.06	108.77	105.34	110.84	105.02	106.3	113.7	111.84	108.69	112.46	109.63	105.98	105.69	111.17	110.73	111.85	109.24	112.98	106.61	113.58	107.27	106.02	102.97	109	111.01	108.29	108.26	104.74	104.62	110.67	105.36	111.85	111.5	102.18	114.02	110.5	105.63	102.82	114.06	106.59
108.32	101.53	101.15	106.02	104.84	97.188	103.66	98.488	107.72	108.95	108.73	109.81	108.84	101.31	106.41	106.7	108.3	104.99	102.36	104.43	106.76	102.01	103.51	103.01	110.69	103.97	110.54	106.82	106.66	109.16	102.8	102.6	104.49	108.41	107.73	104.78	109.23	105.31	102.63	104.86	106.19	102.96	103.95	105.86	109.87	104.16	100.53	101.95	108.46	100.73
99.161	93.459	100.2	97.631	90.077	97.869	100.43	98.745	100.8	99.499	96.911	97.643	97.677	100.4	91.228	97.427	102.87	95.119	99.744	96.446	99.759	98.567	94.172	92.828	98.451	103.12	94.628	99.016	98.908	100.47	98.628	104.34	98.082	90.911	103.41	98.27	99.018	99.3	100.55	97.675	95.538	97.428	102.91	97.949	94.002	100.58	96.042	100.22	100.8	103.49
110.73	103.37	104.38	99.196	106.7	107.79	103.89	98.838	105.56	107.36	104.38	105.04	108.89	105.74	104.96	109.81	109.97	97.887	107.73	105.09	101.8	101.92	103.13	103.68	100.34	105.42	103.38	110.33	105.1	104.52	107.4	102.65	111.61	108.87	109.67	104.4	109.91	108.27	109.05	102.83	102.69	108.27	107.58	106.43	106.81	106.87	106.34	106.14	109.97	102.87
99.352	106.72	103.68	99.65	101.84	99.368	95.855	101.57	103.12	103.11	90.883	99.12	102.52	103.5	100.59	106.19	100.45	100.96	101.32	104.3	101.91	101.3	104.62	98.907	103.77	101.39	105.88	99.999	107.61	99.747	95.409	99.742	97.05	104.3	98.938	100.12	100.03	97.522	104.82	91.812	103.3	100.99	98.718	99.595	103.46	99.202	106.05	95.099	100.97	100.32
95.78	102.05	93.167	94.607	106.07	96.735	96.596	95.326	96.01	88.218	95.869	98.131	103.39	99.266	102.34	99.896	93.695	99.621	98.7	93.936	94.688	98.737	96.743	94.614	96.415	97.426	99.893	100.61	90.833	92.133	99.121	102.05	95.789	94.814	100.09	93.71	96.529	98.137	97.646	95.289	105.28	95.891	100.54	96.296	102.52	93.604	91.546	94.726	96.399	99.119
110.77	108.26	103.24	106.99	106.41	102.44	104.19	107.26	104.24	101.06	105.06	101.87	100.6	105.43	104.62	101.98	108.22	100.28	108.58	102.84	104.54	103.51	106.93	113.06	102.59	107.65	101.79	105.74	107.15	104.41	106.32	104.13	104.47	105.61	103.21	108.79	106.59	106.68	104.55	101.97	104.94	114.69	108.3	108.99	107.48	106.82	106.72	104.63	106.46	107.67
97.366	97.324	94.003	102.74	95.742	100.25	101.71	96.422	102.6	101.77	98.397	97.37	101.16	96.866	98.755	93.778	100.01	93.051	102.63	94.165	103.26	95.898	94.444	100.9	102.53	99.907	93.35	96.417	99.386	98.717	96.954	91.04	97.666	94.272	95.233	99.114	101.08	102.54	98.422	98.033	101.32	92.543	102.27	101.4	100.49	96.909	94.077	97.856	99.68	96.056
104.73	108.2	101.36	101.64	107.46	109.25	102.4	106.16	101.27	101.92	108.78	107.94	109.59	106.05	108.41	100.06	109.14	110.94	106.2	107.3	106.21	107.41	106.24	107.04	110.08	107.72	105.29	100.12	94.363	103.19	107.94	103.81	100.29	98.493	109.38	107.95	101.48	101.01	107.01	109.57	105.46	107.63	98.495	102.89	105.68	105.52	104.02	103.72	100.97	115.55
107.31	110.62	104.04	111.24	113.68	113.22	112.58	104.46	103.64	104.48	103.86	103.18	108.68	107.96	110.98	108.04	105.14	111.11	113.83	109.69	107.79	107.78	105.6	110.71	110.66	116.3	110.83	107.06	104.94	107.49	110.19	108.15	108.68	110.8	108.59	111.31	105.98	106.8	107.47	111.63	105.96	106.62	112.6	103.87	104.67	105.55	114.21	104.93	115.62	105.92
104.14	98.297	100.94	100.52	92.835	98.333	99.285	99.447	96.279	101.46	100.67	100.7	91.943	106.61	98.634	98.566	97.992	99.9	101.81	95.239	93.085	97.802	93.398	98.633	98.6	92.445	92.772	90.967	96.265	92.762	98.117	98.051	92.747	92.992	96.315	96.102	99.785	100.5	101.38	97.86	95.429	96.489	91.874	95.379	99.318	95.838	96.551	96.742	98.389	94.713
106.7	114.53	110.24	113.14	111.33	112.54	108.67	109.55	105.8	108.63	108.64	115.14	113.21	110.88	112.56	107.63	113.63	108.37	107.92	109.68	110.78	113.18	108.45	115.72	112	108.79	108.34	112.22	111.22	112.19	111.58	109.11	115.31	110.72	109.03	109.86	111.73	111.51	109.9	107.82	111.95	112.56	114.29	109.59	115.65	112.85	110.36	106.45	105.13	113.51
100.73	103.05	100.25	100.43	95.238	91.905	101.43	99.262	102.09	101.17	92.646	91.634	100.69	98.272	100.47	101.41	95.483	96.791	97.499	100.38	98.504	97.3	94.82	94.437	96.75	95.674	94.519	92.948	100.47	99.435	101.6	94.074	101.53	95.99	103.14	95.883	96.724	99.058	95.454	97.078	102.95	99.644	96.644	103.84	98.567	97.088	97.683	102.4	104.49	101.77
110.58	109.82	105.23	105.03	102.86	110.81	110.35	110.82	105.7	107.9	108.11	102.52	110.55	103.54	108.84	108.46	109.74	112.6	116.37	109.85	109.57	113.88	105.11	107.91	107.81	108.53	108.32	108.42	107.27	106.67	105.66	111.57	106	113.76	110.38	108.76	110.98	110.47	108.12	103.89	106.84	110.2	104.91	106.85	109.12	108.01	111.01	105.03	106.42	111.43
110.33	106.35	104.21	106.31	107.06	109.66	105.83	111.43	102.41	105.77	104.82	107.53	104.5	105.98	107.94	101.57	108.51	109.26	105.55	109.49	101.71	111.4	103.44	108.87	106.85	110.53	106.67	116.27	107.34	107.3	102.93	105.26	106.46	104.51	102.42	100.72	99.974	106.53	107.76	103.42	111.12	106.7	107.72	106.25	108.98	107.54	106.47	104.7	107.59	109.32
111.79	107.08	104.4	107.06	111.59	104.14	108.68	107.79	104.71	109.39	107.72	105.95	109.03	105.01	106.27	108.73	110.34	102.44	105.87	109.28	106.21	106.86	101.26	111.09	109.28	108.97	107.93	109.11	106.77	109.1	110.75	98.854	107.89	111.34	108.83	106.57	106.18	113.65	110.3	111.36	106.4	103.03	104.57	109.17	112	106.37	111.47	106.89	105.66	109.81
111.05	109.93	108.77	101.62	109.28	110.12	106.88	111.56	108.3	107.26	105.64	111.25	105.34	113.91	110.94	102.53	106.75	106.32	106.33	109.83	105.04	106.05	106.15	102.69	108.29	109.35	104.38	106.61	107.31	99.951	100.46	114.84	109	108.95	104.67	104.59	106.89	111.51	105.19	105.95	109.36	105.2	108.76	103.28	108.96	106.82	110.72	110.96	106.19	104.55
103.21	108.74	107.85	102.91	101.72	108.8	106.55	106.78	105.92	108.95	103.43	114.74	113.73	109.7	104.99	111.76	105.04	105.54	106.76	104.42	105.97	105.96	112.19	107.54	112.2	108.36	114.61	108.16	108.67	103.51	103.99	108.13	107.37	111.58	109.37	99.113	108.19	111.06	111.94	113.6	106.48	106.12	104.93	109.05	104.47	106.75	104.36	111.45	109.52	103.43
118.18	110.5	107.81	105.99	109.29	110.18	112.69	106.31	108.55	113.4	113.59	108.18	108.98	108.48	106.26	104.61	105.56	105.67	104.76	107.94	106.08	113.08	102.93	105.63	112.58	112.51	113.01	106.53	113.69	107.31	107.08	107.91	107.2	109.13	111.13	103.66	112.91	109.45	111.66	106.04	107.88	109.52	104.28	105.75	109.47	114.04	107.01	107.76	102.1	108.51
99.963	90.727	96.413	98.901	95.146	100.8	99.385	104.8	103.32	97.827	94.735	104.38	94.386	101.36	97.285	99.135	100.01	92.312	102.1	101.33	100.46	103.38	95.379	101.67	94.634	97.881	97.505	92.614	92.928	97.786	95.697	92.394	103.87	92.571	100.05	98.276	96.14	99.513	92.067	100.27	95.333	101.58	100.05	98.009	100.82	91.882	93.476	95.153	97.287	102.67
103.47	100.67	100.69	103.65	108.33	103.33	97.547	107.62	101.82	101.54	105.02	106.76	105.12	105.05	107.87	110.99	104.34	105.08	109.21	102.44	111.96	109.75	106.68	108.08	104.52	99.14	103.33	100.85	102.82	107.69	106.16	106.61	107.39	110.33	104.86	118.19	104.32	109.65	108.29	105.17	106.4	110.48	106.18	101.28	107.61	103.1	110.47	99.849	111.62	108.13
101.67	96.658	93.495	96.019	98.193	100.22	99.694	100.54	97.97	88.423	100.73	100.93	101.63	97.082	99.676	100.07	100.94	102.11	100.98	106.86	97.956	99.105	98.517	95.744	98.639	102.16	99.551	99.189	100.64	100.98	96.117	103.01	96.1	104.48	100.95	97.617	99.291	90.455	97.336	99.782	97.824	100.31	98.24	97.073	99.639	100.92	95.707	98.124	99.648	101.87
105.94	103.62	104.07	104.5	103.34	102.14	104.59	99	97.435	92.805	101.68	101.9	102.83	100.3	96.273	103.42	102.16	109.24	104.15	100.21	94.491	96.299	93.83	102.76	105.17	102.83	101.88	100.58	106.19	95.431	97.13	94.174	95.032	106.14	98.4	101.7	100.51	100.57	95.12	99.458	101.1	100.25	101.14	99.76	97.931	97.713	100.54	99.128	105.13	103.63
110.32	104.51	107.77	110.48	109.04	104.88	108.82	113.35	109.07	107.87	107.69	107.51	106.83	109.34	112.08	110.97	108.83	108.84	107.05	112.24	113.09	109.85	110.14	114.44	111.79	111.6	106.31	112.46	105.74	108.52	100.46	112.7	105.18	102.61	108.44	108.2	111.54	110.52	100.5	116.44	106.61	113.27	112.05	109.4	112.92	109.48	107.57	111.2	109.16	107.79
107.1	103.42	99.083	109.41	102.66	105.85	108.95	111.67	102.93	103.22	101.55	105.99	101.7	107.24	103.05	109.34	108.17	110.27	110.17	105.04	111.51	102.61	103.17	104.66	108.72	101.89	111.72	106.55	110.84	111.41	102.05	108.11	110.55	106.34	102.28	102.85	105.82	96.941	107.24	103.26	104.18	112.02	112.62	101.83	114.45	110.92	104.8	106.48	109.63	110.47
107.27	116.18	107.29	111.91	116.25	104.57	108.53	109.58	111.56	109.54	110.67	111.83	110.92	111.26	109.84	108.72	114.87	119.23	113.77	112.69	117.05	112.35	112.78	109.57	111.23	117.11	106.09	107.81	110.75	110.67	113.64	110.17	114.32	114.37	110.3	109.45	105.33	109.34	110.22	102.87	110.49	108.55	115.19	115.43	109.33	108	104.92	114.93	109.44	106.59
109.68	103.84	106.45	103.75	106.25	108.24	107.72	105.07	103.77	108.52	105.54	104.89	102.73	100.98	108.6	104.75	107.56	108.76	101.53	107.48	107.38	109.13	107.51	104.75	103.85	100.74	105.39	108.01	104.68	107.38	108.25	108.13	100.14	108.26	109.83	110.39	105.5	100.71	107.53	111.76	107.78	98.212	110.07	110.59	105.42	104.03	106.14	104.87	101.33	104.64
108.4	105.38	104.71	105.69	108.09	106.28	110.79	105.34	100.17	105.79	98.816	106.64	105.38	105.18	107.34	104.13	109.09	105	105.72	106.97	105.59	107.57	107.61	112.9	107.71	104.71	99.421	105.77	106.02	101.5	106.93	108.33	107.74	104.82	94.283	106.36	115.51	110.56	107.03	112.62	105.69	101.91	109.86	102.5	102.85	107.73	103.25	103.92	102.23	111.07
108.32	107.03	107.65	105.75	108.45	108.3	95.598	100.64	103.9	106.4	106.42	106.65	104.68	110.33	110.29	105.37	101.57	97.763	101.05	105.75	105.97	105.8	110.39	104.24	100.13	108.68	102.09	101.91	104.98	105.86	102.3	105.96	104.69	105.64	103.92	108.28	107.33	99.908	109.09	106.23	99.04	106.11	109.25	107.08	103.77	105.06	107.16	101.25	103.89	106.52
100.55	99.725	104.71	99.501	102.26	101.94	100.73	108.79	98.452	103.08	99.826	102.1	95.169	99.961	100.43	102.75	98.807	98.759	107.25	101.39	99.617	105.85	101.48	97.687	102.24	102.19	101.16	96.45	102.62	102.97	102.83	104.11	98.98	110.22	97.394	102.67	101.59	95.86	101.38	98.174	103.46	102.21	99.28	98.608	100.96	104.8	100.35	98.016	107.71	93.019
106.43	102.44	110.02	103.17	111.81	112.84	103.04	108.86	107.67	110.4	102.84	106.34	105.05	113.38	105.07	111.27	106.36	110.08	108.45	107.41	110.78	109.23	103.14	112.28	110.74	113.64	104.45	105.42	106.37	104.32	105.45	108.23	106.82	110.87	111.84	111.3	111.81	104.3	105.59	105.35	114.31	108.98	106.91	111.07	103.08	108.16	101.64	109.9	106.77	113.56
99.414	97.954	102.38	100.82	96.428	94.717	98.068	100.4	97.159	97.619	88.923	100.54	97.648	95.769	95.946	95.7	96.531	93.613	95.614	93.062	96.671	98.744	95.852	93.613	99.288	96.449	95.821	96.996	98.715	99.397	104.69	97.783	96.266	91.47	101.59	100.96	94.812	98.003	98.228	100.62	103.7	100.47	98.061	97.41	95.475	104.66	102.28	102.38	104.92	97.378
101.79	98.659	96.543	94.216	93.383	96.791	93.176	93.542	103.12	101.78	101.89	93.685	98.008	103.27	102	91.875	99.288	99.052	99.26	103.15	94.301	100.37	97.447	110.86	101.96	109.36	92.277	97.852	96.582	95.042	95.132	97.958	96.238	102.33	97.707	94.221	96.132	95.912	95.047	97.773	110.5	98.409	98.854	97.691	98.347	99.486	99.212	94.695	95.715	93.668
108.28	111.26	111.4	114.6	104.64	105.39	102.54	109.21	109.55	105.44	110.39	105.88	105.69	103.54	104.11	105.87	111.51	112.74	102.86	100.17	103.53	103.55	109.53	112.05	112.26	99.49	99.6	108.92	101.55	110.69	103.81	104.19	107.58	102.88	109.08	115.12	114.23	111.89	110.01	113.37	110.88	108.55	111.47	104.63	111.43	105.7	112.99	103.2	107.6	112.61
99.634	106.84	102.51	106.18	96.563	99.463	103.3	103.75	103.11	106.79	101.13	99.805	95.342	95.185	92.999	103.7	99.055	107.02	101.41	101.21	94.357	95.425	103.71	98.411	101.57	96.251	98.597	97.908	100.4	100.42	102.2	101.81	96.303	97.08	104.99	93.433	100.25	100.09	101.4	98.666	104.72	103.88	104.2	103.13	102.73	91.898	101.39	96.901	104.54	103.14
109.08	108.07	107.57	101.65	103.16	109.59	101.57	103.15	108.49	102.52	111.48	110.26	105.94	108.11	103.65	106.83	110.3	104.94	107.73	104.29	106.99	100.41	106.89	102.6	103.9	113.52	105.37	104.43	100.67	104.82	103.1	109.69	110.83	98.982	100.6	101.34	106.73	103.54	108.2	108.92	101.92	102.9	108.27	105.38	103.67	102.98	106.44	107.13	96.663	107.18
96	96.368	99.945	100.31	103.87	103.94	97.971	104.63	97.322	98.169	100.54	104.41	102.27	100.02	99.12	100.84	96.74	105.81	108.75	95.63	97.628	100.1	96.184	96.798	97.782	99.903	100.05	106.48	96.595	99.635	103.36	104.01	94.388	100.48	102.71	99.684	97.309	103.4	103.16	99.693	99.422	101.16	102.9	101.51	102.8	101.74	96.797	99.661	101.9	103.48
109.66	106.06	107.31	111.07	103.93	109.87	108.57	106.17	103.92	108.04	112.49	111.67	105.89	107.64	105.43	106.22	113.86	102.15	105.27	106.28	108.04	114.35	105.72	105.27	111.55	103.54	110.39	112.69	108.27	106.4	105.46	105.56	110.17	109.62	107.01	104.19	105.05	103.2	110.9	109.3	111.57	107.62	111.49	112.33	103.74	95.73	104.01	108.09	104.48	105.73
104.48	102.75	105.58	109.34	106.58	101.38	107.06	104.35	111.83	105.4	110.09	101.64	107.58	101.19	100.98	104.47	109.96	106.46	105.26	106.36	101.4	105.46	110.01	105.99	110.09	107.39	107.44	109.55	111.27	106.17	103.94	105.03	107.95	110.18	103.95	101.79	104.19	109.09	109.13	116.42	106.44	111	105.6	107.49	98.927	99.763	101.15	106.25	110.96	107.27
103.42	107.65	103.69	103.04	104.06	103.87	110.85	101.61	108.52	101.51	109.34	108.44	99.663	104.69	111.4	102.84	106.23	102.2	107.51	102.46	98.084	109.93	106.05	106.11	106.93	101.28	98.7	105.79	102.05	107.94	103.19	102.34	103.42	109.22	107.46	105.87	103.32	107.61	99.006	107.59	106.55	107.4	111.54	108.27	105.98	104.54	107.15	103.1	99.21	110.27
101.18	103.86	107.89	104.2	103.15	103.81	109.19	104.94	101.43	108.63	101.36	102.04	105.78	104.77	106.24	102.41	103.11	107.59	99.846	103.85	104.59	102.22	102.09	110.62	105.07	114.54	103.24	111.96	104	103.89	105.6	105.66	104.06	105.37	105.49	107.59	102.9	104.25	106.86	110.12	101.81	104.21	97.161	103.49	103.48	99.717	110.79	108.06	105.9	106.12
95.953	98.307	97.099	100.03	99.322	101.13	98.451	109.27	100.48	106.29	95.748	104.45	102.58	100.28	91.982	101.51	103.7	108.56	102.74	98.759	104.51	97.679	95.04	100.35	97.74	104.32	99.233	102.64	96.233	93.82	98.832	105.18	93.18	96.736	100.56	102.78	104.61	101.71	100.72	102.66	101.55	105.98	102.31	102.15	95.079	101.1	102.88	99.685	99.162	105.09
101.7	104.62	107.83	105.97	103.92	109.64	109.95	114.62	101.86	105.98	105.68	107.79	103.93	99.243	103.45	104.27	102.13	106.48	100.43	105.04	107.75	103.79	103.89	106.54	109.83	107.21	107.32	102.34	110.06	105.48	105.86	111.31	102.54	105.85	108.63	106.54	105.21	106.71	104.4	104.15	101.46	106.28	107.6	104.55	109.25	105.02	104.66	108.47	104.76	109.92
106.88	109	112.69	108	106.84	114.05	111.47	113.65	108.19	111.34	112.99	102.43	108.34	110.22	109.63	112.04	108.69	116.14	109.63	109.66	109.15	102.26	104.75	105.49	107.15	113.7	106.87	109.63	100.5	111.54	104.81	105.49	110.73	107.6	105.91	111.97	106.65	105.19	101.74	105.35	107.13	109.73	108.94	113.21	107.26	108.42	107.51	112.79	102.77	108.9
98.347	96.726	99.09	104.43	98.951	99.664	103.44	91.736	99.603	96.472	100.81	98.29	96.964	103.44	100.24	108.87	100.29	98.187	100.03	98.631	96.017	100.43	101.01	100.83	96.156	98.108	100.57	99.763	103.9	96.863	100.42	98.102	99.056	97.032	99.366	97.602	104.06	93.979	104.97	96.582	102.37	100.67	98.025	102.97	104.17	98.366	98.485	97.404	99.814	97.716
107.32	113.03	113.35	107.42	105.69	109.76	106.48	116.19	111.32	108.68	107.02	110.71	109.87	109.27	110.23	113.93	112.39	111.55	106.2	111.13	111.33	109.57	114.76	106.5	108.53	109.7	112.59	106.19	108.99	115.26	108.74	110.18	113.67	103.54	107.23	106.94	105.03	111.63	113.59	117.36	108.93	109.97	106.08	111.31	113.43	110.06	107.08	116.75	102.73	111
103.58	100.55	101.57	97.785	97.561	99.994	98.152	96.466	94.723	100.44	94.913	103.5	98.088	92.542	100.42	95.976	89.929	99.46	105.85	102.52	98.686	104.24	98.885	98.398	94.735	94.671	91.187	93.511	102.16	92.359	100.03	100.82	102.49	95.3	99.182	95.974	98.182	103.69	95.673	98.327	97.978	93.087	99.227	98.565	98.208	98.631	96.242	95.934	100.32	100.1
109.39	106.54	109.55	109.13	112.74	106.89	102.78	106	111.42	110.31	104.82	110.39	107.3	104.59	106.03	102.2	106.82	111.24	110.25	109.89	104.24	114.16	103.46	115.08	113.12	110.01	108.73	109.15	109.76	112.39	109.3	107.39	106.09	105.55	111.28	105.4	104.34	108.67	107.38	106.09	109.18	105.5	116.34	110.23	105.77	111.55	102.91	110.62	112.54	113.53
105.77	105.5	104.9	106.07	97.849	104.66	99.452	102.72	104.8	106.7	110.75	103.89	101.47	106.28	105.94	109.24	98.707	104.21	102.97	104.41	105.4	102.82	105.42	103.97	102.1	110.67	105.96	99.685	104.77	103.68	100.99	105.39	106.08	105.13	102.86	111.43	103.52	107.19	104.07	107.01	104.75	111.24	107.55	102.73	105.1	100.29	103.62	105.21	110.52	109.66
107.05	95.742	110.48	99.35	103.8	103.99	108.98	103.49	104.37	100.79	105.58	106.77	106.18	105.59	104.78	107.04	108.23	103.38	106.34	103.75	104.87	103.03	106.75	108.1	105.28	104.05	104.01	104.23	103.39	100.07	110.19	108.61	105.06	104.67	105.75	105.26	108.11	102.64	104.72	104.08	106.2	101.46	104.89	101.38	110.62	105.39	108.24	111.77	104.96	104.2
95.325	99.007	99.362	104.41	100.96	101.73	98.669	93.659	99.834	99.531	96.518	95.207	92.471	97.428	97.423	96.017	101.49	102.9	102.11	96.247	101.04	92.915	98.77	106.25	99.869	98.571	100.5	94.205	100.17	93.872	100.42	96.29	102.6	93.991	99.822	97.379	98.901	98.085	98.224	103.37	98.701	92.962	95.353	96.668	104.46	93.552	95.207	94.422	99.698	98.873
99.949	105.94	103.48	106	102.66	107.66	104.47	109.74	109.75	110.12	107.48	107.34	103.41	110.67	106.34	106.92	108.76	107.02	108.35	109.13	109.39	114.55	109.36	105.8	104.93	107.98	106.21	105.82	107.08	109.83	105.79	108.7	108.9	103.12	109.19	108.83	104.33	100.45	111.45	105.78	106.32	106.75	109.24	105.56	106.53	103.74	103.17	105.84	110.13	106.21
102.03	103.44	104.52	106.95	111.15	105.51	108.36	100.06	106.3	107.52	107.34	108.12	101.21	110.15	107.22	98.186	109.89	107.8	112.03	110.78	116.02	103.35	111.86	104.9	109.28	108.23	103.83	105.21	98.393	112.03	107.7	107.47	109	109.09	108.18	111.17	115.95	107.58	110.11	101.04	112.44	107.9	110.19	112.03	106.94	104.69	106.08	106.48	108.8	107.52
107.46	104.53	106.75	112.07	108.69	110.04	109.54	112.68	109.89	110.42	111.45	107.19	106.79	117.3	105.49	106.8	108.4	113.97	112	107.87	111.41	108.94	105.97	106.8	107.09	105.7	103.42	112.19	101.08	112.66	109.06	109.42	115.39	104.58	109.55	102	105.46	109.86	107.07	116.21	112.93	108.75	106.48	104.95	107.64	103.92	114.56	112.43	109.07	109.19
103.7	101.99	105.62	109.86	111.65	105.85	110.09	101.84	107.56	109.24	111.83	102.04	114.02	104.6	101.08	110.56	110.26	111.07	103.24	105.45	98.056	102.23	104.85	104.79	107.96	109	107.62	105.73	108.04	102.88	107.17	109.09	101.82	112.67	102.83	109.2	108.3	103.09	104.61	104.58	106.96	102.66	102.88	104.58	108.19	107.97	110.09	105.12	102.98	112.7
106.94	103.54	107.3	111.53	105.49	102.88	100.25	111.17	106.58	111.18	105.97	111.94	98.592	100.38	107.18	107.18	106.54	106.48	110.3	105.29	109.74	106.57	110.44	107.15	106.19	100.77	108.72	106.24	106.35	105.5	106.04	107.81	108.61	102.95	99.42	104.74	102.46	108.77	105.35	109.87	104.82	113.02	104.06	104.15	109.06	106.14	106.08	103.85	100.15	111.72
85.982	102.4	95.074	94.746	100.6	103.11	98.725	101.08	104.86	97.875	101.82	97.127	104.48	96.344	102.56	96.179	96.551	100.82	99.036	98.244	98.08	99.843	100.31	100.15	97.097	93.422	103.22	99.339	100.74	97.629	100.67	102.5	100.87	96.676	101.98	98.84	94.632	96.174	97.289	99.094	93.291	100.36	100.05	100.2	99.337	98.738	102.06	98.473	90.052	97.838
111.62	107.2	106.23	112.44	114.11	110.65	108.37	105.56	105.14	105.06	109.06	103.29	108.79	108.16	109.16	114.56	111.58	110.37	107.38	106.18	114.04	108.98	113.97	110.87	104.98	110.29	108.98	108.35	109.45	111.77	104.56	107.49	109.08	109.15	111.48	109	109.55	106.26	111.81	106	108.79	103.1	106.35	106.87	108.88	108.48	107.36	107.81	102.46	104.71
107.28	100.79	100.14	102.46	108.9	103.37	112.71	106.87	99.45	102.12	103.22	101.35	110.49	104.63	104.79	110.04	111.45	103.34	102.72	111.52	107.52	102.5	107.35	109.84	107.14	106.86	108.01	106.92	107.1	107.89	108.13	104.44	105.31	108.31	99.439	103.11	106.62	102.19	106.08	105.81	105.3	103.45	107.33	110.2	102.59	105.8	97.871	104.77	106.1	103.69
99.783	94.415	103.07	101.15	99.221	97.854	103.69	104.17	103.01	96.212	101.8	102.22	104.35	98.699	99.613	98.355	98.602	101.63	94.376	99.632	97.279	93.675	97.549	98.881	96.979	97.636	100.77	96.349	97.274	95.809	99.206	97.311	101.67	97.522	99.335	103.72	95.461	101.68	97.09	101.05	99.169	102.16	100.72	102.57	93.653	100.24	93.327	94.226	100.83	101.89
111.01	111.28	106.67	116.69	111.87	108.29	103.22	111.39	109.79	106.79	107.55	104.77	110.34	99.779	105.54	107.31	111.87	106.39	106.83	107.04	111.28	108.49	107.48	103.98	105.57	104.66	112.79	107.19	106.49	102.58	111.39	104.03	104.83	105.78	109	109.71	106.3	109.56	115.42	108.88	108.47	112.19	105.32	109.4	110.88	109.38	108.07	114.61	111.24	113.97
105.6	107.62	102.69	108.26	108	103.6	101.69	105.61	107.27	106.46	106.14	106.21	105.23	112.12	107.47	104.01	108.7	107.84	104.18	104.05	110.58	110.83	102.02	107.14	113.39	104.57	115.9	113.05	103.37	99.783	107.93	113.23	109.86	98.503	111.2	109.67	105.51	105.29	111.17	104.3	105.05	108.82	103.61	109.11	104.67	107.61	104.96	103.16	112.56	101.1
100.97	100.09	95.277	102.93	104	96.261	104.04	99.956	96.442	101.98	101.82	101.86	105.08	101.71	99.554	100.09	96.37	99.992	97.391	99.974	96.199	99.058	107.97	103.85	95.11	94.157	99.641	101.25	93.439	100.11	105.04	98.525	98.746	96.27	97.389	97.235	99.388	101.26	91.667	101.57	95.295	94.263	101.74	102.09	99.573	99.115	100.46	97.495	93.569	98.682
108.12	112.71	107.35	106.8	110.03	105.42	108.4	111.78	108.56	108.2	112.5	108.01	103.44	107.46	102.27	113.56	105.61	110.94	104.7	106.93	109.57	114.16	116.57	108.77	110.61	102.62	108.43	108.81	103.25	104.92	106.7	106.93	107.08	116.34	105.51	109.75	111.12	112.73	105.01	116.05	116.72	109.52	108.95	106.41	105.34	108.41	109.65	112.1	108.95	107.78
106.8	111.77	111.12	106.43	109.8	108.48	105.87	111.65	106.37	111.69	108.63	102.89	108.62	107.3	108.26	105.62	107.32	107.53	105.13	111.33	113.85	108.53	101.35	120.73	104.46	109.85	109.73	105.1	110.05	107.5	111.84	102.5	104.38	105.66	107.53	108.5	110.14	111.1	112.21	107.54	110.36	107.12	106.65	111.94	116.76	110.48	108	102.85	105.75	108.61
107.01	106.76	110.94	102.04	105.79	107.13	108.9	107.83	105.82	103.2	105.2	100.83	105.84	112.79	104.7	107.22	104.72	107.19	109.63	111.37	114.89	104.73	107.84	105.59	106.22	109	101.98	110.43	105.63	107.37	107.13	103.92	111.96	103.99	99.7	107.66	108.26	111.77	104.03	104.32	100.41	108.24	105.64	99.196	106.59	111.97	110.02	107.86	105.45	105.8
100.54	97.924	102.57	102.85	99.045	94.184	101.97	97.422	95.291	90.907	103.4	96.117	103.3	100.51	96.056	97.424	97.101	97.878	97.733	102.52	97.762	93.922	98.787	93.259	93.839	99.339	95.151	98.049	96.139	93.91	94.097	98.019	101.11	99.229	100.2	95.631	91.265	91.122	95.817	103.02	96.741	102.42	96.472	95.641	102.07	97.833	100.36	93.182	93.405	97.76
108.47	105.28	107.94	110.67	105	107.53	110.24	103.62	110.48	103.77	114.4	107.96	102.68	107.51	105.22	104.91	107.59	111.66	110.52	106.79	103.94	106.95	108.5	106.24	107.35	110.62	111.39	109.17	106.07	104.72	100.66	106.18	107.48	108.76	104.01	105.77	107.24	115.8	109.8	109.95	105.89	109.3	113.7	111.88	107.21	105.63	101.79	109.79	107.22	108.46
107.46	96.463	98.396	98.354	106.44	99.682	102.83	102.96	102.42	97.134	103.79	100.51	101.17	107.68	99.21	98.495	101.22	92.212	93.925	101.19	101.5	96.906	97.149	106.87	103.95	98.978	99.963	101.46	99.687	100.8	104.55	105.73	98.99	101.24	105.98	107.34	102.07	101.22	99.625	103.33	98.183	105.04	97.599	101.94	99.245	91.557	109.31	97.509	93.282	103.36
104.83	107.37	107.77	108.43	107.77	102.23	105.24	107.01	103.42	107.98	110.86	112.29	109.1	108.03	102.74	107.6	104.59	109.22	105.9	103.58	103.12	106.79	101.57	106.77	100.26	100.74	106.03	102.8	105.61	99.647	110.15	108.35	108.11	113.87	113.12	105.48	107.14	114.22	113.1	113.65	106.99	98.463	106.01	106.93	102.58	104.63	106.14	101.53	101.47	107.66
97.562	98.951	106.16	99.255	99.362	108.65	95.484	99.863	98.637	97.866	101.22	105.2	98.139	97.756	96.423	99.761	96.707	96.436	102.44	104.88	95.982	95.856	98.684	105.92	99.949	97.021	103.43	96.379	97.484	97.162	98.763	100.46	93.772	96.203	101.93	100.52	99.459	90.654	97.283	95.807	99.167	93.659	102.23	100.48	94.196	99.279	95.517	99.322	104.21	99.232
104.54	113.4	109.46	110.79	109.89	112.07	110.7	108.89	117.41	105.48	109.19	111.91	108.96	99.367	111.46	110.78	107.69	107.44	106.87	110.08	110.84	104.81	109.56	112.93	112.41	109.07	105.15	107.05	108.15	108.67	105.35	107.75	105.86	110.79	110.34	106.15	111.91	104.41	111.24	106.42	108.85	106.29	105.86	105.66	108.68	109.55	109.12	104	115.34	107.25
94.937	106.72	104.19	98.938	103.4	98.394	98.092	101.31	99.903	100.2	96.094	103.41	98.282	103.08	102.02	89.802	96.042	94.61	97.842	101.26	101.47	94.393	99.553	100.75	99.852	94.77	105.1	102.18	100.33	98.136	97.22	93.916	99.942	101.15	98.287	96.104	98.635	95.867	91.153	101.51	98.533	103.31	99.678	99.213	98.315	92.817	100.5	91.736	98.916	100.45
98.047	98.716	98.753	101.54	104.32	99.098	96.722	102.58	94.365	105.71	104.47	96.78	102.55	103.63	105.04	98.888	103.29	97.774	95.559	101.97	102.71	101.65	100.03	103.51	98.355	95.497	101.14	97.131	102.5	101.58	98.188	101.47	104.05	103.42	97.628	98.728	101.37	94.557	103.9	107.56	102.88	101.87	99.896	99.78	98.729	98.456	100.92	96.232	99.183	100.2
110.88	100.07	108.15	99.92	105.21	107.67	106.23	102.26	107.12	108.56	108.05	105.78	112.46	111.15	109.1	106.91	103.19	102.71	109.65	107.76	110.75	103.27	111.91	109.83	107.86	109.78	110.54	106.27	101.78	109.69	107.86	106.16	107.28	110.25	103.93	108.12	102.08	104.83	106.34	102.1	106.24	115.24	106.54	110.86	104.46	114.99	106.85	110.95	105.37	103.62
107.74	104.13	99.788	102.74	107.82	102.06	97.633	105.54	107.13	106.1	100.64	108.28	114.15	106.63	106.48	109.55	104.67	101.14	104.44	105.94	106.82	106.54	103.58	103.75	108.79	107.85	99.846	102.77	106.05	111.41	101.07	103.82	102.78	109.5	110.05	102.49	108.19	105.76	102.43	105.37	105.82	103.01	103.28	106.12	109.51	110.72	104.58	100.56	107.86	104.48
105.09	110.42	107.95	109.62	107.6	105.76	109.12	111.68	103.73	107.46	104.38	105.95	113.56	109.03	107.8	109.4	105.08	114.23	108.92	106.2	110.08	109.71	103.63	104.83	113.71	108.42	110.26	106.81	104.82	108.14	104.06	109.29	117.6	110.36	110.02	107.52	108.76	109.84	107.23	107.72	109.61	110.47	102.8	114.2	110.76	106.99	101.08	109.7	107.19	104.22
106.72	109.96	108.73	109	104.62	106.58	110.56	106.83	102	112.04	106.94	102.76	105.36	104.85	105.29	109.24	104.1	106.82	106.65	105.64	103.63	107.45	109.59	103.76	107.12	106.68	102.17	107.44	105.59	107.24	107.84	106.82	105.28	108.18	107.69	110.08	110.56	103.15	105.08	103.09	103.41	107.48	104.16	109.32	111.49	101.78	108.44	109.13	108.82	99.708
112.12	109.3	108.93	111.03	109.9	111.36	108.8	111.71	106.92	113.04	110.63	106.76	104.72	110.05	105.4	106.53	101.1	111.78	103.41	109.37	102.99	112.43	106.08	104.68	111.23	107.44	107.38	103.95	112.73	107.84	106.2	106.56	104.11	107.11	111.73	108.97	105.37	109.06	106	109.18	108.61	108.01	107.96	104.35	102.27	99.67	113.4	105.41	104.12	107.06
102.04	99.801	99.085	101.59	98.913	98.38	101.78	97.401	99.296	101.04	97.589	103.52	104.95	101.41	98.06	99.754	100.67	100.53	94.622	102.07	100.06	95.544	95.38	97.993	98.936	102.9	102.85	100.84	100.88	103.8	99.782	97.278	101.8	94.677	94.088	101.07	102.6	100.81	103.56	101.27	97.035	100.62	95.917	99.312	103.09	102.04	99.954	94.967	96.303	95.918
104.91	112.09	100.82	106.41	103.85	103.78	105.85	110.85	104.41	106.35	107.63	112.52	106.74	113.5	107.5	103.1	104.78	100.12	114.85	107.37	102.32	103.65	103.22	102.74	106.84	107.39	108.96	107.37	107.73	102.98	108.14	106.14	101.2	109.56	109.93	105.05	107.88	107.85	107.62	104.32	104.46	104.1	100.67	112.06	103.26	104.89	109.26	103	107.81	105.5
100.04	95.203	99.853	102.28	100.23	94.812	98.635	92.625	99.713	99.575	101.47	97.209	97.465	101.14	109.6	96.092	102.41	96.956	93.211	98.895	94.51	95.31	100.41	96.537	96.726	94.77	99.842	99.6	102.25	98.269	103.24	92.11	101.25	95.134	96.632	96.27	101.2	95.033	100.93	101.62	94.861	91.87	96.717	102.01	93.154	99.577	98.314	100.07	102.7	100.87
102.36	106.25	111.61	108.02	116.98	107.93	108.65	103.86	108.95	109.21	107	107.96	108.3	104.37	106.74	114.04	110.22	111.4	112.31	114.14	108.4	112.22	102.72	105.84	112.65	103.67	106.14	106.95	116.93	107.26	112.54	105.89	116.1	107.92	103.89	107.86	102.93	110.64	104.78	104.02	104.68	110.15	103.04	108.14	112.64	111.18	109.44	110.76	106.52	113.23
106.86	108.9	111.77	107.05	106.63	107.44	108.41	106.38	113.61	105.87	112.05	112.81	103.95	107.56	116.63	111.7	104.76	113.5	106.03	111.37	105.75	109.54	99.763	105.54	108.24	105.93	113.76	105.21	110.35	102.51	102.69	109.99	107	104.59	104.49	99.27	108.24	113.31	109.9	111.6	107.01	106.67	111.96	105.05	113.37	107.14	111.35	106.64	110.27	102.53
109.21	106.38	114.02	107.67	115.44	114.41	111.36	110.59	111.43	110.11	107.68	110.72	106.98	112.81	106.89	102.41	111.44	105.99	112.67	105.39	104.86	110.34	107.89	111.9	111.55	105.37	108.71	102.06	106.34	109.83	109.79	104.24	110.12	110.14	111.32	110.9	114.22	107.66	109.94	114.9	109.5	101.91	108.15	111.17	101.2	107.62	107.05	109.37	113.87	116.51
101.34	108.62	114.05	105.71	109.74	108.38	109.18	108.61	106.82	105.69	106.61	108.26	117.95	102.17	117.28	114.61	108.01	108.96	106.51	108.66	106.93	109.04	112.69	115.68	113.02	110.38	108.62	110.02	105.11	102.94	109.35	110.39	115.57	110	104.92	109.46	110.69	106.16	109.04	104.7	104.14	110.68	109.18	107.93	109.12	107.09	104.81	108.61	109.83	109.36
113.52	111.51	106.99	109.46	114.13	108.86	120.84	110.84	110.21	110.84	112.85	108.55	111.14	104.5	110.87	112.6	105.86	112.5	109.23	110.23	118.38	113.9	111.04	112.67	114.12	107.39	107.3	112.14	108.62	108.03	114.78	108.63	107.45	113.57	112.86	114.74	103.28	110.68	107.69	116.64	113.77	115.47	117.02	109.63	109	105.28	108.12	111.03	117.91	110.41
111.5	113.28	107.78	105.02	110.38	114.53	105.83	106.16	99.881	110.83	109.65	105.49	109.45	112.16	104.64	109.44	107.41	108.26	115.54	108.58	110.09	106.92	107.13	108.32	109.26	112.92	105.29	106.76	104.7	109.87	109.45	111.67	110.68	109.04	108.8	106.41	106.03	111.07	108.69	107.89	106.14	108.41	111.06	105.07	108.1	110.31	113.93	111.47	109.01	112.76
102.42	112.29	108.78	104.59	108.85	103.77	105.14	106.96	106.55	109.12	111.01	107.98	109.2	108.44	109.08	104.04	108.36	104.23	104.96	113.04	112.94	109.34	102.08	105.39	109.96	108.08	108.25	98.688	110.06	111.52	106.54	110.62	108.6	105.42	104.12	108.93	103.28	104.8	113.65	108	104.93	111.27	110.56	110.26	103.94	103.4	102.15	108.91	100.95	109.21
107.08	106.62	102.15	103.02	109.79	112.77	101.19	102.62	106.05	100.66	105.06	107.64	97.525	103.92	104.68	108.8	96.407	107.65	105.74	102.02	110.9	110.17	104.16	107.26	100.88	108.72	107.87	97.897	105.58	105.23	109.41	107.1	104.02	101.14	100.45	106.81	109.02	104.62	107.47	108.59	111.08	113.29	103.31	103.05	99.914	103.34	108.77	109.9	105.63	108.25
104.23	104.42	103.13	95.783	100.81	98.262	95.025	96.614	101.11	98.782	95.907	91.563	96.286	102.73	98.756	95.049	101.67	96.092	96.662	98.156	99.225	100.92	100.59	100.27	100.74	103.21	99.991	97.157	98.305	98.835	105.67	91.793	101.5	100.73	94.746	101.94	98.997	101.1	99.887	96.8	92.001	101.93	97.104	98.809	97.841	102.03	99.429	98.187	97.535	100.23
102.93	114.89	105.54	110.98	103.51	104.59	105.81	102.43	105.9	107.11	100.74	105.15	103.63	102.06	105.83	101.83	106.25	106.14	105.76	103.02	103.29	104.48	105.24	106.63	106.57	101.54	106.95	106.14	106.69	111.53	111.55	100.97	110.29	111.14	104.26	102.03	112.5	106.87	106.3	98.838	102.74	101.36	107.67	105.69	103.14	100.09	110.8	107.09	99.994	104.93
101.97	100.1	105.41	104.47	102.79	97.472	102.73	98.976	97.496	107.78	98.76	93.862	95.287	104.42	94.89	103.71	99.282	100.6	105.06	100.17	98.081	103.87	105.85	95.274	104.33	104.36	101.46	99.135	100.71	99.915	103.37	97.52	94.177	96.044	104.34	100.02	101.34	107.43	100.09	103.18	105.63	100.92	104.95	103.91	94.652	97.309	97.538	101.08	97.373	106.9
101.08	97.888	99.223	98.155	93.608	100.3	100.88	96.74	97.287	94.082	98.325	96.456	96.079	94.569	93.867	99.367	99.004	99.243	101.83	97.3	92.652	97.062	100.45	96.36	91.32	101.68	96.874	94.388	94.431	96.997	97.606	99.341	99.899	98.571	94.503	98.716	96.25	94.952	97.493	97.612	100.68	93.578	99.033	96.41	95.389	102.45	103.7	101.46	97.286	104.15
96.92	110.69	105.8	104.59	110.09	102.31	115.1	110.12	106.93	104.35	111.35	107.31	112.14	105.45	104.74	110.19	107.17	108.41	109.03	107.04	105.41	103.23	115.75	102.9	110.74	99.093	103.34	101.51	109.84	109.64	105.6	113.54	102.01	109.98	105.28	102.49	104.83	105.15	104.7	105.24	102.91	103.31	107.62	106.39	106.9	114.53	111.8	108.82	107.18	108.11
110.26	105.99	108.55	104.62	110.8	110.72	105.67	110.34	107.6	102.21	105.09	110.14	112.33	112.44	109.18	102.17	106.16	112.36	113.78	108.1	109.41	106.83	101.93	104.1	109.13	102.5	109.44	107.43	110.2	104.62	105.35	111.5	106.94	111.79	105.64	110.31	104.07	105.12	107.95	105.93	110.09	101.91	108.79	108.43	104.66	106.04	103.29	108.57	101.96	107.32
103.18	100.15	104.2	109.46	97.139	105.53	98.314	105.83	98.409	100.93	95.169	97.8	101.39	101.88	97.463	96.952	102.37	97.48	105.59	98.82	98.004	105.24	98.783	101.15	100.26	100.3	101.91	101.46	106.54	100.81	100.88	100.99	105.57	103.8	100.11	103.23	101.33	102.87	98.664	96.747	101.41	98.499	102.03	107.59	103.49	102.69	96.232	103.75	98.661	104.89
108.19	107.49	105.01	104.07	107.81	112.45	106.46	109.64	108.57	110.7	103.52	106.83	111.11	110.87	108.66	104.94	108.67	112.27	105.29	113.97	104.44	109.93	115.03	104.83	104.23	111.07	104.77	106.99	105.17	107.49	108.39	108.66	103.65	111.21	105.98	107.45	107.71	111.42	111.04	115.01	109.11	105.58	100.24	112.98	114.72	112.02	110.01	106.13	109.93	110.47
108.62	107.18	112.96	100.74	101.89	108.48	112.11	110.11	111.43	107.59	104.66	104.24	105.47	109.77	109.67	102.38	112.07	105.85	110.69	111.11	101.94	109.04	102.51	108.68	111.81	103.76	104.1	108.1	106.26	109.22	109.52	110.04	108.52	111.24	106.25	106.55	109.51	106.69	108.09	107.68	100.5	109	111.16	109.04	102.25	104.1	106.14	113.7	109.18	107.46
91.166	95.295	100.84	95.096	96.926	98.884	98.068	94.99	99.521	98.11	96.307	94.41	97.368	99.142	95.681	96.558	97.487	101.26	99.927	96.73	98.626	94.119	101.02	102.31	99.39	99.861	99.934	99.857	97.87	96.243	92.848	97.818	99.17	98.283	97.241	99.327	89.251	97.512	103.18	96.468	97.762	99.496	97.301	96.386	103.43	93.314	99.511	100.08	99.775	93.211
100.92	106.22	101.58	98.376	101.8	97.422	98.98	100.04	93.531	100.51	97.58	98.797	99.375	94.141	94.293	93.361	99.303	94.662	98.898	99.256	98.384	98.642	100.77	100.3	97.667	94.095	98.125	98.991	105.75	97.149	94.875	99.043	99.729	102.64	101	100.27	98.401	97.209	97.951	100.77	103.3	99.643	90.25	95.047	99.231	98.395	97.654	96.782	96.622	98.846
101.74	100.17	99.508	95.141	105.29	93.893	103.61	96.99	102.44	101.99	100.07	100.39	100.07	91.658	103.99	99.718	98.456	97.007	100.37	98.102	102.38	97.138	106.92	97.753	104.6	100.6	102.91	100.29	101.38	101.86	93.782	100.38	102.13	103.49	93.636	93.074	101.28	102.33	101.53	101.96	102.28	98.461	98.633	104.99	106.83	101.57	98.068	98.312	103.54	98.357
100.21	108.64	105.57	105.36	105.79	102.77	99.284	100.8	106.09	106.45	110.45	103.95	105.39	110.75	111.61	108.62	109.96	101.55	110.23	104.88	106.79	100.73	104.01	97.391	105.53	104.06	110.75	108.97	107.8	108.01	107.32	103.07	114.53	106.02	107.98	112.73	105.51	105.78	108.18	102.17	111.26	110.73	108.7	104.29	103.63	100.61	101.09	108.71	111.59	108.61
113.22	111.45	113.11	113.17	108.32	111.84	111.2	104.36	107.43	110.58	110.53	109.36	113.95	110.86	107.98	107.65	113.18	113.03	114.96	110.42	114.51	109.93	111.33	114.43	109.99	112.3	106.59	116.42	108.14	113.22	108.01	112.54	111.67	117.75	109.47	105.87	111.23	109.48	108.66	111.13	116.52	110.39	105.3	106.12	108.92	112.76	108.74	109.01	118.1	109.29
104.5	111.05	111.54	105.76	102.02	107.82	100.61	106.16	106.6	102.32	100.95	101.07	106.48	108.79	108.52	107.38	104.01	103.41	106.85	103.65	101.19	105.81	106.53	104.93	108.78	99.761	106.79	105.78	109.17	98.555	110	102.59	101.79	108.84	102.74	107.76	106.08	105.04	109.58	101.37	111.23	110.2	104.94	109.42	111.63	107.19	99.548	110.74	110.52	103.77
100.18	98.641	101.62	108.29	105.15	98.489	105.67	105.39	104.15	105.27	103.92	109.43	112.47	103.26	103.02	107.63	109.64	108.87	106.71	107.04	109.1	105.98	107.88	109.41	104.5	105.35	107.35	102.98	111.55	105.33	105.89	104.12	106.87	106.51	109.75	108.34	107.2	101.06	108.03	108.9	102.72	102.53	108.43	104.76	108.57	108.49	105.78	107.6	103.84	106.83
107.24	107.79	110.98	101.66	108.52	105.59	110.4	107.01	104.97	109.85	109.16	108.4	113.57	113.52	107.59	106.69	114.79	112.93	119.22	112.71	110.76	112.34	106.18	112.01	110.26	110.02	110.78	110.39	112.15	111.91	107.09	110.39	108.56	112.97	110.98	110.69	113.72	110.19	114.95	115.31	105.94	114.28	115.95	105.75	117.01	106.21	111.92	108.67	109.7	118.5
114.15	108.28	108.88	111.57	112.84	111.29	105.21	113.01	108.48	107.42	112.03	116.04	112.15	108.03	112.17	105.4	110.59	113.38	108.77	111.08	110.4	105.01	109.58	112.47	110.29	110.82	110.95	111.09	107.28	114.67	110.65	108.11	105.9	112.57	103.9	113.28	111.24	101	103.11	101.36	107.39	105.19	106.98	104.33	108.87	109.9	99.782	108.84	110.65	110.36
105.06	100.19	112.8	106.42	111.35	103.82	109.76	107.55	108.43	110.76	107.48	111.43	108.28	108.54	106.29	105.88	103.12	104.23	101.71	102.97	110.77	107.96	109.4	107.28	102.59	104.13	108.04	112.18	102.88	101.7	104.46	108.97	108.82	105.68	106.92	105.58	104.64	109.66	102.84	105.09	107.83	111.79	108	105.8	108.92	111.92	107.19	103.31	113.41	106.76
99.485	101.12	97.523	95.847	94.333	103.63	100.21	99.633	97.314	98.393	96.592	100.16	93.374	96.22	98.054	95.64	97.053	99.875	93.953	100.2	94.935	98.307	102.26	94.762	99.193	100.41	96.471	102.03	99.085	103.15	95.816	100.54	98.382	104.87	100.53	93.798	101.59	98.252	95.239	100.98	104.97	96.178	100.96	93.647	91.451	91.558	99.99	97.085	102.22	98.827
102.98	103.86	97.705	97.322	107.15	89.603	104.36	96.056	99.585	95.199	95.432	99.745	97.951	88.701	98.4	93.159	97.651	97.432	99.66	103.79	97.666	101.05	99.841	99.036	93.708	93.798	95.75	97.317	98.29	99.9	97.095	101.74	92.852	105.13	96.564	96.824	95.156	100.42	91.21	97.498	99.752	98.923	101.26	99.228	98.803	97.834	97.407	101.17	104.14	102.41
109.91	107.06	102.24	103.19	106.87	104.62	105.74	101.08	100.96	104.72	104.65	105.95	97.777	104.26	103.88	103.49	102.31	102.9	102.69	97.204	99.762	98.554	104.81	103.89	103.57	101.52	103.8	100.75	109.78	103.15	98.213	100.42	106.76	105.5	108.38	102.25	100.45	105.57	97.981	106.86	106.91	103.32	105.39	99.686	100.64	103.7	100.72	106.34	97.95	101.45
107.26	108.57	104.46	109.54	99.314	108.66	107.45	101.32	106.75	111.91	106.26	107.16	112.44	104.36	107.4	106.88	104.79	112.64	109.48	103.75	104.62	107.18	104.73	104.21	109.04	103.2	104.51	103.22	111.22	105.11	110.83	101.1	105.2	114.24	111.89	108.43	108.62	108.22	103.8	111.76	112.37	106.19	102.05	101.26	107.86	107.25	107.77	109.54	107.16	102.42
98.479	92.886	98.13	96.3	97.345	101.6	98.203	103.35	98.04	95.103	98.322	93.983	100.22	93.464	94.708	98.151	96.224	102.78	93.857	93.015	100.73	98.816	99.452	99.243	99.822	95.057	100.14	99.191	93.639	101.48	95.698	94.687	99.678	98.437	92.358	95.818	99.396	101.59	99.79	97.893	97.089	101.59	95.57	98.388	97.094	102.83	95.561	96.965	101.74	102.79
107.71	107.65	110.92	101.57	106.33	114.83	109.54	110.72	108.64	108.14	104.54	105.32	105.6	107.96	107.93	111.34	109.17	104.81	105.45	102.65	107.23	107.28	108.89	105.63	106.76	106.12	119.5	108.49	109.75	109.03	109.62	108.85	102.78	111.38	105.95	103.37	109.68	109.04	107.03	111.3	108.01	110.77	106.73	109.21	110.21	106.65	116.88	111.26	106.23	106.51
113.86	110.57	106.89	106.98	107.25	106.34	108.3	101.4	108.03	105.89	103.76	112.02	102.63	107.49	109.67	110.58	111.67	109.74	108.22	106.7	107.56	114.33	107.78	105.05	111.81	106.35	112.69	104.57	108.94	110.34	106.43	110.13	106.5	105.68	111.29	104.24	103.55	115.13	109.44	107.89	112.54	105.04	109.17	109.8	111.97	108.1	106.82	108.87	108.48	105.91
109.01	109.28	108.71	102.92	107.46	108.75	107.67	106.76	107.2	112.51	115.06	100.7	99.634	108.56	109.95	104.99	107.97	111.95	107.38	110.11	115.37	109.05	110.48	101.4	113.8	104.9	109.75	108.56	111.39	113.84	106.36	108.53	105.38	104.31	108.65	110.87	116.21	110.67	109.11	105.5	112.04	105.21	103.78	110.36	107.27	107.87	119.85	108.01	104.39	112.58
106.68	109.09	110.85	107.28	103.76	105.63	112.57	109.53	105.2	111.81	107.41	108.21	106.34	108.62	104.74	108.41	98.793	105.04	110.58	108.19	107.61	103.98	105.89	110.26	113.85	105.32	102.21	106.24	108.8	104.95	105.92	110.11	101.38	107.87	111.41	107.67	105.98	108.39	109.81	104	107.37	103.07	102.17	102.84	108.85	108.66	104.01	108.05	105.74	105.71
108.83	106.99	106.6	105.21	103.77	110.81	104.47	105.39	103.1	106.28	95.24	103.43	108.84	103.81	104.82	105.01	105.71	102.71	105.76	106.03	105.47	107.09	101.07	106.28	99.685	103.2	104.69	104.96	109.2	99.55	102.07	110.15	100.97	110.52	104.74	105.8	106.3	114.42	104.84	102.85	108.94	106.39	103.91	104.01	104.19	110.22	103.91	106.66	108.55	111.67
106.13	110.51	107.65	106.52	103.78	110.23	106.18	104.01	100.92	100.86	103.23	104.39	107.61	105.48	107.87	105.5	107.58	106.33	103.43	108.28	113.56	100.36	102.8	110.83	109.66	108.74	108.66	107.64	109.81	108.79	101.59	103.91	104.79	102.52	104.49	104.04	104.74	100.49	106.89	105.38	111.53	104.05	105.71	109.87	108.02	106.28	109.67	104.8	108.12	101.57
103.17	106.62	109.67	99.521	101.24	100.34	107.94	106.51	105.36	105.41	106.02	107.12	104.58	106.17	108.88	103.56	103.3	105.26	103.96	104.22	108.56	108.19	106.05	103.91	102.75	97.832	102.39	112.4	109.94	108.25	107	109.06	98.29	102.84	103.49	107.56	111.24	102.42	105.91	106.91	103.6	104.24	113.7	104.97	99.393	110.27	96.166	98.265	103.5	101.37
103.37	101.95	107.38	103.04	104.67	105.74	103.28	106.87	107.38	108.33	107.44	105.8	112.52	104.02	107.11	105.04	109.27	100.6	103.76	108.98	104.6	108.16	112.37	109.89	108.52	107.61	108.55	106.44	107.04	106.55	106.87	106.32	111.08	104.86	107.18	101.71	105.3	103.8	105.46	104.84	104.14	107.92	107	109.9	111.09	107.17	101.87	108.13	105.14	104.48
105.33	106.52	103.46	106.67	109.52	104.87	108.31	114.54	107.45	107.32	105.43	112.99	109.22	103.02	110.87	108.92	104.93	107.25	110.71	107.04	105.19	104.69	110.93	101.71	109.72	103.7	111.96	104.25	107.36	108.87	110.15	104.93	107.15	105.79	106.08	107.71	108.59	103.99	112.07	107.27	106.33	104.53	110.73	113.36	106.94	108.83	109.31	109.87	107.54	105.56
106.73	111.3	105.12	113.28	108.7	107.57	107.12	109.48	113.25	106.17	106.19	106.13	107.83	103.38	106.61	109.08	109.16	111.12	106.84	102.6	106.73	111.81	106.48	109.94	102.23	106.83	104.2	110.7	107.7	106.33	107.83	111.2	110.11	109.34	106.78	108.04	107.54	111.65	101.09	112.19	102.67	108.16	123.15	106.28	108.94	106.94	101	108.34	108.99	111.33
105.64	102.22	109.06	102.76	93.635	102.61	112.46	106.04	106.64	103.68	106.07	106.91	105.81	105.86	99.056	106.18	108.75	109.88	111.38	109.53	103.68	105.81	101.19	102.64	103.91	103.58	101.7	105.22	106.93	105.37	105.2	105.86	102.25	99.05	106.8	111.1	104.4	102.84	104.7	111.59	105.06	102.87	107	106.66	107.79	105.8	100.67	104.63	105.76	106.03
109.85	115.7	105.97	108.58	111.39	101.98	100.79	111.35	108.5	108.3	111.41	104.59	110.22	105.95	105.95	109.5	105.8	106.26	111.92	99.477	109.34	110.11	100.96	107.57	108.67	113.61	114.23	106.07	105.22	106.34	112.37	102.33	110.82	101.73	110.15	111.92	103.57	105.2	107.77	105.55	106.01	111.65	106.98	107.64	111.43	102.78	108.68	105.06	109.81	104.27
105.63	112.1	114.4	114.22	111.05	108.87	111.5	113.85	109.03	111.53	112.89	105.11	108.91	113.11	114.14	109.85	104.74	106	108.14	102.16	113.99	114.87	114.3	107.85	107.32	113.91	113.57	104.67	108.04	104.62	102.9	118.58	107.8	109.65	111.56	106.58	115.49	108.03	114.83	114.55	112.54	114.67	113.09	109.6	113.23	109.77	112.09	108.47	111.39	113.42
108.52	104.28	113.75	109.97	103.09	113.35	104.37	110.31	105.15	102.87	107	114.32	107.81	105.36	106.61	106.57	100.88	107.83	107.21	110.67	113.02	110.16	107.58	107.26	108.85	106.14	107.23	109.24	108.91	104.21	109.96	107.81	106.62	105.85	102.62	110.73	111.11	108.08	102.84	105.21	111	105.89	106.73	108.31	105.16	102.91	101.27	107.83	106.86	111.49
98.965	94.926	101.21	96.448	97.645	97.099	104.36	102.28	96.778	96.885	97.433	98.556	103.62	99.768	102.19	99.51	102.53	100.81	102.53	95.08	98.831	100.12	102.04	102.52	100.96	97.45	97.802	90.823	99.502	98.53	96.53	97.469	92.542	102.47	96.517	97.127	96.011	98.056	94.135	98.174	100.83	95.854	91.314	96.783	95.379	94.759	101.65	99.766	94.826	103.2
98.191	95.022	96.094	97.159	102.67	94.866	100.47	96.335	100.94	100.15	102.8	96.006	99.92	94.846	102.14	96.767	100.51	97.096	95.357	107.32	93.824	98.399	97.671	102.94	99.012	98.181	97.388	95.612	95.605	100	102.76	104.56	98.778	100.84	100.32	95.261	100.8	99.044	101.73	105.1	103.21	102.71	97.755	101.43	95.575	97.952	100.69	95.242	98.081	99.42
101.7	91.726	100.77	99.579	95.891	95.055	101.29	98.983	99.878	100.44	100.96	98.802	99.045	97.569	99.681	100.6	97.273	93.412	97.177	95.831	100.77	95.701	94.912	98.217	95.241	99.481	99.703	95.921	95.242	100.48	99.338	97.239	105.78	94.554	96.289	91.015	97.92	94.182	90.243	98.186	98.598	97.067	97.776	99.478	103.59	98.981	97.867	92.115	96.201	102.37
107.98	109.58	104.69	97.559	105.78	107.27	105.83	103.61	108.69	97.624	108.47	99.429	100.71	108.74	102.85	109.48	105.49	104	105.16	103.47	102.81	106.66	99.357	104.44	104.92	103.95	103.18	100.92	111.55	108.7	110.48	100.5	106.46	103.89	107.77	109.11	106.72	100.33	105.34	105.91	103.68	105.7	94.107	105.49	100.34	104.96	101.79	105.46	107.44	98.733
104.5	102.42	106.89	99.971	109.12	102.59	105.95	111.01	110.73	109.08	105.08	108.01	110.03	106.38	104.66	109.8	105.42	102.87	109.11	104.22	106.27	101.42	103.85	99.982	106.88	110.89	106.95	101	106.49	106.3	103.33	104.59	109.78	108.13	115.87	103.74	105.73	106.7	112.69	108.61	103.82	97.556	105.29	104.99	106.56	109.38	108.82	101.71	101.52	105.55
104.31	100.55	101.48	97.277	100.7	98.804	102.7	103.08	98.113	99.941	97.724	98.473	93.548	107.96	100.7	94.89	91.677	101.9	103.25	97.712	100.62	104.13	102.02	98.819	101.1	105.65	101.53	101.23	101.22	103.91	103.88	97.817	101.07	98.43	105.97	102.44	101.6	105.42	100.35	100.9	96.517	99.441	102.22	98.315	99.556	105.18	103.54	98.386	98.19	102.51
108.38	105.69	112.14	102.5	105.06	107.6	106.58	106.16	105.88	112.59	110.16	102.6	104.46	108.58	108.62	102.51	103.09	106.13	104.96	110.82	112.31	99.618	112.6	106.02	107.85	107.31	110.97	100.3	104.41	103.97	104.65	108.1	105.73	105.78	108.28	106.74	104.65	109.74	110.17	101.07	111.69	113.04	101.43	112.31	105.93	110.79	108.83	106.84	107.3	102.61
106.69	104.94	111.08	106.1	112.26	111.72	103.55	104.82	103.99	114.01	105.35	108.05	112.54	101.67	104.14	109.26	102.48	106.01	102.48	102.48	105.65	104.19	105.56	101.99	105.65	106.46	103.94	105.58	101.91	100.47	104.64	104.29	108.55	97.022	104.59	105.89	103.61	107.43	102.82	108.19	109.06	110.14	101.43	107.8	109.76	109.08	104.92	105.8	106.35	107.48
99.779	98.157	97.648	108.74	99.859	100.99	101.41	99.784	94.785	100.68	104.19	102.74	101.38	100.45	102.5	108.31	102.22	98.816	104.19	100.58	103.79	93.781	102.06	102.81	95.302	102.45	99.661	100.15	106.06	98.934	106.8	100.64	103.49	106.77	97.54	101.4	102.04	97.958	100.18	99.853	104.14	98.708	100.61	103.96	102.26	99.675	100.89	99.422	99.663	102.29
106.65	107.65	108.85	102.63	107.08	106.66	99.982	106.71	106.44	108.78	111.9	111.88	109.89	103.73	104.8	102.45	101.22	109.93	107.38	105.29	107.65	108.15	105.34	105.05	108.16	101.31	113.82	109.01	106.5	106.37	109.58	104.25	106.41	107.51	104.83	105.82	109.49	108	103.94	101.23	103.61	106.01	103.98	107.6	110.11	103.76	111.64	109.05	105.34	105.49
95.826	96.115	93.28	104.7	99.396	101.8	97.65	100.38	97.398	99.645	100.13	102.03	98.937	99.754	95.187	101.3	96.484	98.182	94.249	95.576	98.1	100.47	88.234	97.737	101.65	99.543	101.49	96.826	99.219	94.166	97.589	97.348	101.38	103.63	107.39	97.116	106.23	96.816	101.89	99.612	102.74	94.246	93.765	96.019	94.068	100.94	97.71	93.026	101.23	101.77
104.07	101.23	105.53	106.49	106.48	111.4	106.92	112.04	108.62	108.56	105.87	101.27	105.49	104.43	100.69	101.09	106.49	109.24	101.74	105.87	107.25	107.77	104.41	108.51	102.4	105.14	104.43	102.71	106.33	105.13	108.85	103.24	102.23	100.89	103.17	110.88	110.23	109.08	104.15	103.84	109.08	103.45	104.55	104.07	106.9	103.57	99.993	105.22	107.03	104.79
109.71	110.57	109.91	104.85	106.47	106.78	104	104.85	107.63	103.62	103.28	106.96	110.14	102.91	109.78	103.01	102.47	107.29	104.71	110.08	108.99	106.69	109.6	110.44	110.69	111.05	103.48	106.67	102.04	106.71	104.3	107.53	107.97	107.59	99.188	104.85	103.04	105.69	101.93	111.94	102.56	105.15	102.33	108.31	109.03	104.43	108.28	100.52	105.39	112.01
111.75	112.91	106.7	100.31	111.06	103.1	110.98	107.51	111.59	104.83	109.34	105.27	104.15	102.6	101.48	106.64	108.19	106.22	107.56	107.85	99.669	106.28	102.95	107.95	106.5	102.55	112.6	105.14	110.63	115.23	104.73	104.29	106.12	105.82	108.89	109.7	108.54	106.32	104.37	108.02	108.29	107.01	105.9	108.74	109.69	109.74	108.93	103.97	110.32	105.48
102.35	108.85	108.1	106.81	107.65	105.73	110.69	103.81	104.38	111.2	103.81	109.41	106.7	106.14	105.29	105.5	107.44	105.67	107.85	104.92	111.12	109.18	106.49	109.41	105.32	103.07	107.45	104.55	106.91	105.44	109.07	107.51	108.09	103.55	108.12	109.38	105.89	110.15	104.97	108.68	105.67	106.93	103.41	109.22	101.39	105.03	108.11	111.04	106.51	108.9
110.11	101.07	107.91	114.06	106.86	106.4	110.25	107.85	107.1	114.21	105.97	108.41	105.82	112.23	107.98	107.2	106.67	116	110.73	103.84	111.26	110.02	99.742	103.66	109.44	106.9	111.69	113.29	110.39	103.81	106.49	108.36	109.54	109.86	108.66	105.64	107.68	109.16	107.86	105.03	106.95	105.15	107.98	113.11	110.12	110.88	111.88	109.35	112	107.82
109.09	105.78	102.31	102.6	107.12	112.5	103.87	105.39	105.87	102.59	106.42	107.39	105	100.16	107.35	110	103.87	103.88	107.38	104.29	101.24	110.86	102.53	106.99	103.47	105.9	102.53	101.94	98.417	106.14	108.16	108.32	109.92	106.96	103.43	108.79	108.28	107.87	107.59	101.14	98.978	107.41	105.35	112.44	107.33	105.21	106.68	100.48	101.23	103.04
108.22	110.16	102.46	112.22	111.46	102.54	108.92	109.26	110.45	110.66	110.11	102.36	110.11	108.91	104.88	106.77	107.42	113.4	104.39	103.43	104.73	110.05	112.89	106.14	109.92	105.61	105.49	107.02	111.21	107.87	105.15	108.39	109.96	103.45	108.93	106.96	109.5	101.79	112.73	108.5	108.67	105.4	104.61	111.81	103.1	115.58	109.69	105.25	105.91	103.42
103.77	96.688	96.84	99.777	91.39	102.87	100.49	97.81	99.23	104.62	100.6	98.138	101.25	97.145	101.46	95.665	99.486	100.23	101.18	95.766	96.932	98.246	100.33	97.099	104	99.273	96.435	100.12	95.109	95.866	100.88	104.25	97.4	102.25	93.062	97.229	99.552	100.82	104.52	94.338	102.52	94.718	101.07	99.86	98.1	99.718	99.243	96.607	98.644	95.573
105.13	94.546	109.49	107.74	113.02	116.37	110.29	105.37	111.86	111.2	110.68	103.8	111.03	105.76	106.72	113.81	109.35	110.33	104.13	112.41	110.2	104.78	114.82	104.39	101.08	105.29	108.16	105.94	110.15	108.55	104.34	103.72	104.95	114.72	108.95	106.89	107.35	107.08	109.29	107.54	108.09	102.77	109.63	109.82	111.29	108.89	112.07	105.1	112.44	112.69
102.46	95.55	103.97	100.1	96.388	99.51	93.769	100.31	97.843	100.68	94.466	94.552	100.46	105.15	98.981	104.24	103.54	95.585	104.21	98.574	99.231	99.824	99.776	98.819	102.05	102.15	102.27	102.95	98.239	94.27	104.27	96.18	97.337	98.34	92.622	100.81	95.08	94.353	101.85	97.543	102.6	97.634	98.901	103.91	101.81	106.79	103.13	102.24	98.39	98.294
100.94	107.07	106.25	105.67	108.13	104.45	104.4	106.86	106.46	103.06	110.2	105.92	107.69	103.63	104.05	104.51	108.42	109.61	105.92	108.15	109.99	101.28	102.97	103.99	105.87	103.44	112.53	105.31	105.48	108.91	106.54	112.25	107.68	103.93	105.91	107.42	109.03	107.4	107.17	104.75	105.57	97.296	104.15	106.94	105.52	101.94	105.1	106.43	100.54	106.98
100.73	109.15	110.39	112.05	105.37	105.9	107.38	111.98	108.49	112.65	108.51	103.25	111.24	108.45	109.43	112.25	102.72	110.8	103.85	106.07	108.12	104.84	109.75	107.28	101.66	110.39	115.86	108.07	107.1	109.98	121.13	108.91	108.47	108.4	110.3	110.43	109.49	109.7	105.89	104.28	107.22	108.31	106.09	113.14	111.12	110.43	110.12	112.69	105.01	107.31
115.43	103.43	105.96	107.71	104.16	106.83	106.6	109.42	109.37	105.8	111.25	112.44	104.31	106.33	108.56	101.27	106.76	104.83	104.26	110.77	105.97	109.92	108.26	105.51	108.94	105.98	113.17	110.56	114.95	104.59	112.76	110.07	109.38	105.97	101.32	102.53	109.88	104.95	106.07	107.69	110.33	110.27	107.68	111.17	114.42	104.27	101.54	110.75	107.51	105.95
109.84	108.88	105	108.9	104.58	98.294	107.15	103.83	108.05	102.93	104.72	111.33	106.88	103.9	112.83	109.4	104.54	104.6	106.64	105.77	106.97	114.75	99.477	109.37	106.94	101.38	108.37	102.31	109.22	107.92	103.32	105.6	105.96	105.62	105.6	108.15	106.06	112.14	107.21	105.07	103.7	106.82	107.93	105.62	106.07	103.16	105.86	106.23	104.51	106.2
105.13	108.11	108.78	107.59	108.3	113.17	110.22	110.69	104.8	106.04	107.47	106.51	109.18	111.39	110.63	108.4	102.36	111.79	110.58	111.73	105.57	108.17	115.82	108.2	108.23	103.93	112.82	110.66	111.06	104.39	99.892	116.89	111.84	110.07	107.07	109.81	110.9	113.69	111.22	109.73	107.16	102.62	114.26	109.48	107.91	112.44	105.1	115.32	113.13	112.32
109.93	109.7	109.42	110.24	108.93	108.52	105.15	112.37	112.67	104.9	114.27	106.99	107.67	109.88	107.47	106.29	104.19	108.47	108.22	104.48	108.81	105.14	108.47	108.02	113.43	103.74	102.64	110.34	108.76	105.77	106.14	107.68	110.51	112.8	108.63	115.52	104.08	102.84	106.84	107.13	111.3	114.46	105.55	113.41	110.84	101.55	113.67	106.97	112.06	108.25
104.03	105.76	103.59	107.87	110.15	103.53	102.88	108.86	107.83	106.66	102.23	103.41	99.837	104.44	108.13	108.65	111.73	111.66	107.46	106.33	111.55	108.32	104.76	100.51	100.07	108.03	110.31	108.05	109.22	106.66	106.85	103.99	109.91	106.14	106.29	100.68	107.43	107.9	111.7	107.28	111.19	111.57	110.04	107.19	104.64	103.18	102.97	112.99	106.72	104.83
103.75	106.55	112.57	105.59	109.39	104.62	108.77	107.58	106.8	101.77	101.78	102.56	112.07	113.52	105.74	109.97	109.39	105.89	104.04	105.31	105.1	107.33	99.271	102.92	102.82	100.8	102.53	104.53	116.78	109.35	99.905	102.59	103.74	99.066	108.64	104.43	103.12	110.11	99.288	108.2	107.9	107.77	107.8	105.28	106.62	101.5	107.08	103.55	100.73	103.73
105.76	105.94	107.6	104.84	106.84	103.07	105.21	104.94	100.88	112.07	105.99	104.19	104.01	105.51	110.39	101.99	113.21	106.55	99.679	105.31	102.65	104.86	108.52	104.48	107.33	105.53	109.9	109.21	103.24	108.82	105.67	109.69	108.74	108.79	103.58	103.61	103.58	103.16	106.92	106.88	101.16	109.73	105.77	101.89	108.59	99.973	105.49	101.41	108.87	109.47
98.904	99.579	104.94	105.4	101.45	99.644	97.636	104.95	99.741	93.66	101.61	100.06	99.886	100.63	97.15	97.744	98.616	98.847	100.66	92.992	103.82	99.406	100.96	100.16	92.132	95.069	96.62	99.762	102.31	101.87	97.405	99.886	96.02	101.01	102.4	95.042	97.923	97.545	92.711	98.34	97.971	99.1	100.86	103.74	98.925	103.04	106.93	93.208	99.73	99.354
109	110.99	107.73	103.35	110.26	108.53	116.13	108.4	110.53	119.98	113.23	112.74	105.81	106.35	106.09	108.85	108.23	114.95	111.98	106.63	103.58	115.71	107.65	116.55	105.97	108.01	106.45	112.94	107.29	106.51	112.9	107.32	108.87	106.98	104.8	106.89	104.02	107.8	99.942	106.51	106.16	111.11	104.6	108.57	104.01	106.5	104.46	111.96	109.05	110.25
103.79	108.43	102.96	102.09	111.36	105.35	110.68	103.32	101.27	110.85	106.49	105.51	105.24	105.54	111.4	109.22	99.792	102.21	103.34	105.45	102.58	108	106.59	109.24	95.195	104.17	103.8	100.94	106.13	102.32	106.83	107.83	109.45	104.2	108.92	106.3	113.56	103.95	107.88	109.75	106.17	102.05	114.59	102.64	101.99	98.174	100.37	104	109.95	106.18
110.64	107.69	112.24	112.15	108.16	109.71	114.03	104.93	99.189	105.88	110.59	106.06	105.59	108.91	107.41	104.27	108.78	108.87	107.13	109.71	106.86	109.49	106.47	105.48	113.3	105.85	109.77	111.24	107.2	112.57	106.68	115.27	104.49	110.68	111.68	107.31	112.04	110.81	110.16	110.36	102.77	106.98	106.52	117.16	100.3	107.32	110.9	103.6	112.11	113.31
105.73	97.477	90.682	100.53	99.135	94.06	102.03	96.81	96.108	98.398	94.188	91.618	99.09	93.49	99.195	93.327	102.78	102.79	99.824	97.569	95.029	96.183	96.317	95.282	104.29	104.84	99.373	98.071	98.666	99.978	89.963	100.56	93.676	99.023	102.1	92.434	93.119	96.906	102.33	100.27	99.942	101.65	95.157	101.96	95.766	93.125	99.878	98.214	94.4	96.958
94.096	94.211	95.077	100.01	99.524	96.625	100.58	97.52	98.55	98.736	102.45	96.928	94.949	93.091	92.602	93.231	100.81	97.995	92.692	94.632	101.62	97.157	102.2	96.37	105.68	103.29	95.301	94.054	95.305	98.757	96.595	99.63	96.34	100.64	101.26	99.866	102.36	97.516	101.1	97.308	99.308	100.86	96.396	97.082	100.59	97.411	94.411	90.279	100.11	96.682
101.05	101.8	104.19	101.45	107.41	108.42	98.798	106.27	105.56	98.17	97.229	103.37	104.41	109.16	101.87	100.64	103.56	104.41	107	102.61	103.72	100.02	101.5	105.86	104.14	104.25	94.258	107.36	105.42	101.99	104.48	102.01	105.61	99.413	100.16	98.857	103.14	103.04	104.28	98.998	101.93	101.96	100.33	101.83	104.66	101.31	99.461	99.103	100.88	103.44
105.41	108.35	112.82	105.13	109.4	108.96	109.64	105.43	110.16	110.56	107.97	108.96	109.85	106.11	101.29	106.14	104.84	107.59	109.49	113.53	108.53	108.06	112.25	110.05	105.31	110.26	110.92	104.09	111.4	111.28	111.18	103.83	112.86	107.87	106.68	112.11	106.31	107.13	103.74	115.57	111.86	108.68	110.29	105.88	114	111.1	112.83	107.65	107.85	106.82
106.33	101.9	104.38	105.52	102.62	103.17	105.16	98.352	104.51	103.55	100.12	114.15	107.47	104.63	105.68	100.38	105.11	101.49	108.58	108.02	107.56	105.33	106.39	107.58	112.1	109.21	104.27	101.88	114.9	108.94	106.13	110.72	102.3	105.78	108.7	108.97	110.11	102.32	109.4	104.03	99.956	96.459	103.51	107.62	106.4	104.97	104.25	106.1	100.01	108.07
99.51	94.243	104.5	101.66	95.742	95.781	101.17	103.81	100.93	95.673	96.444	103.25	96.085	98.743	94.761	101.51	98.259	96.521	103.47	100.99	100.29	104.43	93.908	97.208	100.13	94.123	103.93	95.639	94.905	100.91	98.64	95.494	93.81	105.45	98.036	97.311	92.772	101.18	99.834	95.318	93.552	97.865	100.92	98.37	91.739	96.727	98.554	93.467	98.043	100.85
109.24	110.22	117.97	115.14	102.77	111.67	100.32	105.15	111.98	108.24	109.77	114.41	110.08	109.82	113.6	115.14	113.59	109.92	113.32	113.11	109.26	117.44	104.72	110.64	112.09	109.01	113.36	118.2	112.94	111.33	110.62	107.39	114.63	105.94	109.11	110.08	112.41	109.78	105.56	109.8	112.54	109.75	111.38	108.43	112.81	111.75	108.14	105.11	112.79	113.62
106.22	100.96	114.42	109.08	114.62	111.42	112.98	107.16	108.36	103.64	107.63	106.19	108.45	113.24	108.67	106.57	107.43	109.08	109.75	95.678	104.26	111.06	106.93	109.1	113.83	111.34	111.81	106.63	112.28	108	105.83	112.24	110.06	107.65	114.08	101.18	106.38	113.16	107.39	107.18	109.35	112.85	107.39	104.87	113.38	105.89	111.98	111.18	105.09	104.8
101.07	106.92	107.62	105.05	99.03	101.7	100.69	99.198	104.06	105.32	100.93	102.51	99.446	108.6	105.16	102.85	102.13	105.1	97.742	102.74	105.37	99.612	99.401	104.25	103.73	102.02	108.55	103.52	98.945	98.13	104.62	106.82	104.49	103.12	101.84	102.49	109.46	103.63	101.93	102.68	97.763	103.42	103.15	106.12	107.02	107.92	106.55	108.54	106.3	98.93
106.09	108.07	107.56	106.18	99.193	103.37	110.72	105.55	111.36	106.23	102.31	104.08	107.34	100.95	101.79	103.96	106.7	106.81	107.57	104.36	108.33	111.2	107.36	108.45	106.2	104.04	103.83	105.59	103.48	104.68	105.12	107.43	105.77	105.21	102.09	102.43	105.18	107.39	107.57	105.19	105.96	108.44	106.32	106.13	108.71	105.92	108.93	106.67	103.02	98.98
103.09	98.487	94.685	98.89	98.109	102.12	98.643	101.02	93.023	101	97.807	95.996	95.621	101.31	102.86	96.614	103.5	91.913	99.431	95.747	88.174	103.19	101.92	102.22	101.62	97.963	101.38	96.791	95.941	97.57	104.4	96.602	97.778	104.91	94.018	105.2	95.057	96.305	98.897	97.038	94.984	98.524	98.928	91.473	93.212	94.529	97.819	99.015	104.21	97.461
98.239	97.868	99.196	91.554	95.503	96.899	94.95	99.782	97.189	104.15	96.463	102.69	99.744	103.02	96.859	97.441	93.271	97.335	99.536	96.139	89.633	98.437	101.62	99.823	97.138	101.69	98.904	93.654	102.85	100.2	95.071	95.102	97.903	104.67	94.594	93.246	98.945	98.351	98.831	96.299	95.572	100.31	97.169	90.626	101.48	101.74	96.513	95.93	95.461	94.513
103.12	105.05	110.53	104.81	107.15	110.12	104.75	103.45	107.76	106.13	100.35	112.65	107.44	97.915	104.19	103.04	107.42	102.06	105.11	108.39	109.65	109.43	99.629	105.96	104.25	106.46	106.35	107.25	109.59	102.67	107.45	102.47	109.18	103.42	103.43	103.27	108.88	107.51	111.74	107.31	108.46	104.53	106.71	109.06	104.53	109.3	102.79	102.73	106.05	101.5
104.39	108.56	102.59	117.94	111.97	110.06	104.91	103.71	107.84	105.69	111.66	106.41	110.26	106.51	110.19	111.26	107.49	108.39	109.54	107.55	105.1	108.29	108.66	112.01	112.25	99.767	99.863	112.21	111.3	107.01	106.81	102.98	101.25	111.78	112.85	111.38	115.31	111.04	109.49	103.97	105.48	105.46	107.3	106.81	104.43	111.52	103.67	114.11	106.55	100.34
101.74	110.68	104.83	102.66	100.83	102.88	111.76	106.94	103.55	105.33	108.83	106.57	96.101	107.69	106.38	105.16	106.39	112.21	115.14	106.1	103.43	104.34	105.65	104.43	107.01	109.96	106.64	110.49	105.06	113.24	101.53	106.57	115.66	109.56	106.9	103.79	103.67	104.33	105.81	97.707	101.92	107.22	107.39	107.22	109.55	102.3	105.03	106.81	107.22	108.45
101.49	102.92	108.38	106.15	106.84	104.35	105.32	107.3	106.03	103.17	99.051	109.78	103.96	109.84	109.55	104.45	110.02	100.13	108.94	106.26	106.38	103.59	109.76	106.2	108.18	107.53	97.625	103.08	106.12	101.23	105.17	105.28	100.84	101.51	105.78	108.54	103.4	102.8	106.05	107.44	99.073	107.42	104.28	104.39	103.47	108.44	102.79	102.83	108.87	110.73
105.68	105.91	109.89	106.72	105.11	99.558	105.89	104.12	109.39	110.78	111.9	110.27	104.59	110.43	104.52	103.13	106.7	111.25	110.06	109.62	109.72	110.11	102.36	108.91	106.17	102.02	113.13	108.74	111.65	112.22	107.13	101.85	107.68	110.54	103.53	105.63	108.41	111.87	107.8	102.62	106.92	104.74	110.13	106.74	105.78	112.83	114.21	107.86	106.1	114.75
105.68	108.2	108.08	105.14	111.59	107.12	109.84	103.36	107.47	103.94	107.99	109.02	112.67	110.18	106.72	104.97	112.27	109.28	115.46	108.95	106.79	103.18	107.36	106.99	105.73	108.04	108.51	107.03	108.67	104.24	113.58	107.71	108.42	109.66	105.19	107.71	108.07	103.42	111.3	113.77	111.12	106.42	113.2	107.57	103.21	106.68	110.47	111.33	109.86	109.19
106.9	104.94	105.03	102.31	104.67	104.31	103.87	110.89	103.8	101.23	110.12	106.66	103.06	110.71	103.17	101.44	108.5	106.84	101.53	100.21	110.11	101.91	108.02	105.31	106.27	109.4	104.59	105.21	106.15	109.73	107.49	103.73	103.17	107.52	103.05	111.76	104.08	103.21	108.53	108.16	110.56	103.56	110.78	106.18	103.8	102.76	107.07	107.67	105.86	106.46
105.24	105.21	111.33	114.9	98.994	106.32	110.53	109.66	102.71	104.24	103.08	109.37	105.15	104.04	106.39	102.24	112.81	110.31	106.33	103.56	107.14	104.03	108.79	109.99	106.96	105.27	102.53	100.29	111.51	103.98	108.43	104.32	103	104.51	107.4	105.77	106.58	105.68	101.38	104.82	104.39	105.94	112.81	101.8	106.22	107.71	105.97	104.51	102.36	105.13
106.25	105.56	102.72	105.37	107.68	103.38	112.24	102.05	106.45	101.1	104.55	106.46	105.43	109.26	104.87	107.21	116.97	109	104.47	107.15	108.12	103.2	103.26	105	100.4	102.26	107.01	112.28	104.33	102.05	110.51	108.28	103.42	110.56	110.02	101.8	111.79	103.62	111.51	109.1	107.76	102.41	106.54	111.72	107.96	105.71	100.25	104.13	106.57	107.12
108.64	108.83	107.33	108.77	110.84	113.42	107.82	104.69	109.89	105.9	110.7	102.81	105.02	107.1	107.56	100.58	106.67	102.12	110.66	102.04	114.27	109.74	114.77	105.07	111	114.53	105.8	109.19	105.66	110.18	109.95	112.56	107.53	107.73	105.73	109.82	109.57	108.54	108.39	109.46	110.85	108.74	106.85	110.01	108.84	113.18	109.67	106.51	107.45	101.46
112.81	105.87	108.54	106.79	103.08	100.71	99.28	112.47	100.22	100.85	104	101.88	111.47	103.93	111.8	98.977	105.8	107.68	107.05	112.91	103.1	107.51	109.12	102.02	108.49	105.02	105.31	99.396	108.51	107.68	101.99	108.07	112.27	105.14	109.46	108.41	106.43	109.08	107.72	112.04	108.73	104.82	105.56	110.55	104.79	104.47	105.75	105.74	101.7	106.42
104.5	103.64	101.76	104.51	105.6	96.914	107.65	103.72	105.36	105.52	103.42	114.3	114.04	113.47	107.51	108.05	107.63	106.99	107.62	111.56	102.65	112.56	112.06	107.5	105.03	107.86	110.24	105.57	106.12	105.88	105.61	105.61	114.96	113.34	108.22	111.43	110.1	104.47	108.77	108.28	103.68	111.11	103.75	111.88	111.36	106.34	103.81	105.68	107.23	114.01
102.93	108.41	104.56	100.46	107.2	108.73	110.52	114.23	104.86	110.87	112.27	112.06	102.24	98.687	107.68	107.69	105.21	106.29	103.52	105.69	108.66	105.91	102.88	110.04	109.47	104.82	103.29	102.08	108.43	110.81	110.96	109.64	113.48	106.84	112.37	111.62	103.59	108.21	109.98	107.15	108.19	108.76	105.67	111.69	115.19	109.72	107.52	101.81	105.26	108.02
108.83	103.33	103.22	109.28	106.47	109.94	111.3	114.48	109.72	106.38	107.93	111.33	108.28	107.68	106.11	110.02	109.19	109.21	112.08	104.33	107.43	108.84	108.09	108.58	111.94	111.31	106.08	104.79	105.59	108.02	111.6	104.78	101.01	108.02	106.4	108.69	108.64	106.06	112.29	105	105.42	107.05	104.99	112.76	110.29	112.01	104.81	103.87	106.58	105.36
97.873	102.61	102.65	101.5	98.588	101.26	95.212	110.08	100.53	104.5	104.98	99.914	101.57	102.64	99.533	104.25	99.202	102	95.415	105	103.28	97.837	100.17	100.27	98.2	103.3	106.08	97.597	97.768	96.904	99.46	100.73	108.54	107.12	101.62	101.55	102.4	93.57	100.49	96.327	98.946	100.92	105.82	103.27	100.34	96.651	101.14	101.67	101.1	93.913
104.48	106.23	107.11	106.63	104.92	105.8	113.05	107.46	108.92	106.94	108.57	109.91	106.54	104.76	106.25	109.48	113.55	113.03	110.18	107.96	110.35	120.41	114.1	108.51	113.73	101.9	116.49	104.29	105.49	115.87	106.2	114.01	114.24	109.01	110.11	106.19	104.63	111.11	103.92	98.695	107.27	108.03	108.49	101.25	109.19	111.84	108.32	107.7	107.42	108.7
104.75	104.43	114.39	114.47	111.35	107.01	109.59	115.69	101.53	106.56	108.93	103.08	111.46	106.43	107.87	105.64	109.46	100.65	103.31	109.25	104.91	109.8	111.39	101.91	105.24	108.34	105.41	106.84	109.08	107.19	101.82	105.62	112.28	113.35	103.1	102.14	104.27	107.98	107.21	109.16	104.5	112.73	111.11	104.95	112.2	104.56	107.24	110.48	103.15	107.76
111.49	115.47	115.16	110.64	107.58	104.28	110.6	115.55	110.38	110.32	110.92	103.82	116.52	109.53	104.54	107.49	104.91	110.54	113.28	111.17	109.32	111.33	103.75	113.54	102.63	105.99	104.69	109.32	113.26	104.56	104.01	108.94	109.81	111.45	111.14	110.05	109.73	106.95	108.45	108.46	108.44	108.49	112.5	109.75	104.83	108.57	104.62	106.1	107.25	104.65
105.62	99.596	108.19	103.56	111.04	105.59	107.46	101.19	111.68	110.27	100.78	108.84	109.98	104.59	105.33	105.64	107.44	109.6	109.04	104.49	108.96	109.33	109.52	99.747	103.61	105	100.98	108.86	104.44	112.49	104.76	99.724	105.39	113.67	106.63	99.142	103.95	104.75	107.6	99.877	102.16	98.061	104.37	107.6	102.72	101.83	106.16	107.31	101.43	110.54
101.52	109.18	107.07	109.31	116.76	105	101.7	110.15	101.9	98.812	110.57	106.24	103.44	109.17	107.99	102.15	107.71	99.569	102.69	97.43	103.9	102.8	106.16	107.15	108.83	109.35	107.03	100.42	97.777	105.24	104.76	97.26	111.47	103.77	103.74	107.11	104.13	103.11	101.84	101.42	106.18	105.47	106.25	103.27	108.03	105.77	108.09	111.3	106.29	107.01
108.24	110.1	112.51	115.54	113.66	105.61	108.97	103.93	113.56	111.03	109.7	110.91	111.95	112.72	113.78	113.18	99.869	107.78	109.83	110.29	111	112.53	110.65	112.9	108.59	117.16	107.15	117.81	109.72	114.85	108.18	114.93	107.29	110.9	111.24	108.51	104.47	108.02	108.25	114.77	111.61	113.31	110.15	110.15	107.57	111.62	108.28	116.53	108.15	111.08
110.89	108.88	102.61	106.42	101.37	101.98	102.95	109.26	106.45	107.01	107.73	103.54	104.89	105.67	104.31	109.3	104.85	102.43	108.96	110.24	103.69	112.22	104.57	107.61	110.36	103.23	105.77	102.95	105.42	104.93	102.62	104.35	111.24	102.07	108.23	107.99	106.22	101.11	100.92	110.75	98.982	106.31	112.48	108.26	103.56	107.64	106.89	112	106.04	108.95
113.88	110.96	106.17	103.45	110.64	107.19	107.3	105.9	103.61	104.35	108.76	104.93	115.65	112.38	110.69	108.92	105.78	108.77	110.23	107.58	103.26	111.04	113.11	105.56	108.94	111.57	114.11	107.79	107.06	109.47	106.16	107.79	108.77	107.94	107.98	107.08	112.61	106.57	110.04	109.82	102.93	105.45	101.39	103.9	106.12	108.19	112.1	107.76	108.27	113.15
105.78	114.34	108.09	106.69	105.55	109.98	108.45	107.97	109.5	110.64	106.81	107.9	108.05	109.26	107.54	107.55	105.98	102.15	104.41	112.19	108.12	109.33	111.75	105	106.49	110.14	111.68	106.07	105.91	105.34	113.93	103.84	108.25	113.42	103.02	103.99	108.74	104.99	104.42	108.39	104.69	106.49	106.16	104.93	106.88	106.74	110.31	106.52	106.59	104.09
103.26	103.77	107.25	108.58	103.14	105.85	104.98	109.23	104.9	104.52	107.98	105.77	111.05	109.01	106.28	105.5	107.03	99.67	106.08	107.48	105.64	106.99	106.16	99.518	112.7	106.49	104.88	107.26	104.39	108.51	107.33	104.44	107.55	106.32	111.75	103.01	99.961	103.2	109.66	109.88	106.51	107.27	107.11	106.85	109.74	100.92	102.44	110.48	103.72	106.14
110.01	100.96	108.74	106.82	101.66	100.83	107.39	98.821	103.62	104.15	115.18	108.82	108.6	99.692	112.9	106.47	107.53	103.79	99.737	105.41	110.46	108.12	109.59	109.51	102.69	103.22	106.95	103.01	108	105.54	102.74	107.26	106.09	106.77	101.41	106.81	104.96	109.04	104.46	97.971	103.78	103.75	106.99	109.08	104.74	108.1	97.064	110.91	101.68	104.53
108.54	105.7	104.42	105.17	104.65	107.58	103.05	107.55	106.39	104.51	109.27	110.26	111.53	104.59	109.72	107.36	108.6	105.29	110.17	102.09	103.26	107.8	108.24	103.94	112.92	100.03	107.21	107.76	100.84	104.51	108.76	105.5	104.76	109.16	110.49	107.86	109.99	109.9	105.43	107.37	103.86	113.29	100.18	105.55	109.71	107.71	108.08	104.61	105.45	107.01
97.586	103.41	100.62	98.244	102.85	96.677	99.136	100.57	98.179	97.732	96.332	102.54	100.5	104.98	102.95	104.03	100.19	96.756	95.871	104.25	101.91	100.26	99.28	99.885	104.22	99.782	102.87	97.815	102.31	103.27	101.47	107.03	95.627	103.83	107.34	99.681	98.23	103.15	101.55	101.87	102.21	103.21	101.71	100.01	102.37	100.04	97.216	100.26	97.174	94.631
106.82	107.81	104.62	105.05	108.27	107.6	102.62	109.31	107.13	105.19	109.89	111.77	107.24	111.51	102.52	100.5	106.99	109.88	111.06	103.46	115.76	94.205	105.39	107.07	105.15	110.14	103.69	113.09	110.64	111.23	112.44	108.62	102.01	106.87	101.4	111.19	104.35	104.85	103.79	102.2	104.99	104.72	114.55	106.7	108	107.19	110.26	105.32	104	102.37
105.93	105.05	104.33	107.2	106.04	102.43	104.39	105.57	104.9	102.66	105.47	104.25	104.69	108.16	105.12	106.25	102.4	104.37	106.24	105.53	103.97	101.28	103.49	105.1	109.22	105.24	102.24	103.3	108.01	100.89	105.34	108.77	108.5	104.79	113.14	106.91	105.35	105.35	104.58	106.57	102.22	104.65	105.84	102.28	107.09	104.49	104.22	106.53	106.87	103.53
112.21	110.38	108.55	111.59	111.3	111.77	107.73	106.17	108.65	107	114.87	106.85	105.13	111.41	105.9	104.46	111.19	107.52	111.82	111.79	111.96	107.64	114.89	107.93	107.22	109.83	109.5	107.57	110.86	112.05	108.88	113	103.1	110.02	114.42	107.3	107.01	111.94	104.94	109.47	111.35	101.95	112.45	107.55	100.75	112.9	103.69	109.61	102.82	102.81
106.92	107.26	101.23	106.43	108.27	105.64	112.15	107.75	101.51	105.28	112.57	103.9	104.12	108.55	104.65	101.37	104.66	108.17	109.87	106.62	102.72	98.675	109.1	104.78	111.35	103.93	101.5	102	108.4	102.57	103.61	102.32	103.09	107.88	106.94	103.52	105.55	105.5	109.68	104.08	105.49	102.96	106.7	107.38	103.12	105.38	101.42	107.29	102	105.38
110.57	102.24	105.32	104.45	106.33	106.43	102.8	108.46	109.06	108.34	105.33	109.13	104.88	108.58	106.72	96.754	104.68	107.88	106.7	106.66	107.38	108.12	107.69	105.61	106.8	106.18	104.58	104.18	104.93	106.21	115.03	107.82	103.93	104.53	103.59	104.3	111.02	107.6	107.27	102.7	99.526	110.46	108.43	108.65	107.86	103.36	107.26	104.39	104.94	109.26
99.888	100.28	102.02	104.38	98.159	102.14	104.98	100.88	97.042	104.55	98.005	104.2	102.14	109.04	102.36	95.916	99.139	103.12	100.88	99.528	104.83	101.94	96.135	98.77	101.24	91.416	99.862	98.063	102.06	97.53	99.912	102.87	101.14	103.31	96.141	99.288	103.44	99.119	103.71	97.122	99.539	102.28	97.078	99.928	97.487	98.709	99.972	99.514	99.016	100.77
106.15	109.3	102.63	105.19	102.93	105.64	105.46	112.75	108.67	103.09	109.94	107.03	108.57	104.38	106.22	105.98	108.83	103.19	108.28	107.58	105.17	108.85	105.36	106.92	105.97	106.69	104.64	106.37	102.94	105.32	106.03	107	99.594	104.57	105.5	105.6	106.54	103.11	107.77	109.62	112.53	107.74	104.71	110.99	108.49	105.41	107.4	103.25	101.81	103.58
106.37	108.66	110.26	99.779	102.36	103.01	107.5	106.43	104.05	100.86	98.438	108.18	103.23	104.78	111.46	106.58	104.73	105.94	103.95	108.15	104.98	101.78	102.89	105.03	108.02	104.01	106.33	109.01	98.914	108.49	108.13	106.76	106.37	101.46	103.66	112.59	106.91	107.11	107.98	111	105.75	109.43	98.342	105.23	103.22	108.15	102.32	100.57	116.96	102.44
97.137	96.537	102.42	93.833	103.45	94.597	100.14	97.764	90.611	102.82	99.425	95.279	107.12	96.018	96.6	97.844	99.247	102.37	98.14	100.46	106.52	96.853	97.113	102.47	97.665	89.238	103.97	100.43	98.447	105.46	100.88	97.687	100.27	103.75	101.73	95.992	100.24	95.802	93.214	93.757	99.394	93.676	95.98	105.64	102.99	104.13	90.528	96.751	106.62	92.987
106.37	94.953	93.136	97.019	101.63	94.51	104.04	95.434	97.194	99.514	92.783	102.62	98.437	95.5	96.529	100.02	100.49	102.44	100.77	99.063	94.965	96.677	95.134	100.84	99.02	97.213	92.729	99.927	107.53	104.18	101.1	100.82	106.75	96.065	100.41	97.04	99.07	95.448	104.4	100.88	102.21	100.37	99.123	94.525	101.89	103.13	97.882	98.679	95.395	99.762
103.28	105.86	102.44	100.33	106.6	103.3	99.122	105.7	104.19	97.528	95.82	97.73	93.486	105.61	99.228	100.11	100.52	100.67	96.344	102.04	103.83	102.51	100.23	101	96.143	99.679	101.73	101.02	100	100.28	99.042	105.38	99.848	102.58	102.23	95.024	101.22	99.113	101.1	102.15	105.56	103.08	99.929	96.443	100.7	104.42	98.475	102.08	108.18	96.94
99.99	98.414	96.876	98.369	94.824	96.868	100.53	98.083	94.233	95.497	106.59	98.851	95.96	97.566	97.56	101.22	98.061	98.559	101.76	98.411	100.59	95.285	98.932	99.771	102.22	101.28	102.18	96.415	101.96	98.573	97.685	100.32	98.732	96.688	103	97.116	98.842	100.79	93.297	101.48	101.88	102.25	102.55	98.187	106.39	93.714	104.4	97.937	101.99	101.32
95.943	99.52	101.05	97.589	95.754	101.74	94.807	98.131	101.43	99.045	94.778	99.222	100.16	98.688	93.51	97.48	95.055	97.453	97.179	101.23	94.665	98.88	100.82	102.75	96.26	93.696	94.775	96.722	99.244	100.35	94.076	98.797	98.357	97.84	99.147	98.353	104.77	100.56	99.048	107.01	99.46	96.545	92.857	91.91	99.517	101.24	94.874	96.747	95.464	102.07
104.11	108.74	104.46	109.18	107.68	107.64	101.53	104.01	104.14	99.661	106.53	108.45	104.55	104.98	104.63	107.22	103.9	111.39	109.17	112.25	100.87	108.78	105.98	104.52	100.5	107.47	108.85	109.4	105.93	107.13	102.95	104.97	101.66	103.48	102.57	102.02	110.75	109.73	102.67	107.85	104.14	106.87	111.6	104.31	107.79	104.63	106.81	104.3	103.29	106.98
110.81	111.12	110.96	105.78	100.05	105.49	104.46	109.33	109.71	113.42	106.85	114.45	112.08	109.42	101.34	106.15	108.81	106.36	108.94	105.56	107.69	106.6	110.24	103.62	105.26	105.74	106.22	108.04	116.87	112.75	103.77	101.26	101.27	103.69	101.86	109.13	112.28	103.45	102.82	114.58	106.25	107.5	104.26	100.71	106.65	99.952	105.99	107.53	102.6	103.21
101.4	93.67	101.69	96.883	102.04	98.783	99.368	101.53	96.175	102.21	94.914	97.539	96.821	102.68	98.203	95.554	98.365	103.32	101.84	99.213	105.19	95.959	96.084	99.888	102.6	98.115	93.737	95.565	102.66	98.414	103.26	99.106	104.04	99.44	99.324	96.64	102.99	100.39	98.311	103.89	99.55	93.436	104.01	99.85	102.27	102.73	96.268	100.42	98.268	104.49
112.02	105.02	106.91	105.69	105.09	106.17	102.59	108.95	106.63	100.72	107.37	108.74	105.67	105.56	109.96	110.58	111.29	105.1	106.88	105.67	98.448	102.11	111.89	111.46	112.52	107.73	102.27	105.19	107.47	109.04	107.67	108.23	105.56	97.598	104.37	105.29	108.44	109.68	109.5	110.19	101.99	103.45	99.412	108.01	112.69	106.51	105.2	105.84	100.36	102.39
99.778	104.39	109.18	99.842	104.45	105.62	109.7	107.46	103.13	104.25	101.19	99.794	106.97	106.69	102.86	108.17	112.04	103.15	100.53	102.62	101.81	105.09	105.95	108.39	111.2	101.48	105.98	103.49	101.82	108.24	108.58	102.64	105.91	101.74	105.53	105.52	100.6	97.875	101.42	99.558	103.27	103.49	109.31	112	108.15	110.01	105.09	104.43	104.3	100.46
113.53	109.25	106.62	106.66	104.89	113.46	110.74	110.99	103.04	113.86	110.21	109.46	109.11	110.11	105.02	109.3	109.87	108.91	108.57	106.48	107.44	105.89	109.08	112.57	107.16	103.59	109.3	111.31	106.99	103.07	108.87	112.21	109.98	104.44	115.2	107.34	110.05	113.47	102.99	108.27	108.69	106.04	107.41	110.97	110.76	105.56	111.22	105.25	108.83	112.44
101.93	95.726	100.51	97.4	104.08	98.97	101.57	100.05	106.81	106.87	99.155	105.47	94.159	109.17	98.967	98.486	108.76	102.77	104.45	97.54	100.54	98.518	102.02	97.543	101.96	104.34	101.77	97.364	99.953	104.09	105.75	95.121	97.767	99.489	101.37	99.141	97.003	100.82	100.62	98.762	93.706	99.177	99.996	98.635	101.17	98.337	102.32	97.473	104.25	97.35
108.35	108.27	99.35	109.58	105.07	111.79	110.39	109.44	107.58	103.11	115.4	107.32	116.22	109.92	106.32	118.15	104.86	107.4	109.87	107.52	112.21	110.01	103.59	104.48	108.42	108.47	108.21	103.67	111.64	111.39	110.72	102.33	110.77	105.46	104.06	109.63	109.66	109.67	103.94	108.5	104.85	107.41	103.54	107.97	109.21	106.85	114.57	109.78	107.58	108.11
110.37	106.89	114.02	106.9	115.73	109.39	109.45	108.35	108.72	113.81	109.08	106.21	101.59	107.52	106.47	106.76	109.12	104.45	108.99	91.676	107.14	104.05	105.93	105.57	110.48	116.38	105.96	109.26	108.57	108.78	101.57	105.58	110.42	109.65	101.99	106.37	106.34	108.83	103.11	109.28	108.19	111.36	104.62	107.1	109.95	106.37	108.53	106.54	108.55	106.6
107.24	107.25	105.67	116.86	106.22	112.87	105.74	104.19	104.37	108.93	106.71	107.66	106.54	109.79	106.99	105.73	101.72	108.85	100.73	113.3	105.69	100.16	106	110.3	110.44	108.26	106.78	105.31	101.92	108.27	109.87	109.97	109.39	103.99	104.56	109.56	106.4	105.1	108.01	103.25	101.41	104.41	108.3	103.72	106	111.34	108.14	106.55	104.41	107.7
104.77	104.8	108.13	103.97	101.31	100.07	103.99	104.02	99.787	108.85	110.75	104.86	109.29	104.6	106.71	106.82	111.09	103.42	107.01	105.81	111.25	108.56	113.85	110.35	108.75	109.75	106.56	101.51	103.73	109.16	108.42	105.44	107.16	101.79	102.72	104.33	108.98	105.41	109.19	105.55	104.51	102.84	107.41	104.22	109.07	105.12	104.97	106.72	108.81	105.89
98.455	100.16	99.865	102.17	97.701	102.6	103.31	102.32	99.883	96.986	101.25	100.36	101	105.08	102.17	95.34	102.63	104.07	102.84	101.37	102.25	105.83	101.58	97.274	100.65	100.63	104.74	100.59	101.76	95.714	103.34	99.004	101.95	105.14	98.85	98.832	100.34	105.65	102.08	99.006	102.83	100.61	99.537	105.68	99.766	102.85	102.27	96.945	104.78	103.13
97.102	95.791	96.469	97.542	98.693	105.48	96.462	99.879	92.974	90.495	104.97	94.494	96.531	103.29	97.133	94.19	99.65	100.93	96.813	97.817	99.336	92.509	100.38	94.083	102.81	95.155	100.5	91.487	95.366	97.313	96.663	93.124	90.665	103.27	99.892	93.997	92.21	96.569	97.219	97.869	98.299	96.225	95.674	96.621	97.952	97.034	97.952	93.253	94.341	95.835
108.99	104.89	108.88	109.77	111.86	108.22	113.31	108.48	115.41	107.97	110.57	106.56	103.07	107.54	109.88	108.69	104.86	109.11	101.46	110.92	107.9	103.58	112.25	106.95	104.64	103.85	111.63	109.48	106.81	103.55	109.81	112.48	109.62	109.7	109.37	107.92	111.54	107.14	110.81	108.3	106.59	103.26	107.52	107.79	106.61	117.36	114.07	109.96	108.33	111.65
97.493	101.49	98.145	102.44	100.09	100.62	101.75	98.079	106.15	105.2	99.873	104.39	105.25	98.625	106.22	102.2	104.31	99.629	94.655	99.286	98.683	97.617	102.49	100.78	98.845	98.808	99.735	103.73	100.71	95.233	98.912	94.244	99.347	97.717	103.48	100.98	96.211	97.589	94.739	95.746	98.611	100.88	102.54	106.69	100.64	99.561	95.218	101.45	93.663	100.9
105.81	102.41	110.68	104.45	105.22	107.97	109.28	105.72	100.16	104.65	109.67	100.5	110.22	110.08	108.92	109.16	107.2	106.71	96.838	109.18	106.18	110.66	108.97	110.31	107.12	99.476	112.3	106.76	108.5	111.32	109.92	107.9	108.08	104.84	104.18	102.27	101.64	109.55	102.23	106.46	101.92	108.01	107.03	101.58	114.38	102.73	103.06	104.42	99.44	107.96
111.82	108.02	106.26	116.73	110.24	106.21	105.53	112.57	107.68	107.37	113.72	106.42	110.22	113.66	111.17	108.67	106.89	98.324	105.73	107.23	109.13	107.1	106.97	108.74	107.38	110.82	104.13	109.75	104.37	111	105.82	106.12	113.82	113.97	108.38	110.94	112.87	111.83	105.75	107.94	108.54	103.9	109.72	105.92	115.14	110.27	107.29	108.17	110.94	103.77
102.9	104.38	110	106.72	102.38	114.14	106.76	107.92	104.07	101.48	101.07	102.59	104.13	103.42	104.28	105.7	106.2	105.09	106.45	105.4	106.32	105.89	99.092	102.41	106.23	99.892	104.32	98.796	110.67	106.58	106.52	102.82	103.57	110.71	106.86	101.32	110.65	105.19	101.51	104.31	109.49	105.27	100.32	101.11	103.14	105.75	107.72	115.34	110.85	106.7
104.1	107.62	102.47	107.33	104.68	110.23	102.32	104.14	107.13	98.994	110.14	106.61	106.23	104.96	103.97	104.72	106.65	106.85	103.12	108.91	103.79	106.12	107.28	106.66	107.53	103.63	103.28	108.6	111.15	107.44	110.35	108.02	104.61	108.99	105.54	103.65	104.66	110.83	111.16	107.46	100.57	112.24	108.43	111.67	107.15	107.31	107.18	109.22	107.26	108.86
102.22	91.799	96.778	104.36	107.58	97.969	93.951	98.601	97.444	102.42	93.348	100.29	103.91	97.793	102.34	91.298	95.013	93.422	102.74	97.11	93.11	99.539	99.8	102.3	107.13	104.54	95.58	100.48	95.583	98.852	98.82	94.73	93.922	94.136	89.945	98.069	101.29	98.666	98.085	99.42	97.194	94.507	93.664	91.613	102	98.143	99.408	95.992	104.64	98.621
109.12	101.11	105.14	111.71	104.75	106.61	109.88	112.07	110.44	106.05	106.9	107.7	111.73	104.99	108.15	105.36	101.65	110.37	105.75	110.41	108.94	110.53	103.51	108.07	116.42	112.35	104.22	109.75	108.51	102.78	105.72	104.56	111.29	101.32	112.03	113.02	107	101.52	109.73	109.37	105.86	103.99	112.35	112.96	107.83	107.02	107.42	107.51	105.44	109.36
102.35	100.61	104.38	108.01	111.99	108.37	103.11	101.17	106.61	106.46	104.69	108.94	101.81	105.07	102.46	105.88	103.5	105.88	106.03	107.57	109.17	112.18	99.937	105.09	103.13	109.79	103.81	103.13	103.14	103.28	106.62	101.98	103.98	106.85	111.56	101.23	107.64	102.55	96.584	108.09	104.19	104.78	103.68	104.22	113.81	106.13	103.25	106.07	103.35	107.08
107.75	100.39	104.57	101.75	105.73	107.5	98.226	105.22	104.24	98.947	99.433	106.28	105.21	101.93	100.7	102.16	100.59	100.21	102.39	98.728	101.99	105.35	95.571	98.64	99.565	103.66	101.18	99.947	103.33	99.256	95.989	98.247	102.29	96.439	99.491	102.54	99.593	105.85	100.58	101.79	102.42	98.538	100.13	104.15	99.459	99.496	96.681	100.65	106.89	102.69
101.32	101.97	102.96	105.09	105.29	106.96	109.78	101.71	103.88	105.79	104.79	101.16	107.43	109.97	105.38	101.97	106.13	105.36	103.09	105.28	103.3	106.03	106.28	105.04	102.41	101.21	107.1	106.7	101.86	101.98	109.82	106.24	104.9	105.66	105	104.45	111	103.72	107.38	105.38	103.73	109.01	99.46	102.71	106.66	104.53	106.34	104.29	105.87	102.51
115.82	108.39	104.3	108.06	106.62	109.71	109.74	106.13	106.96	112.15	106.75	110.16	108.74	107.34	108.15	114.03	105.19	109.63	109.92	105.06	107.97	108.6	99.98	116.13	105.55	106.04	103.97	112.08	112.23	106.74	109.01	107.52	107.75	113.77	108.01	111.41	108.61	112.54	109.38	103.84	106.29	112.44	108.55	110.16	103.6	107.68	113.03	107.06	109.8	108.52
101.38	102.42	105.47	102.46	100.76	98.687	97.41	97.918	103.23	96.55	98.776	104.71	104.2	106.45	101.42	99.413	101.95	105.25	99.325	98.68	97.194	103.12	103.33	101.34	98.36	101.5	104.22	104.45	99.455	101.35	100.58	100.25	93.628	95.881	94.759	99.419	100.35	99.699	94.457	98.068	101.43	104.53	99.99	96.346	101.9	105.85	102.93	95.407	101.91	101.57
106.99	104.21	108.53	109.6	113.98	109.72	118.02	105.38	106.41	106.31	115.79	106.2	109.34	106.93	111.18	106.6	109.11	112.44	109.99	103.93	102.89	102.38	104.76	108.56	109.74	111.65	107.84	109.16	106.02	105.84	109.51	103.24	105.93	113.42	110.58	117.65	107.67	109.43	106.41	104.4	108.54	106.99	112.42	113.11	110.41	114.17	111.29	110.68	106.47	112.68
99.625	108.8	102.44	106.99	111.55	108.5	104.39	102.67	108.05	108.14	104.99	106.52	104.24	107.13	100.98	103.55	100.4	104.78	104.71	111.86	108.44	108.72	101.15	103.38	105.46	104.32	108.08	109.86	103.67	106.65	105.46	112.63	110.13	106.57	106.43	112.08	104.07	103.26	105.06	106.08	103.27	100.84	102.29	109.37	103.19	103.04	102.32	103.7	111.36	105.09
109.73	110.09	105.13	107.92	99.37	105.96	110.61	102.19	106.32	105.81	106.48	104.8	106.96	104.89	112.41	104.94	107.92	101.92	104.86	107.92	108.28	107.59	109.62	99.287	103.73	100.1	100.67	99.418	109.74	109.14	104.28	108.77	102.46	105.78	108.03	106.35	103.96	108.62	104.67	102.87	108.92	103.7	105.17	108.05	101.51	108.11	108.31	109.78	109.25	108.19
104.42	104.81	110.27	103.72	104.14	102.16	103.44	102.4	102.65	110.37	102.79	106.95	107.5	104.33	110.45	102.25	109.78	108.81	99.872	105.65	106.3	106.79	107.21	104.9	106.97	97.191	109	108.05	109.54	101.93	112.36	111.57	107.37	106.15	102.83	108.44	104.51	108.56	107.87	105.51	106.23	111.53	105.75	105.14	103.87	104.92	98.386	107.01	104.83	101.67
104.44	106.79	102.66	106.5	113.01	111.61	108.53	112.47	103.4	102.71	103.76	103	101.64	107.48	102.7	106.54	102.84	107.17	106.37	102.64	109.49	106.72	104.94	108.49	105.8	109.8	108.6	114.96	106.66	106.68	101.86	102.23	112.73	100.71	109.51	109.61	100.51	106.49	111.59	106.19	104.27	106.61	103.86	104.41	104.96	102.65	113.32	100.22	108.01	102.18
96.237	98.367	104.8	94.672	97.209	94.747	94.083	97.4	98.778	98.312	94.024	98.857	90.491	95.094	105.57	99.57	97.688	100.24	96.623	102.59	93.029	99.836	97.882	101.99	100.25	101.69	102.66	102.61	94.543	96.378	94.358	93.919	95.151	99.398	97.591	99.426	95.189	106.84	97.176	104.85	102.29	101.45	94.965	89.276	96.735	96.478	102.97	95.717	90.756	92.797
107.45	105.86	106.95	107.21	109.54	106.86	99.22	103.51	110.52	107	108.79	111.13	107.51	108.13	106.89	104.22	106.93	107.79	107.71	110.91	107.93	111.1	108.16	110	101.25	109.99	110.74	111.14	108.39	106.59	107.37	109.76	98.361	109.93	108.12	110.59	110.09	104.12	105.41	109.38	109.39	107.39	108.44	108.76	107.01	111.29	108.6	108.48	109.8	111.4
109.27	106.12	108.13	104.09	107.76	108.83	114.9	105.45	103.62	103.41	103.23	107.83	107.66	107.58	100.78	107.49	106.81	97.144	106.14	106.52	106.17	104.62	103.41	104.82	100.14	108.75	103.72	101.39	106.16	105.42	101.86	100.43	110.47	99.659	100.49	106.36	104.1	112.39	110.03	109.13	107.5	100.01	104.07	110.37	105.19	106.29	107.38	107.96	107.55	111.15
110.46	112.33	103.62	104.5	109.37	109.54	105.48	106.64	102.72	114.25	111.98	109.62	112.32	111.89	103.25	103.74	111.62	107.95	105.44	106.07	116.79	109.94	104.79	112.2	102.9	106.95	111.43	110.55	104.86	106.46	109.32	107.67	109.17	107.42	107.55	108	100.52	105.91	111.53	111.05	108.76	115.52	111.54	106.73	110.5	103.72	112.34	105.31	108.5	109.89
103.83	102.53	107.98	106.07	103.79	100.52	109.49	105.75	108.67	104.47	105.3	106.37	101.94	105.72	100.23	107.24	103.22	107.6	109.81	112.99	101.67	103.51	102.83	104.63	103.99	105.41	104.7	105.89	106.49	103.47	105.04	102.47	99.841	102.38	103.75	108.42	110.52	104.62	108.49	107.86	101.68	109.53	100.71	105.21	104.86	103.07	109.6	104.4	102.24	107.4
96.066	99.321	89.954	101.66	102.94	102.72	106.32	97.445	100.33	102.51	92.234	95.907	93.133	94.51	95.958	93.578	93.433	94.117	102.51	95.98	97.396	94.443	95.019	95.343	100.01	91.353	99.285	98.091	98.612	92.11	90.97	96.815	97.201	95.952	94.207	98.314	103.32	95.292	92.253	98.6	96.495	98.75	101.88	95.373	100.35	105.95	100.22	95.726	97.477	102.5
108.58	107.48	111.47	107.57	106.95	109.64	104.04	108.3	109.43	109.64	114.26	105.08	110.52	106.15	108.98	110.39	110.8	106.56	107.73	110.17	107.59	115.35	111.25	109.59	106.95	108.52	100.89	105.12	107.35	112.54	112.67	106.39	105.27	107.91	110.41	105.06	104.8	102.4	112.71	104.76	104.36	101.62	103.87	105.69	108.32	111.56	108.89	107.28	105.68	105.67
104.83	103.48	101.91	104.87	101.57	104.32	106.55	109.98	106.79	103.04	105.38	102.06	104.51	107.03	109.58	109.54	111.25	109.3	103.06	115.23	101.71	105.52	104.86	106.73	105.97	112.85	107.05	111.07	97.919	107.28	103.59	107.05	104.27	107.77	111.66	100.34	112.78	106.22	104.2	108.07	106	106.44	110.83	105.94	102.17	108.05	108.28	111.34	103.9	110.43
102.53	110.83	108.35	104.25	109.58	101.56	105.48	100.26	109.24	102.26	108.08	103.58	100.76	109.01	102.14	107.32	108.08	105.19	107.01	107.78	100.61	105.28	102.31	110.73	105.68	102.2	113.05	104.77	105.89	99.213	111.56	104.09	107.45	106.65	97.038	103.59	103.56	103.71	106.83	103.89	103.38	111.76	107.89	112.13	110.77	101.25	107.82	103.77	109.41	110
105.88	101.73	98.59	100.49	97.422	99.626	88.207	99.998	101.5	101.9	102.01	94.803	98.357	99.278	94.459	97.242	100.82	97.54	95.444	100.96	102.09	91.538	98.04	96.15	99.951	94.058	95.442	94.502	96.336	103.38	100.19	99.194	97.603	92.874	93.34	97.87	100.88	95.355	97.476	94.899	102.39	95.996	100.64	98.151	97.896	90.523	97.02	96.297	98.969	100.82
98.534	100.13	98.414	99.773	99.92	97.408	99.205	97.903	103.05	100.16	98.67	88.24	102.29	101.9	103.53	105.85	105.37	98.835	99.64	101.05	99.75	101.37	95.034	103.04	99.592	101.92	98.428	98.947	101.83	99.468	99.91	103.66	98.941	99.949	97.389	102.33	101.97	102.05	99.818	100.16	100.06	104.93	106.18	93.657	98.727	104.58	102.09	101.11	104.33	96.631
99.309	101.43	102.8	99.578	103.49	104.33	100.58	102.67	101.63	103.51	102.99	102.75	102.63	102.89	103.68	100.76	99.065	107.03	104.32	102.07	104.92	100.41	99.894	103.01	107.34	97.457	107.6	104.9	101.54	99.281	103	96.643	96.288	107.82	98.718	102.51	100.45	102.67	103.75	96.746	107.83	98.126	105.01	100.3	105.5	106.07	96.937	99.458	104.62	100.43
95.652	89.214	92.025	97.929	105.32	95.674	98.999	96.786	96.292	97.392	102.21	99.577	97.308	96.562	102.65	101.06	97.488	93.113	91.656	98.314	97.698	100.5	100.23	97.877	101.09	90.562	96.009	98.959	101.52	95.147	100.16	101.29	99.474	97.739	96.407	92.268	97.627	102.73	93.56	106.89	96.711	104.09	101.31	97.873	93.574	99.761	103.76	97.982	103.54	92.246
107.68	105.25	106.37	105.63	104.25	106.1	106.01	109.43	107.2	105.1	111.3	105.67	105.77	109.54	107.84	113.19	112.07	110.38	104.59	102.6	101.31	106.08	104.35	110.26	98.744	107.87	106.17	109.15	105.07	106.97	104.25	108.8	105.05	108.04	106.61	109.13	110.06	109.63	108.09	102.6	105.13	104.41	105.65	110.24	106.52	111.76	107.75	106.55	105.01	104.5
108.7	105.18	112.79	107.28	108.54	109.83	105.96	101.68	108.94	113.79	106.94	107.13	108.28	101.7	107.48	104.11	108.16	102.17	107.14	112.73	109.18	108.31	104.5	111.07	109.45	106.91	106.33	110.74	113.82	106.66	100.37	105.34	103.52	108.74	106.53	112.38	106.1	107.14	105.31	109.65	109.17	110.25	106.57	110.84	109.44	110.59	106.37	106.22	110.54	108.56
98.34	103.08	98.236	110.19	106.99	102.73	107.28	100.24	101.22	98.805	106.75	102.49	99.292	103.9	108.92	99.824	103	98.124	104.08	103.39	105.07	103.94	96.765	112.98	107.19	104.81	106.29	102.74	101.16	101.94	102.46	111	99.738	103.8	105.09	101.78	102.33	105.18	98.471	106.21	102.72	96.278	104.58	102.91	99.625	99.291	96.969	107.04	98.454	102.96
108.48	109.9	101.33	101.27	104.98	106.6	106.38	105.37	102.94	105.15	106.18	108.52	105.46	110.49	109.72	104.18	106.6	104.9	104.86	102.96	105.43	111.25	105.7	108.05	104.48	106.95	104.94	103.19	107.46	109.7	109.04	105.06	100.16	103.24	107.15	101.73	102.88	108	102.92	101.21	104	112.63	106	105.83	103.73	105.92	110.6	103.69	112.68	109.87
106.63	110.15	107.55	103.38	107.44	101.69	110.68	107.29	108.35	102.65	104.63	103.17	107.92	103.97	108.16	99.367	104.88	100.52	105.26	109.68	105.86	105.15	106.14	110.22	106.86	107.84	106.66	104.22	103.72	107.03	111.5	102.21	110.27	108.6	102.25	100.79	105.87	102.91	107.09	103.77	110.28	106.18	102.74	110.05	99.423	107.51	100.02	107.39	102.4	104.27
99.646	105.65	101.63	102.75	103.46	109.6	110.17	106.46	102.41	106.16	108.14	110.88	110.64	109.68	108.69	107.76	106.34	105.81	109.97	108.52	106.5	98.176	104.21	101.87	107.06	104.1	103.29	106.72	109.57	107.78	106.89	107.49	108.28	113.32	106.11	106.65	105.94	101.27	109.92	110.12	104.86	101.45	105.3	107.94	106.01	105.95	105.86	104.97	102.32	101.62
105.39	105.66	102.44	110.14	110.22	108.47	112.92	102.32	108.99	96.614	107.22	114.7	111.89	107.15	108.68	107.63	102.27	104.75	108.22	101.88	108.53	111.55	105.97	107.44	110.48	104.08	105.94	112.65	101.54	103.66	103.64	105.16	107.43	109.78	106.73	107.23	102.92	110.15	110.05	105.73	104.69	101.52	103.64	99.704	107.97	110.75	107.8	108.26	111.67	107.7
104.89	105.83	100.13	102.76	111.04	107.81	102.96	107.23	106.92	102.66	111	107.4	106.24	105.2	105.17	107.91	104.11	105.32	108.19	103.59	107.37	109.49	102.49	98.33	104.77	104.53	109.83	110.57	106.32	107.15	108.5	101.27	106.03	109.05	106.48	106.42	101.95	101.8	104.22	101.49	109.77	107.72	106.11	106.59	100.29	106.59	102.67	103.63	105.54	107.94
112.07	109.28	107.82	107.29	112.83	109.18	111.27	107.34	114.73	110.23	113.44	115.03	106.93	104.55	104.87	116.32	103.37	107.72	109.58	108.27	108.2	107.56	106.94	103.02	110.46	108.44	99.649	106.11	107.59	108.28	110.49	107.17	110.91	107.8	109.15	114.92	106.21	107.9	104.03	105.85	114.12	104.47	111.38	105.31	109.22	114.46	106.38	110.64	109.54	109.57
101.53	106.08	97.392	102.84	100.22	98.671	104.06	105.9	97.652	105.19	98.822	98.558	104.22	100.43	104.77	99.799	99.382	100.42	94.211	100.21	103.39	95.052	100.88	101.2	104.85	99.087	106.4	101.18	98.03	96.69	93.081	100.76	102.21	100.82	105.27	98.973	95.851	101.79	99.219	97.253	103.15	101.22	105.29	97.422	98.586	99.566	99.966	102.19	98.44	107.33
109.09	103.84	105.63	109.73	107.31	105.43	106.25	106.06	104.16	110.08	110.45	105.77	106.3	110.32	110.02	104.1	110.48	110.19	108.49	101.6	106.51	109.86	104.04	104.82	106.38	109.21	106.41	109.06	116.42	112.99	108.71	115.03	109.66	108.23	111.1	106.22	112	111.58	108.41	110.53	109.16	107.32	113.28	108.7	110.43	108.81	106.76	106.43	106.96	107.03
106.01	108.03	104.49	106.06	110.48	97.783	102.95	111.61	110.29	106.33	104.34	111.2	104.55	106.84	110.75	108.6	106.07	106.47	105.89	100.62	107.72	106.61	106.18	102.27	103.13	110.55	107.95	111.12	110.03	107.75	109.34	108.74	107.41	101.88	101.63	110.23	104.63	103.88	104.43	108.62	109.69	106.47	106.02	102.22	107.15	109.14	109.81	106.03	103.71	107.25
107.23	106.18	99.817	111.43	114.53	111.33	103.64	109.56	110.71	111.89	107.56	111.09	109.97	108.62	106.57	108.05	115.52	116.61	113.03	108.7	107.96	110.52	111.76	110.16	110.52	106.72	106.01	107.84	110.61	107.68	109.32	99.495	109.64	110.79	114.12	107.98	109.7	101.79	106.42	112.02	110.49	107.65	108.24	109.33	111.31	106.67	110.36	104.02	108.96	106.66
107.02	105.62	108.14	111.91	113.66	103.98	108.07	107.44	104.76	108.51	103.63	102.91	106.73	107.45	108.7	105.68	100.53	109.32	108.25	114.84	103.65	105.6	107.97	107.76	101.81	102.19	104.35	112.81	106.95	99.796	103.53	105.57	102.84	104.29	100.32	115.37	107.06	100.8	104.18	104.1	110.03	110.9	108.52	105.11	112.88	105.29	107.4	109.6	107	106.84
104.76	108.15	106.1	102.75	108.66	110.77	106.33	109.97	102.57	99.501	105.74	105.4	105.73	106.74	110.11	107.2	105.44	103.42	104.1	109.88	109	106.79	102.55	107.48	104.15	106.96	111.53	106.07	108.05	106.05	110.74	110.53	106.19	106.81	104.54	107.8	105.71	110.54	101.57	104.54	107.35	106.32	104.66	107.43	110.69	112.44	113.2	111.35	114.53	103.67
109.57	110.51	112.61	110.41	105.06	105.66	107.49	105.14	103.61	109.5	107.43	107.28	107.49	112.57	112.11	108.31	108.09	108.47	109.22	104.5	105.61	111.61	112.56	108.35	103.33	105.69	107.31	109.57	106.06	107.74	108.13	106.72	105.96	106.84	105.79	106.31	103.38	101.75	116.72	106.96	103.01	112.07	110.46	107.8	107.8	108.12	102.84	103.79	106.83	110.78
102.88	102.78	102.28	98.956	102.72	97.1	103.28	100.43	101.25	100.43	99.845	101.16	96.336	104.76	96.62	104.13	99.005	104.25	97.543	101.13	100	96.12	101.57	100.75	98.355	99.679	98.187	99.217	94.414	101.8	105.01	95.64	103.21	97.257	98.991	108.06	100.76	101.64	99.463	102.66	100.11	97.827	101.73	98.035	98.546	96.793	102.1	98.412	104.87	98.382
109.46	110.21	108.1	107.56	103.73	111.39	105.04	101.96	106.3	107.03	101.15	105.8	106.78	102.65	113.13	110.3	102.68	105.99	108.9	108.63	112.28	104.64	111.44	109.95	102.52	107.38	109.78	104.37	109.37	104.77	105.75	105.07	103.71	109.58	103.05	110.06	102.55	97.893	101.52	105.1	106.9	109.34	103.8	108.82	104.02	107.88	108.25	105.78	106.12	105.63
105.48	111.92	105.3	104.53	106.84	108.29	106.03	103	102.52	108.72	102.59	107.47	108.86	106.52	107.73	105.37	101.37	100.87	105.08	106.78	100.65	105.2	108.58	98.158	112.95	100.04	107.12	107.09	103.35	106.46	102.43	108.98	111.27	108.26	108.48	103.4	109.86	103.55	108.91	106.75	111.06	107.89	111.25	103.89	110.32	109.48	112.22	108.44	107.81	102.9
108.65	101.48	103.03	106.94	112.47	109.6	109.68	109.7	112.98	103.86	115.16	103.6	112.44	107.06	111.11	105.25	109.36	112.96	104.38	109.17	108.27	105.47	102.72	107.81	110.45	107.05	107.03	106.03	105.81	110.08	107.65	110.23	100.76	103.52	109.53	105.75	102.11	111.87	113.34	112.68	111.41	112.05	106.49	110.64	113.27	105.97	107.26	115.21	104.32	103.18
109.94	111.33	113.12	108.03	101.94	110.91	105.3	101.02	108.33	108.11	103.92	109.62	106.65	105.78	99.511	110.68	107.87	104.22	108.05	107.38	108.03	109.21	98.131	108.71	106.82	104.75	109.02	115.46	111.23	105.41	104.67	110.09	105.37	107.5	104.81	103.57	111.3	108.67	105.27	107.43	106.14	105.43	105.96	109.38	107.95	109.92	109.96	106.52	109.56	105.73
113.48	101.67	110.98	98.62	108.3	107.37	104.57	102.71	104.53	110.49	109.48	107.98	106.39	104.89	104.39	103.09	100.63	106.29	108.05	108.58	110.48	105.06	112.97	105.22	101.19	107.9	109.68	101.82	109.29	110.31	104.69	102.43	98.05	107.66	109.93	104.6	101.41	99.692	105.62	108	111.86	109.36	111.47	103.54	104.19	105.34	103.51	102.54	102.46	106.02
97.054	104.01	101.6	100.11	101.75	94.619	99.986	98.489	96.777	103.5	95.488	97.256	93.858	101.38	98.556	95.124	92.866	97.751	95.644	98.722	102.91	95.434	99.303	97.505	95.244	96.689	101.72	93.649	100.52	101.12	99.289	98.087	104.34	100.29	99.111	98.863	99.281	98.392	100.19	93.805	98.286	100.81	96.683	102.93	101.89	99.061	102.05	98.008	95.792	104.7
103.7	95.939	97.74	99.491	98.176	95.96	104.24	104.04	101.24	93.042	94.997	100.22	98.39	104.16	101.84	104.43	99.641	97.974	100.83	98.908	100.82	95.589	101.16	103.75	101.45	93.697	100.73	100.1	96.642	98.01	99.868	99.351	97.349	104.32	95.34	101.07	101.54	103.35	102.8	100.75	99.857	103.81	105.12	97.56	105.44	103.47	102.92	96.086	95.733	99.479
101.07	97.689	98.957	97.89	93.11	105.83	106.95	100.01	89.923	94.274	96.67	97.097	99.74	98.047	101.04	99.342	102.15	97.116	106.38	96.804	98.288	98.012	101.38	97.454	107.91	98.335	100.86	93.972	103.04	99.495	98.391	103.11	100.93	95.051	98.15	101.22	94.253	95.437	90.591	97.882	95.212	100.72	103.63	99.917	98.981	94.656	100.09	105.58	100.07	102.43
107.49	111.04	106.58	104.67	109.32	107.56	108.43	108.11	108.23	109.27	108.47	101.73	109.82	105.22	105.43	101.99	102.43	101.81	104.69	103.93	106.16	102.15	106.53	101.97	107.7	101.98	107.89	106.56	104.48	108.1	107.21	101.76	105.67	107.39	107.13	102.88	106.13	106.41	106.94	108.22	107.37	109.42	102.97	102.83	103.16	104.38	104.65	105.59	105.87	108
106.51	105.22	107.59	107.68	108.66	110.71	105.59	108.17	104.85	108.09	108.67	116.08	108.91	107.23	102.07	109.07	111.77	109.94	106.26	97.946	115.12	105.86	109.24	107.07	110.03	105.91	105.85	109.05	104.27	107.81	112.58	107.7	105.7	111.83	112.66	105.72	110.45	108.16	108.04	106.69	110.97	106.47	109.85	101.01	108.35	103.45	106.55	109.62	106.07	104.87
107.94	103.97	106.98	108.41	103.42	111.68	105.36	110.32	105.57	104.56	109.82	100.62	105.12	103.55	113.71	105.31	110.93	110.76	108.2	105.54	106.18	101.96	106.22	110.19	101.84	105.31	101.08	108.53	102.91	111.32	107.18	107	109.04	110.37	109.82	99.889	111.76	107.01	105.03	110.63	104.01	99.029	104.38	101.07	108.52	104.88	108.95	103.5	107.46	103.2
105.35	107.13	104.82	103.9	108.74	106.66	103.36	108.26	113.58	112.85	105.25	112.07	108.51	102.1	107.41	101.02	109.31	106.57	105.95	113.54	103.53	112.48	115.73	109.91	107.47	104.59	105.03	108.38	108.02	106.49	107.02	115.05	105.23	112.95	108.78	102.8	107.42	105	112.98	102.7	101.88	114.37	106.15	110.08	112.39	112.26	105.72	109.47	103.8	107.95
102.67	107.67	102.54	110.7	105.76	106.29	106.31	106.14	102.1	110.29	110.47	102.23	104.86	105.94	106.17	106.99	109.09	101.86	105.51	99.692	106.77	105.39	110.02	99.949	106.78	105.33	105.06	105	104.91	101.83	108.94	105.78	101.38	102.04	111.89	105	108.69	104.93	107.57	104.77	111.93	101.48	99.269	108.25	110.6	107.29	109.22	102.91	102.94	111.47
107.43	107.45	109.63	108.32	109.58	112.98	105.93	110.56	111.11	107.95	110.77	110.95	110.16	106.99	109.27	109.42	104.23	94.979	106.06	103.16	114.93	112.41	110.72	108.73	102.97	112.95	107.01	106.99	107.04	107.09	105.4	104.97	110.26	105.67	112.21	108.6	112.35	111.55	108.89	106.73	109.28	104.28	102.9	108.47	107.45	102.6	111.2	99.898	112.41	110.31
103.96	102.81	109.07	106.32	108	107.32	105.25	107.01	101.2	105.14	106.31	107.1	105.46	107.02	103.25	104.54	103.77	110.26	106.73	110.05	101.48	107.57	104.2	110.98	109.23	109.91	110.6	107.63	105.71	104.07	104.76	107.25	101.4	104.37	106.06	101.08	106.12	102.43	113.68	105.08	109.98	105.94	104.8	111.17	105.56	108.89	107.96	108.71	106.12	107.71
106.91	110.01	107.89	104.37	112.35	101.2	102.13	99.306	103.84	109.27	105.26	105.97	111.5	104.62	103.66	109.97	105.58	104.87	110.45	105.83	102.53	106.79	104.53	106.42	106.92	108.97	107.16	109.09	98.147	102.64	108.48	107.19	106.11	100.57	100.14	106.62	106.44	100.62	109.03	102.26	111.05	105.13	105.63	108.09	104.81	105.7	107	97.999	101.99	106.13
103	102.66	100.1	101.14	96.406	99.783	100.21	98.654	99.753	96.014	98.98	99.96	97.133	95.316	94.766	97.727	102.33	99.582	99.757	89.959	94.339	102.89	95.197	105.52	93.062	98.525	99.524	96.765	96.339	98.718	93.703	103.13	94.387	95	99.154	97.581	93.283	98.899	99.347	93.896	100.04	98.992	96.256	96.997	97.026	103.85	95.655	99.158	99.258	98.138
97.008	95.628	98.393	97.964	96.595	97.708	105.25	100.08	107.74	97.81	98.636	99.338	100.5	105.84	102.07	105.51	98.043	101.07	101.78	98.68	100.42	103.27	101.74	106.97	104.29	102.99	105.05	104.19	97.206	106.67	100.13	99.834	100.89	102.42	101.34	99.545	103.08	101.76	100.86	96.993	99.661	92.876	98.856	104.73	98.857	105.36	104.91	99.072	104.3	96.293
105.13	106.61	105.31	102.13	104.58	103.13	104.91	106.01	106.65	103.41	104.91	105.97	109.77	114.93	103.91	113.21	106.97	104.12	101.67	106.1	110.03	113.48	100.44	105.41	105.74	103.88	106.24	110.41	114.08	108.84	108.55	111.91	107.72	102.03	103.5	107.48	100	108.89	106.81	105.37	103.3	109.89	102.03	104.82	105.58	108.36	107.31	103.72	105.99	104.36
106.99	109.17	103.79	103.46	101.23	100.15	105.52	105.51	104.9	102.43	101.88	104.99	103.93	109.15	109.7	117.35	103.41	102.6	104.84	108.89	108.81	105.68	109.84	104.67	105.61	100.39	104.11	104.16	107.27	104.71	111.78	106.22	96.971	107.43	104.99	105.45	105.33	106.58	100.81	103.86	103.72	108.57	103.37	104.03	102.96	107.04	105.55	113.29	104.32	105.91
109.69	105.23	110.98	103.8	101.23	103.76	110.55	102.63	102.36	106.43	99.473	103.39	100.38	104.46	104.66	108.37	109.51	105.36	112.77	111.08	104.53	106.87	105.33	108.49	102.07	104.01	108.08	97.53	104.96	106.46	108.33	102.34	102.16	108.89	105.16	109.06	104.05	109.14	106.61	99.806	108.67	110.33	101.72	107.35	109.58	108.77	101.99	105.63	107.06	108.11
113.12	110.8	115.3	99.373	105.78	109.71	106.77	106.22	107.28	108.83	108.02	113.64	115.51	106.73	105.04	109.04	107.4	110.12	102.43	110	101	112.93	111.41	108.07	112.24	107.82	106.74	107.3	109.43	102.82	108.69	106.38	108.07	111.95	109.57	106.3	114.67	110.02	112.24	105.22	104.3	102.96	111.09	110.05	106.17	110.54	104.79	111.19	105.33	102.63
[truncated: 150 more columns]
