# Supplementary material for: Genetic dissection of main and epistatic effects of QTL based on augmented triple test cross design
Source: PLoS One. 2017 Dec 14;12(12):e0189054. doi: 10.1371/journal.pone.0189054 (PMC5730204; doi:10.1371/journal.pone.0189054)
Supplement: S10 Supporting Information — (ZIP) [file pone.0189054.s010.zip › z6_700_0.2_5.csv]

117.44	113.33	104.64	110.71	104.65	115.03	106.88	105.24	108.86	111.71	95.529	103	103.02	115.33	108.22	98.45	100.06	108.02	107.57	108.47	116.99	103.87	105.9	106.95	108.89	101.27	108.07	106.04	96.008	105.98	102.06	105.58	107.28	109.33	110.38	109.41	103	105.9	108.52	108.54	114.64	101.39	102.44	120.74	97.065	109.72	101.86	98.618	100.76	98.227
113.2	108.07	114.58	111.34	108.78	115.02	111.4	110.31	111.2	120.38	111.41	108.48	110.12	111	104.82	111.08	117.47	119.5	111.51	108.73	105.39	114.49	105.14	108.09	113.04	114.76	115.64	106.82	109.26	113.59	110.6	106.17	112.46	113.56	107.35	108.59	104.8	107.75	103.36	109.81	115.91	111.07	110.39	114.02	111.76	109.74	112.35	114.46	108.19	115.02
103.42	100.15	113.49	111.24	98.144	99.134	104.99	100.58	115.3	102.87	106.38	102.53	99.952	96.364	104.88	100.22	113.1	102	102.62	104.12	111.93	106.98	104.89	110.62	104.85	108.28	107.96	104.48	105.92	101.66	111.47	99.513	115.77	107.54	102.83	107.39	101.71	105.52	108.96	104.26	108.86	99.216	103.25	105.98	105.63	106.78	108.91	99.745	99.393	104.2
97.401	105.87	106.15	107.76	110.09	115.87	109.91	108.65	113.37	106.07	104.44	107.58	108.57	106.87	97.404	104	94.348	112.47	109.63	105.45	105.91	102.8	107.89	96.269	100.51	105.87	97.996	111.37	98.204	99.678	109.11	109.04	102.33	102.04	105.75	108.48	110.9	112.12	110.66	108.24	118.28	109.47	106.3	93.41	115.96	93.733	103.83	115.02	103.91	103.93
101.55	101.34	109.49	109.84	105.29	101.52	101.86	107.64	107.42	113.77	109.57	101.68	104.79	99.816	97.738	103.05	101.75	107.65	105.94	111.1	104.51	98.055	99.783	105.52	105.27	106.09	102.66	106.79	111.06	107.29	110.2	104.11	107.44	107.42	95.435	98.419	111.33	108.76	108.88	105.49	101.23	107.12	97.939	112.58	97.751	110.05	106.47	106.85	93.526	104.62
108.41	102.34	95.636	108.05	102.82	111.03	104.27	103.41	100.4	105.12	111.78	98.092	105.95	97.509	106.25	115.89	104.03	114.36	95.672	111.59	110.3	96.137	109.26	107.87	105.09	105.68	107.35	110.45	100.97	105.97	114.52	108.49	108.54	113.56	102.82	103.77	117.7	110.81	103.22	102.6	106.36	100.1	104.54	113.05	106.85	111.3	117.7	103.29	107.72	116.13
105.85	110.93	99.884	108.4	111.84	98.617	114.01	112.41	113.11	102.27	111.57	107.66	96.512	108.46	104.91	100.13	106.12	109.36	104.38	113.95	101.96	112.66	102.71	108.48	104.71	98.793	109.05	104.22	108.34	112.71	110.31	111.28	101.36	108.21	111	105.7	110.66	112.06	103.71	107.17	109.76	113.35	95.798	106.7	102.46	110.78	106.98	109.84	111.25	101.66
112.71	101.61	106.94	107.28	99.089	111.52	104.52	106.8	111.44	106.75	110.22	122.43	120.84	97.516	108.79	115.14	102.1	101.91	111.41	106.38	112.26	114.31	108.21	106.34	111.7	116.43	109.96	103.86	110.37	114.02	100.5	105.02	103.9	110.78	110.93	106.46	112.61	102.09	102.46	116.76	108.14	114.23	108.32	110.85	104.83	115.7	109.72	105.4	110.74	108.67
101.09	108.98	108.69	95.776	101.14	104.63	104.57	103.45	105.71	114.61	104.27	111.37	113.07	106.74	111.25	113.33	100.98	102.47	105.76	111.15	104.49	98.375	101.28	102.79	111.85	109.12	108.57	108.91	98.827	106.67	105.23	106.17	107.16	103.12	110.94	105.35	101.47	103.19	107.5	110.03	106.05	111.32	120.48	112.82	114.72	100.86	108.82	116.45	106.86	118.86
97.986	99.634	108.28	105.28	101.04	99.839	116.93	98.769	105.59	102.16	110.34	106.4	111.31	101.49	113.27	97.212	102.17	110.66	115.5	107.28	107.15	99.784	102.3	102.36	113.16	106.48	106.17	107.78	107.39	104.38	100.71	105.22	103.98	105.54	106.41	98.721	115.5	100.9	100.89	109.63	99.446	104.35	104.03	103.36	103.84	113.43	109.96	108.61	102.85	97.331
106.2	111.92	113.1	105.06	101.41	97.125	109.7	110.75	106.64	112.56	106.37	103.62	111.09	115.02	114.79	110.55	105.75	101.91	104.36	103.48	109.65	111.02	108.13	103.43	108.68	116.36	106.46	104.97	118.47	110.5	99.409	111.8	107.72	99.271	97.603	99.816	105.8	104.31	101.21	109.74	108.46	108.67	103.47	112.75	112.71	100.79	104.62	108.84	104.28	102.59
98.794	106.77	113.98	111.37	97.217	105.49	110.56	102.74	98.978	105.04	107.63	112.49	98.424	106.29	108.17	115.63	100.23	105.96	112.19	97.139	104.7	106.67	102.92	111.24	105.71	108.15	112.31	101.37	106.01	107.22	110.8	106.53	96.025	96.289	106	107.86	104.53	102.77	116.37	101.6	104.9	106.84	101.28	99.469	107.1	101.94	101.43	101.22	101.91	91.419
113.1	105.26	104.87	102.55	110.39	106.46	111.86	104.97	115.03	107.15	114.65	112.72	102.49	120.86	105.33	110.19	112.78	107.77	105.21	103.4	109.89	102.13	109.17	112.39	112	106.66	114.92	95.237	102.36	108.52	111.7	114.44	109.74	106.76	106.33	109.64	107.49	111.66	113.87	104.96	110.07	117.82	105.45	109.34	111.39	111.81	108.63	100.1	104.82	113.91
101.19	93.257	100.14	101.71	95.457	100.9	94.729	93.814	98.126	93.8	105.63	93.596	104.27	100.43	100.13	99.921	96.705	97.908	96.193	97.533	97.697	100.57	100.94	84.618	97.693	98.264	104.2	98.263	100.27	98.675	97.911	96.941	106.18	105.06	95.617	96.083	89.497	97.327	95.754	98.077	93.197	98	103.25	100.29	105.88	107.19	102.81	106.55	96.559	99.599
93.29	98.775	98.927	102.29	100.78	93.295	94.409	104.63	102.21	92.395	89.18	95.248	103.12	96.365	100.65	102.73	92.781	96.937	99.417	96.361	96.612	101.18	96.989	95.005	101.97	102.97	100.8	96.476	104.48	97.936	92.213	95.976	105.53	97.286	98.14	98.637	93.211	88.668	99.908	104.24	100.8	91.075	103.81	100.61	104.1	100.83	95.455	98.987	101.44	100.81
103.77	111.76	108.07	109.79	103.12	106.54	98.682	108.85	104.74	105.11	103.71	110.76	109.78	107.27	105.26	105.54	111.37	109.91	106.15	105.98	108.71	107.33	106.31	112.67	101.32	93.448	108.25	102.91	103.13	110.4	107.24	102.76	105.49	106.54	109.97	111.53	113.71	102.12	103.08	100.02	113.21	105.15	108.76	109.91	108.07	104.12	98.717	113.26	104.44	103.39
104.15	110.04	105.21	113.25	104.31	111.9	102.43	110.45	108.88	114.9	119.1	110.88	111.87	107.27	102.74	98.998	102.13	114.82	107.59	107.98	106.67	97.477	103.61	106.8	106.46	104.26	103.25	113.29	109.18	118.38	112.55	103.67	114.24	102.96	103.05	113.02	104.15	113.18	112.79	106.58	100.83	108.36	107.7	111.27	108.68	111.15	111.65	109.79	110.31	103.79
105.5	100.24	99.831	92.173	99.185	99.801	106.96	103.9	110.95	101.64	95.434	93.012	95.829	102.73	114.78	99.783	93.439	103.17	95.784	105.86	93.211	100.47	102.43	102.55	98.225	100.69	103.99	102.4	108.22	102.61	101.44	102.95	95.453	99.549	98.307	90.861	98.315	97.577	99.269	101.14	99.463	101.74	103.05	102.97	93.11	104.67	102.23	94.056	98.828	97.668
112.32	108.37	104.56	101.31	110	107.41	106.61	109.91	105.82	107.57	107.93	113.82	114.9	120.02	105.56	106.25	107.54	107.36	110.28	106.07	103.12	108.91	105.91	109.86	108.95	109.62	106.59	110.7	114.42	97.576	107.14	98.996	96.932	106.22	122.08	109.05	104.14	109.69	110.35	106.68	107.89	107.31	105.83	105.33	112.45	108.32	114.08	100.67	101.31	103.85
98.506	92.333	94.575	96.084	108.02	113.07	99.767	102.63	95.739	100.62	106.03	98.686	111.19	102.18	102.78	110.17	95.821	91.819	97.331	99.808	95.653	95.323	101.89	103.91	93.016	92.718	105.4	98.092	100.74	95.463	102.99	95.654	96.707	105.21	105.37	99.174	96.474	105.2	101.28	96.239	95.183	97.795	95.16	104.06	102.86	93.117	97.014	103.95	100.22	97.117
93.938	87.9	85.717	90.656	103.1	95.449	95.314	88.592	93.99	101.67	104.29	99.628	97.583	97.935	104.3	101.2	94.827	102.54	102.86	100.95	95.142	99.277	103.5	92.742	93.18	99.139	96.748	97.411	102.25	88.762	94.874	98.91	101.12	89.34	98.345	94.125	100.46	101.16	97.518	95.226	102.1	98.835	106.59	102.71	105.5	103.45	99.806	100.74	91.756	95.767
110.25	100.99	103.48	111.28	102.77	104.92	111.68	101.65	102.02	110.36	106.67	99.555	102.96	106.06	98.149	97.607	106.39	110.29	115.57	103	110.19	108.94	105.18	105.08	112.88	106.18	99.47	108.99	105.82	111.29	106.93	109.83	105.78	103.8	105.17	100.82	107.47	108.68	105.23	104.2	108.7	108.58	111.45	102.06	115.06	103.52	100.86	104.8	109.2	106.74
104.76	110.84	103.89	94.491	117.86	107.04	107.56	101.07	103.6	103.61	110.87	113.27	110.05	116.6	106.05	102.77	112.31	105.41	102.47	113.95	112.45	106.18	104.45	114.77	107.14	102.7	101.48	103.38	106.09	108.16	106.88	104.18	106.58	98.416	115.68	108.31	109.24	108.07	110.81	96.574	108.15	103.5	101.53	104.76	99.535	114.42	106.54	96.615	100.84	104.57
108.02	112.64	113.51	110.2	111.71	110.96	113.91	114.96	109.38	111.05	104.46	106.89	111.51	117.92	107.63	115.65	113.11	112.99	115.42	114.76	109.7	104.09	107.57	111.69	104.97	109.53	106.2	117.88	105.32	104.52	109.3	110.33	102.35	104.14	113.03	104.83	110.87	106.53	102.66	99.582	123.92	115.86	107.58	105.65	111.38	104.18	120.58	117.49	113.11	112.58
105.88	107.24	91.61	109.47	100.61	99.866	104.43	99.834	111.28	107.48	102.34	101.7	104.57	105.65	101.72	106.09	105.78	107.75	96.973	103.32	101.19	106.88	105.84	98.848	105.34	110.8	106.06	105.6	109.42	106.1	107.39	102.99	105.46	100.6	99.429	107.36	105.38	110.25	108.48	102.06	116.25	100.25	109.78	98.755	113.21	102.41	104.57	105.35	107.25	107.49
97.51	100.69	95.551	97.923	109.88	106.38	98.692	108.34	113.11	115.37	108.86	101.91	114.05	105.16	94.866	99.771	110.54	108.78	105.51	104.38	97.461	105.36	101.51	96.946	113.16	95.48	101.52	107.26	113.83	105.3	97.166	100.74	100.78	110.47	102.49	109.84	112.11	114.85	103.79	101.31	110.34	96.292	111.32	104.96	111.87	95.627	102.69	101.61	97.626	110.17
102.42	95.077	106.49	102.06	103.64	106.91	108.54	101.73	107.34	102.62	115.97	101.62	108.81	94.433	104.23	107.01	105.38	102.44	91.67	103.91	110.55	114.8	101.18	97.501	103.71	106.35	108.51	109.23	97.75	100.57	106.12	99.454	98.685	98.166	112.19	97.178	103.14	103.8	100.72	101.43	98.078	101.66	105.66	102.04	98.813	105.63	98.951	96.248	98.839	100.96
105.46	107.72	102.39	103.52	108.33	109.39	108.18	115.75	116.52	111.92	113.15	113.03	107.32	108.89	113.14	112.62	118.35	102.04	107.33	111.88	106.99	112.89	112.94	103.47	114.2	101.96	104.3	104.07	110.17	107.16	104.34	108.43	107.76	105.78	102.87	111.47	113.21	105.12	114.14	113.02	116.08	111.86	114.24	129.89	110.53	113.41	105.76	111.39	97.202	109.17
112.32	110.7	104.06	111.29	106.99	114.48	102.93	109.65	99.361	104.63	102.96	112.99	114.9	104.39	106.67	102.96	107.83	112.42	112.43	105.36	108.27	103.55	96.881	101.52	109.05	113.69	105.35	108.34	113.1	119.84	111.83	113.47	110.99	102.21	105.41	110.83	103.76	111.88	114.34	116.33	120.4	107.38	110.39	109.73	111.5	103.26	104.54	113.99	99.456	108.7
106.65	115.83	108.63	110.32	106.05	100.8	100.41	103.9	93.85	109.47	96.806	107.12	102.44	114.68	106.69	103.35	107.08	101.8	97.691	107.53	110.99	103.22	108.78	105.54	100.94	112.3	105.39	109.5	104.3	107.18	102.34	117.11	107.33	102.87	100.57	100.49	108	107.36	101.17	103.86	105.62	111.43	109.16	95.695	110.08	103.69	110.35	106.4	113.64	98.854
95.662	108.06	113.8	111.26	97.014	113.11	100.38	102.8	104.4	95.826	107.46	103.51	105.06	103.4	103.43	113.79	110.71	112.68	100.6	111.14	113.06	103.19	113.19	96.724	109.13	106.77	113.05	107.26	109.72	102.19	104.52	108.76	105.66	110.14	101.7	99.235	98.897	105.6	108.04	111.95	105.17	104.38	109.04	107.77	104.97	112.75	111.53	110.93	107.46	107.83
97.106	95.019	90.948	101.54	100.28	99.141	95.724	94.229	98.218	110.2	89.781	94.116	97.926	101.11	103.74	95.126	94.232	94.791	93.669	101.43	105.46	93.196	88.903	98.998	99.932	100.31	100.25	89.581	97.622	98.798	96.246	102.39	101.49	102.53	98.01	103.32	98.969	93.001	101.25	107.19	92.698	92.931	92.524	107.88	96.033	101.76	100.42	106.89	100.71	100.49
101.9	107.79	104.97	107.4	107.48	107.14	102.67	112.01	103.41	111.26	99.778	108.7	105.83	103.03	104.16	110.62	101.1	109.16	104.94	93.691	95.264	106.11	110.49	105.41	101.91	108.03	110.95	101.14	99.607	111.83	103.68	106.43	101.35	114.85	102.01	112.91	101.89	103.72	112.16	103.42	111.25	101.73	101.62	110.67	109.72	106.52	109.5	110.9	104.71	104.9
95.279	105.42	100.88	89.956	99.199	95.591	99.084	100.88	101.31	98.788	102.56	93.575	102.98	89.127	90.796	94.704	103.66	99.129	104.19	88.862	99.484	95.129	100.96	94.777	95.634	95.498	95.852	93.916	111.78	91.241	97.882	101.57	106.88	98.638	96.112	100.98	104.68	96.066	92.139	100.81	91.041	100.07	93.847	99.692	94.166	91.864	99.437	97.951	100.95	100.12
99.832	105.24	105.78	104.5	105.79	100.15	96.135	90.686	99.478	93.601	89.677	102.09	102.29	96.549	102.82	102.59	100.26	91.709	103.13	94.432	109.73	99.628	102.29	94.804	101.93	98.196	101.61	101.58	97.588	101.25	90.951	93.286	108.05	103.26	97.944	102.18	99.475	102.97	106.02	91.608	96.565	110.43	104.47	94.812	100.5	99.612	104.76	101.49	99.64	100.49
105.05	101.99	104.72	104.14	115.48	103.73	100.55	109.37	117.93	101.9	105.33	104.45	109.97	106.18	110.54	111.21	103.41	97.127	114.12	109.07	95.213	110.83	112.97	110.43	102.69	103.55	107.01	110.57	112.2	108.64	112.29	94.797	108.65	108.33	105.38	107.63	100.73	99	106.08	95.37	102.58	108.8	108.43	99.488	111.26	104.98	105.49	103.53	116.07	105.26
111.87	113.16	89.473	110.86	108.08	102.56	108.45	108.33	109.51	99.775	107	105.51	98.687	106.16	119.26	101.81	112.17	108.04	108.61	104.58	99.647	104.73	102.93	102.54	104.65	97.551	110.73	106.85	99.777	95.357	105.96	103.93	104.88	115.05	114.16	106.17	94.275	114.39	104.23	107.14	112.52	103.37	110.49	105.18	105.66	114.85	114.14	110.33	102.95	107.81
109.56	111.2	114.51	107.68	104.7	112.16	113.1	107.86	107.54	105.18	110.36	95.618	107.11	105.22	109.41	99.951	107.05	93.351	102.55	113.93	109.11	107.98	110.63	99.025	110.61	98.991	103.43	103.54	103.99	102.27	104.7	107.91	104.42	107.92	109.21	105.12	99.957	105.91	104.07	105.81	99.817	103.79	105.43	104.39	107.19	102.41	102.54	99.941	99.694	104.9
111.65	108.64	103.76	105.17	103.57	106.02	101.36	108.06	114.79	113.85	113.47	108.25	114.08	105.03	107.85	109.38	109.47	107.17	106.39	108.86	109.21	112.82	109.86	107.18	111.4	107.2	115.28	108.63	102.49	102.15	115.37	108.75	100.68	109.26	104.72	114.53	107.86	112.74	106.89	112.73	116.84	118.09	101.28	107.42	109.13	107.27	111.89	104.78	111.25	105.29
96.33	103.83	101.29	107.92	109.86	95.053	101.18	109.19	115.44	112.18	97.686	104.84	110.12	98.002	106.83	110.17	111.46	102.81	105.33	106.21	105.16	100.57	104.97	102.54	105.1	111.17	107.42	101.31	99.006	100.07	107.99	112.73	111.89	109.93	96.667	110.87	116.32	104.99	109.29	104	107.81	105.45	98.954	109.68	110.67	109.88	103.05	111.45	97.689	106.4
100.38	111.41	100.89	109.56	108.87	106.06	94.565	105.1	104.81	92.506	108.94	110.35	103.68	96.198	112.21	103.52	97.826	102.32	103.79	114.69	101.99	100.97	104.63	108.7	115.73	102.52	118.99	107.83	107.29	111.53	107.36	111.16	100.46	105.34	115.6	96.964	98.646	100.62	107.52	106.81	104.8	105.58	100.41	103.35	118.09	103.68	96.141	104.72	112.21	105.9
105.03	109.56	107.04	104.33	112.14	101.15	112.68	105.6	108.13	105.2	106.5	108.28	104.44	101.37	116.35	111.63	110.27	114.71	105.69	101.68	109.45	110.26	103.16	117.71	101.95	109.57	118.65	94.744	106.38	112.97	111.06	117.48	117.35	104.06	105.4	108.65	104.73	108.41	116.77	112.32	95.955	106.23	100.55	99.364	107.18	108.42	111.82	100.39	113.87	102.5
104.54	109.24	100.4	102.4	114.03	109.1	107.75	108.94	106.09	107.65	104.96	103	109.15	110.85	105.45	109.07	99.339	101.32	110.16	109.16	116.26	106.39	110.51	99.053	107.23	110.63	103.96	109.28	100.74	107.27	107.14	102.59	105.95	95.616	114.69	103.76	103.05	103.89	105.17	95.766	99.069	99.569	102.34	99.206	104.18	105.85	104.09	102.11	103.73	99.404
104.8	113.01	112.7	110.76	100.3	102.41	101.8	97.612	112.86	107.96	102.79	101.01	100.27	103.84	100.45	99.784	101.53	111.16	105.85	112.76	109.68	100.44	100.86	111.26	105.23	110.63	118.41	107.29	99.678	110.26	95.442	102.15	98.233	110.18	111.19	99.615	101.77	107.67	106.63	102.18	97.828	113.8	105.32	108.73	106.52	107.21	105.14	105.7	104.44	110.32
109.58	110.87	108.51	115.42	100.12	102.32	104.75	105.94	103.93	105.75	118.26	117.3	111.36	93.597	103.71	115.8	109.02	108.23	108.59	110.14	115.02	95.073	104.89	104.63	102.19	110.31	112.5	114.26	108.05	112.43	109.32	111.44	116.12	107.31	106.2	110.81	114.26	113.46	101.52	100.4	99.053	108.8	116.36	105.38	110.86	106.59	102.77	103.8	106.04	98.215
114.75	107.52	107.08	116.96	110.76	115.91	108.16	111.8	107.9	103.88	112.85	119.62	112.06	105.15	118.44	113.48	114.23	113.75	108.72	113.95	106.66	114.53	106.21	115.73	107.37	103.72	110	114.24	110.36	102.92	106.46	106.19	119.73	106.37	113	121.52	113.15	113.79	104.7	98.688	106.87	115.61	107.45	105.04	109.13	109.37	108.56	105.47	111.17	112.24
108.96	96.642	107.83	104.47	114.6	103.09	103.88	106.04	98.338	104.24	98.5	104.98	111.99	114.92	105.94	100.97	111.83	98.629	101.63	104.25	95.581	102.73	109.08	104.05	107.35	102.84	107.8	101.68	105.41	105.66	115.16	108.13	107.07	106.13	102.64	100.05	107.23	102.71	100.82	102.14	106.68	104.87	102.24	104.12	109.71	105.58	111.06	104.22	89.803	105.32
104.63	106.31	93.629	97.179	86.184	91.361	90.913	106.55	107.36	109.93	91.607	96.039	104.88	88.875	101.41	101.16	95.343	101.28	99.297	96.091	86.224	99.824	109.13	103.48	92.126	98.729	105.46	97.048	88.273	97.388	103.08	91.332	92.25	102.15	95.659	103.62	100.35	93.817	105.24	95.904	92.439	102.15	102.29	107.83	100.75	98.16	91.046	89.525	98.996	102.5
101.66	111.05	111.75	108.68	115.06	106.98	108.66	109.13	93.177	109.81	115.26	111.78	108.28	101.46	108.7	107.82	103.85	111.94	107	101.69	103.82	103.42	107.42	104.46	105.98	105.12	101.74	104.47	107.44	105.26	97.093	100.64	101.31	109.28	103.13	107.21	103.53	109.4	106.74	115.42	111.24	104.17	108.79	107.22	110.58	100.44	107.02	116.8	98.701	107.36
97.068	106.25	97.432	99.233	95.243	98.395	107.83	96.897	104.44	97.1	100.64	99.958	94.72	95.279	100.39	96.894	102.86	95.477	100.01	100.38	96.504	89.047	103.87	103.79	95.105	94.648	98.969	102.59	91.249	81.122	98.131	91.453	93.368	90.085	101.3	99.798	105.96	105.49	97.834	89.605	104.41	86.025	103.2	100.84	96.689	107.06	95.803	94.979	96.411	101.99
105.24	98.505	98.137	92.922	96.663	94.51	99.074	103.68	99.225	108.57	99.188	96.166	98.461	91.97	93.378	105.91	99.027	101.42	94.131	94.772	95.206	97.911	101.5	89.154	102.61	98.768	103.52	85.842	95.473	98.904	105.53	101.97	92.75	97.735	103.64	100.39	83.664	102.82	86.788	105.32	87.48	88.084	102.68	98.346	89.149	94.11	83.763	105.46	94.848	101.65
103.52	100.76	92.995	94.508	103.06	108.33	96.809	94.684	89.229	100.59	98.91	95.621	95.556	101.3	97.6	101.29	93.381	91.559	99.769	102.7	100.36	95.153	101.78	96.667	101.98	96.72	99.298	94.102	103.08	99.542	100.9	93.862	100.11	95.029	99.342	86.437	99.523	96.354	100.09	91.199	98.177	94.448	92.845	93.145	107.05	102.09	98.15	98.288	95.712	102.54
107.69	110.54	98.491	105.74	102.66	108.65	107.17	108.32	107.56	102.22	105.86	105.65	113.91	101.53	101.69	102.15	100.65	95.918	101.77	108.01	102.32	100.45	99.156	105.49	100.77	99.622	106.69	109.71	113.53	104.92	105.42	105.67	108.9	113.22	92.187	107.03	101.91	105.5	108.06	106.13	105.78	105.11	98.21	104.16	103.57	102.3	101.79	106.74	102.62	112.35
101.25	109.34	101.53	100.55	108.54	100.59	105.43	106.33	100.27	105.87	105.1	115.37	101.84	111.1	112.47	108.79	107.94	105.1	109.77	110.88	109.55	114.86	96.443	106.7	116.77	107.72	107.81	113.47	106.13	104.02	102.64	115.67	103.3	101.1	102.97	107.67	100.17	103.98	110.54	110.12	105.01	103.63	106.03	108.37	108.44	98.354	106.24	115.26	104.24	90.933
111.27	100.84	108.76	96.573	106.33	115.3	101.97	105.4	103.01	111.57	108.89	102.45	104.43	110.61	114.76	97.724	111.58	116.43	114.99	106.72	99.962	115.98	115.06	98.891	110.46	114.81	108.03	115.54	110.98	115.13	103.02	109.31	112.64	96.621	108.01	105.58	109.92	114.96	111.32	111.32	102.69	97.487	112.19	107.34	104.32	102.46	116.65	103.43	92.596	104.28
102.74	110.92	104.93	116.73	100.1	106.04	108.83	119.19	115.77	97.483	104.83	108.02	101.75	101.9	108.86	100.47	106.64	99.28	101.7	99.15	114.99	110.12	116.88	113.76	112.87	104.98	107.98	113.81	106	105.11	97.792	107.18	104.65	112.22	107.54	110.62	117.24	107.32	105.76	107.07	111.4	109.09	107.61	119.39	111.48	107.79	110.55	107.49	115.05	111.38
109.53	106.96	102.76	101.14	89.473	101.84	92.451	95.755	88.91	99.508	95.501	104.84	100.68	101.22	99.797	87.617	99.188	99.165	98.011	98.658	93.344	103.99	103.84	98.361	101.76	104.66	106.91	100.18	97.711	99.734	98.981	93.397	98.724	102.8	98.594	96.715	100.76	104.32	100.33	102.24	93.791	91.995	108.09	92.744	95.142	101.65	95.246	109.05	94.143	92.965
107.83	111.55	100.11	110.67	107.56	117.9	104.18	102.1	107.76	101.92	103.59	109.19	111.88	115.86	109.21	110.25	108.12	118.52	107.4	114.19	108.13	102.63	101.4	109.85	104.35	107.07	110.93	114.27	112.15	104.64	106.74	102.46	110.93	105.99	111.57	103.23	105.34	115.44	106.55	96.477	108.49	106.4	103.05	108.84	108.98	114.1	103.03	101.65	107.59	104.06
95.042	89.594	98.303	103.53	93.478	98.51	96.535	97.111	94.394	91.451	103.88	101.46	98.778	91.339	102.62	102.33	100.59	97.056	102.54	101.7	96.305	96.73	96.637	101.93	102.54	94.351	98.004	92.672	99.426	94.798	100.69	97.905	101.18	103.69	89.097	101.52	104.65	100.31	105.35	102.24	88.022	85.612	96.497	110.07	97.888	97.213	98.564	96.457	98.93	95.39
106.1	107.94	106.77	113.52	92.739	114.27	104.71	101.39	106.41	98.08	105.35	115.92	110.09	112.04	106.51	106.9	113.05	104.28	116.53	103.77	113.56	110.85	101.23	112.96	115.94	111.12	107.36	103.53	107.81	113.26	114.07	113.36	107.4	102.71	117.62	116.43	109.64	105.44	106.3	113.18	107.69	94.611	106.83	111.69	113.16	106.01	105.54	106.17	103.96	97.736
110.14	107.36	108.84	109.9	106.2	114.85	113.09	109.13	113.33	101.51	109.37	104.71	104.47	99.952	111.92	107.83	110.77	108.93	112.69	112.21	108.5	112.03	110.32	111.89	111.6	107.49	106.84	103.71	110.94	105.52	104.15	109.86	103.79	109.21	103.27	96.655	109.79	106.07	110.35	107.49	112.68	108.85	118.35	104.91	113.96	100.38	105.3	104.48	106.28	102.07
105.45	96.845	97.286	100.16	95.484	100.84	103.89	98.727	105.48	95.193	104.21	113.09	92.059	105.38	95.979	95.008	101.65	89.967	99.352	92.158	97.127	94.293	102.38	98.378	108.08	96.051	97.073	95.81	102.58	90.451	102.48	104.58	101.93	99.857	96.252	94.408	95.998	98.006	94.614	98.849	95.305	103.09	99.941	90.48	94.669	90.308	106.22	88.964	92.273	104.27
107.86	101.12	100.47	109.09	113.11	105.57	114.33	110.43	113.5	110.99	107.99	116.68	101.42	104.51	108.78	100.35	105.53	110.17	95.372	106.98	106.47	120.33	103.42	110.43	99.94	96.707	106.09	110.03	112.12	112.28	106.22	108.78	102.83	110.64	112.42	112.63	113.52	104.42	111.06	114.51	102.46	107.94	111.62	107.13	103.25	109.09	104.31	113.08	107.07	112.08
97.731	91.628	105.76	92.53	106.29	98.76	93.003	100.86	91.095	96.625	98.766	97.249	102.73	93.599	98.217	94.766	103.12	98.899	93.824	96.296	101.54	101.85	103.66	93.015	108.19	101.79	107.99	99.148	102.87	103.28	107.17	99.013	96.007	93.387	106.17	105.5	92.243	97.872	94.592	100	109.32	94.992	99.294	95.971	95.188	93.628	101.97	98.155	99.564	102.35
92.962	91.697	92.871	97.84	98.389	101.58	99.949	101.37	100.5	96.306	97.031	103.97	104.75	96.675	94.481	99.652	105.45	100.7	96.219	103.39	100.31	97.073	106.52	102.71	104.24	98.948	103.72	95.82	110.8	107.87	94.493	103.35	95.992	110.62	98.627	109.93	100.23	95.4	97.027	99.531	100.18	98.097	101.01	107.16	99.428	92.501	98.207	95.996	94.467	99.013
98.881	95.128	101.53	99.139	96.784	97.438	93.477	95.97	101.84	96.39	102.26	104.58	93.746	88.879	95.5	87.917	91.859	97.892	91.119	92.278	100.37	96.916	105.13	102.86	100.37	104.05	108.64	103.24	103.79	99.505	97.972	104.96	99.007	96.153	80.542	95.433	90.433	100.01	101.6	103.39	102.08	99.969	102.41	99.162	87.531	105.51	104.34	107.12	101.81	102.77
106.9	107.93	107.44	104.17	102.99	103.8	104.47	104.97	108.79	105.07	104.5	103.83	110.96	112.45	105.07	115.33	103.97	102.29	100.41	115.8	105.51	117.57	102.38	103.84	99.199	112.92	118.9	102.05	96.82	99.007	108.87	101.85	107.53	107.22	110.47	112.33	108.14	112.92	98.715	105	95.159	102.96	94.804	104.46	104.15	108.55	103.27	102.21	109.77	109.38
96.701	97.362	111.16	114.09	108.58	105.59	107.5	100.78	114.79	109.36	107.06	108.87	106.03	105	101.73	114.56	112.01	110.14	109.44	102.9	110.72	111.35	112.29	105.92	103.42	103.54	118.31	107.7	111.8	112.79	112.51	99.67	104.47	117.61	105.17	102.53	102.68	115.49	116.18	115.3	105.55	105.8	102.7	110.17	103.32	105.56	109.52	117.64	112.05	102.63
107.52	103.71	107.31	105.97	113.68	108.25	106.32	112.3	108.87	102.55	98.278	104.29	107.71	111.75	107.09	105.02	108.89	113.83	113.21	104.42	98.894	101.29	108.52	110	109.65	101.96	113.31	106.19	103.13	107.12	101.06	108.65	109.71	107.22	111.49	113.61	110.15	118.69	107.15	95.891	110.09	118.83	98.727	103.35	109.39	102.54	103.18	109.47	102.85	105.38
106.51	93.886	95.029	98.847	89.513	100.12	94.144	94.96	94.117	97.87	97.635	102.84	99.308	100.68	99.28	95.302	100.89	97.32	95.8	98.57	102.83	104.7	91.461	106.6	106.07	93.938	103.93	96.41	99.174	102.37	98.247	90.07	104.62	102.73	110.86	101.83	93.989	97.314	95.417	99.976	105.66	100.11	100.82	105.34	97.496	99.844	97.4	107.15	104.89	97.093
108.01	113.9	116.76	105.45	99.908	100.6	108.36	110.17	103.4	105.86	109.09	115.88	108.39	110.26	107.52	116.94	104.79	108.5	106.24	110.09	110.39	116.05	104.69	103.34	116.49	110.25	97.974	104.44	102.19	99.947	112.55	106.43	105.64	106.37	104.83	107.75	103.53	104.14	98.815	104.29	115.55	105.93	98.667	103.49	101.43	105.21	104.17	93.675	109.87	107.24
108.87	101.06	115.5	115.59	95.294	99.642	111.92	99.048	105.22	113.74	110.62	103.55	102.57	113.84	100.68	106.85	106.89	113.42	104.24	93.423	102.89	106.96	103.84	99.734	112.83	99.004	108.27	110.25	112.77	115.02	111.11	103.6	99.563	104.61	105.9	106.76	105.7	112.47	102.72	111.88	90.368	109.35	116.89	103.73	106.62	103.46	114.18	101.22	109.46	107.22
98.346	100.51	97.595	99.164	96.083	106.17	104.47	83.502	98.667	94.97	98.895	96.182	110.58	97.364	102.34	93.368	93.715	100.89	98.297	89.301	100.05	87.195	96.842	92.656	97.775	100.92	105.84	100.52	98.878	91.18	100.09	102.82	95.956	96.678	101.64	96.913	100.9	105.45	96.802	98.265	92.023	94.502	92.393	102.79	99.052	101.64	99.416	98.907	95.527	97.342
108.42	110.68	114.51	112.89	103.95	101.38	109.43	110.09	105.97	112.4	112.68	107.62	99.76	104.81	110.26	101.71	108.63	107.03	109.28	102.47	104.08	114.44	109.36	98.77	112.05	113.5	107.1	96.256	106.8	105.18	107.6	107.96	103.49	103.14	115.19	111.26	111.21	102.95	111.41	104.4	110.38	98.658	99.341	106.05	101.93	106.99	100.12	106.53	100.19	105.96
104.39	107.72	109.1	97.536	98.808	112.82	106.36	108.93	114.44	112.35	107.94	99.386	98.071	95.218	98.791	107.2	111.01	108.32	106.27	98.718	121.3	103.74	104.79	110.88	110.54	111.3	99.079	100.78	117.86	97.532	109.32	103.89	105.8	110.21	106.6	110.74	122.52	106.03	106.33	112.82	108.49	104.13	105.74	108.33	96.889	106.8	106.27	101.48	108.06	112.25
97.843	96.783	96.506	94.153	96.394	96.255	98.975	99.794	95.791	96.967	107.3	102.77	102.18	89.866	99.867	94.658	108.02	107.3	101.19	98.338	98.438	97.82	92.438	100.48	102.71	94.158	104.65	104.72	101.91	100.38	97.995	98.767	94.652	86.681	96.673	100.63	94.028	96.837	101.3	93.771	104.26	107.78	104.09	93.327	90.186	94.885	94.401	104.14	97.744	92.369
110.17	103.15	110.8	104.92	103.78	105.01	107.64	98.352	101.56	106.78	113.11	108.2	108.07	98.193	103.75	111.14	105.92	101.44	102.84	105.41	109.32	102.91	106.26	105.49	97.641	108	112.89	116.18	102.1	98.945	95.145	113.88	97.125	107.6	102.18	111.37	105.49	104.99	114.58	111.43	107.6	105.43	105.71	108.04	106.51	104.77	110.41	112.43	109.13	105.33
101	111.09	100.71	105.79	109.83	107.71	98.663	105.28	106.37	110.1	98.171	111.59	113.16	105.85	115.66	114.69	106.9	112.82	110.15	105.79	109.17	104.16	104.03	112.22	109.13	109.41	103.71	113.96	112.95	109.1	107.12	112.44	106.85	103.12	111.07	104.61	103.41	107.89	114.24	117.66	104.59	106.41	110.84	106.43	109.4	108.2	104.62	111.79	110.86	112.29
102.61	101.16	119.59	105.51	108.96	116.62	107.03	109.34	106.7	106.69	108.24	110.87	106.16	113.2	108.69	105.36	105.37	105.18	112.3	110.13	101.92	119.13	110.12	106.98	111.46	111.78	114.42	113.03	108	106.05	106.65	100.15	107.24	108.26	111.07	115.88	107.82	112.38	108.94	110.64	107.24	116.73	108.57	113.14	117.84	106.53	106.08	102.93	106.23	107.48
103.58	101.78	104.77	106.68	103.54	106.72	110.45	112.93	109.09	103.16	107.07	102.43	104.93	100.78	100.66	113.12	105.55	105.22	107.63	101.12	109.14	102.34	114.33	107.57	99.551	104.03	103.64	108.05	98.041	108.63	109.52	110.02	104.15	105.68	101.1	96.037	105.5	102.87	104.4	100.59	106.63	107.35	110.19	97.951	111.73	99.516	110.13	105.98	99.713	104.92
113.16	124.16	102.97	112.78	101.91	114.89	104.74	98.903	111.88	104.59	105.45	104.07	110.29	112.85	104.5	113.91	116.1	113.32	97.626	107.78	105.4	108.25	108.74	104.33	105.66	109.06	110.97	103.47	100.1	119.88	111.51	101.82	118.37	111.72	112.52	113.57	106.67	105.29	108.54	109.54	115.32	113.01	107.49	111.26	109.2	105.03	112.3	99.481	107.56	113.33
101.66	111.88	99.728	104.55	106.95	104.3	105.07	107.94	111.12	100.4	96.78	95.129	108.81	108.85	101.72	109.18	104.87	107.23	102.43	105.55	105.83	102.06	103.76	102.78	103.06	98.277	107.07	107.68	106.75	105.04	97.876	104.79	105.6	98.503	101.81	100.76	108.41	108.48	100.11	110.16	100.3	102.61	104.3	101.94	107.06	106.7	104.82	104.76	107.02	104.59
116.81	111.42	111.97	113.13	105.49	105.39	105.21	100.37	102.24	109.54	108.83	114.63	112.04	105.85	108.78	105.85	113.78	107.44	96.326	97.574	103.01	114.74	101.56	111.48	96.22	108.38	99.171	105.62	105.56	104.42	100.3	106.04	108.24	102.91	109.84	96.461	108	111.88	103.16	113.94	114.41	104.59	116.71	108.79	108.96	108.98	101.62	103.5	108.66	99.044
109.33	95.037	95.016	93.301	103.48	98.194	97.463	100.14	99.265	97.56	96.061	101.28	99.08	95.449	95.524	89.741	98.86	94.67	105.18	97.417	88.626	105.55	91.152	98	98.218	95.982	91.392	110.9	95.705	104.54	93.776	105.1	97.078	105	102.71	96.774	105.45	107.69	98.096	102.58	92.79	100.21	96.618	94.461	95.858	107.72	97.791	94.585	102.69	93.532
96.176	106.02	91.077	102.8	107.22	86.486	96.813	99.726	101.98	96.069	101.67	100.39	91.289	96.323	98.383	88.37	95.46	89.938	96.173	89.492	104.3	106.32	97.897	99.429	104.51	95.377	94.009	109	103.62	99.789	98.044	99.984	103.69	100.21	95.214	95.846	91.868	94.302	102.2	97.036	96.682	83.211	98.176	100.26	101.13	102.93	88.74	93.322	103.61	109.32
99.591	104.6	116.79	110.65	109.84	111.88	108.79	104.51	110.7	100.87	105.64	107.65	109.38	105.23	109.07	98.919	111.27	107.82	112.84	108.05	112.19	100.14	107.63	105.67	111.1	100.36	105.44	108.95	105.14	103.05	107.84	106.74	112.19	106.1	111.21	107.56	113.74	110.33	102.26	104.87	106.1	101.91	99.176	107.03	104.39	104.47	100.06	100.49	104.9	97.368
107.1	102.89	103.88	96.457	111.34	104.39	106.2	97.922	107.52	102.56	102.59	102.69	104.6	102.8	110.09	100.31	109.83	103.47	105.08	96.681	104.34	106.77	106.37	109.71	108.07	116.35	104.63	106.67	102.07	103.14	109.45	101.4	103.28	109.05	94.239	105.53	115.78	101.47	103.39	97.409	109.41	104.55	101.01	98.399	104.2	106.75	111.77	109.68	112.73	110.71
110.2	107.45	113.56	114.16	108.98	117.1	110.89	94.548	107.17	109.18	105	103.73	104.71	105.99	111.01	109.75	104.7	106.27	107.75	105.67	112.93	110.33	104.39	115.14	103.25	103.91	111.59	102.4	114.84	109.85	112.83	105.31	109.54	102.14	101.2	113.14	106.09	100.91	108.48	116.41	100.15	108.76	106.22	107.8	102.79	101.82	104.35	102.86	96.001	100.62
115.46	117.25	107.58	103.95	99.279	111.64	111.66	109.14	111.5	105.5	106.51	113.32	110.88	107.18	107.21	109.75	109.68	112.8	99.403	113.27	100.87	104.65	97.048	98.521	105.03	106.66	115.14	108.77	103.82	102.88	108.93	104.47	102.78	111.88	107.36	95.789	107.86	111.85	103.2	102.82	104.7	105.88	111.53	110.71	101.96	98.617	106.6	115.97	105.92	103.82
89.812	98.515	100.76	102.74	105.69	107.79	97.723	93.5	97.74	102.12	103.37	95.299	97.368	89.309	86.2	98.542	108.67	91.952	96.657	101.01	111.91	102.15	89.769	98.997	84.831	89.609	102.51	104.05	94.592	101.64	98.334	92.772	101.48	97.23	91.093	99.2	100.47	99.489	102.73	98.526	103.43	95.181	100.3	96.565	95.11	95.917	97.642	101.52	87.184	97.838
106.02	111.02	106.47	100.16	108.71	108.82	100.75	110.96	108.22	105.97	108.86	107.2	96.899	102.65	109.57	107.7	99.744	101.93	111.02	110.13	108.49	108.21	100.67	99.657	109.16	107.3	105.09	114.7	109.07	111.05	102.23	111.78	98.945	96.852	108.84	103.91	115.34	104.46	107.69	112.52	96.352	107.55	107.12	100.97	104.61	109.59	107.73	109.78	102.97	123.08
107.5	99.533	103.23	103.67	106.58	100.38	108.85	104.88	104.56	101.4	106.38	93.883	103.79	111.8	99.868	105.68	111.89	104.57	109.9	105.59	104.02	107.95	113.6	111.46	108.59	110.87	103.51	109.08	105.34	114.53	108.09	107.46	106.82	112.65	108.85	113.57	110.45	114.15	102.64	92.588	113.41	108.38	112.25	101.76	103.5	109.84	101.35	100.04	99.708	104.83
98.589	90.631	103.09	104.8	96.618	93.922	95.292	109.59	104.13	91.859	88.864	102.17	99.888	100.83	93.627	98.915	100.88	99.208	101.61	98.704	113.32	100.62	103.45	101.81	94.936	95.038	109.02	90.761	96.552	87.777	85.253	98.014	102.04	112.03	95.754	98.74	93.573	96.858	106.35	96.499	96.44	96.798	97.426	104.82	95.733	103.58	90.18	92.295	108.13	104.65
103.92	106.97	101.15	114.95	110.58	117.87	109.52	109.77	110.18	100.57	111.84	110.46	111.79	109.56	108.56	107.14	110.24	106.58	101.67	110.68	114.02	112.9	110.18	111.86	100.96	105.89	100.39	117.52	98.825	99.115	110.7	112.3	109.42	107.61	109.2	105.01	105.72	107.91	108.91	106.88	108.5	107.9	106.53	108.43	110.3	114.84	113.56	105.42	104.4	111.5
113.42	103.9	114.83	108.62	113.32	100.05	113.58	109.56	103.92	109.74	97.726	113.27	114.35	106.69	110.81	112.26	102.62	102.04	109.8	109.66	114.72	105.09	114.43	109.05	107.84	108.82	105.65	106.68	112.36	114.71	110.09	116.18	101.76	108.53	103.43	108.78	99.261	117.7	108.6	107.57	104.89	116.61	111.28	115.87	104.74	115.28	103.65	113.76	109.77	109.31
106.82	109.35	109.49	94.829	115.48	95.093	104.52	96.737	103	101.02	97.004	106.39	106.22	99.077	97.447	100.1	105.19	95.678	100.16	101.89	105	97.636	101.79	99.185	104.57	100.92	96.784	100.21	100.29	104.32	96.875	96.372	103.17	96.847	100.07	97.683	93.469	100.4	103.9	106.95	97.869	103.15	105.55	109.5	87.146	101.57	102.61	101.07	95.205	96.535
105.57	113.82	103.82	111.86	108.4	108.39	108.94	112.07	110.77	112.76	102	110.68	100.19	108.4	101.62	104.87	112.29	110.88	105.87	109.37	112.54	114.05	113.55	111.07	106.67	103.89	111.35	106.21	111.3	112.57	110.01	98.704	117.08	109.85	107.48	97.596	100.23	103.39	100.18	108.89	109.28	105.34	103.9	104.09	109.32	104.29	99.361	110.43	101.68	114.88
107.14	100.26	119.38	101.01	108.56	103.31	110.08	109.42	101.97	107.7	114.89	105.53	107.85	112.18	114.5	102.07	107.41	108.58	108.39	106.4	113.61	113.46	110.55	104.82	117.56	105.64	110.05	105.91	103.33	107.09	106.7	104.11	99.85	108.71	110.41	112.37	109.53	100.46	109.4	105.56	109.23	106.97	105.78	100.59	108.21	100.34	115.16	113.69	110.44	106.32
99.977	97.353	102.24	110.75	97.904	98.75	93.006	110.48	98.986	106.74	106.13	106.75	102.86	106.19	99.977	100.2	103.42	109.58	98.082	99.086	105.04	104.04	100.68	98.713	103.27	102.28	90.334	104	96.778	95.099	111.19	112.76	104.29	101.41	109.86	101.24	100.46	103	97.886	102.77	99.632	97.033	103.78	99.878	98.204	103.99	101.37	96.351	94.609	98.311
107.4	108.1	106.4	109.61	108.73	105.8	103.93	106.62	100.19	100.97	112.09	106.72	105.79	99.357	106.35	105.15	105.76	106.15	104.06	103.3	107.02	103.55	106.53	98.644	100.09	107.86	106.47	117.8	109.63	118.67	108.41	113.6	105.45	106.91	109.12	103	107.43	102.5	104.15	107.89	114.12	100.88	107.2	113.7	109.42	108.16	104.19	109.64	110.61	97.952
112.24	114.03	108.26	115.95	110.88	104.75	110.34	110.04	112.45	110.24	114.71	111.67	114.6	113.49	102.29	114.59	116.17	107.06	104.54	105.16	123.54	113.59	109.4	110.74	109.43	103.73	112.77	102.76	109.24	112.61	103.38	110.1	113.08	103.54	109.61	113.99	107.58	108.35	109.36	108.72	119.76	104.47	118.07	113.19	118.18	101.92	112.88	106.31	111.38	112.01
109.27	101.61	108.92	108.62	109.65	110.22	110.59	108.02	107.75	104.97	97.036	93.955	104.61	106.09	100.46	112.04	113	108.18	109.65	103.66	101.59	102.02	110.07	108.91	111.06	104.79	107.09	107.92	99.24	111.8	107.45	104.95	110.75	105.3	112.78	106.66	107.79	109.98	107.11	115.28	99.388	104.92	100.51	101.85	106.25	107.84	99.939	99.784	108.29	105.96
91.298	110.24	98.91	97.643	100.24	100.78	99.658	105.3	103.08	99.321	104.09	102.54	104.47	99.835	101.61	104.95	93.896	97.664	107.17	97.83	100.57	88.38	98.667	95.925	98.526	95.649	107.1	96.173	99.491	92.064	104.21	97.978	101.95	99.39	98.448	100.71	89.833	94.426	101.39	100.68	99.483	102.7	93.948	95.72	97.481	104.72	95.223	104.3	104.85	95.099
106.15	101.63	120.62	112.71	107.34	106.8	108.23	109.03	106.18	109.22	106.18	112.95	104.78	112.1	107.39	107.61	101.88	110.17	102.27	114.31	101.45	103.06	108.4	108.66	101.03	114.37	107.68	106.56	113.47	98.775	114.75	107.07	107.47	96.146	112.37	107.75	100.94	113.49	106.7	106.03	111.19	104.11	115.99	115.16	115.25	110.8	107.2	107.38	108	113.86
106.75	106.52	120.97	111.92	104.53	105.34	95.039	111.11	116.33	104.03	111.88	115.16	101.07	107.17	110.2	120.69	104.61	117.73	114.5	101.65	107.6	108	113.3	108.6	112.22	111.46	101.37	114.62	117.89	107.17	104.08	119.74	111.63	103.52	110.98	108.91	108.08	99.876	105.32	108.65	112.27	104.85	108.72	111.79	102.61	117.22	117.68	113.13	102.75	109.1
109.17	98.773	108.95	106.61	113.9	113.41	111.17	115.21	96.576	102.32	101.09	105.56	99.872	104.41	102.79	104.1	109.85	108.49	101.47	106.81	107.93	100.44	109.82	104.53	101.49	96.447	111.17	102.53	96.883	105.85	103.67	100.59	120.5	102.22	107.47	102.82	109.48	97.795	108.99	108.89	107.54	105.3	112.52	108.21	98.788	108	109.18	107.05	105.95	100.74
88.885	90.289	93.723	99.731	95.765	89.54	89.016	98.75	106.2	96.926	100.54	89.68	95.31	86.727	98.875	101.97	110.14	99.485	104.42	97.276	105.05	101.58	99.43	93.337	101.44	99.008	102.28	103.43	92.809	104.92	89.173	91.12	99.597	94.428	104.05	95.048	102.75	89.825	94.479	103.07	97.144	99.849	97.551	98.497	97.157	95.199	101.49	94.213	95.367	99.197
111.91	110.62	107.07	106.28	115.24	109.11	114.15	104.27	107.22	108.53	117.76	116.33	112.71	109.86	113.4	109.57	111.56	106.95	114.03	105.04	108.58	112.3	106.43	114.07	111.53	107.27	113.12	105.16	103.6	114.35	109.16	100.93	106.19	111.74	111.89	112.46	113.54	115.95	106.02	122.41	110.09	104.34	115.01	111.03	113.59	111.58	112.88	108.2	107.18	114.38
98.768	101.89	102.67	103.35	102.65	99.596	97.912	100.3	84.833	104.21	106.06	103.99	107.41	94.358	100.38	103.04	102.8	108.03	101.19	95.81	101.9	98.197	103.69	98.875	111.77	95.263	106.73	107.94	107.37	110.03	95.12	100.41	100.19	101.18	95.571	103.5	100.65	112.05	105.43	111.01	103.67	107.06	99.998	101	102.44	103.43	104.19	101.26	97.968	104.11
110.04	111.96	116.62	100.67	109.69	112.29	101.81	112.21	109.01	109.03	99.462	114.47	100.23	113.54	97.414	104.13	109.13	103.17	113.73	106.37	114.47	109.02	112.19	105.77	112.62	104.05	104.71	118.35	113.72	103.19	106.82	111.1	102.44	109.63	104.66	109.47	110.31	106.64	106.11	104.03	115.43	108.6	100.42	104.19	108.55	98.41	108.9	103.23	113.13	111.35
108.17	104.86	103.1	112.53	114.15	97.943	102.13	104.59	112.26	98.189	112.17	102.55	109.58	102.94	111.12	99.611	109.3	104.62	100.48	110.18	105.36	108.94	112.23	106.64	104.73	101.28	92.874	109.92	105.64	104.52	105.46	113.04	102.76	105.99	114.51	109.48	102.65	118.8	98.07	107.03	115.3	112.79	108.46	104.05	105.93	111.99	99.268	104.83	104.08	104.44
99.564	104.25	95.196	95.349	97.189	94.627	107.81	100.62	87.898	101.69	97.02	92.374	93	105.73	108.88	84.624	97.624	100.97	98.065	95.344	106.91	95.151	102.5	101.37	93.769	99.091	104.99	104.13	98.648	95.229	104.21	105.65	96.695	98.456	92.33	95.263	89.852	99.407	88.12	91.114	96.175	93.905	103.19	103.84	100.78	97.154	94.921	100.35	99.307	93.303
105.37	104.84	107.64	104.33	106.91	104.17	110.39	97.809	108.77	106.5	107.24	106.02	96.269	113.7	105.43	109.24	105.29	94.638	104.81	96.362	99.681	111.32	110.99	105.02	111.5	104.48	101.22	103.79	102.68	105.07	103.14	105.89	104.14	108.42	94.272	99.348	100.1	106.55	102.27	106.94	110.01	109.44	115.23	110.24	101.64	104.19	107.2	107.81	110.64	110.85
109.33	112.72	99.268	102.64	107.74	111.18	106.99	110.34	103.75	102.02	101.89	109.9	115.64	105.34	107.61	107.04	103.39	109.35	112.57	110.62	107.02	109.44	117.76	119.81	107.94	104.56	104.76	109.09	112.28	113.69	108.52	105.01	110.55	104.98	108.44	109.11	104.43	106.61	104.71	108.17	105.65	114.05	107.9	109.88	108.25	113.29	106.46	104.89	108.2	109.99
100.79	104.67	96.556	104.08	104.09	97.186	95.239	103.67	92.984	93.999	110.41	99.449	102.49	97.354	101.72	97.014	99.15	96.723	101.5	99.386	93.255	95.606	106.94	106.44	97.928	105.37	96.731	105.93	103.51	105	94.173	103.32	103.02	106.05	101.2	89.628	105.51	105.67	99.014	100.26	96.874	96.929	111.26	100.11	102.49	90.475	101.65	101.67	84.52	102.27
106.07	106.61	104.28	105.26	102.48	103.99	104.35	99.225	100.07	107.42	97.551	97.764	113.25	105.35	108.24	111.38	114.1	113.79	109.76	101.85	110.02	101	113.89	115.07	102.8	115.1	100.53	108.73	104.82	99.593	103.94	102.11	107.41	100.41	110.63	109.67	107.93	104.85	105.2	110.09	104.6	104.02	110.7	93.452	107.44	106.05	121.29	101.12	106.67	108.26
108.04	95.631	100.07	119.82	107.37	112.65	91.469	110.64	109.23	96.898	110.78	106.19	96.781	110.34	111.08	109.62	104.12	114.62	98.008	115.28	105.53	108.61	100.3	107.33	102.52	109.81	105.76	106.84	104.7	110.03	110.4	102.14	110.12	98.949	108.53	102.36	106.9	108.87	102.63	108.64	107.5	108.6	103.69	114.38	101.09	111.56	111.25	107.18	95.869	99.841
112.78	106.44	108.96	116.41	113.27	111.52	112.35	103.13	114.3	108.91	97.945	106.38	106.43	105.01	103.9	106.12	106.5	102.03	102.08	107.51	103.14	107.28	104.86	104.11	99.239	106.76	102.35	110.7	108.44	98.4	105.44	105.96	106.67	107.21	105.02	115.61	107.09	112.77	108.32	103.18	97.95	104.6	103.33	105.24	113.5	96.872	121.37	104.17	106.42	103.49
99.108	97.831	100.18	105.92	108.47	102.38	110.64	103.66	99.125	109.53	105.14	103.06	109.26	102.07	106.98	101.83	105.48	109.63	110.19	98.203	104.92	103.64	105.48	105.93	101.15	105.16	110.22	97.84	109.53	100.55	102.51	109.61	103.66	100.26	101.43	107.16	104.87	110.82	101.81	103.27	101.26	109.47	111.85	101.18	101.46	103.11	106.87	114.79	105.59	100.42
103.48	108.59	108.55	106.34	120.45	110.86	117.25	109.23	107.13	108.28	115.7	108.97	105.01	95.671	103.35	112.27	103.89	119.76	106.79	103.86	101.96	106.3	117.7	105.08	104.31	107.03	110	103.97	105.08	113.54	109.98	111.48	109.84	105.53	103.36	106.72	101.75	107.75	113.04	113.86	108.4	103.34	98.884	111.75	109.84	107.5	113.42	104.41	108.34	108.51
115.01	104.71	106	109.9	105.05	117.97	109.14	104.63	113.19	110	111.91	120.44	112.24	110.37	116.03	96.485	101.13	107.16	102.27	113.17	108.62	102.62	115.16	98.669	103.35	106.52	112.33	95.776	107.31	108.37	114.38	113.47	106.42	107.59	110.27	110.88	110.11	101.29	111.88	108.9	109.55	107.65	104.96	108.92	111.92	106.56	108.51	97.139	113.51	111.89
112.03	102.78	103.56	105.44	104.42	116.31	106.52	106.41	109.34	103.43	102.98	98.401	103.53	95.295	104.21	102.44	111.87	109.13	98.824	90.844	97.673	107.97	103.13	105.67	106.53	96.641	110.42	108	99.774	110.86	101.07	105.87	110.23	107.83	109.23	106.39	92.95	111.29	103.36	117.29	100.87	112.38	107.51	95.684	111.62	99.128	105.55	105.56	101.69	107.46
91.532	98.244	104.11	104.63	96.117	104.16	102.76	101.98	101.71	92.808	95.481	96.404	99.824	98.407	98.923	99.196	86.321	106.58	109.81	102.85	97.7	101.57	95.331	110.47	97.389	100.36	95.991	94.129	99.785	99.537	100.2	104.11	83.089	94.165	91.223	93.612	91.379	94.232	94.584	98.03	98.579	98.165	110.18	97.648	104.06	102.96	98.081	97.82	89.58	99.593
101.06	104.29	111.4	107.15	106.97	115.05	112.41	104.8	101.46	104.41	102.15	106	109.2	110.48	121.2	109.92	106.55	111.12	104.44	103.11	106.97	108.15	111.35	105.57	101.07	99.654	105.65	102.63	95.117	100.92	104.34	99.623	108.63	97.299	101.98	102.58	103.41	99.388	113.18	110.57	106.91	102.82	104.71	108.09	105.67	105.04	107.47	105.66	101.37	104.52
102.04	105.51	118.13	106.6	107.81	113.72	105.74	111.61	107.36	106.61	104.87	96.29	112.91	113.75	99.608	114.19	107.93	101.6	111.99	107.14	108.36	104.07	99.992	108.87	98.894	113.11	113.06	99.682	112.79	114.52	113.55	105.34	98.627	107.14	106.12	107.52	107.23	100.81	105.28	98.093	111.78	110.6	102.52	105.74	104.76	111.43	100.19	104.6	94.237	103.2
108.01	103.2	101.6	100.14	104.65	98.464	101.33	106.62	107.1	98.766	106.66	100.63	111.73	105.38	108.28	108.92	111.27	99.039	104.82	103.92	100.43	101.61	106.18	108.84	112.79	108.27	101.82	98.957	108.4	101.88	100.62	102.75	108.38	105.53	112.34	115.13	105.28	99.568	113.85	101.49	112.06	106.67	98.844	94.211	106.99	100.39	104.03	112.57	118.64	107.74
105.64	106.07	112.43	103.29	116.07	118.06	113.22	117.12	116.06	118.34	114.08	111.81	111.02	104.82	109.5	101.17	112.1	120.21	115.9	111.18	110.42	117.38	105.39	107.18	116.27	118.25	103.8	106.44	114.24	121.4	112.39	109.34	118.63	111.49	107.44	108.53	111.6	100.39	113.96	106.8	109.18	117.29	117.63	105.13	109.61	112.47	104.91	105.06	106.03	104.99
112.89	112.53	112.07	105.44	106.65	107.23	103.44	106.32	109.09	106.02	109.42	109.37	110.27	113.2	110.84	108.75	102.35	113.48	102.43	107.73	101.32	100.17	103.49	105.97	105.94	105.23	99.712	98.094	102.71	102.61	108.37	104.94	103.25	104.51	113.84	99.52	102.41	107.89	104.65	107.95	102.15	109.42	104.21	105.14	104.89	114.14	106.76	102.87	108.09	110.86
105.68	106.31	97.698	106.74	102.36	99.717	102.43	104.33	106.34	103.07	99.205	103.97	109.39	102.95	101.39	111.95	108.68	107.11	107.12	117.65	112.64	102.87	98.389	107.79	102.15	108.1	97.424	106.64	111.92	109.18	103.12	106.1	104.02	107.66	113.36	108.95	105.1	107.73	106.69	97.945	106.34	113.07	106.16	102.97	101.46	106.49	106.79	107.86	103.94	106.93
101.84	102.24	103.42	99.747	104.06	102.61	98.862	92.485	95.331	100.68	95.743	93.431	93.731	105.54	103.27	96.339	102.53	97.764	104.86	97.911	100.29	103.07	103.81	103.88	95.038	95.457	100.87	106.45	95.526	90.595	98.037	94.583	94.588	97.71	100.63	96.498	99.411	98.336	99.323	98.212	103.43	110.75	99.495	99.412	95.335	90.409	105.4	99.703	97.578	98.567
102.28	111.63	106.18	107.29	100.31	107.49	112.9	110.15	101.86	108.6	116.86	102.77	106.27	103.62	117.08	110.19	96.8	114.24	107.62	107.25	102.86	102.8	106.65	99.196	107.97	115.57	102.67	112.78	103.1	108.53	100.46	97.498	101.84	116.97	108.87	106.47	113.74	105.8	106.87	110.55	105.86	98.383	101.34	106.56	98.444	114.9	104.38	107.14	108.52	103.66
108.07	109.47	111.23	111.89	105.47	96.654	105.11	113.35	103.42	102.5	105.96	95.763	110.75	106.54	101.57	106.87	105.07	106.12	109.45	108.92	107.18	105.16	103.93	107.31	108.91	102.04	112.91	101.74	105.99	110.48	97.521	96.566	113.97	94.672	105.28	104.84	109.99	109.99	100.78	103.54	107.88	100.01	95.575	109.49	109.15	102.42	100.8	110.52	109.66	102.93
111.94	108.67	108.15	110.29	106.03	104.82	102.43	110.36	111.51	106.19	106.51	101.47	108.9	115.34	111.89	124.58	112.14	110.11	110.68	104.43	114.71	110.09	103.43	106.24	106.92	110.54	107.09	96.322	114.25	109.65	113.52	108.43	109.62	110.86	108.86	104.86	114.35	118.42	109.66	108.03	108.07	111.26	110.06	109.27	105.71	108.03	115.71	107.58	116.81	108.44
107.87	104.41	106.34	111.28	113.57	104.41	105.61	100.94	109.15	105.07	110.71	114.2	106.11	103.59	101.24	102.34	116.33	101.76	105.88	98.663	112.13	109.26	105.13	107.45	113.48	97.568	108.95	113.33	110.76	101.6	108.62	107.11	113.66	111.07	101.17	111.24	105.47	112.39	102.01	97.947	109.73	105.73	102.06	97.492	104.12	103.99	98.938	109.32	107.14	107.25
106.56	107.13	106.26	111.08	102.91	103.66	113.19	95.867	105.16	109.14	97.167	117.96	107.66	97.736	95.616	111.61	106.05	103.91	103.08	110.37	109.26	110.37	100.86	108.98	106.92	106.22	107.66	104.48	103.09	104.81	96.802	103.63	105.77	111.9	100.32	103.38	104.92	112.23	106.07	101.69	104.62	111.22	99.912	115.94	117.61	107.66	105.35	104.38	103.8	110.76
102.49	90.925	100.24	90.11	102.84	100.38	94.746	96.746	102.69	99.05	102.65	100.15	99.117	97.553	93.77	101.7	92.415	103.05	93.683	92.092	94.34	105.46	98.459	103.28	93.801	105.24	94.93	97.272	106.99	100.46	96.665	94.371	100.37	108.81	101.39	93.033	105.08	96.772	96.463	98.383	97.824	97.694	94.384	96.285	101.96	98.865	99.08	102.48	103.49	104.04
101.97	104.2	100.01	98.696	104.29	97.945	102.19	98.669	98.191	105.81	99.266	109.02	97.37	98.728	100.1	103.75	107.32	102.24	105.26	98.979	97.984	104.16	89.517	89.77	102.22	101.89	94.658	103.2	93.228	98.725	93.026	104.41	103.88	93.661	112.02	102.15	107.53	105.49	93.623	87.81	102.91	104.84	107.54	111.53	100.67	95.292	101.39	109.16	104.02	103.13
108.5	101.03	110.45	105.48	102.61	103.9	111.3	110.95	106.48	109.34	106.54	111.14	109.06	113.54	94.815	101.04	108.67	103.74	107.52	111	102.58	105.45	104.63	105.61	106.05	106.85	106.12	106.87	107.22	109.62	103.3	107.02	103.88	108.23	118.11	105.6	103.61	103.55	115.06	102.2	98.577	105.73	99.001	106.26	110.13	104.24	109.59	103.22	96.115	104.21
112.76	110.42	107.75	104.5	114	109.54	113.29	94.036	106.6	105.25	106.97	108.19	118.58	101.92	109.38	97.533	107.04	104.27	104.5	102.53	107.37	121.13	114	99.928	106.66	108.75	106.46	112.04	102.86	109.57	101.9	114.67	109.02	112	96.586	100.06	112.25	106.89	111.97	97.601	108.05	109.36	95.069	109.23	105.84	99.162	100.02	109.25	107.18	108.11
103.02	111.39	113.23	105.97	117.51	114.92	109.66	109.31	98.246	100.79	109.84	108.74	100.99	109.91	100.91	113.5	110.36	111.5	107.74	99.365	114.32	111.01	109.36	104.41	105.87	111.4	108.8	110.55	111.02	99.852	108.94	120.18	112.34	111.35	109.8	104.69	112.28	116.36	110.53	112.13	110.14	101.73	104.87	104.5	100.22	110	114.49	105.13	104.55	109.3
112.72	101.41	98.511	94.172	100.12	97.01	109.16	98.088	104.29	95.373	97.32	98.008	100.45	93.098	97.529	96.809	89.81	94.617	96.203	99.038	105.6	92.391	92.971	92.03	105.08	99.589	104.58	100.33	109.88	97.219	96.025	96.301	97.86	101.89	101.34	101.49	96.178	90.346	96.341	101.33	102.8	97.74	98.335	86.836	105.44	99.115	96.059	102.78	96.03	98.669
96.438	110.28	113.79	105.34	117.91	96.592	102.08	108.15	105.81	100.14	109.27	107.06	113.04	103.26	107.05	111.91	105.82	109.62	98.259	101.04	101.22	103.76	113.28	101.06	105.34	106.3	112.12	109.49	112.15	108.64	104.34	106.88	110.08	105.65	102.66	99.436	108.5	114.92	107.72	108.07	108.87	108.78	106.78	103.37	108.71	112.71	105.68	107.09	111.6	112.99
104.06	107.63	99.858	112.78	112.93	112.46	113.13	106.27	107.45	113.65	114.26	111.36	110.65	104.38	112.01	96.9	104.36	106.92	104.04	112.52	105.61	112.15	110.25	113.67	108.5	103.64	112.15	113.54	110.71	105.79	119.42	101.57	106.88	110.39	112.29	108.27	109.07	104.08	110.3	103.85	107.97	109.59	107.49	107.73	108.14	108.85	102.84	95.914	104.15	107.51
106.98	118.12	104.41	104.97	109.83	106.31	107.81	103.68	102	109.61	111	111.18	102.99	106.35	108.23	113.77	108.9	103.29	105.52	102.44	105.93	111.82	106.5	112.34	113.43	102.77	110.75	106.69	107.21	108.19	114.09	95.662	97.551	110.01	103.62	110.14	108.2	102.81	111.34	108.12	102.83	106.23	114.89	105.86	111.8	97.696	103.73	112.18	108.78	111.64
118.95	108.8	98.885	109.93	108.49	112.61	116.53	103.43	109.43	105.77	111.12	113.92	114.71	113.18	112.11	107.38	116.3	105.01	105.39	105.01	104.69	102.55	110.47	109.82	117.73	110.68	108.57	111.01	107.06	108	105.56	109.49	104.94	111.17	112.09	107.57	102.83	101.36	107.54	113.69	109.47	108.91	118.11	117.43	106.18	107.14	114.87	108.58	114.91	109.67
108.28	91.817	94.265	96.088	95.63	91.167	95.862	86.361	94.977	113.81	91.204	106.05	90.084	100.46	100.79	98.171	107.7	95.273	104.3	93.581	102	94.208	99.241	98.581	97.064	86.418	96.061	99.899	102.92	99.998	102.09	91.177	107.82	99.172	91.299	100.16	104.14	90.187	96.149	95.385	93.057	104.51	99.876	94.823	99.993	98.631	101.91	100.84	95.984	103.31
99.08	96.869	100.95	102.83	106.24	104.77	97.963	99.582	105.37	98.271	96.833	88.731	97.439	102.8	97.257	98.849	96.214	99.41	93.854	103.4	99.249	93.375	106.62	98.262	94.306	101.11	95.201	92.315	99.26	103.45	99.389	101.97	97.582	106.17	108.41	107.15	98.478	98.369	96.543	105.6	97.999	97.946	100.45	103.11	97.822	102.53	101.63	90.921	91.975	108.01
113.93	112.61	108.36	112.03	117.78	111.99	113.84	116.23	103.08	114.79	97.305	108.1	110.69	110.54	116.65	115.33	111.16	109.89	116.4	106.14	110.05	118.9	110.55	116.53	112.61	107.96	115.26	123.01	108.55	110.61	110.57	105.23	112.81	106.98	110.32	107.47	122.05	113.34	114.25	112.1	108.66	110.2	103.72	102.94	115	107.15	106.44	111.63	113.67	113.65
106.24	114.66	115.85	115.15	102.2	113.62	99.846	124.78	115.98	112.95	113.59	116.78	113.2	112.37	106.79	106.1	108.68	109.67	109.84	108.09	119.34	107.82	119.44	121.86	116.09	108.59	100.03	116.54	116.37	106.05	107.02	107.65	108.06	101.7	108.57	112.44	110.73	107.36	116.92	110.37	116.8	112.16	120.19	102.44	109.61	108.67	111.71	112.14	107.11	105.6
112.3	105.99	100.72	105.47	104.62	117.9	114.62	106.03	107.08	109.11	112.25	111.67	103.28	106.28	105.28	104	111.62	107.33	99.934	106.97	110.48	94.328	117.71	117.86	105.23	113.54	99.422	96.556	114.14	107.7	114.79	99.545	106.4	113.66	106.28	108.06	100.24	101.64	105.04	108.78	112.06	112.6	110.84	110.74	113.74	97.994	103.46	110.04	114	105.38
96.726	112.83	105.82	102.09	98.793	93.192	105.59	103.57	103.23	100.47	98.051	103.5	105.66	110.87	109.19	103.57	106.9	103.92	108.76	107.82	108.67	109.23	109.77	108.49	108.75	114.22	98.698	107.01	97.935	103.9	114.25	108.98	103.23	101.12	108.23	103.86	101.34	108.55	102.74	107.35	103.36	99.359	112.4	109.3	98.017	97.814	102.1	110.9	103.62	97.215
98.665	113.07	102.68	108.27	106.4	107.64	100.35	110.25	110.79	99.368	110.99	109.02	107.03	106.02	110.67	111.99	102.64	112.72	99.328	114.72	104.63	109.17	105.78	96.699	115.41	104.86	115.93	108.31	101.87	106.71	113.85	107.3	100.62	114.7	105.28	105.95	100.01	109.82	98.407	98.637	101.36	109.41	110.42	104.36	102.65	99.028	103.42	103.15	104.39	116.59
97.535	106.15	108.54	110.71	106.16	117.57	108.93	100.47	102.95	106.24	109.06	107.2	99.276	101.54	100.03	99.625	110.68	108.4	104.87	117.42	115.57	116.34	105.02	107.3	101.88	106.38	109.98	111.11	110.52	110.52	111.87	106.71	108.9	116.51	105.52	106.34	114.49	112.82	107.47	106.64	111.61	103.87	111.69	112.24	103.49	111.48	103.77	106.11	108.58	111.99
95.173	95.73	103.41	104.11	99.379	101.08	103.57	100.55	98.803	99.531	97.365	95.678	101.5	105.07	114.11	104.5	99.776	108.87	103.42	92.291	98.342	98.736	109.78	103.61	92.64	93.581	109.42	101.85	103.13	114.01	105	95.381	101.04	111.93	99.063	103.1	104.05	106.97	97.379	103.84	102.19	109.39	98.811	100.83	107.64	98.031	103.2	99.153	108.44	105.06
108.57	100.14	109.25	108.68	101.93	108.48	105.43	109.97	97.872	96.483	108.04	109.3	106.56	105.47	111.75	104.57	110.78	110.29	115.04	104.27	108.27	111.32	100.91	104.08	115.05	102.31	110.68	112.03	101.5	106.88	100.22	93.221	103.52	106.71	99.802	107.49	103.06	112.5	96.01	111.82	104.16	105.43	110.48	105.54	101.39	107.82	109.47	97.975	102.6	104.67
108.36	106.7	109.07	103.93	108.91	104.88	105.04	108.68	98.594	104.13	103.24	109.58	107.15	110.5	114.55	113.79	103.91	112.72	114.78	109.53	106.02	105.27	111.87	106.03	110.96	103.28	101.83	99.967	112.53	100.38	103.47	107.52	104.07	103.65	104.93	106.5	106.42	106.42	100.8	106.57	105.96	113.53	105.13	109.87	103.12	95.198	106.53	106.63	101.7	110.54
112.1	112.5	111.45	104.39	105.48	106.66	108.18	101.74	108.46	108.93	107.27	95.972	112.56	98.283	107.37	113.14	103.34	110.59	105.77	99.796	101.48	106.25	100.67	111.67	103.55	98.113	104.39	107.65	111.51	106.73	106.4	108.99	105.83	100.04	105.91	111.3	102.2	110.71	101.33	111.72	110.2	104.77	107.67	111.79	102.03	104.38	102.3	109.81	98.378	106.24
106.98	101.96	100.77	110.91	93.977	102.67	104.63	102.11	100.03	102.54	104.42	97.85	105.41	108.1	102.05	107.98	114.27	112.47	100.89	107.82	105.22	109.7	103.9	114.2	107.26	109.98	111.48	106.09	100.98	116.04	109.19	103.37	112.96	111.29	100.91	106.03	108.63	107.07	108.35	101.09	108.65	106.63	103.28	103.05	112.25	109.42	101.29	112.14	107.28	99.554
109.89	104.67	109.35	107.24	109.65	113.03	100.36	104.42	109.53	108.1	107.47	101.72	109.9	109.48	104.11	102.05	102.53	113.35	114.35	109.1	105.73	108.79	112.06	102.17	113.69	101.14	112.86	110.36	104.25	115.07	108.1	106.66	101.51	102.1	103.9	111.34	111.53	106.7	105.77	102.06	97.636	113.35	104.49	110.5	99.1	103.33	107.16	108.01	108.96	104.05
100.63	91.872	102.89	99.919	87.016	93.626	95.081	96.126	94.345	97.504	96.819	99.841	93.163	93.818	96.408	96.005	103.08	95.075	103.91	100.58	96.837	102.84	101.75	96.403	100.16	92.76	104.84	99.281	106.28	108.58	97.812	97.113	106.66	102.5	107.68	109.6	100.76	102.9	107.22	92.993	95.761	93.493	90.831	102.42	101.06	88.374	90.852	92.704	95.853	95.265
104.72	115.45	113.44	107.37	107.92	110.86	101.91	107.38	107.58	107.32	110.52	106.34	105.91	98.24	106.32	107.39	113.49	109.58	115.81	112.03	107.7	111.92	108.88	108.44	108.42	101.56	102.47	111.92	107.48	114.25	105.23	103.8	117.13	115.99	103.3	106.01	105.77	120.54	109.42	112.63	106.19	114.19	114.57	110.28	107.65	114.5	125.82	102.4	107.65	107.73
105.73	109.38	107.25	94.845	102.55	106.97	109.9	112.62	103.68	104.57	110.96	104.72	108.57	108.81	111.63	97.51	104.04	108.82	106.44	103.11	106.42	103.71	104.54	106.99	104.47	107.71	99.973	104.54	112.95	100.2	110.1	113.19	110.44	107.3	105.16	120.88	100.72	111.39	103.05	98.046	103.28	100.39	107.52	114.34	114.21	107.01	106.79	105.84	106.23	104.38
96.39	108.65	117.65	111.55	100.49	108.6	103.15	108.13	104.24	105.72	108.19	107.97	109.1	100.19	110.05	108.76	92.205	110.9	103.09	110.04	108.46	106.14	98.746	109.87	108.84	106.84	103.54	111.15	104.19	109.99	117.08	110.13	106.39	106.64	105.94	108.03	99.396	97.201	108.02	105.49	111.52	108.04	99.745	104.7	98.172	101.99	109.31	112.12	99.4	107.16
106.76	101.17	88.52	102.89	99.245	100.36	101.7	107.58	105.06	107.08	102.4	102.33	88.727	96.993	104.05	101.64	102.41	105.61	109.26	97.537	105.05	99.735	92.113	99.812	98.651	103.51	104.79	99.447	86.164	95.008	101.11	106.26	102.93	98.544	107.33	101.31	97.355	99.912	103.99	106.48	112.33	97.729	101.35	108.6	102.06	100.21	101.17	109.19	99.28	106.9
97.93	95.362	111.92	112.12	102.02	97.026	111.7	111.89	102.62	105.06	99.591	101.98	105.57	101.14	107.32	107.23	104.64	87.999	96.758	105.45	110.47	108.4	100.26	105.1	102.08	114.24	99.135	112.84	103.78	112.83	101.37	100.44	104.58	108	118.04	103.76	96.741	98.764	102.61	101.11	93.368	106.79	109.91	92.744	103.21	104.39	102.46	102	105.95	111.14
109.69	105.53	114.33	101.91	107.39	102.49	105.2	102.47	95.635	114.52	106.22	110.43	109.69	105.97	106.92	109.51	105.62	111.03	104.6	105.91	109.66	104.54	110.02	115.17	108.74	94.267	100.65	106.4	100.91	103.42	111.94	106.09	108.02	107.81	97.599	102.55	95.601	103.46	107.01	89.523	105.45	105.58	109.24	110.27	105.48	112.09	110.05	98.066	99.364	108.86
112.79	105.08	96.506	104.59	108.8	111.06	105.21	112.23	113.66	103.69	101.09	109.21	113.25	105.2	90.96	103.88	105.79	100.35	99.342	109.55	101.2	109.22	111.01	102.3	114.2	99.247	105.3	98.993	105.32	106.68	101.54	100.68	110.29	117.58	110.69	103.7	109.12	106.98	110.76	103.37	106.99	105.78	99.42	103.1	104.4	104.56	110.77	113.1	106.24	105.09
113.93	102.5	107	102.5	104.09	111.18	104.29	107.11	113.52	102.1	108.73	101.81	98.131	103.75	102.13	98.573	105.82	103.16	106.89	104.81	107.81	106.96	96.68	110.21	105.55	100.63	106.71	108.76	103.03	102.65	105.09	110.09	99.409	102.11	106.75	110.9	109.76	107.71	103.94	104.23	106.13	108.96	105.94	108.71	109.26	106.91	105.76	109.01	113.91	105.96
111.72	111.08	112.53	115.2	112.64	106.62	116.45	115.58	122.43	113.6	105.44	114.79	109.39	107.21	103.61	113.19	105.13	98.938	108.66	116.66	118.35	106.56	109.54	114.49	117.49	109.08	117.74	110.17	106.62	108.27	102.42	115.17	113.07	117.83	102.66	108.6	113.27	108.14	107.47	114.89	112.24	99.306	103.79	126.56	112.5	111.76	101.55	119.47	116.45	102.53
103.92	102.71	102.36	99.9	99.975	98.573	93.483	104.62	92.631	102.67	110.38	95.474	101.59	91.654	95.875	99.43	96.851	96.128	97.679	98.735	94.026	96.033	100.1	95.934	95.566	111.29	98.291	92.761	94.47	102.85	105.18	97.271	90.098	101.33	97.168	94.91	106.01	105.48	104.7	107.68	100.78	101.99	101.95	99.144	103.06	98.508	100.23	103.64	106.92	95.988
102.24	101.98	108.31	103.79	95.962	107.13	108.17	99.1	117.23	115.55	101.18	106.93	102.67	113.62	101.76	105.22	99.376	115.26	107.11	106.53	106.5	110.24	110.57	103.11	105.84	109.47	105.76	106.65	103.16	112.3	104.82	105.83	102.55	105.55	95.071	110.7	109.42	108.51	116.83	102.5	116.85	97.374	102.32	102.79	102.2	102.45	109.18	96.816	101.72	108.48
105.11	95.807	108.75	102.98	104.42	109.13	112.98	117.51	113.18	96.717	113.64	98.143	103.99	110.34	104.19	112.94	111.94	107.95	109.97	104.72	109.3	101.01	108.88	104.17	113.45	101.25	107.81	111.97	104.93	110.18	106.29	102.69	106.36	114.38	110.3	108.54	100.73	103.24	108.24	109.17	107.45	104.96	105.11	100.11	114.43	103.95	109.41	110.56	108.51	108.18
103.04	102.15	103.13	99.839	108.91	99.657	106.42	103.65	113.43	103.97	103.84	110.9	100.1	103.64	106.94	103.04	98.834	108.97	102.4	105.33	97.466	106.04	109.27	114.88	112.29	102.46	107.67	114.49	107.95	108.03	99.786	105.12	110.38	104.86	109.8	97.349	106.26	99.786	108.32	100.38	106.9	115.5	102.67	100.46	111.25	113.03	108.77	107.11	112.08	105.33
94.372	105.98	96.587	104.05	98.384	100.29	105.44	96.557	97.396	90.798	101.38	105.67	101.69	97.863	98.485	101.74	99.824	98.329	100.31	96.361	101.78	96.144	93.752	95.061	102.98	108.64	105.77	97.993	102.48	92.241	100.57	101.52	100.07	92.789	97.959	97.085	106.46	97.66	97.659	102.36	98.289	94.684	98.439	96.192	94.116	96.777	100.92	102.25	94.209	95.122
102.78	107.9	107.79	117.25	109.16	101.86	102.6	102.63	110.37	103.75	106.91	99.313	112.68	99.736	107.48	107.7	113.23	100.84	112.89	109.05	101.45	114.41	103.78	107	106.57	116.53	113.95	98.264	113.25	108.84	103.92	110.44	104.91	118.28	114.79	114.08	100.54	104.75	105.53	116.73	106.01	105.09	107.64	113.27	107.68	96.827	107.31	104.95	104.14	119.87
100.46	103.56	108.19	109.56	104.65	118.94	111.32	105.97	109.72	114.74	104.44	118.29	108.49	111.41	98.438	109.28	113.77	115.59	108.54	111.93	110.67	116.65	101.42	120.12	106.83	109.84	106.61	108.13	114.6	93.765	98.958	107.48	111.47	110.61	98.857	107.93	103.88	102.73	114.18	110.61	111.57	102.87	107.66	105.1	99.617	115.75	105.52	108.58	109.94	106.42
108.65	105.35	110.79	107.46	112.08	100.7	107.9	111.63	95.197	100.57	104.69	108.97	106.99	109.16	110.86	107.48	103.05	104.46	110.19	105.44	106.67	106.33	110.49	110.6	112.13	101.24	99.345	102.89	105.68	106.43	105.06	101.58	106.59	101.08	106.66	117.5	108.67	109.49	101.32	104.64	123.64	104.86	104.4	105.75	108.56	99.863	102.96	105.57	101.44	106.61
113.27	113.74	110.67	105.68	112.09	109.75	119.04	111.35	102.37	109.99	106.49	108.5	117.45	112.79	109.27	108.46	108.15	111.19	112.5	109.35	116.4	114.14	106.17	111.06	109.71	113.1	103.02	117.32	112.88	113.37	108.71	113.89	111.25	109.07	115.55	105.95	113.86	105.02	109.05	115.38	110.29	104.53	110.57	114.97	110.24	101.11	110.26	114.55	107.85	110.71
106.65	108.66	113.66	111.41	96.604	103.21	99.228	110.42	105.74	111.06	107.43	107.62	106.34	103.99	114.45	104.04	101.34	110.04	107.73	106.19	108.1	103.74	109.36	111.96	97.946	102.26	113.74	105.32	110.84	101.52	110.31	99.042	104.26	103.31	106.14	106.23	110.21	111.37	99.44	105.01	107.28	108.46	96.919	99.608	101.32	100.51	103.71	97.289	107.32	97.049
106.34	103.22	109.46	115.13	113.1	102.41	115.7	110.63	100.02	114.06	112.25	105.03	111.32	100.57	110.97	104.45	106.83	111.47	106.59	110.23	102.68	101.27	107.6	99.017	103.15	114.02	106.03	113.87	102.02	108.61	109.61	106.69	108.39	104.71	113.21	119.81	111.06	101.19	106.22	107.47	112.39	103.59	103.18	104.41	108.01	114.32	101.08	110.9	115.55	104.81
96.783	98.618	104.78	103.62	113.25	102.79	108.41	106.07	100.44	101.38	105.2	107.4	102.35	112.74	109.98	107.48	110.08	106.54	116.86	105.23	107.99	104.85	106.12	106.88	111.54	110.16	109.47	111.4	104.82	98.619	109.01	108.62	98.75	110.65	101.71	117.8	109.6	106.64	105.78	109.01	108.28	98.887	102.97	108.58	111.16	103.12	102.98	109.67	103.41	112.25
105.49	101.65	108.94	103.31	107.45	108.91	104.85	103.52	96.645	100.93	106.08	108.2	103.36	99.55	98.722	98.068	107.19	110.31	114.48	108.58	109.01	105.38	109.24	103.82	105.42	111.62	99.399	106.08	103.52	108.23	99.974	109.68	103.5	105.28	106.89	101.75	99.301	105.03	105.71	110.05	99.745	106.52	98.401	107.28	106.85	102.09	107.61	101.47	104.72	107.65
113.42	100.58	107.57	109.47	110.12	107.24	104.59	105.84	104.86	113.03	111.56	107.32	103.94	103.05	102.02	102.38	100.7	106.51	106.99	107.87	110.31	117.12	104.48	109.32	101.9	107.86	104.32	113.5	103.25	103.06	99.09	106.24	110.47	108.46	102.5	109.59	109.91	108	104.76	105.98	100.13	103.31	108.62	105.05	106.57	110.7	107.74	113.42	110.05	111.74
101.13	102.89	110.67	107.9	101.92	96.964	109.27	106.39	111.04	102.14	112.92	96.642	106.94	103.53	105.44	109.32	104.78	107.4	112.42	106.36	111.26	107.8	103.03	106.09	100.97	104.53	110.41	109.62	109.03	97.886	101.25	107.75	112.24	102.44	103.1	102.55	100.94	102.07	113.93	103.83	111.01	102.57	99.356	99.332	106.59	105.26	103.41	111.03	105.54	107.06
95.58	106.68	94.513	92.945	100.84	97.333	105.52	103.43	104	95.24	105.4	98.404	103.67	110.89	95.896	105.22	99.039	97.996	106.17	103.53	99.079	97.977	96.153	101.53	106.27	106.41	95.546	109.39	109.97	89.562	103.91	90.181	93.726	104.86	100.32	98.719	102.1	99.794	97.942	90.837	95.539	97.139	99.736	99.846	109.96	93.874	105.01	96.958	99.777	90.062
102.57	106.55	106.15	97.446	95.225	106.33	104.41	101.14	108.71	115.1	115.33	108.58	107.53	102.86	102.96	105.09	101.62	110.21	106.88	99.971	107.21	101.76	107.4	103.69	108.05	102.59	119.09	112.26	109.25	96.018	103.38	105.05	99.351	106.63	109.27	101.93	101.28	104.33	101.62	113.1	107.4	105.9	106.81	101.23	105.83	101.63	107.04	104.33	101.74	107.29
116.41	107.68	100.5	105.61	107.28	100.88	116.36	103.3	102.05	105.45	113.72	108.59	104.68	104.93	109	103.47	105.38	107.15	103.03	108.47	109.2	107.22	112.25	112.11	108.92	103.52	103.89	108.77	115.43	110.35	109.64	107.04	109.71	104.47	113.98	103.25	102.69	104.49	108.93	106.94	105.12	102.12	103.19	103.26	104.86	114.33	106.94	111.01	111.84	107.36
108.02	101.31	105.14	112.03	113.45	105.14	110.76	96.275	116.7	113.05	110.34	109.58	107.83	110.48	106.63	108.47	109.4	105.33	105.53	107.7	114.92	103.68	101	106.81	105.74	100.91	105.61	111.19	106.69	108.78	108.16	108.57	120.85	123.87	112.44	109.03	107.83	110.52	106.9	113.47	106.24	118.43	106.86	104.74	113.73	94.942	104.41	111.11	105.39	109.17
96.14	101.65	107.53	98.731	101.22	100.92	96.39	94.164	105.09	101.56	107.84	106.49	104.71	97.094	103.95	107.19	93.132	94.716	101.01	104.02	101.54	96.743	100.57	100.65	104.89	100.35	88.61	96.968	97.739	95.561	95.048	95.393	100.79	97.238	98.948	103.68	101.05	105.18	95.465	100.72	101.45	95.098	104.44	91.928	97.977	101.4	98.958	106.46	96.885	108.33
103.93	102.55	102.39	100.51	102.3	97.381	91.778	94.835	102.09	95.291	87.504	100.1	94.412	93.983	99.485	97.99	102.82	97.994	102.87	97.086	98.814	93.776	102.56	99.293	94.648	97.432	94.294	99.385	89.52	100.39	94.163	99.649	101.26	99.786	94.678	95.39	97.579	100.46	105.52	106.26	86.45	99.284	98.409	103.37	108	107.22	96.779	100.36	102.37	86.87
100.38	93.272	99.582	95.846	103.23	99.15	96.094	100.01	98.652	105.6	96.308	100.7	98.138	104.31	95.944	97.7	101.31	100.08	106.74	96.97	96.015	95.115	91.189	86.429	99.911	95.121	107.62	105.33	93.224	100.39	86.087	100.09	98.208	98.189	106.23	96.332	90.239	92.467	91.672	94.213	100.11	108.46	105.12	103.03	108.24	92.099	105.26	96.229	91.557	103.5
113.74	102.78	105.45	110.43	97.461	108.25	114.09	101.87	110.18	105.97	103.01	104.77	105.11	110.77	107.16	103.13	114.68	105.99	109.8	106.81	103.33	107.26	105.39	114	107.24	108.48	107.27	106.07	102.2	106.6	108.15	108.35	112.53	116.04	111.05	108.23	111.27	107.09	100.19	109.88	105.89	102.87	110.33	108.74	112.06	111.73	112.17	108.49	108.08	99.858
104.84	100.8	108.2	105.94	101.69	101.68	104.03	102.17	97.26	101.05	105.27	109.58	102.65	113.37	103.06	98.785	103.28	103.78	97.34	103.7	103.98	109.95	116.86	108.87	103.4	105.71	113.82	91.771	103.98	110.14	107.66	103.84	102.54	111.12	106.54	105.61	110.11	98.371	103.32	101.65	104.65	114.26	106.37	104.86	105.86	103.44	106.49	102.91	102.88	97.362
116.7	106.8	103.27	101.58	110.79	108.16	105.25	100.67	111.38	99.346	99.439	103.92	108.53	105.18	105.45	107.24	109.48	99.001	103.79	99.044	104.82	107.03	106.72	101.73	102.48	106.77	100.46	116.16	103.22	96.442	109.37	107.6	108.32	105.24	105.62	107.94	99.396	104.66	100.66	102.01	101.72	107.73	97.908	111.32	95.932	116.98	107.43	104.21	104.94	107.55
98.751	101.88	85.019	102.62	98.305	91.084	97.304	96.196	104	100.17	96.697	97.998	106.23	96.154	103.83	94.349	102.2	100.66	92.806	91.696	111.95	92.693	105.8	95.851	104.33	101.61	105.12	96.848	97.8	95.672	101.37	96.201	95.054	101.54	105.5	105.23	100.11	97.675	97.306	94.465	97.659	104.83	106.09	101.64	101.77	103.05	99.997	97.417	94.564	100.01
109.13	96.806	100.56	106.38	97.72	106.53	104.01	92.783	102.17	102.51	93.371	110.38	105.27	94.717	93.264	91.527	105.06	99.726	96.069	100.69	93.302	105.26	99.173	85.626	93.958	93.398	100.29	100.85	101.25	99.032	102.36	91.527	102.17	96.283	94.272	94.749	106.5	98.055	96.42	110.56	97.664	98.165	92.131	101.16	98.683	98.377	100.04	99.399	96.432	94.846
108.61	100.85	100.11	108.14	99.984	102.75	100.08	110.64	115.78	100.05	103.5	110.98	105.06	107.4	113.35	103.65	104.84	108.28	111.68	104.39	101.26	106.14	108.43	101.88	103.74	103.33	111.54	107.54	103.35	97.963	103.87	95.935	113.5	111.61	102.02	106.55	106.73	108.81	102.4	99.791	109.79	102.03	106.03	108.07	108.34	111.13	102	111.38	111.98	103.24
110.6	112.22	100.46	100.15	113.56	112.38	108.02	110.19	108.81	113.57	108.3	110.89	101.26	105.59	101.43	108.35	109.3	108.44	114.05	112.2	112.14	117.08	105.97	116.45	110.81	121.74	107.81	106.12	109.75	103.71	105.09	105.2	115.8	107.79	109.43	105.42	114.34	111.9	112.41	103.39	113.81	111.08	102.6	111.06	114.26	112.4	104.96	116.89	110.29	105.44
105.2	98.965	105.01	107.09	112.47	97.343	109.89	102.17	104.11	107.64	98.128	104.87	102.08	106	111.72	114.59	100.77	110.97	97.662	106.54	98.096	104.57	101.25	107.84	98.873	108.07	98.305	104.43	103.76	103.08	103.48	106.95	102.64	105.2	99.753	118.88	106.48	105.24	101.44	114.94	107.57	105.63	105.63	101.67	105.63	105.75	116.15	109.82	105.01	110.19
97.529	105.15	103.42	105.19	95.322	99.864	94.223	101.86	96.916	97.289	101.64	86.472	96.467	94.015	95.017	91.238	107.54	106.34	98.017	98.533	90.51	98.315	93.111	106.02	100.5	100.29	98.511	92.493	100.55	91.857	100.56	102.41	102.31	102.79	92.114	94.203	96.279	96.476	110.08	95.167	94.9	97.438	98.827	96.962	98.808	103.32	98.044	92.573	101.72	98.651
100.46	105.67	115.97	111.28	113.47	104.64	105.93	104.47	108.15	112.87	102.83	109.48	109.43	109.01	101.36	105.65	103.71	114.92	106.37	110.9	110.03	114.24	114.01	110.8	106.53	112.84	109.92	113.95	111.71	107.46	112.98	107.38	109.8	106.28	111.98	105.52	117.7	103.57	113.37	106.91	110.25	113.83	106.54	110.72	113.43	116.53	106.31	102.33	106.35	104.26
112.14	114.94	120.34	113.8	107.65	114.44	106.78	104.25	114.84	108.25	100.14	99.052	102.21	114.97	105.28	105.94	109.59	103.28	102	105.39	109.5	103.45	111.88	113.88	101.88	118.13	118.7	114.87	113.31	113.95	116.44	114.64	108.18	115.85	112.56	109.93	116.47	110.09	103.17	111.99	109.86	113.14	114.07	105.48	106.22	101.84	109.19	114.93	113.69	106.09
100.17	88.938	98.848	97.38	100.59	99.334	104.6	104.15	90.846	101.71	99.274	100.76	114.13	100.48	103.41	106.3	105.68	101.31	104.2	98.292	98.614	109.27	106.7	105.86	99.588	109.08	93.187	94.62	95.526	99.93	104.66	100.56	100.87	97.239	107.97	93.839	104.02	98.336	94.708	102.3	107.55	89.483	95.11	98.03	103.11	100.07	99.85	96.839	95.756	95.714
108.83	100.38	103.97	106.93	104.52	111.49	102.05	115.78	111.21	115.6	113.4	109.13	111.81	105.66	103.61	102.65	106.36	116.03	105.07	102.77	103.17	112.23	111.85	97.831	97.65	107.14	110.98	101.95	97.215	111.87	101.59	101.92	98.966	86.16	99.256	106.96	102.27	98.657	108.41	108.45	106.9	100.57	106.99	116.32	104.05	99.804	107.67	107.29	97.251	95.553
101.67	88.72	95.22	103.25	97.336	100.94	106.53	98.156	96.362	98.89	103.22	104.27	94.455	99.006	103.85	96.884	89.872	97.366	95.447	102.42	102.4	97.547	90.986	100.87	104.13	109.83	98.771	97.807	106.87	92.368	97.725	100.09	97.685	102.73	99.581	99.042	91.655	98.144	97.588	98.035	108.03	96.066	100.19	93.426	106.41	93.802	98.918	103.47	101.64	92.808
95.287	97.921	90.29	97.815	95.758	97.22	96.134	85.718	98.99	104.2	99.497	96.486	93.305	102.29	90.139	96.011	101.88	95.735	94.505	96.83	102.06	108.13	91.863	94.913	98.939	90.335	98.06	91.567	98.961	100.25	85.531	99.788	92.905	102.32	102.59	97.547	91.182	100.42	102.21	95.945	100.71	93.584	100.2	99.603	100.27	97.621	101.21	102.56	107.61	98.341
100.01	103.6	101.54	106.7	107.7	114.21	105.57	108.98	105.46	111.58	104.69	111.7	106.3	109.44	95.737	104.16	110.5	107.36	92.918	95.705	106.66	107.33	106.18	109.62	110.97	112.9	101.08	124.22	107.61	108.96	105.1	107.85	107.21	105.29	105.25	103.73	103.75	108.22	111.24	110.94	110.69	109.98	107.79	111.4	101.2	108.79	108.48	93.37	100.78	111.78
110.6	108.82	103.07	111.18	103.01	108.49	113.27	103.96	117.5	109.79	106.31	106.81	119.23	109.66	113.16	104.61	111.68	102.96	102.27	106.17	112.67	104.17	114.39	102.82	96.841	102.85	113.05	110.29	107.49	104.73	104.17	99.803	97.835	106.87	113.23	112.3	92.211	102.98	103.73	111.49	104.78	113.48	115.94	95.018	109.31	104.7	116.96	109	114.88	108.23
103.25	109.41	104.87	106.88	103.12	114.56	101.56	110.08	108.81	112.44	102.27	116.6	106.72	114.29	109.91	100.72	112.97	106.29	108.23	113.96	120.18	106.78	105.98	111.15	100.15	109.1	111.12	105.97	111.31	114.9	113.07	114.74	104.42	116.52	105.42	113.01	107.6	109.71	112.04	111.04	100.75	114.04	111.28	108.74	106.41	103.25	109.79	101.44	104.47	105.86
106.95	101.39	95.98	109.19	102.44	98.776	101.55	97.437	101.74	84.994	99.677	98.446	99.796	89.272	95.494	102.25	103.34	96.459	102.93	100.61	104.38	93.616	100.7	88.956	108.21	100.94	98.242	94.714	97.899	104.83	100.51	98.183	95.339	104.8	95.784	98.218	96.476	94.745	100.16	99.121	103.54	99.627	99.05	101.47	87.568	99.632	100.15	98.07	97.882	95.323
104.89	106.4	104.74	102.61	102.3	112.1	106.67	97.208	109.27	107.98	110.69	100.67	105.81	108.07	102.17	108.53	103.16	106.62	106.28	103.23	108.13	108.76	95.148	106.46	103.61	114.49	102.92	100.14	107.17	101.62	100.8	101.8	103.36	115.83	102.92	106.92	111.17	110.66	102.54	105.57	104.79	105.54	118.68	106.85	103.26	100.99	111.34	104.71	108.26	116.48
102.58	94.293	89.727	91.142	98.729	96.112	100.29	99.318	96.178	91.879	97.613	90.3	108.76	92.49	99.552	104.71	92.862	110.59	94.936	98.034	96.321	99.325	105.7	101.02	101.24	103.46	99.842	92.451	97.302	99.345	99.33	99.662	98.756	106.01	102.93	98.591	96.756	102.65	93.604	97.8	96.17	102.18	94.66	96.062	90.875	86.981	93.12	102.09	102.95	102.59
107.48	104.35	107.91	103.17	107.25	107.29	112.3	103.82	114.02	104.39	104.75	104.36	99.23	109.93	103.66	102.02	105.22	106.6	99.551	96.785	103.69	104.73	105.16	109.83	113.1	105.76	100.17	111.9	105.32	110.64	104.31	106.13	102.13	98.864	113.04	107.72	113.5	115.18	108.48	97.334	99.462	110.66	107.18	105.42	110.77	103.19	104.98	108.15	112.22	116.11
107.67	106.69	111.48	106.66	105.7	112.69	103.24	109.33	113.4	108.46	109.02	107.93	114.95	106.35	114.18	112.94	111.65	112.52	106.05	108.34	107.44	104.83	114.18	116.8	115.2	112.15	105.43	110.92	111.71	102.22	107.23	112.78	93.699	112.98	111.8	111.71	108.97	104.49	109.56	110.23	107.11	111.48	100.52	113.05	105.36	104.85	112.79	113.7	107.62	121.67
91.793	103.04	101.18	98.504	98.829	103.25	99.432	97.794	100.53	97.426	97.902	108.97	114.29	88.607	102.24	101.5	106.02	94.678	106.1	109.47	100.16	101.82	104.98	102.16	103.55	95.328	105.71	106.23	90.155	107.63	93.616	94.412	97.258	101.06	103.15	101.9	102.28	97.961	99.744	103.34	100.07	104.12	98.52	105.15	97.327	102	101.8	100.43	102.06	91.612
109.16	111.18	111.6	106.19	110.8	101.88	100.82	107.07	97.286	106.01	101.36	103.22	112.66	111.98	105.2	110.45	104.7	106.28	104.16	107.05	103.52	112.04	108.2	100.58	117.26	113.12	99.772	106.28	100.38	114.91	106.17	106.93	102.32	103.3	100.51	99.501	109.36	106.68	109.89	103.1	109.52	111.22	104.83	110.12	102.23	103.86	105.28	96.306	106.14	123.47
106.32	95.391	97.698	94.663	112.4	104.18	99.69	105.48	113.27	106.56	99.667	99.397	94.037	100.55	106.44	110.94	109.84	99.071	104.11	108.24	101.19	109.16	112.51	108.85	106.87	110.06	107.07	106.69	109.38	108.53	103.12	107.05	108.86	104.06	111.63	103.28	103.66	97.202	107.89	106.42	104.96	112.16	106.2	110.67	102.74	105.2	101.1	108.42	108.29	105.27
100.95	109.64	105.14	105.33	111.53	114.78	112.05	96.063	103.75	105.06	109.61	97.617	95.205	113.9	108.91	109.78	99.819	114.96	103.53	107.92	110.92	101.59	104.74	103.74	109.41	103.76	108.64	99.621	110.72	98.515	100.98	103.12	113.09	106.72	112.91	110.34	108.83	110.81	111.03	107.66	107.18	101.82	103.2	99.285	105.53	102.52	109.38	102.56	97.378	109.45
99.191	104.86	99.069	106.81	94.965	100.82	109.65	105.28	91.872	100.01	104.44	110.94	96.524	105.52	94.18	98.391	105.75	94.439	99.824	97.368	97.938	101.61	95.887	107.5	94.948	101.08	90.498	115.1	105.88	104.94	98.169	96.801	102.65	101.62	102.57	95.977	103.11	96.749	101.21	105.16	97.063	107.99	91.625	87.987	97.334	105.72	106.71	98.336	105.28	102.65
107.82	107.48	112.32	106.64	102.76	110.89	115.19	97.68	98.171	96.625	106.17	105.52	101.49	102.11	108.53	110.95	99.565	109.61	99.656	100.41	103.67	107.88	107.92	112.65	99.256	107.44	116.39	104.24	108.13	106.34	105.78	106.01	104.7	107.51	106.72	100.88	105.33	111.7	111.86	107.17	99.281	107.6	106.16	108.39	111.17	105	101.91	102.05	111.13	103.86
106.83	115.21	108.94	102.83	102	105.31	102.33	108.63	109.02	108.99	109.13	106.82	100.27	109.14	107.34	100.92	103.37	98.584	102.16	106.87	108.95	107.83	107.3	111.02	106.36	104.88	110.06	106.27	111.34	100.21	100.71	102.93	115.12	101.99	110.59	107.5	103.14	104.2	111.76	104.01	105.68	109	104.56	105.63	108.65	105.44	112.91	101.5	108.15	111.49
111.31	104.04	111.82	103.34	110.47	109.62	110.52	108.21	106.12	100.28	112.58	105.27	109.97	109.6	116.73	108.95	111.54	114.5	99.997	105.75	110.96	104	104.09	109.52	103.85	110.32	101.04	103	99.814	101.87	107.44	109.36	108.37	103.95	103.98	107.4	110.29	115.58	108.46	102.13	104	112.29	102.72	103.41	101.32	109.71	103.4	108.29	105.69	101.92
102.88	91.895	101.87	99.808	104.41	97.993	107.42	96.674	97.184	113.21	108.17	104.9	100.35	96.93	103.81	99.743	101.08	102.88	97.715	90.796	99.234	107.02	101.75	100.74	99.054	95.385	101.33	105.74	100.98	99.969	102.32	104.01	89.762	98.487	98.293	102.24	99.502	84.97	102.72	93.217	96.048	94.986	98.507	95.165	99.979	99.418	104.3	98.317	97.314	98.622
103.25	117.63	110	106.43	107.73	115.69	109.01	100.24	100.05	100.44	112.28	105.41	106.42	118.01	115.28	108.45	109.94	96.768	109.63	112.29	113.52	113.59	102.14	106.69	107.3	101.71	111.61	105.04	108.1	104.08	121.55	109.01	108.55	111.1	101.15	107.58	107.14	106.29	115.95	106.33	105.3	109.46	112.54	104.91	105.54	111.59	105.89	99.739	106.05	116.77
104.24	110.35	106.48	106.2	102.77	111.72	111.72	113.43	104.82	104.18	118.32	109.74	111.24	111.76	102.95	107.58	103.22	110	113.87	111.16	106.91	106.73	113.87	99.601	105.12	115.84	111.92	106.23	107.77	113.85	112.3	99.172	107.19	107.63	105.53	102.14	119.38	112.26	101.19	112.98	104.02	106.15	102.92	114.04	110.78	113.53	110.01	119.01	108.69	105.2
102.34	103.33	104.1	101.91	105.6	116.65	104.21	101.18	107.65	111.61	101.23	109.61	94.751	109.05	111.15	111.19	98.637	113.56	104.54	98.982	102.77	98.874	108.17	103.68	104.77	109.71	108.74	110.9	100.19	107.57	111.83	103.71	104.15	108.79	108.83	99.264	112.02	106.32	107.77	101.05	99.051	97.707	106.75	98.808	105.28	91.96	103.17	105.01	105.31	107.26
106.02	107.28	115.21	92.49	96.104	107.24	112.01	123.47	108.08	111.32	106.5	101.98	110.58	118.35	104.96	104.65	108.39	113.3	110.91	104.36	108.35	113.5	106.34	104.23	100.9	108.64	106.86	93.615	117.1	105.06	108.45	110.59	102.62	105.34	112.79	111.47	111.1	116.6	111.79	111.27	117.42	109.14	109.26	108.25	111.91	98.728	103.68	112.31	117.83	104.93
107.11	107.97	108.49	106.32	103	99.533	101.45	101.55	102.75	104.43	96.126	106.64	101.16	103.84	105.5	100.61	106.15	100.17	107.38	103.62	103.06	101.28	104.77	102.27	99.253	118.87	108.57	109.9	106.52	110.88	108.95	107.51	104.19	99.669	110.54	103.14	99.326	105.48	105.56	104.75	99.163	100.79	100.58	109.08	111.52	101.1	106.63	104.93	112.17	103.9
108.01	106.79	110.67	113.5	108.79	117.13	107.68	106.88	106.64	99.806	117.99	113.53	109.81	103.99	104.06	110.19	103.82	109.53	112.18	116.8	104.28	112.57	103.23	106.11	111.96	103.82	103.64	108.13	108.64	99.353	115.44	100.5	110.6	106.18	104.67	108.62	105.69	103.47	114.19	99.757	108.43	112.07	111.51	102.65	105.39	113.2	110.68	110.98	109.85	105.27
116.59	107.03	104.22	103.71	110.57	110.36	113.82	111.72	102.8	113.94	111.18	100.42	108.12	109.34	110.12	99.809	106.36	103.53	104.4	109.5	111.42	105.4	112.24	107.4	112.49	110.97	114.17	104.01	114.17	107.69	115.72	102.64	108.16	108.53	98.442	99.213	106.06	106.63	101.15	114.91	102.62	110.94	115.83	106.97	104.61	104.18	107.45	100.92	105.66	113.77
109.93	109.42	107.68	109.37	108.89	101.56	105.45	97.655	104.71	107.73	104.93	98.561	112.96	108.64	108.39	114.28	98.795	105.6	97.378	107.03	111.48	99.358	111.94	109.48	103.83	109.25	111.38	109.16	109.11	105.78	107.43	102.08	109.66	113.02	110.04	107.37	104.84	105.52	101.02	106.87	101.09	105.2	101.09	108.26	105.81	118.3	107.71	103.69	113.37	109.18
106.68	109.6	111.46	105.15	106.18	114.76	111.41	107.22	104.81	109.19	109.38	100.72	111.67	107.15	112.69	106.31	104.32	115.75	109.58	119.38	114.82	107.46	97.003	99.616	102.55	109.69	103.14	106.44	105.13	107.53	108.88	107.45	109.55	113.05	106.41	111.46	107.65	103.59	112.67	117.61	110.77	101.61	102.03	107.65	105.04	106.5	111.99	107.02	109.46	112.52
101.52	108.14	112.57	107.53	112.93	109.46	116.51	116.22	111.15	106.98	112.01	111.83	127.46	114.58	105.65	113.85	110.9	113.24	105.73	108.14	109.57	105.57	107.57	104.77	102.59	102.83	109.74	110.76	107.73	115.28	110.17	112.57	105.32	105.86	114.24	100.17	109.66	106.84	111.06	110.11	110.81	113.53	115.96	99.336	113.32	105.92	103.75	110.59	109.62	108.48
106.65	110.56	106.81	120.13	98.819	98.292	104.28	120.77	108.27	104.09	110.07	107.99	107.31	104.99	104.96	106.85	107.14	105.6	113.23	105.91	101.48	107.2	115.33	103.58	107.84	107.59	104.91	97.98	100.4	107.4	105.43	110.45	106.42	113.66	104.46	103.19	101.6	103.84	110.24	98.574	100.93	108.53	115.42	112.34	110.1	100.06	110.32	108.45	110.12	106.77
106.54	105.75	116.28	105.91	103.58	103.67	101.51	101.41	108.42	114.55	100.27	110.4	112.9	113.93	111.47	112.66	107.22	108.23	116.02	108.76	104.67	105.71	97.401	107.01	111.51	106.29	104.12	109.82	104	117.44	116.13	105.89	92.04	104.98	106.88	105.26	102.17	109.77	110.49	108.11	112.19	100.35	112.93	97.827	100.75	101.12	107.83	105.95	103.46	109.46
102.51	99.772	109.74	98.692	91.456	101.49	92.133	93.093	106.85	95.024	97.584	104.76	108.94	103.97	99.922	107.58	100.92	100.95	103.31	102.51	98.24	102.26	100.66	98.549	90.944	101.92	94.5	95.77	96.747	100.07	98.64	93.604	97.457	94.692	104.62	99.101	97.554	94.614	97.192	102.79	100.09	100.79	102.92	103.76	108.54	92.406	96.53	97.917	108.49	101.09
104.57	98.367	108.91	108.66	98.655	115.4	100.37	97.59	107.8	102.81	115.06	98.343	105.39	105.85	110.01	108.12	106.86	101.58	116.91	110.6	104.03	107.9	110.21	95.234	99.771	105.38	106.27	108.31	102.62	104.12	102.87	115.87	115.39	108.22	111.59	98.454	110.03	108.08	104.63	104.92	106.87	106.19	102.44	116.22	102.96	106.86	99.487	112.92	104.1	108.36
110.24	99.111	100.87	114.1	107.5	105.27	106.41	107.36	117.8	108.44	105.46	107.9	104.84	117.68	102.41	113.52	107.46	109.31	104.01	113.09	102.97	107.51	111.21	97.961	98.703	110.95	109.88	109.22	107.89	105.84	102.34	116.76	112.38	111.14	115.26	105.67	104.78	113	105.03	105.18	121.71	116.38	111.95	103.15	113.15	104.29	107.42	104.86	107.36	102.56
112.88	108.08	113.14	107.24	108.44	109.31	97.261	109.55	107.2	104.49	107.37	111.55	113	118.49	106.49	108.09	108.85	116.04	98.838	106.65	112.68	118.15	110.38	112.8	101	107.84	115.75	98.587	97.76	103.59	108.61	101.56	110.5	114.44	105.38	100.67	108.03	111.76	102.43	103.95	119.18	109.84	104.05	110.98	95.377	109.09	109.31	101.41	113.74	107.6
101.79	85.26	106.36	102.71	97.47	109.43	103.73	99.166	96.777	112.7	97.525	104.49	107.83	101.54	107.81	101.61	103.71	105.34	106.73	115.15	106.78	104.89	103.22	109.75	109.62	105.53	119.4	105.86	107.11	97.014	104.87	102.15	105.96	106.6	104.99	104.14	107.49	98.22	110.11	98.338	106.09	103.08	103.85	116.87	102.67	115.16	102.47	108.22	100.13	110.42
107.59	95.964	100.98	114.79	117.07	108.21	105.37	95.568	100.94	111.83	98.537	99.082	99.342	114.41	110.35	101.34	100.56	101.37	112.95	105.1	106.37	114.33	107.22	108.07	107.87	105.26	107.68	109.45	97.236	96.525	108.69	100.44	100.26	108.5	100.09	102.17	101.61	109.41	106.78	104.42	108.19	101.82	109.05	110.75	103.99	110.19	111.42	107.95	100.35	100.48
102.91	111.1	115.03	116.31	109.59	114.74	113.44	114.53	119.1	109.41	110.8	111.8	107.15	110.79	109.36	126.55	112.94	112.11	109.96	113.36	113.55	110.36	109.51	100.01	108.27	106.53	111.2	107.07	109.85	114.66	118.7	113.69	110.95	117.43	106.4	110.32	113.64	110.28	110.19	107.58	109.66	101.81	106.85	110.63	104.22	117.73	121.21	113.45	109.73	115.7
109.08	109.58	99.996	106.37	111.73	113.46	114.71	100.69	107.57	110.76	111.29	114.91	111.79	109.39	112.06	111.97	114.48	108.55	110.48	101.26	114.74	114.97	109.23	122.31	109.66	107.79	107.97	109.86	115.34	104.09	110.37	112.94	109.21	108.15	114.07	124.1	118.17	107.6	108.8	114.36	109.98	107.31	112.92	107.16	108.53	118.22	113.17	109.05	111.22	111
111.42	110.94	103.52	102.47	108.02	103.61	113.92	109.79	105.09	114.76	116.66	109.03	113.72	109.6	109.51	102.57	103.64	124.64	112.49	110.79	98.125	110.42	106.67	103.49	112.06	115.94	109.84	109.94	110.04	115.53	106.15	115.78	111.44	104.06	107.21	109.9	109.52	102.91	114.81	104.94	112	108.2	102.67	106.34	109.83	106.22	98.933	102.65	109.26	111.73
115.22	107.45	102.13	112.82	108.02	104.8	110.77	103	110.62	103.32	105.71	107.64	106.45	99.371	103.84	101.68	110.24	105.94	98.538	108.23	106.99	103.5	104.85	109.55	100.17	102.99	105.94	108.87	113.69	107.58	98.163	91.588	110.86	106.91	108.21	109.96	99.877	106.85	103	106.78	110.11	95.364	102.99	108.33	98.859	112.99	104.14	110.65	110.44	110.3
106.29	111.18	104.09	106.53	113.65	108.85	111.03	99.456	106	104.29	98.93	113.68	109.53	102.95	112.85	107.34	98.819	102.53	113.07	116.16	96.498	108.69	108.61	104.31	111.7	111.54	108.08	107.82	103.79	101.71	113.69	97.892	101.78	107.11	117.63	107.68	105.48	107.66	100.85	109.68	104.91	104.57	112.75	105.93	107.92	112.23	112.54	113.44	105.47	98.681
106.27	106.03	104.42	115.79	109.41	101.69	101.16	110.87	104.91	107.65	105.22	98.9	102.69	109.63	109.65	104.25	108.39	106.26	110.34	103.68	114.72	107.29	101.22	104.45	96.314	103.19	115.31	109.53	101.31	105.25	105.84	94.769	107.09	106.69	98.406	112.73	112.07	98.933	105	102.56	97.652	106.99	106.99	102.88	101.86	108.87	106.42	112.43	101.14	104.22
107.57	106.42	112.69	102.6	100.96	104.47	105.38	105.29	111.9	106.94	101.61	110.41	104.03	99.24	109.18	106.25	106.12	103.6	110.99	105.64	102.86	110.04	112.87	108.93	109.28	107.76	104.82	109.09	101.97	104.37	109.63	118.68	105.83	115.88	102.4	103.74	110.2	106.69	105.92	112.72	99.226	113.22	109.11	110.08	108.67	101.26	109.1	107.7	105.57	106.88
108.59	118.19	101.02	109.15	101.62	105.05	115.59	102.56	110.1	105.28	109.75	112.21	101.42	101.08	106.76	100.12	118	110.14	107.11	116.67	109.7	116.08	110.46	110.92	114.16	99.905	111.39	108.23	105.96	107.92	104.13	113.39	107.48	105.19	110.93	102.12	105.1	115.23	103.3	110.74	104.21	105.71	112.75	103.23	103.97	110.93	109.99	111.98	111.29	104.37
107.67	109.65	105.46	105.97	110.12	102.99	106.31	104.71	109.83	106.79	100.68	91.526	110.64	105.6	110.48	113.28	102.36	99.702	102.54	98.18	98.928	113.29	103.16	108.56	111.11	101.79	104.09	103.91	112.73	106.33	106.53	106.33	109.93	103.77	113.81	108.77	101.14	107.96	106.12	99.205	104.93	110.81	104.38	107.6	108.78	109.48	104.78	112.57	109.64	104.36
93.066	100.27	102.34	86.77	102.67	99.055	97.365	98.324	96.888	101.52	97.565	108.66	95.367	100.44	104.41	102.06	96.081	95.786	102.2	100.26	85.01	95.565	91.719	107.56	92.928	97.5	92.213	99.9	92.519	95.444	89.257	97.357	95.905	104.61	104.92	95.62	100.71	102.05	99.978	105.37	94.784	102.96	96	93.988	94.959	96.592	101.24	98.465	99.617	95.099
101.77	104.23	97.694	96.31	103.66	96.269	106.06	102.9	84.842	97.823	104.37	98.257	97.113	92.376	99.452	99.647	103.44	95.215	95.034	99.655	95.62	91.489	92.684	89.504	93.061	91.802	101.47	101.35	91.929	98.199	99.152	91.753	99.145	96.131	96.1	91.717	89.824	105.22	99.32	96.575	95.238	95.812	100.51	98.916	99.792	102.2	102.71	98.636	105.84	107.6
101.33	101.31	97.383	100.24	101.56	106.31	107.33	87.459	104.71	101.31	105.22	95.495	97.8	91.617	105.83	98.138	111.29	101.69	109.66	101.61	99.908	105.93	88.967	93.392	91.837	97.595	94.623	97.315	107.06	97.089	99.751	105.1	91.474	106.63	106.6	106.23	91.619	105.94	99.305	98.055	98.048	98.536	91.688	91.091	95.758	105.81	99.287	100.5	105.62	104.27
112.8	101.77	114.96	96.918	109.7	104.91	104.88	109.4	102.46	107.23	110.01	107.44	101.94	99.014	106.35	103.46	108.63	108.38	102.85	115.91	105.55	116.12	109.34	108.87	100.84	95.628	103.33	106.84	108.62	107.82	99.607	97.927	101.16	107.72	106.55	111.97	116.28	111.21	108.4	109.97	110.46	110.1	107.23	102.01	98.104	100.61	105.18	101.61	101.56	104.01
86.856	100.77	93.203	97.496	102.63	99.503	98.212	90.997	100.33	103.13	102.7	90.779	104.24	98.911	95.556	103.67	96	102.43	98.968	100.7	101.64	100	97.801	95.452	105.63	90.46	99.862	86.172	105.49	100.16	97.045	95.967	102.31	95.78	86.418	92.193	94.988	89.251	93.185	101.63	98.879	90.532	92.299	95.06	100.27	94.723	89.722	94.075	99.725	93.157
102.77	101.98	96.544	100.09	97.345	95.199	92.289	96.804	100.15	95.409	106.87	86.816	101	97.058	93.066	97.902	94.923	96.171	97.695	97.581	90.614	95.854	98.083	108.65	92.432	100.86	104.66	86.801	97.944	95.06	99.227	107.24	96.158	102.87	107.14	94.151	98.046	94.741	95.175	90.45	100.03	98.171	95.387	96.735	87.637	112.79	96.734	96.543	89.901	101.4
103.55	101.52	106.69	114.15	108.11	106.39	106.92	105.32	110.63	110.08	102.2	97.359	107.61	104.23	103.52	111.03	105.85	109.38	110.62	96.581	112.8	108.29	111.52	102.89	109	101.4	104.7	110.71	107.9	108.62	108.46	104.23	105.49	106.53	102.53	114.22	101.02	106.77	112.5	98.31	108.19	96.42	111.22	109.3	104.84	111.41	100.92	98.246	109.7	108.92
102.16	104.4	102.11	89.323	105.54	99.511	95.86	99.126	95.918	106.69	101.11	102.03	93.815	98.745	89.452	100.86	108.37	95.955	101.77	97.401	94.322	92.598	100.88	92.105	101.96	99.696	100.37	96.702	91.079	96.404	100.87	98.731	104.55	93.642	96.371	100.45	97.629	102.22	98.152	93.128	104.41	88.905	92.089	89.461	99.433	86.809	102.72	95.455	89.397	102.3
103.02	103.44	107.43	107.76	105.64	108.86	109.26	109.14	108.47	109.76	101.8	118.85	107.75	113.18	112.12	108.98	104.65	112.45	106.2	111.27	111.79	108.86	101.55	113.92	107.22	107.64	111.38	108.68	113.61	108.9	110.74	108.48	111.44	104.78	110.16	108.11	106.5	105.05	119.26	111.28	107.93	104.44	116.04	103.49	108.84	115.65	99.125	100.8	100.76	107.19
94.481	101.62	100.94	102.96	98.384	96.528	113.12	101.95	105.61	104.63	95.787	104.35	100.31	95.291	105.57	96.355	95.542	96.329	107.29	103.78	94.745	92.831	98.114	104.3	101.27	106.38	99.359	100.89	98.938	99.29	100.75	106.26	101.65	100.21	100.78	92.425	102.29	103.19	100.29	108.97	95.711	100.03	93.712	108.15	106.13	95.395	100.07	99.069	101.83	105.99
95.496	94.721	102.86	85.626	97.026	110.9	105.29	107.13	98.301	109.15	103.2	111.5	99.775	104.73	106.47	98.204	100.65	104.34	103.07	96.579	99.694	103.8	109.62	107.37	115.07	107.17	102.49	102.07	102.55	102.73	101.32	113.9	104.44	104.47	109.2	98.434	115.53	101.34	106.92	95.045	100.6	107.02	98.85	105.28	102.2	108.93	97.79	95.892	105.91	104.94
105.7	101.93	108.01	107	103.83	106.23	105.29	110.88	105.41	101.56	109.54	95.106	104.83	104.36	107.39	109.45	103.85	102.02	106.15	109.4	109.66	102.53	115.67	108.3	108.24	109.06	101.92	108.51	108.37	111.14	104.21	98.932	101.2	103.61	104.87	106.58	102.75	116.96	103.94	113.35	105.64	105.17	105.39	109.85	111.58	102.57	105.62	121.37	99.023	94.119
103.71	99.109	108.11	114.07	90.679	105.59	108.25	101.57	99.392	101.3	111.9	102.9	102.94	103.88	110.59	105.3	104.38	102.24	107.37	99.876	105.83	109.89	101.94	111.76	113.81	109.54	107.17	109.01	109.96	110.72	100.1	106.12	109.53	91.011	110.77	105.97	108.89	110.18	99.277	111.95	102.79	104.24	119.1	105.45	105.4	108.75	107.62	119.26	110.94	112.4
93.694	113.92	104.78	103.51	111.73	106.52	103.41	99.227	111.46	108.97	101.61	103.89	109.7	110.4	104.3	99.711	113.21	108.15	105.66	108.86	109.74	111.71	105.42	108.54	103.7	115.14	109.26	108.94	106.39	104.35	102.13	109.38	103.49	105.21	102.72	112.68	108.49	109.4	109.26	103.53	103.16	106.72	107.12	114.56	106.56	104.18	105.23	105.06	98.814	103.84
102.36	110.16	108.86	108.52	113.72	112.22	111.58	112.56	106.16	110.14	110.63	112.39	108.44	114.08	106.47	110.01	108.91	110.98	101.73	114.72	111.14	106.91	109.76	105.88	108.12	108.68	99.755	101.96	107.87	112.01	109.44	114.17	106.98	103.99	115.15	103.33	102.09	115.53	104.46	101.57	108.15	111.47	111.66	101.94	109.26	105.96	107.23	114.82	114.7	101.39
101.54	110.79	104.84	102.23	106.71	108.61	105.01	108.46	94.514	97.181	93.913	108.2	103.95	105.61	101.01	106.09	91.695	99.831	98.942	97.067	109.88	102.99	102.66	109.02	106.27	105	104.75	110.9	111.35	111.54	106.3	107.57	111.76	110.87	116.43	106.23	107.28	104.79	115.41	108.5	108.87	110.2	99.585	108.81	103.33	105.25	105.18	104.67	110.74	106.29
97.396	107.32	106.84	109.95	111.85	113.5	99.2	108.64	107.21	111.69	101.12	111.61	115.39	106.88	110.09	108	101.6	99.365	109.89	105.8	112.8	109.94	111.56	111.42	104.64	111.83	110.29	102.23	106.29	115.31	98.772	117.95	106.13	100.97	108.08	106.6	99.246	110.48	99.969	103.46	104.01	105.2	117.72	109.42	101.06	106.88	101.54	103.38	107.15	106.37
105.19	109.92	105.67	102.39	107.34	113.67	103.93	111.44	112.98	112.03	107.75	111.93	112.88	116.52	109.62	99.955	105.12	103.12	102.04	114.62	113.48	112.21	108.72	110.2	112.58	107.35	108.09	103.76	99.089	111.52	109.39	112.18	117.63	107.19	104.16	109.27	113.69	117.34	113.47	126.3	112.03	99.627	112.47	119.71	108.38	110.58	110.15	103.01	110.5	110.67
105.58	96.451	95.92	94.495	101.95	102.31	109.85	96.647	101.83	99.322	99.214	112.74	103.51	106.16	97.483	99.989	99.367	107.41	112.22	102.4	97.851	96.016	106.25	105.98	99.306	110.84	103.03	100.97	102.23	105.46	103.84	103.72	105.92	99.739	105.34	97.303	107.59	115.53	106.94	104.41	96.275	91.012	98.586	102.21	111.38	96.927	101.81	103.79	105.5	99.931
104.46	103.84	102.5	103.86	109.15	92.146	104.87	104.15	109.09	103.84	101.6	108.47	101.57	110.8	109.03	105.62	102.63	101.54	111.87	106.01	94.547	104.7	107.82	114.04	105.37	116.19	105.77	102.09	104.06	106.88	101.98	105.42	107.87	97.94	100.58	111.62	112.29	106.19	112.51	112	109.32	105.13	99.899	95.238	104.66	108.75	108.39	106.48	112.51	104.58
113.22	102.23	105.81	115.63	106.91	114.49	112	108.76	113.1	113.46	111.55	113.26	110.24	106.06	101.33	110.9	103.03	107.9	100.62	118.07	109.19	100.89	106.48	105.5	103.94	102.31	108.55	110.52	112.65	113.69	108.56	114.45	108.73	113.74	108.69	110.89	109.91	114.6	110.38	113.99	101.63	104.23	115.91	105.41	118.36	112.41	110.44	107.96	118.73	114.12
102.89	112.3	107.74	107.19	109.36	109.28	109.7	101.28	106.64	102.15	89.337	105.54	104.61	109.05	114.69	114.3	104.33	108.43	99.126	106.72	114.03	108.78	99.356	97.263	109.03	99.067	115.96	103.05	108.22	99.167	108.47	105.25	108.82	101.78	111.81	109.88	110.51	95.074	116.46	102.78	107.15	104.56	100.59	94.882	105.29	104.61	109.11	112.88	105.14	109.81
101.97	113.41	108.59	111.66	106.17	107.67	109.29	117.71	98.607	107.91	107.84	103.38	106.1	110.73	108.6	108.94	105.38	110.4	107.29	110.11	102.71	111.07	103.35	110.3	103.44	99.703	104.72	103.33	105.56	104.93	107.94	101.67	103.73	117.86	106	108.92	103.5	103.67	109.55	108.08	110	92.579	103.2	101.67	105.14	108.3	99.671	102.59	102.72	102.36
96.317	105.93	97.836	108.72	91.606	93.493	97.09	99.717	97.753	98.163	98.01	91.098	94.58	89.748	94.796	96.608	99.236	100.91	99.517	98.371	91.423	102.58	103.52	93.91	109.32	88.304	98.073	95.611	99.337	105.57	99.056	96.833	95.081	97.201	104.59	98.113	94.489	90.209	97.469	94.855	95.4	103.53	100.01	104.75	105.92	99.583	100.55	104.7	96.173	99.967
115.87	102.59	108.96	102.73	103.91	107.22	108.83	100.23	103.26	109.47	110.92	105.33	95.292	108.15	107.67	115.78	109.45	105.22	104.85	105.88	103.56	109.3	103.28	113.45	105.47	99.565	95.736	105.02	105.22	111.72	92.743	101.42	99.955	107.84	110.15	96.82	109.35	103.63	96.245	115.3	98.958	102.29	108.7	112.53	107.13	102.36	102.67	101.77	111.88	106.01
103.93	113.53	113.83	109.3	119.09	103.46	121.18	110.81	114.53	111.63	112.93	114.95	104.09	112.26	113.85	112.63	99.012	104.53	110.95	111.09	117.82	109.31	101.57	107.4	103.42	96.914	107.48	111.76	100.93	105.81	114.71	112.04	105.89	109.5	103.46	102.44	104.95	106.55	108.38	95.931	115.92	118.85	116.34	99.216	117.1	115.24	105.23	115.3	105.54	108.71
102.62	109.26	107.57	99.312	115.58	109.27	110.76	107.73	114.08	115.03	112.58	112.83	106.04	107.27	109.55	112	110.26	102.18	108.77	99.603	108.93	104.88	115.57	109.59	108.2	109.65	107.33	104.57	104.95	106.68	111.1	113.47	103.97	112.46	112.06	100.38	112.41	99.922	102.53	120.03	104.15	102.36	109.28	99.386	95.682	112.62	106.7	106.93	107.1	112.02
104.46	105.19	102.59	104.48	97.012	105.04	110.08	100.85	100.18	98.928	101.14	97.288	94.881	96.923	104.14	109.48	97.27	105.55	95.533	99.046	100.18	108.81	97.487	92.834	111.91	99.06	101.02	90.904	101.35	100.41	101.01	94.168	104.4	95.497	92.972	99.782	97.469	104.89	95.904	105.73	98.016	89.893	105.71	107.37	105.36	101.69	96.683	95.891	101.94	98.338
92.506	100	103.04	113.49	89.612	96.241	100.61	98.401	104.75	90.213	103.16	99.977	101.08	98.395	93.956	101.82	100.12	102.97	100.32	96.023	103.47	95.607	89.757	96.791	92.76	102.51	95.111	102.61	91.445	97.04	99.598	97.356	100.12	98.68	112.13	102.64	88.415	89.8	102.56	95.933	97.246	103.18	108.5	102.43	100.34	103.77	92.239	104.54	95.232	89.269
104.33	108.23	103.18	115.23	106.36	108.38	110.02	104.59	101.21	106.15	106.76	103.64	105	107.85	111.17	101.57	102.29	110.89	108.52	102.08	107.63	105.04	99.63	103.31	109.28	104.8	107.67	104.92	101.7	105.14	103.95	99.431	110.07	97.022	104.17	109.12	103.52	109.15	104.52	113.74	107.87	106.94	103.9	115.06	101.29	100.13	100.6	104.16	102.61	100.14
112.4	109.48	110.92	111	101.19	112.72	106.3	97.222	104.43	104.41	108.7	114.03	111.76	112.52	109.61	109.19	102.39	108.31	112.33	107.31	110.3	105.81	99.917	102.67	103.05	111.64	96.251	105.96	105.51	102.9	106.52	106.58	112.26	109.69	96.887	109.98	107.92	106.01	103.29	111.62	98.528	100.32	110.91	102.94	110.19	106.28	106.16	109	100.2	117.41
110.11	112.93	102.37	101.5	102.16	115.52	115.77	106.77	114.86	104.45	103.07	119.41	108.9	103.21	119.34	113.72	106.07	101.34	106.6	115.11	111.77	110.7	108.24	113.5	98.364	100.68	109.73	103.46	110.49	103.06	116.33	99.134	105.91	106.3	112.73	115.17	107.41	109.69	111.37	111.33	112.79	104.36	107.36	114.16	105.36	119.76	116.74	112.86	114.06	104.63
105.95	106.83	104.84	111.2	106.3	96.173	106.01	111.15	100.85	110.33	106.08	106.94	98.846	95.703	107.15	115.64	107.79	102.62	108.55	106.96	104.58	108.48	105.68	106.22	92.437	99.221	102.28	112.15	102.84	107.79	96.327	106.62	103.81	106.09	102.87	102.7	107.24	109.35	91.925	102.63	97.398	106.26	102.91	105.49	110.44	113.63	107.81	105.71	108.52	102.83
103.75	95.126	97.769	96.123	97.481	106.83	100.24	94.402	107.87	104.55	99.642	95.785	101.27	102.66	102.07	93.785	96.356	106.95	108.97	89.465	90.909	99.584	102.06	98.727	94.982	101.09	106.59	112.29	99.421	87.893	101.55	103.81	96.323	100.06	96.055	90.053	99.883	102.4	101.81	105.01	97.685	91.576	104.28	114.07	104.38	105.31	107.76	111.81	95.886	109.06
107.08	101.96	102.85	107.68	115.23	110.97	104.49	108.73	118.35	113.98	111.66	105.11	111.16	110.41	103.59	109.42	117.65	111.06	105.04	109.42	105.71	108.93	105.33	111.98	108.49	118.7	115.59	105.55	108.59	117.75	106.23	100.15	106.79	95.397	112.07	103.06	105.73	108.29	109.63	113.45	102.32	112.03	105.58	107.61	107.48	117.05	107.2	111.02	113.58	113.01
96.709	97.214	102.97	96.831	103.04	95.552	99.817	98.16	98.242	98.192	105.99	102.44	105.15	97.454	94.405	94.847	100.65	103.65	101.83	96.065	96.829	99.429	96.611	99.884	96.067	99.639	90.59	101.23	100.46	101.69	95.36	99.062	98.826	95.202	104.15	95.495	101.03	101.09	97.521	100.03	99.779	96.948	105.45	105.26	97.208	98.536	90.114	102.7	101.14	97.114
89.293	98.098	96.29	98.631	98.408	103.52	100.1	105.66	94.418	94.891	105.34	104.46	97.067	104.06	97.718	99.839	102.63	93.729	109.35	98.354	99.806	98.656	110.54	89.623	98.992	94.57	101.47	104.42	94.639	101.02	105.76	98.204	99.214	101.13	94.142	100.94	90.683	91.972	96.455	99.074	96.487	99.884	106.07	99.166	98.576	96.832	107.45	97.047	92.766	105.08
109.96	119.62	115.89	108.59	110.99	116.08	112.62	110.69	115.79	115.12	111.48	109.15	109.45	108.28	101.52	106.5	109.45	101.86	102.66	115.77	111.56	115.59	117.93	109.77	113	111.01	109.9	113.91	114.17	104.83	112.66	107.54	111.28	107.73	105.59	110.34	109.37	113.17	106.09	113.66	113.51	103.2	108.1	106.44	108.25	114	112.19	105.62	106.11	104.57
113.77	108.45	100.57	99.532	115.49	109.9	100.1	97.308	105.17	102.88	107.16	111.95	106.6	103.66	109.31	105.02	107.48	107.15	113.44	108.44	106.84	111.19	106.57	105.31	110.5	107.77	101.33	106.75	98.229	111.66	105.2	99	118.14	107.48	101.92	118.1	98.126	103.51	101.82	101.66	109.24	103.92	103.73	107.45	109.89	100.32	110.76	109.4	111.35	101.18
96.041	105.38	98.852	102.12	103.61	107.32	99.619	105.2	101.71	106.76	102.75	100.98	110.14	111.9	112.93	106.47	111.13	107.76	111.21	101.98	112.04	108.26	104.56	104.19	99.23	105.7	107.14	112.72	100.09	99.917	102.75	100.67	109.91	99.842	111.59	114.05	106.17	103.06	106.75	95.655	107.57	95.407	103.5	104.93	101.69	98.053	100.22	94.419	98.335	101.54
107.43	105.95	106.91	108.16	112.24	105.71	98.705	110.44	107.34	103.52	104.29	108.2	102.9	106.39	103.44	102.28	114.98	104.17	105.81	109.38	99.449	107.76	106.26	107.19	101.85	114.12	108.24	108.74	105.59	100.98	101.65	110.56	102.06	111.74	102.88	111.34	98.337	103.48	108.18	105.31	112.76	110.69	100.28	112.28	106.95	106.82	113.75	106.12	96.393	105
109.42	111.55	110.21	101.84	103.84	96.701	106.46	107.23	105.65	112.45	115.48	109.74	109.75	102.09	102.28	98.595	112.6	111.56	121.8	117.36	112.8	111.95	109.06	103.32	107.51	111.95	109	102.78	111.6	106.34	106.56	111.06	104.04	100.23	107.96	99.083	106.14	106.44	107	115.29	109.82	98.531	104.74	114.74	101.22	94.962	110.05	104.64	110.04	115.57
100.51	95.212	102.2	107.28	94.352	103.14	95.704	99.808	105.49	108.68	105.18	102.37	104.13	106.45	96.094	97.683	103.16	90.104	102.38	90.818	89.555	100.39	99.56	98.161	85.937	99.036	95.855	92.22	99.364	101.85	95.656	96.234	96.836	97.978	107.8	95.361	96.877	95.473	97.03	96.097	86.37	98.159	89.969	94.614	105.03	101.05	86.591	104.94	96.005	102.24
94.421	97.525	95.021	96.857	95.695	107.77	99.469	90.825	101.27	90.826	103.27	90.31	91.83	95.445	96.378	93.802	98.172	82.998	109.48	95.817	92.102	100.66	98.561	101.7	103.53	100.02	106.57	98.429	92.65	99.969	96.218	104.5	91.056	99.34	97.802	100.75	98.023	91.674	94.336	100.27	102.17	102.03	95.258	95.455	93.659	96.369	100.2	90.575	88.139	97.815
101.07	99.514	102.98	96.758	103.55	103.24	109.28	111.07	112.99	105.63	103.9	99.421	111.7	110.54	99.466	110.3	111.03	111.09	99.963	101.15	109	105.69	100.75	100.54	111.16	97.534	106.36	110.13	109.63	111.24	110.81	108.05	107.73	107.38	111.4	98.653	106.98	100.96	99.915	107.64	102.57	107.34	103.76	106.13	104.74	106.95	103.98	106.4	103.84	102.73
116.27	116.8	108.79	104.17	119.35	112.41	120.25	115.66	111.88	109.99	111.11	109.26	109.52	102.72	108.39	114.09	103.59	117.16	102.17	116.08	114.84	113.83	115.59	111.62	109.31	117.54	114.6	112.58	113.93	117.66	107.13	114.56	103.52	106.79	113.19	116.52	112.31	111.34	108.17	107.52	109.06	114.64	106.08	107.14	110.99	115.44	102.64	113.92	113.83	111
115.84	100.76	108.09	102.51	108.65	104.73	102.44	90.16	109.17	106.09	106.89	109.57	103.43	98.179	106.85	106.87	103.46	111.75	112.99	100.94	109.48	114.35	108.18	107.03	96.697	98.864	109.28	100.36	108.22	105.9	105.04	99.678	106.29	109.94	106.52	115.28	102.18	103.57	102.37	106.64	104.47	97.823	111.25	99.29	103.35	109.95	101.9	104.15	103.92	105.91
98.918	110.04	109.2	100.41	106.74	98.75	104.42	109.49	105.3	102.15	102.22	102.99	114.75	101.45	91.547	105.64	107.59	109.09	112.68	110.79	107.5	106.21	102.8	108.13	102.67	100.65	103.63	110.4	105.06	107.2	101.53	100.6	103.28	114.67	103.1	108.45	109.58	102.2	108.77	104.78	101.89	104.29	111.72	97.005	100.16	105.98	104.76	101.55	113.83	109.92
110.39	105.93	110.22	108.21	123.49	107.17	104.26	104.46	105.43	100.55	108.12	108.81	97.58	96.959	98.538	110	104.55	110.81	110.2	103.89	111.91	109.53	104.33	112.88	105.28	110.41	112.8	108.06	111.31	108.6	113.75	109.39	110.43	102.33	108.71	110.16	108.31	102.18	117.52	103.77	112.26	114.66	106.05	118.04	112.85	111.74	114.49	115.54	102.79	121.91
98.198	109.43	103.65	96.367	97.077	109.41	107.57	112.43	97.997	110.02	106.97	100.62	106.7	104.21	113.67	109.14	108.72	102.21	104.9	109.04	108.07	105.33	99	102.59	116.34	99.956	103.84	111.03	100.95	108.83	104.65	102.9	105.21	110.44	99.763	98.157	105.51	105.6	105.67	101.6	105.53	100.46	103.02	107.46	108.68	105.8	99.684	96.778	105.41	101.79
99.474	95.214	95.635	98.446	97.461	89.312	95.403	97.062	96.528	97.464	98.853	92.239	103.14	110.6	96.2	88.536	101.59	89.739	93.202	104.15	96.541	110.74	88.774	92.659	102.08	94.479	92.215	101.62	97.892	89.864	97.412	93.088	92.569	105.77	101.7	104.2	103.25	90.544	101.01	101.84	100.37	96.618	100.67	96.127	98.394	101.59	91.542	90.764	94.326	97.855
103.59	105.9	105.95	105.33	104.42	99.34	113.99	95.658	108.45	103.9	110.75	99.616	105.07	107.03	106.41	110.84	107.23	118.54	107.8	115.01	108.98	99.656	104.94	109.4	105.19	99.923	103.61	105.35	109.66	102.48	99.811	104.9	105.48	106.74	100.49	105.63	103.95	106.5	98.606	99.799	106.45	113.8	104.96	115.5	106.5	101.93	97.591	104.44	105.01	109.98
103.83	108.54	110.23	109.36	101.08	101.35	109.18	100.47	107.73	107.25	105.42	105.8	104.24	105.96	108.65	105	101.71	104.86	97.369	110.88	108.69	107.33	108.3	105.42	103.82	104.97	115.34	109.24	101.14	109.52	110.39	103.8	106.07	102.02	93.429	107.98	106.03	103.76	98.233	107.94	107.28	106.5	106.68	104.86	103.43	104.29	110.91	102.55	103.25	111.44
107.27	109.22	104.02	107.28	106.62	104.3	106.93	106.87	103.17	108.51	111.02	112.46	108.53	110.61	100.8	108.6	101.63	112.81	113.8	108.29	115.28	108.17	102.94	110.66	109.59	101.66	108.23	102.77	116.93	109.26	106.82	107.87	110.06	107.19	106.49	106.02	114.32	101.43	109.43	103.79	108.72	100.46	100.03	111.77	99.843	104.27	110.47	95.031	116.09	105.61
109.51	102.69	104.21	100.99	114.12	111.94	105.37	107.23	107.35	101.67	110.59	98.287	108.78	104.45	109.46	109.95	107.06	109.92	102.9	107.96	105.91	104.39	109.23	101.13	110.81	113.96	111.97	108.12	106.05	106.83	107.41	109.33	112.47	107.34	106.19	110.91	110.2	106.28	105.56	108.26	113.1	109.34	114.13	108.14	113.92	106.39	101.66	117.18	109.9	117.59
109.96	114.49	108.59	102.49	106.83	105.12	106.51	106.39	104.95	98.282	107.28	114.4	110.61	103.7	113.18	104.92	118.7	105.67	103.44	99.016	98.164	114.05	102.65	119.14	99.79	106.46	102.37	108.52	112.39	102.67	111.58	106.41	106.51	109.61	108.17	107.05	109.59	111.93	106.93	102.18	107.83	106.3	114.43	103.33	106.77	104.35	103	99.126	111.44	105.99
92.796	103.68	103.41	104.33	106.28	102.52	90.107	98.735	99.798	98.907	99.915	102.18	93.36	98.536	107.48	93.196	101.22	101.93	106.35	101.59	97.543	105.74	99.407	100.6	97.886	102.35	99.274	103.87	107.66	105.27	100.55	95.217	88.713	95.95	92.21	106.76	101.62	105.3	100.14	98.759	98.607	100.24	101.35	97.95	101.34	104.64	91.19	96.038	91.512	104.74
106.41	110.98	107.76	108.87	109.72	103.55	104.44	106.85	119.16	104.49	99.811	105.61	104.73	105.37	102.71	106.5	112.18	116.33	112.92	99.446	97.118	109.61	103.69	96.846	111.91	107.08	115.01	107.79	111.74	102.89	103.26	114.09	108.03	104.44	105.91	115.68	96.753	105.63	103.78	106.32	111.08	109.36	101.85	112.4	106.75	118.5	111.02	109.79	114.52	105.17
113.74	110	105.52	105.24	107.35	103.99	101.8	112.25	116.92	107.39	113.47	111.6	103.83	105.11	108.39	107.67	108.27	98.87	90.568	99.933	110.3	102.21	106.88	112.44	106.33	105.75	106.84	110.94	109.09	107.61	111.39	108.07	111.48	108.63	111.61	106.66	109.18	105.23	100.48	110.15	110.62	98.524	110.2	108.21	108.22	113.44	105.83	105.8	105.05	98.205
101.96	99.14	93.47	97.943	97.683	95.118	97.15	99.397	96.846	103.61	99.471	96.187	98.647	105.58	88.103	94.402	104.04	100.09	107.02	93.584	98.76	96.072	95.948	95.688	98.495	89.977	100.57	98.512	100.97	100.69	107.92	97.972	97.591	100.74	88.487	97.736	107.44	95.072	92.378	92.776	98.888	90.277	101	93.417	107.12	93.148	107.65	100.45	100.39	91.763
115.27	112.12	118.56	112.23	103.19	109.8	105.25	109.71	107.53	107.5	103.85	107.27	107.42	120.65	112.08	109.19	113.6	101.33	105.9	103.91	113.4	98.476	111.4	105.49	96.176	110.45	108.05	111.86	113.06	117.1	106.59	100.83	109.45	112.08	107.09	115.2	114.64	114.61	107.75	106.86	112.44	112.29	99.609	111.57	113.49	113.41	111.62	101.92	111.83	104.09
93.135	98.489	100.92	97.964	98.383	97.291	91.008	91.825	97.111	92.838	101.49	95.796	99.124	92.34	110.93	99.125	94.266	97.564	98.297	107.82	101.54	97.165	98.443	101.12	102.24	95.675	105.19	95.555	100.67	104.84	95.498	103.97	96.613	101.09	91.449	100.11	93.497	90.46	106.32	91.191	100.21	97.63	96.795	107.71	104.82	97.405	99.987	95.745	92.691	97.457
105.99	109.19	103.72	114.55	106.64	107.29	103.59	108.96	116.82	104.69	114.08	105.68	100.7	109.9	106.28	102.29	106.26	98.998	104.01	112.11	103.56	105.12	113.2	101.54	101.73	101.66	107.24	105.73	101.65	108.56	108.86	115.45	109.58	101.02	111.21	104.29	105.78	106.85	111.11	100.02	108.56	113.11	108.17	96.574	111.9	100.25	108.26	107.53	100.34	106.71
96.8	109.99	103.72	96.287	99.945	104.25	97.125	105.11	106.26	93.944	99.752	100.1	95.435	105.12	98.776	104.21	94.405	99.34	87.453	102.59	99.909	96.593	108.01	99.54	95.945	102.21	97.744	102.56	102.05	93.395	96.676	91.611	101.1	98.545	103.34	99.581	94.943	104.72	98.84	98.37	112.79	99.488	102.52	112.11	106.55	103.76	106.45	97.579	104.77	103.46
103.2	105.39	104.42	101.1	109.35	106.98	96.661	99.498	102.48	101.7	109.81	115.58	102.01	118.16	111.31	102.28	110.12	103.44	104.41	108.13	98.25	110.98	107.54	106.72	105.63	103.08	96.933	111.77	107.21	101.48	108.76	91.175	108.72	111.18	100.61	109.46	102.82	107.82	105.21	111.88	102.34	107.77	105.31	103.69	109.67	103.41	108.76	103.99	103.08	97.935
103.77	116.86	116.8	101.63	97.324	108.73	110.59	108.24	107.37	99.399	108.2	121.41	101.13	106.4	103.31	106.33	114.58	103.52	103.79	113.47	110.37	105.22	108.82	104.45	109.86	114.25	112.99	106.76	100.76	110.53	106	111	111.28	109.93	107.1	109.7	102.61	106.52	111.38	110.36	99.516	107.29	102.33	113.66	105.37	103.03	108.48	105.95	106.06	106.39
112.27	100.98	97.036	95.233	102.75	97.589	102.32	100.62	103.15	105.27	96.137	106.23	100.5	100.65	104.59	97.227	91.644	104.14	97.852	96.108	101.53	91.917	102.77	100.18	99.316	105.38	104.52	91.852	102.07	98.306	99.01	104.63	90.433	104.05	89.592	101.21	101.63	102.11	107.65	94.326	99.867	93.634	104.61	104.1	99.519	101.86	96.995	90.431	103.67	106.22
102.19	102.79	100.75	104.67	98.958	101.16	99.307	99.766	97.156	101.04	96.514	101.15	104.39	101.58	88.613	101.04	109.12	110.27	100.7	110.03	104.19	105.64	104.64	105.91	107.68	100.26	99.1	104.21	97.858	104.42	97.581	98.583	100.14	91.45	99.87	104.45	101.57	93.442	99.053	96.619	104.46	113.73	96.774	101.77	100.6	102.35	95.888	99.654	109.43	109.26
112.74	114.6	101.1	106.31	112.7	109.36	105.57	110.02	108.19	109.61	109.95	103.71	99.779	102.47	102.04	108.75	102.86	98.875	104.54	106.97	103.95	99.322	111.48	104.2	108.98	97.776	110.76	111.46	109.66	103.56	102.99	111.51	108.46	103.52	113.78	105.99	104.46	101.82	104.65	109.76	101.91	112.86	103.11	100.56	110.51	100.16	112.83	101.04	104.75	110.54
110.13	110.31	111.85	101.02	114.19	106.25	100.31	108.58	97.425	113.7	112.58	102.95	96.579	107.59	88.76	96.331	106.25	114.6	111.96	114.33	108.5	103.14	105.52	102.07	103.74	113.43	109.4	105.66	102.81	111.61	104.9	102.14	109.12	110.92	113.51	100.82	110.54	104.89	109.45	111.23	109.47	107.83	108.15	96.121	98.417	99.739	102.61	99.129	107.83	104.81
118.59	109.68	96.804	101.8	97.883	103.92	100.12	102.44	100.46	106.22	102.3	102.29	106.86	102.95	103.98	102.54	96.78	106.61	106.81	87.686	108.83	99.103	105.69	106.23	102.45	91.225	104.64	102.89	97.141	107.3	98.314	101.64	111.44	100.34	101.93	103.32	97.392	105.27	108.02	103.53	105.53	100.84	104.06	98.191	102.62	106.13	95.261	100.26	99.027	100.55
104.65	109.69	111.86	111.72	109.47	110.06	105.19	109.76	114.55	117.09	102	101.81	110.16	114.36	106.88	103.97	103.41	108.89	109.35	114.42	109.98	105.31	113.34	116.64	103.2	103.85	95.209	111.41	101.18	103.46	108.68	105.29	111.28	114.47	113.79	103.1	106.08	99.888	108.63	106.33	108.73	110.28	116.05	110.77	110.41	105.16	101.63	111.53	101.71	106.93
117.43	112.35	109.76	105.65	104.21	105.84	106.33	106.9	104.36	109.69	102.77	103.96	110.02	102.42	105.37	109.42	114.85	111.64	107.32	101.31	104.62	110.81	112.46	104.03	104.29	115.76	114.19	104.27	112.07	102.67	119.99	113.36	106.05	110.77	105.24	103.99	109.02	96.933	108.55	112.58	107.5	106.11	111.37	109.29	106.06	109.66	104.48	103.14	99.264	110.48
103.71	106.45	102.23	108.63	101.75	109.03	107.16	101.15	107.33	106.88	108.63	106.85	107.13	107.11	110.74	111.74	111.79	107.35	117.86	104.15	106.49	119.22	108.47	107	106.41	112.14	101.98	101.89	111.89	103.36	101.98	99.223	111.58	101.74	109.38	110.82	113.61	101.91	110.75	110.97	105.08	110.71	114.34	109.02	103.24	105.86	103.63	120.42	110.86	102.7
103.26	113.7	109.09	100.82	110.56	106.47	106.4	108.91	115.17	110.41	96.408	114.53	107.35	102.05	113.93	96.392	111.69	110.68	99.786	109.42	107.59	104.11	101.51	101.21	93.029	108.1	115.81	102.13	99.601	100.09	98.924	105.86	106.59	106.88	110.31	112.53	106.14	110.45	104.72	105.44	114.68	112.84	101.1	110.35	97.947	113.97	109.02	114.75	103.74	106.8
95.153	97.277	100.76	94.181	108.97	94.957	102.59	100.65	104.41	100.12	98.235	101.46	96.856	111.16	97.193	103.02	102.08	93.644	101.39	102.52	106.82	109.73	96.931	93.534	90.578	100.18	89.497	96.921	92.017	94.847	97.357	98.249	96.478	89.868	101.58	101.19	90.196	100.85	100.52	100.74	99.27	94.346	98.09	90.847	102.46	98.776	100.03	93.461	104.52	99.789
107.09	100.61	101.26	102.16	106.22	102.62	107.01	103.35	105.39	100.42	104.59	101.58	98.719	99.284	98.767	95.46	107.74	97.826	104.95	105	102.78	95.489	106.28	93.577	97.786	107.11	100.14	109.77	109.15	99.336	99.82	105.33	100.37	106.87	98.921	102.07	106.82	95.926	95.658	104.44	96.833	101	100.37	91.284	100.09	104.42	106.25	97.404	100.74	100.91
101.65	110.91	108.27	102.43	103.93	111.78	110.16	106.87	108.62	106	110.17	110.87	114.72	99.032	105.52	97.346	111.59	109.88	106.45	110.77	103.13	102.57	97.389	105.86	114.65	103.88	109.41	103.84	102.58	104.86	109.24	102.15	104.67	109.84	108.03	102.22	105.52	97.351	102.6	111.67	107.69	109.83	100.52	107.92	113.13	96.711	106.26	98.907	99.42	108.82
116.79	109.61	99.135	105.73	109.94	105.27	113.3	107.8	108.47	108.47	108.49	111.44	102.44	109.12	96.764	107.06	103.62	100.28	106.14	103.53	112.58	107.46	104.5	95.388	111.7	104.41	114.03	108.51	105.01	109.37	106.1	108.31	105.59	109.9	104.29	115.36	104.2	102.94	108.26	110.91	113.53	107.71	107.45	106.41	105.59	104.49	99.156	110.82	106.3	102.58
102.49	91.459	106.11	108.21	109.49	109.05	103.5	116.56	104.7	104.93	96.586	107.52	99.89	108.29	105.7	108.39	99.515	110.79	102.17	112.03	116.94	113.61	102.84	109.7	101.82	104.33	108.49	102.83	102.17	118.27	101.26	95.995	95.298	104.07	105.38	104.98	101.77	109.54	116.63	99.345	107.26	103.87	106.94	108.03	104.02	110.15	118.14	103.59	97.861	110.4
100.96	105.98	103.65	87.818	100.28	98.444	98.2	100.19	107.95	98.792	94.889	102.03	110.53	100.77	102.11	95.186	104.84	94.135	86.393	96.511	96.896	96.054	90.44	92.454	98.084	93.741	99.68	105.84	103.43	95.966	96.497	104.41	101.12	99.01	96.916	95.095	95.502	95.404	104.19	105.18	93.913	100.6	96.952	94.548	89.731	96.592	98.569	106.95	97.01	97.616
106.56	114.15	103.51	104.21	101.63	104.81	107.61	111.8	119.21	110.82	97.237	111.38	107.01	110.51	113.5	107.86	113.62	112.98	116.34	104.16	108.52	92.552	110.98	110.25	111.36	99.059	111.3	110.02	115.6	114.02	106.01	107.99	118.54	93.485	107.68	98.067	113.7	104.73	118.81	103.47	108.09	116.95	107	105.41	108.73	112.38	111.51	111	112.02	113.67
97.935	102.9	103.84	96.654	97.201	100.21	99.066	110.91	104.74	105.25	103.7	102.6	99.978	93.71	98.777	98.55	101.67	101.48	103.37	94.452	95.96	100.69	106.11	96.955	90.802	99.62	105.01	94.573	100.31	101.43	96.805	107.91	102.1	99.757	102.18	103.34	98.536	99.326	91.787	100.89	99.6	98.145	97.606	99.045	98.818	97.464	104	97.188	103.51	110.26
120.7	115.81	125.13	100.01	109.05	108.09	110.72	109.76	106.82	111.12	120.01	104.9	112.2	113.78	113.56	108.57	109.51	104.47	102.48	114.52	108.74	118.07	108.85	114.55	109.52	108.7	103.74	112.11	117.71	110.68	113.98	105.13	103.48	106.86	119.06	100.48	112.52	109.04	110.38	108.11	108.45	105.87	110.68	104	107.49	118.04	112.7	107.27	105.52	103.73
107.18	100.56	114.84	106.98	110.91	108.47	100.87	111.83	103.58	106.32	97.137	111.49	105.86	117.27	103.88	113.25	119.96	109.41	117.04	105.87	109.92	115.07	110.41	113.35	109.78	114.16	97.24	107.99	107.3	106.57	102.35	111.12	103.89	108.77	110.32	106.43	112.48	117.99	113.35	117.39	117.29	108.44	102.57	105.01	109.73	107.44	107.58	106.15	104.67	109.59
104.39	108.93	105.78	97.299	108.99	105.83	104.33	112.55	108.3	107.51	107.37	111.28	103.9	112.16	116.2	104.07	106.37	112.57	115.39	99.761	106.15	101.95	110.38	105.48	112.86	109.25	110.83	114.54	99.942	102.8	112.94	117.41	106.37	117.69	108.29	96.043	106.61	108.46	108.08	109.65	112.98	99.708	112.06	110.55	100.69	109.59	109.84	102.1	105.89	109.75
94.558	92.364	105.17	95.956	91.794	91.607	95.492	101.59	102.66	91.872	96.215	98.426	94.766	99.86	97.419	94.321	96.309	89.56	100.79	95.785	94.848	103.75	102.91	95.045	100.2	95.972	93.708	91.793	103.62	99.99	94.578	92.388	93.331	93.802	101.21	93.838	97.496	91.044	105.52	103.58	95.258	102.65	93.984	105.57	93.05	100.93	93.424	92.906	99.141	105.9
100.61	92.551	97.469	92.196	102.05	90.57	103.11	101.58	92.531	86.912	100.37	105.45	94.291	101.69	95.129	101.16	92.497	95.849	92.864	101.35	102.99	95.294	91.58	92.091	96.49	99.036	98.327	104.6	94.598	94.331	91.394	98.909	95.082	94.446	98.283	96.844	104.3	105.87	102.55	104.4	97.369	96.359	98.536	93.74	101.49	100.9	96.189	99.576	100.9	96.748
118.29	116.13	109.36	107.75	110.05	110.33	108.56	108.8	104.37	109.46	117.14	113.32	106.36	117.29	108.52	114.04	106.55	106.56	111.51	119.05	103.95	105.06	108.79	117.39	99.494	105.88	113.57	105.42	114.89	113.45	110.68	110.37	114.5	119.58	111.91	111.23	108.23	113.98	116.31	105.34	116.11	109.33	110.03	110.26	109.3	114.13	114.82	109.64	104.89	112.98
114.35	100.9	113.02	109.29	105.34	104.51	103.27	107.29	104.47	108.57	99.545	107.25	110.93	102.59	106.41	117.78	113.95	107.17	105.98	110.82	105.39	96.566	107.38	103.61	108.56	102.71	106.2	96.346	107.18	104.21	107.64	108.8	115.4	106.27	97.379	104.9	112.33	104.81	105.46	103.55	98.622	105.29	99.234	111.27	104.95	96.097	104.95	105.91	103.93	105.52
92.076	92.38	93.428	99.016	97.989	104.62	98.776	89.613	97.701	103.62	102.76	103.54	100.95	95.169	100.31	96.435	98.194	99.535	100.58	111.19	106.02	101.15	103.28	95.112	107.05	103.19	98.451	98.48	104.96	96.051	99.61	103.15	98.398	99.718	102.49	101.19	108.45	96.422	100	106.41	106.73	95.377	105.14	105.36	96.883	93.868	107.55	93.015	100.49	99.296
108.53	106.35	104.94	109.17	104.54	110.27	114.86	105.87	109.88	116.16	105.82	103.78	113	101.2	107.43	106.71	102.82	102.92	112.32	105.22	105.08	110.76	107.93	110.5	109.31	99.246	111.04	106.19	107.9	100.16	101.22	105.31	107.3	104.53	112.23	105.71	104.23	110.09	113.32	103.45	106.3	106.51	102.99	116.14	106.41	111.19	104.54	111.27	96.637	113.33
99.932	112.9	102.8	100.1	112.9	106.92	102.57	102.5	106.76	111.01	107.21	111.69	115.43	105.89	103.72	112.21	104.69	106.26	101.24	107.87	102.91	107.11	109.85	97.813	100.43	113.34	106.26	96.638	111.82	109.1	110.08	96.172	99.792	91.337	115.07	110.19	102.85	104.67	109.88	105.83	101.15	99.301	108.4	115.11	105.76	107.59	109.34	100.52	98.688	104.63
109.68	111.52	103.82	105.13	108.12	102.81	97.692	110.43	106.66	110.72	102.71	111.08	110.18	108.12	105.35	115.34	108.54	108.72	104.3	106.92	100.17	96.792	105.65	100.13	109.52	107.03	105.38	98.388	97.072	103.78	110.78	106.95	114.71	103.96	106.49	102.14	101.24	104.92	101.44	97.391	101.38	105.04	107.27	103.18	116.32	110.49	113	110.2	111.11	106.76
110.16	111.6	107.12	113.2	110.21	112.49	110.27	118.92	111.91	106.68	102.16	115.21	109.1	110.42	112.17	110.32	106.31	107.02	102.68	111.59	106.88	108.19	108.26	111.21	111.3	102.87	107.1	106.91	104.85	108.03	104.7	103.26	104.55	104.48	116.41	111.56	108.75	116.36	116.81	104.36	104.5	109.44	113	105.65	115.33	115.31	105.64	114.53	104.64	110
96.894	102.38	104.72	106.03	118.03	110.09	98.968	120.01	103.46	100.54	106.84	104.91	101.43	99.572	105.41	114.71	104.75	108.4	107.73	105.3	107.69	104.04	117.21	111.82	100.93	112.25	106.27	98.977	106.22	104.87	107.75	102.65	102.88	96.128	108.82	104.79	99.951	97.073	97.362	108.13	114.85	103.04	103.75	100.79	104.75	105.76	114.65	107.13	112.31	112.58
102.38	92.643	103.68	97.666	99.085	98.217	98.513	104.25	105.98	96.408	103.08	94.177	104.82	101.12	94.004	100.92	87.172	92.035	99.752	100.13	101.99	98.858	99.704	100.93	102.37	94.014	99.869	104.71	91.005	92.713	107.51	99.524	95.801	103.6	102.04	88.11	103.82	95.437	93.093	94.257	95.745	105.59	104.15	98.955	96.382	90.931	100.34	97.393	98.96	107.08
113.21	106.24	103.35	109.35	119.97	105.01	97.465	112.28	109.3	107.78	106	101.76	107.18	108.83	101.78	98.663	98.634	101.34	112.07	101.77	103.85	107.05	107.07	103.88	97.592	102.14	107.16	108.76	107.09	97.797	97.342	106.96	103.9	100.75	98.506	103.16	102.02	102.5	112.2	105.48	113.08	104.11	105.99	99.483	102.52	98.127	109.27	110.46	106.83	110.55
99.386	100.85	103.12	87.28	99.738	94.764	100.37	92.911	99.432	94.831	108.06	104.54	89.313	106.82	102.48	96.511	101.3	87.652	102.01	105.71	99.155	97.604	94.463	91.777	96.38	101.35	98.081	96.483	102.77	94.841	98.377	106.02	99.248	95.542	94.366	93.586	104.11	94.577	97.133	95.813	100.32	101.25	104.23	111.09	100.72	108.18	97.843	91.23	94.581	96.031
95.45	96.742	97.257	104.97	107.93	89.949	100.54	95.369	103.46	100.19	95.201	105.38	96.704	99.773	108.6	94.943	102.95	92.625	97.332	94.849	90.126	96.464	98.507	90.778	102.53	94.08	104.25	103.14	97.939	86.973	90.25	103.74	97.787	88.796	99.639	101.04	97.051	107.77	96.88	91.766	89.891	94.637	103.36	96.452	104.28	97.408	101.89	90.174	90.275	99.47
95.305	95.192	102.21	92.361	105.3	93.789	98.177	95.856	90.7	98.104	101.77	100.54	96.78	102.2	99.448	101.41	91.86	104.28	91.305	103.13	101.46	102.97	95.783	102.65	93.62	103.95	105.71	103.08	94.837	96.72	101.03	96.273	98.99	92.476	100.46	97.535	99.37	94.644	99.729	92.228	97.097	105.59	91.891	104.92	92.642	92.734	104.82	113.43	111.59	92.415
105	113.51	106.59	102.52	106.43	103	113.27	102.2	104.06	110.53	105.94	107.03	108.05	106.24	110.61	113.1	107.83	103.77	100.37	107.46	111.76	99.121	108.53	109.91	115.83	106.29	103.6	107.92	108.36	118.14	110.39	109.33	106.22	101.21	106.49	110.4	115.34	103.22	108.97	104.31	104.78	101.99	109.52	106.88	102.03	111.66	101.12	106.77	110.22	114.41
103.91	104.69	103.11	93.447	106.83	103.21	102.14	101.2	101.86	110.01	105.16	107.73	110.33	105.07	110.59	103.92	107.49	101.82	104	114.44	111.83	105.71	99.023	103.88	110.57	98.282	100.08	107.64	111.49	106	105.73	109.7	102.29	106.25	102.03	110.95	100.91	106.23	105.61	104.72	98.659	102.08	107.44	101.95	107.41	104.97	104.73	100.99	99.398	106.85
102.54	111.27	109.53	103.62	112.42	106.62	105.5	109.76	107.3	106.91	110.3	99.91	102.04	101.7	109.7	113.56	116.52	104.72	108.21	95.311	109.36	113.33	108.95	115.52	104.15	114.26	100.27	108.16	114.91	107.31	110.85	97.996	113.46	102	114.98	103.92	99.258	104.51	105.97	99.406	103.07	105.3	95.665	93.938	105.35	112.45	101.37	104.55	109.58	104.17
112.12	103.11	111.48	106.08	98.599	97.322	105.85	112.49	117.76	108.76	104.25	103.91	109.33	112.96	108.69	114.09	106.15	115.74	112.44	111.48	106.25	115.99	100.01	111.17	108.34	104.35	107.12	113.95	115.36	105.18	113.85	103.34	102.92	104.42	100.26	106.77	102.7	102.34	100.68	108.99	105.15	112.11	111.81	99.774	102.67	106.64	104.94	107.31	102.68	99.668
97.214	96.121	96.501	101.22	95.296	93.006	93.649	100.61	97.875	96.181	101.11	103.7	97.514	96.681	94.076	97.786	102.54	104.45	107.48	94.983	108.05	87.693	99.32	96.4	96.242	114.9	96.77	92.762	88.352	99.597	93.721	99.042	93.7	101.14	108.2	96.444	98.917	102.23	99.893	94.491	97.426	94.229	101.12	97.312	96.571	101.5	97.578	95.667	99.086	96.28
116.48	104.28	112.14	104.09	116.23	110.13	111.09	113.22	112.63	107.74	109.95	107.44	104.6	104.35	115.4	104.35	104.55	113.95	105.97	108.31	117.36	109.87	114.83	107.19	102.52	105.42	109.21	98.886	112.8	105.15	110.06	105.24	99.268	105.45	109.75	104.96	109.87	117.14	106.85	109.89	110.1	113.96	106.85	109.88	105.07	107.65	112.5	107.51	118.53	106.1
104.07	109.83	105.48	96.119	99.735	106.27	101.18	99.082	110.56	97.566	96.747	99.535	111.16	105.31	104.81	108.23	102.72	84.547	103.99	104.2	98.63	99.142	111.62	98.898	100.1	93.385	107.5	92.21	105.34	107.77	108.98	97.36	101.29	104.43	98.285	99.062	91.97	100.09	100.25	97.235	97.505	102.92	100.91	96.773	102.72	105.52	107.63	107.24	98.53	96.743
115.3	110.03	104.98	119.48	102.37	102.15	97.718	106.84	109.99	99.699	108.94	106.15	110.42	114.5	107.04	100.92	103.85	100.49	105.86	104.41	107.12	112.6	108.66	115.23	111.98	100.14	110.53	100.18	109.8	107.55	113.08	101.38	101.85	105.09	98.107	108.53	107.01	110.95	108.84	112.52	99.047	108.08	103.73	109.1	105.38	109.67	113.77	107.61	107.46	110.42
105.89	99.755	97.043	101.28	98.752	103.62	96.274	98.282	101.98	98.707	102.89	95.88	104.25	103.2	100.07	99.907	93.026	100.82	89.912	94.539	100.92	94.955	100.87	91.445	101.5	99.216	99.328	93.681	106.83	94.628	94.246	108.72	106.75	98.836	99.662	100.33	97.451	83.88	99.664	90.039	97.844	97.455	93.067	97.823	95.157	98.216	97.729	89.345	93.011	96.197
118.22	97.164	102.78	110.3	105.09	103.64	108.49	104.31	109.03	105.76	111.56	104.33	109.69	107.58	102.89	111.58	109.41	105.18	108.53	101.58	107.89	110.86	105.96	108.18	107.86	106.11	114.81	104.21	106.09	112.72	106.96	114.4	116.43	100.44	106.24	106.5	111.56	99.042	99.457	113.24	107.27	105.7	103.49	102.67	113.82	107.45	107.38	110.07	109.21	110.2
105.79	102.5	108.24	106.56	107.81	109.57	112.4	114.07	112.46	112.22	97.782	108.58	108.8	107.43	112.45	104.25	106.56	108.28	99.914	111.76	114.94	107.63	107.03	106.05	108.73	102.69	109.52	107.53	108.72	104.58	116.83	108.24	106.03	117.06	106.75	105.52	105.25	112.74	110.88	110.42	93.959	104.18	119.59	102.66	109.74	106.34	108.06	111.68	105.51	99.582
111.49	109.77	103.94	113.33	102.2	110.3	103.9	108.76	98.54	99.834	101.75	101.29	97.149	101.63	111.31	100.27	115.78	107.83	110.26	109.57	103.73	100.96	106.23	110.86	101.16	101.22	103.86	98.865	110.77	101.67	112.48	105.34	104.18	105.8	107.78	103.43	103.94	105.24	97.868	103.51	107.4	109.02	107.83	104.78	104.7	109.62	110.35	107.35	107.6	104.78
117.05	111.3	102.35	107.16	107.84	105.18	106.41	113.78	105.27	110.9	109.63	107.32	113.69	99.523	109.61	109.46	98.478	105.52	100.56	106.53	111.67	106.15	96.704	106.24	105.17	105.6	107.6	109.64	110.83	106.01	104.92	100.24	101.19	98.663	103.85	103.73	101.97	112.26	112.86	105.19	112.33	111.02	115.79	109.79	111.82	112.07	105.13	102.33	105.56	101.3
105.07	112.56	114.77	108.61	104.32	106.6	110.59	112.32	112.1	104.76	104.8	105.14	102.02	99.125	97.189	108.9	100.41	108.11	103.73	102.34	102.79	105.9	106.36	103.53	106.75	108.25	112.3	107.2	106.53	101.8	100.55	112.51	109.82	107.17	97.724	117.48	103.12	114.83	105.3	104.59	113.26	101.96	105.77	109.97	109.09	99.438	113.84	111.88	106.84	105.29
100.82	102.92	108.15	108.28	106.42	102.09	107.21	111.7	115.85	103.08	109.32	106.03	104.63	111.63	88.522	106.16	96.967	108.49	104.4	100.94	92.801	105.52	103.74	103.38	112.79	99.41	105.67	106.26	108.81	111.29	106.03	103.04	105.69	103.14	97.628	101.3	102.18	114.65	94.094	101.16	100.5	102.9	108.12	113.67	107.37	109.29	94.607	104.29	100.71	110.81
98.377	110.08	103.6	101.13	103.33	108.53	93.102	97.895	105.16	98.264	102.51	93.688	97.697	90.975	93.342	98.254	104.98	102.69	94.494	95.061	93.938	98.015	105.4	98.613	104.45	93.006	94.651	101.4	107.27	97.856	104.22	93.768	104.8	99.702	103.39	102.23	101.65	95.372	101.39	103.43	101	97.236	97.52	91.75	108.16	99.421	102.94	102.65	105.62	107.95
102.18	105.81	101.23	105.92	106.81	112.32	101.52	108.37	115.72	100.39	102.84	108.98	108.45	107.89	109.67	106.55	103.96	103.74	107.98	98.52	111.65	98.852	107.47	97.936	108.43	103.04	105.79	108.32	115.92	106.42	105.16	110.71	107.01	107.79	112.04	104.46	113.3	110.18	109.14	110.76	110.83	112.38	107.38	108.86	103.82	104.05	113.63	101.63	100.34	111.44
116.57	104.86	108.67	119.71	101.16	122.77	112.49	113.15	108.27	110.45	114.76	115.05	103.17	111.07	102.81	114.96	106.48	109.25	102.69	114.49	111.59	111.71	101.96	111.82	112.07	111.87	110.58	114.81	113.96	105.84	105.6	114.45	113.57	117.73	107.61	105.5	107.14	110.6	105.79	107.55	108.88	104.01	116.76	110.07	108.75	103.51	113	107.36	112.99	116.08
103.4	107.11	96.283	106.75	107.83	106.43	104.9	106.2	106.64	107.99	102.87	101.55	113.63	108.58	109.97	107.72	114.16	101.02	104.27	94.866	99.407	111.55	103.5	101.91	106.18	105.89	100.86	108.9	106.49	100.85	102.68	107.77	99.024	102.88	103.66	110.42	103.4	109.51	98.12	104.81	105.19	109.77	96.537	106.5	108.05	99.8	100.91	100.47	102.79	114.22
109.46	112.43	116.26	104.71	105.09	111.19	116.83	107.59	116.43	117.63	117.25	114.44	106.71	118.16	111.59	113.11	114.27	99.554	118.11	111.22	114.33	113.44	106.91	110.41	113.18	102.75	109.69	108.2	102.36	102.13	114.97	105.46	103.06	115.21	98.663	103.22	113.46	117.64	112.1	111.07	108.85	118.38	114.11	109.45	121.88	106.47	110.4	111.15	106.24	108.52
102.95	117.96	118.28	111.13	112.29	99.925	106.02	101.65	116.18	101.3	109.55	109.93	111.02	100.61	106.82	107.72	110.45	115.64	110.01	109.14	105.02	104.12	121.82	104.08	112.35	107.93	119.19	106.5	111.93	104.5	109.33	111.21	96.23	116.48	102.11	112.2	108.15	108.45	106.09	101.62	114.13	106.66	112.62	115.53	100.48	116.53	106.82	116.85	112.43	106
112.35	108.21	111.66	102.67	114.53	101.61	101.37	102.5	112.56	110.67	108.31	103.75	99.585	114.94	100.06	105.2	106.7	101.18	107.05	103.75	111.7	93.829	110.31	104.56	116.05	102.43	106.8	101.81	112.67	105.51	100.81	110.75	107.4	108.26	118.29	120.43	106.36	97.542	100.76	120.17	104.1	109.1	115.39	101.75	107.78	106.91	106.25	106.03	107.04	102.43
107.7	109.69	115.09	106.74	114.34	103.45	105.26	110.77	108.92	112.87	104.32	111.18	107.06	109.88	105.46	99.997	109.99	104.57	111.53	111.33	105.66	102.85	109.23	109.85	118.48	102.76	104.67	100.89	106.29	109.36	108.12	104.19	113.2	102.1	103.8	110.93	103.34	111.05	99.346	109.64	105.11	106.12	112.13	101.13	98.308	108.34	107.66	111.24	100.34	107.85
106.61	104.1	107.41	109.62	110.51	103.35	107.82	99.895	105.22	110.67	110.96	109.33	104.38	99.517	105.33	109.08	104.46	111.82	97.023	111.59	113.7	112.79	117.01	110.86	102.25	113.71	102.14	104.8	105.02	99.088	103.61	107.52	106.46	107.45	100.19	99.954	110.09	117.47	103.28	98.524	109.33	98.252	113.36	107.68	111.55	102.4	108.09	110.36	108.18	107.44
102.86	115.02	110.67	113.14	105.09	105.41	90.728	109.56	106.22	104.57	109.68	112.15	120.84	105.72	104.01	102.88	111.34	105.39	105.62	116.04	108.4	109.91	104.23	111.05	117.44	109.47	113.23	100.05	105.84	104.18	112.07	107.03	110.21	104.82	105.69	102.36	110.69	103.28	107.17	108.65	115.38	104.33	108.16	108.28	108.99	111.7	99.655	114.08	101.19	106.01
92.84	93.267	94.901	99.357	90.315	105.83	96.271	98.869	102.74	94.897	100.65	104.03	96.847	99.915	109.32	96.721	97.659	91.966	102.54	97.601	102.12	112.21	94.928	99.197	112.07	101.23	100.68	102.19	96.082	100.75	105.51	101.19	96.409	100.58	97.665	106.47	103.85	97.429	97.531	106.17	104.71	104.49	93.491	96.006	99.752	91.599	101.19	88.256	93.501	96.116
107.48	110.98	108.9	110.57	112.22	108.41	116.8	104.72	110.75	110.34	105.09	110.98	107.95	105.28	103.41	101.28	103.21	104.48	111.75	96.524	107.05	108.66	100.5	111.15	113.4	107.84	107.44	110.86	110.54	111.72	109.4	105.14	101	102.53	103.97	114.55	111.87	105.68	103.2	95.103	116.55	108.13	106.32	109.08	113.96	101.43	102.25	112.02	108.47	113.83
100.44	112.24	108.98	108.65	113.68	108.4	99.394	111.98	100.92	100.41	103.83	105.4	104.39	108.54	107.19	101.17	107.08	102.41	108.25	104.26	108.48	106.4	103.17	115.5	106.1	96.937	99.971	112.85	111.39	114.77	109.03	111.27	99.621	104.93	95.545	108.61	111.05	100.1	108.7	115.84	102.4	104.21	99.816	97.135	103.14	102.6	111.67	105.06	99.758	108.3
104.57	102.16	98.707	96.542	99.954	95.555	102.61	104.86	93.821	111.88	97.321	110.5	105.25	97.381	102.09	102.89	95.585	103.72	93.356	104.57	92.189	98.58	106.99	96.762	96.662	98.11	94.992	99.725	103.03	92.293	92.547	99.85	112.99	111.4	101.79	98.083	102.77	108.59	93.94	105.37	99.517	96.818	97.157	100.8	103.35	94.015	99.266	101.41	94.094	109.19
104.88	93.966	95.454	103.77	93.965	97.362	103.8	108.14	104.86	100.25	96.037	103.65	94.068	97.601	104.05	99.906	109.01	96.269	92.606	102.09	102.29	105.12	94.012	94.179	96.771	100.07	95.014	89	95.35	106.9	101.31	98.213	110.28	97.366	97.142	101.22	101.52	98.044	101.57	96.4	100.94	92.726	101.21	92.259	99.516	99.363	102.19	101.09	95.624	94.902
103.57	99.976	93.134	100.32	101.89	101.01	97.79	98.936	102.72	100.14	91.031	95.85	100.42	102.41	89.666	103.63	106.41	91.367	100.31	92.13	93.931	92.748	96.004	97.002	91.817	102.42	103.04	93.196	97.196	96.728	98.588	98.009	107.08	94.748	94.457	98.019	101.04	101.94	108.19	97.075	104.9	104.57	107.13	97.289	103.31	90.654	94.858	97.463	100.92	96.158
95.679	97.063	104.65	108.57	103.66	101.48	96.191	110.34	103.66	91.365	102.83	98.224	97.78	101.07	96.833	95.766	101.88	92.165	99.294	94.929	104.16	103.52	92.162	99.29	95.573	87.68	96.867	100.3	97.115	99.966	98.98	94.581	101.51	98.1	90.301	99.482	93.711	100.6	92.813	95.538	104.96	100.5	102.91	104.69	97.196	95.096	97.632	105.06	96.218	96.144
95.892	105.73	96.297	107.21	92.795	98.535	108.38	96.6	103.52	98.825	99.044	102.62	97.667	105.17	107.45	98.517	92.895	92.488	100.46	100.2	103.78	103.8	105.5	95.696	103.35	101.64	100.19	95.86	100.04	97.286	108.06	102.18	100.12	105.46	106.85	105.36	101.57	91.964	101.29	98.35	100.71	87.508	98.451	103.71	96.809	93.92	101.96	99.243	93.351	113.4
107.74	108.97	101.91	105.38	114.59	104.97	102.25	114.06	106.65	109.08	103.05	113.67	109.66	109.72	112.27	106.79	113.87	106.45	102.1	103.83	107.98	110.96	103.91	110.85	112.44	107.04	111.58	102.29	110.9	104.08	110.71	112.54	112.6	98.288	107.25	107.14	116.24	111.14	108.09	96.294	111.74	115.02	110.04	112.22	110.45	105.56	105.03	108.85	114.1	119.71
110.01	109.76	105.49	108.99	105.78	103.11	101.41	96.53	103.01	99.059	113.39	112.66	109.25	111.98	113.21	112.82	108.47	110.51	107.17	102.88	101.73	97.692	116.46	99.886	100.96	112.84	107.73	110.1	108.56	109.53	110.92	110.34	113.93	105.88	111.21	103.38	114.95	115.28	102.19	104.4	106.05	109.74	112.69	110.59	112.77	111.24	107.18	109.77	103.63	107.57
105.47	94.353	94.206	97.585	105.08	93.884	94.949	91.894	96.172	93.404	91.218	92.87	97.061	95.654	90.696	95.25	93.297	87.839	99.945	102.05	106.51	96.64	99.851	100.58	85.597	105.44	94.229	95.945	101.63	96.954	100.94	97.493	104	98.507	96.661	98.388	101.6	99.834	93.495	89.16	85.494	103.46	97.062	92.647	102.71	93.495	94.287	111.85	98.796	103.07
100.28	102.04	95.844	96.614	110.02	95.897	103.57	108.15	100.26	99.102	98.588	91.987	99.558	98.114	100.97	101.3	103.74	103.91	98.166	97.723	89.785	100.1	105.66	97.083	98.335	97.12	104.86	100.37	100.36	93.743	99.929	99.913	89.793	90.314	94.211	100.21	97.242	104.4	91.289	87.41	103.76	99.845	96.57	108.15	100	97.448	95.074	103.29	101.48	80.951
100.01	101.55	100.69	104.12	107.94	91.685	106.45	101.09	100.43	102.82	97.197	92.572	101.66	99.188	103.62	90.91	108.37	101.36	105.84	100.23	99.537	103.15	100.63	102.57	101.39	90.073	96.948	94.768	97.889	97.84	104.52	100.02	101.65	101.08	109	110.64	101.77	94.28	99.32	106.44	95.237	107.53	92.309	96.558	102.6	109.74	99.171	104.16	102.26	98.048
113.9	111.65	105.6	103.91	107.35	95.344	105.32	107.75	106.74	111.25	100.91	112.28	106.97	100.15	103.36	106.47	110.02	103.79	101.31	114.39	107.11	113.8	108.15	109.63	105.53	100.38	111.46	112.69	108.7	100.62	107.39	105.67	106.47	101.79	95.267	99.506	100.34	108.75	102.25	101.54	107.82	106.66	113.68	109.73	106.33	106.41	112.36	110.49	104.46	106.75
99.258	105.28	104.52	100.61	112.56	104.7	102.53	105.46	119.84	108.75	106.64	110.43	113.96	108.57	114.93	96.463	105.45	107.29	115.04	108.43	111.25	108.54	109.38	113.14	114.93	106.27	105.77	117.23	107.79	111.02	107.24	117.08	117.37	116.35	109.09	112.72	101.67	108.43	109.82	102.13	114.61	107.27	107.65	109.55	106.74	106.22	108.66	94.203	108.56	107.81
105.65	107.13	108.16	104.42	108.5	110.24	114.59	103.41	109.49	114.29	108.66	107.27	112.34	110.4	104.94	108.04	108.98	98.19	102.49	109.08	109.19	101.19	107.28	110.12	103.37	116.37	104.38	111.85	100.91	106.43	112.5	108.32	103.24	109.56	109.85	104.3	115.07	103.82	102.68	109.26	115.73	113.94	115.66	108.84	106.35	102.14	110.91	112.97	104.39	112.19
109.15	105.13	109.68	110.65	119.52	100.76	104.03	112.59	113.52	115.33	105.51	111.41	110.83	111.33	114	106.93	111.73	115.8	108.1	109.69	102.4	101.16	94.296	111.34	101.63	101.85	113.48	111.57	112.46	115.25	109.05	108.4	99.766	114.44	104.92	101.07	109.07	114.15	99.921	112.6	106.53	107.64	112.62	109.67	111.73	108.76	111.24	101.08	111.94	112.18
110.29	102.12	106.34	116.11	111.76	111.8	112.87	109.49	106.12	110.08	113.71	104.52	118.99	109.52	110.23	111.67	107.49	112.06	108.36	110.13	113.44	111.25	98.531	105.89	107.3	101.15	109.46	112.81	102.02	105.5	106.87	102.26	111.31	111.03	109.8	114.06	109.16	104.59	112.9	106.37	97.523	106.45	105.36	108.96	112.2	109.09	103.35	99.268	108.01	105.84
106.94	102.55	109.99	107.35	100.5	98.937	112.62	106.05	106.64	109.05	108.3	106.93	111.76	106.92	107.53	104.06	110.86	107.58	101.2	103.03	111.7	103.12	97.837	100.4	109.25	108.94	108.75	109.75	97.351	102.62	111.24	113.07	98.759	111.13	107.96	119.38	104.37	111.19	97.869	101.12	106.85	106.95	101.15	107.27	107.52	109.74	96.548	105.97	106.18	112.51
104.87	114.3	104	114.22	109.9	105.39	104.84	111.58	105.74	106.75	101.27	116.05	108.18	104.64	102.86	94.687	116.76	110.75	109.33	107.25	104.82	106.78	107.84	100.02	110.91	105.17	111.16	107.47	104.93	106.94	104.44	109.24	112.25	101.94	112.71	107.43	113.91	105.55	111.34	109.77	106.11	106.73	108.92	110.5	112.4	102.23	97.869	111.49	112.94	100.45
102.49	100.89	102.92	97.314	99.247	94.12	102.59	88.234	111.09	97.896	94.434	103	90.994	93.763	98.646	102.08	88.568	93.961	92.044	102.72	98.511	96.89	103.13	99.996	97.4	98.021	99.509	100.22	96.357	99.071	101.91	89.768	101.91	102.96	87.337	97.634	99.389	92.674	99.572	97.912	96.275	89.426	103.87	101.8	96.068	101.64	116.12	95.529	102.55	97.178
112.78	113.17	106.26	112.26	111.07	107.6	110.4	118.37	117.69	107.98	117.02	108.53	109.6	119.01	108.44	114.77	106.43	107	110.87	103.53	113.11	120.21	114.53	109.56	110.26	107.86	112.67	100.37	118.6	113.5	99.231	106.1	105.2	107.16	115.5	118.62	110.02	111.97	113.71	108.62	114.74	118.81	112.93	107.26	104.39	107.49	108.71	115.56	98.816	108
112.87	105.41	108.07	98.221	108.11	104.01	112.82	99.1	104.33	112.09	112.8	107.29	107.27	113.57	103.56	112.12	109	102.65	112.76	102.68	107.98	110.56	106.85	119	104.57	111.56	101.81	110.17	103.5	106.28	99.744	110.4	102.52	106.31	107.66	107.34	102.53	99.482	105.8	101.63	102.6	106.91	112.37	107.86	113.79	106.33	99.505	104.96	101.06	110.22
94.687	97.492	90.422	96.493	108.45	103.39	103.62	102.27	99.849	111.88	95.339	98.938	99.909	97.375	98.591	94.466	93.704	99.746	93.722	94.911	96.719	103.64	90.74	96.86	100.1	99.467	93.957	97.126	98.79	94.176	96.202	91.145	106.37	98.141	94.24	93.163	94.356	102.5	104.16	92.411	97.714	82.522	101.8	99.55	99.523	98.566	98.403	94.239	99.456	94.157
106.26	109	112.69	97.067	109.03	112.96	96.296	107.24	107.94	123.83	101.68	109.67	114.85	112.65	106.44	110.97	102.25	106.32	110.17	105.87	108.07	111.91	109.3	109.16	117.2	112.26	113.09	116.8	114.72	106.69	119.38	114.51	107.23	107.23	101.02	113.88	114.77	112.76	100.41	108.71	105.49	103.16	110.37	98.78	103.15	106.32	105.95	95.204	105.4	108.78
106.13	106.91	103.23	100.73	112.19	109.85	102.52	104.06	113.62	108.82	103.84	112.84	109.28	112.13	106	113.12	100.46	115.14	109.67	109.45	107.6	99.956	108.81	108.99	109.71	108.42	105.89	108.37	105.44	106.95	111.02	105.9	99.082	93.314	108.82	108.23	112.59	113.93	110.73	111.92	110.21	105.44	112.42	103.86	116.1	99.912	96.312	115.33	113.76	102
97.356	103.72	106.3	108.24	112.22	106.15	107.29	104.34	100.41	109.97	115.74	107.62	102.36	99.801	115.18	92.294	112.61	110.72	97.442	105.55	101.36	110.06	111.93	123.48	106.32	112.25	102.85	110.29	105.26	114.61	100.29	110.03	116.56	110.37	110.76	107.71	100	97.738	110.29	103.78	99.903	103.72	104.1	100.65	111.88	98.657	109.61	112.6	110.6	98.354
100.85	110.95	110.45	117.65	109.43	105.48	104.01	113.24	97.615	106.75	111.62	110.06	98.131	108.8	107.57	111.19	108.37	109.91	108.24	110.69	109.28	107.91	105.21	100.73	101.56	110.87	104.76	114.66	112.24	101.19	111.37	107.15	111.82	112.96	111.62	98.212	103.22	110.23	108.15	108.71	101	116.98	112	110.95	112.91	109.09	111.28	110.15	101.16	106.92
98.16	88.366	104.85	93.798	94.94	95.4	98.102	92.798	105.41	95.37	101.24	91.59	108.66	93.66	99.739	101.54	97.252	98.609	94.444	99.723	100.62	102.94	103.48	95.476	103.19	103.87	97.952	98.336	96.93	96.016	94.456	95.708	97.189	95.536	97.704	91.445	98.763	103.57	95.141	101.46	95.251	94.434	98.654	98.759	94.48	96.039	104.78	96.714	107.33	100.16
89.901	98.225	97.042	99.992	95.75	105.47	91.816	95.987	105.24	99.505	98.375	97.27	88.984	96.763	91.243	95.824	104.52	96.313	91.751	93.654	102.28	90.458	100.23	101.95	101.3	97.605	96.062	93.731	97.98	96.087	102.56	98.804	99.795	105.25	95.593	93.213	93.916	102.83	97.897	93.14	92.921	85.794	85.321	86.757	105.49	97.922	101.17	100.45	91.357	105.91
101.62	106.79	103.5	109.52	108.8	108.34	106.41	103.78	107.16	110.13	99.721	107.61	110.98	110.15	110.1	90.458	100.76	110.05	110.23	102.66	111.29	119.48	109.26	108.63	105.83	99.32	104.33	107.61	108.66	103.12	106.4	111.82	102.92	105.61	98.552	116.55	105.26	103.96	101.77	105.91	98.899	105.33	105.25	111.07	101.96	94.529	100.98	106.67	98.129	103.82
101.49	105.02	109.6	103.73	96.762	104.67	108.99	104.68	115.79	101.54	100.93	102.45	112.35	102.74	102.52	109.42	111.44	97.922	109.73	113.47	98.979	104.35	100.12	95.147	101.52	110.18	102.71	110.54	109.3	112.55	107.2	104.79	112.15	107.88	98.426	107.65	97.151	106.53	109.17	111.08	99.222	102.99	103	103.78	102.63	102.06	110.38	109.36	103.65	110.67
100.62	103.81	110.94	108.19	100.81	108.38	104.52	104.03	100.83	94.961	104.48	108.77	107.24	115.28	105.8	103.93	101.76	116.96	108.28	104.11	106.77	102.74	101.14	101.54	111.28	105	102.47	101.6	113.47	110.31	112.16	100.63	113.49	107.99	95.821	104.69	106.33	104.88	106.27	108.14	102.51	96.646	100.71	99.018	108.07	108.8	112.93	114.55	103.19	108.34
105.67	108	106.16	116.75	102.13	115.24	96.025	106.63	111.68	115	102.1	104.08	111.52	104.36	99.921	106.99	114.49	115.29	106.77	102.3	101.68	102.41	104.97	104.92	107.28	113.98	111.7	112	104.93	112.63	101.1	96.234	107.4	103.91	104.21	105.08	105.45	104.31	96.612	103.21	108.85	97.188	113.19	107.62	105.26	105.53	110.59	103.09	103.15	107.23
101.83	101.83	106.38	109.17	114.22	94.226	100.16	107.99	104.5	101.28	106.75	98.605	104.6	93.878	105.74	99.742	105.16	110.12	108.5	98.491	95.365	101.51	102.63	107.27	109.11	108.97	107.12	115.03	112.77	106.49	109.16	107.03	110.44	103.53	102.21	108	100.66	98.902	115.58	103.35	101.87	96.565	107.59	101.58	105.61	107.28	106.18	95.868	101.14	105.8
100.34	95.549	97.096	95.396	94.887	92.12	104.71	97.818	96.396	101.13	97.506	92.381	95.292	99.381	99.177	91.507	104.97	98.188	101.44	96.828	109.75	99.837	97.76	89.505	94.031	94.751	106.36	103.84	97.525	97.797	101.85	106.22	103.09	109.47	98.788	93.372	103.96	99.924	96.865	101.5	103.47	94.384	102.84	102.72	102.29	106.76	99.742	90.286	103.31	98.343
107.56	106.11	110.24	111.4	108.99	111.6	111.9	115.19	104.05	109.26	108.23	120.75	102.76	115.85	100.6	114.66	110.14	104.32	108.84	106.24	115.61	107.99	118.25	104.95	95.725	110.19	107.06	107.08	108.5	112.88	114.34	103.67	110.46	108.96	104.13	101.51	110.57	103.26	104.38	100.53	101.49	110.69	112.84	113.64	116.41	103.68	109.48	112.57	108.73	107.72
107.77	94.81	108.56	107.94	98.861	95.415	112.92	103.07	113.23	107.81	101.53	105.94	105.97	106.2	113.08	106.83	102.5	105.06	100.79	117.47	98.498	105.16	102.68	100.29	108.8	108.38	105.5	105.58	109.24	99.832	111.94	108.15	104.72	96.106	103.68	97.902	94.303	106.7	110.7	103.83	108.57	110.99	104.47	111.77	109.86	107.97	101.46	103.62	107.72	109.31
100.32	91.487	107.03	105.62	101.55	108.95	96.93	89.683	95.394	106.7	108.01	99.053	110.33	93.937	105.76	108.42	100.15	99.02	106.88	101.31	95.667	96.054	104.54	92.395	104.37	107.03	114.23	94.687	96.629	99.872	101.51	101.24	105.87	105.36	107.99	97.708	97.084	102.95	99.065	93.285	104.38	104.32	94.721	101.87	92.58	106.31	99.931	104.4	103.66	95.807
96.949	97.485	111.16	96.466	106.53	99.571	100.18	100.65	103.98	95.112	105.93	100.49	94.948	105.2	98.984	103.53	103.38	92.165	89.384	100.63	106.61	99.221	85.784	102.31	98.146	102.95	101.09	99.604	108.52	101.67	105.84	101.49	99.718	102.12	98.929	94.604	108.63	105.94	113.35	92.728	97.914	99.335	99.427	97.556	93.038	95.978	99.977	102.95	102.89	110.11
96.818	101.24	95.62	99.664	100.2	101.09	96.949	98.945	98.743	103.13	101.36	105.52	98.656	101.57	100.36	101.55	105.06	98.005	105.39	102.37	97.845	100.38	98.912	99.239	99.966	102.94	101.48	99.176	96.892	105.52	99.432	99.413	93.386	101.72	107.98	102.23	104.08	98.911	102.89	101.68	96.59	104.76	100.3	98.274	99.989	95.322	94.783	103.27	102.55	103.23
103.09	109.7	118.35	97.066	104.47	102.78	100.36	107.86	104.34	109.06	105.88	105.93	104.18	112.04	110.31	105.09	106.38	107.4	103.35	105.2	97.735	102.78	110	104.16	112.49	103.82	111.86	103.15	114.6	96.002	99.208	101.1	102.93	110.47	106.88	107.24	105.88	113.34	107.85	107.88	107.11	104.01	101.64	105.12	117.66	116.73	102	109.76	105.04	106.51
106.67	109.58	99.843	103.64	108.7	113.85	105.29	103.23	106.61	106.06	115.05	107.55	107.23	97.621	100.91	109.1	99.012	113.05	112.48	108.71	103.62	105.18	101.31	102.16	107.99	112.21	105.93	105.14	105.19	108.47	105.37	109.62	105.3	101.23	102.52	106.38	111.25	104.01	105.74	97.755	109.03	105.25	110.42	105.57	100.76	104.88	113.23	98.667	100.66	105.47
100.3	106.06	113.42	107.19	107.78	104.46	96.644	101.26	108.09	108.45	108.52	109.74	118.84	111.72	108.96	102.14	103.8	114.72	117.74	106.82	114.27	100.39	117.22	108.49	111.27	110.06	106.77	115.42	108	108.13	105.65	110.25	106.21	107.61	102.65	111.44	112.74	107.34	104.99	113.66	108.39	116.55	112.92	106.64	113.96	108.02	102.47	108.62	110.68	106.08
111.29	112.35	106.85	117.5	122.76	117.22	114.01	113.82	110.02	104.97	105.12	115.58	108.58	104.49	108.8	108.7	104.75	100.76	105.97	119.59	106.87	104.41	115.79	108.17	110.52	108.22	111.77	110.4	109.13	108.18	109.67	109.04	110.5	111.24	118.02	104.22	104.63	108.26	102.39	103.47	101.34	101.63	100.73	104.92	106.93	115.5	112.94	106.49	119.28	115.44
101.34	105.96	114.22	108.77	112.7	108.22	103.97	105.12	108.92	114.42	111.08	104.55	109.2	103.99	110.78	109.64	106.24	105.41	111.66	114.57	112.03	114.17	104.64	111.56	105.37	106.41	114.63	110.87	114.94	107.19	99.947	99.928	110.19	107.65	118.44	118.39	101.94	97.445	112.31	112.78	98.475	103.11	114.82	102.03	106.51	105.39	105.38	109.31	113.35	108.64
114.3	103.15	104.11	102.94	104.91	99.122	111.95	108.95	102.57	112.96	100.07	97.984	110.58	106.17	115.96	109.88	111.79	100.87	105.23	101.82	107.1	108.08	95.523	109.03	100.53	105.78	93.698	101.86	115.04	104.53	106.33	93.814	91.402	104.43	117.97	103.74	111.41	113.01	110.04	97.978	99.213	100.85	101.23	107.7	104.81	104.23	106.61	111.35	98.195	104.62
106.93	105.71	107.61	103.32	107.07	108.19	108.04	112.7	102.56	118.75	98.562	108.73	105.95	98.974	112.57	107.26	113.52	113.3	102.26	112.04	111.96	98.491	105.42	104.82	98.444	95.585	108.76	106.13	106.31	117.34	104.68	112.41	114.56	110.87	110.82	110.31	98.441	115.78	104.64	102.33	112.39	93.355	107.39	102.93	113.71	109.53	109.71	109.08	111.42	104.86
111.03	115.34	101.06	114.62	99.7	97.41	95.178	98.203	106.81	99.45	106.88	104.05	110.15	117.31	109.36	109.26	113.85	107.37	112.42	107.9	106.23	104.83	105.65	105.41	104.62	97.715	96.796	115.38	113.69	110.99	105.3	106.28	112.24	105.44	103.02	101.09	107.09	114.63	93.918	103.97	105.59	105.27	107.54	101.72	108.62	104.89	103.38	99.839	102.9	113.87
108.67	104.6	100.77	108.24	108.91	101.53	108.53	104.01	102.04	104.3	102.78	108.13	107.53	102.32	101.04	112.32	92.41	100.19	113.82	106.64	102.05	107.42	105.12	104.9	109.64	102.8	113.65	108.73	102.5	115.08	95.764	107.8	107.45	106.31	112.03	109.14	106.38	113.99	100.11	106.14	109.53	108.83	111.51	101.14	109.38	104.56	100.39	96.795	109.22	97.579
104.49	87.027	96.017	93.271	96.822	93.972	95.345	98.922	104.1	95.536	105.23	102.28	99.523	102.27	96.039	96.333	96.503	94.129	103.56	99.197	99.302	96.455	97.484	102.73	108.65	93.614	103.07	93.505	99.175	91.611	87.792	88.835	99.647	94.553	92.455	97.011	97.726	100.77	97.686	92.767	104.17	102.52	89.582	96.709	99.424	96.374	96.905	96.52	99.099	100.95
99.818	101.85	102.81	102.19	114.69	97.765	107.71	103.86	109.22	106.24	107.85	98.903	111.19	103.63	112.5	108.02	98.298	108.24	98.685	108.53	111.44	95.023	110.29	100.12	97.307	101.83	96.699	101.44	102.9	107.15	101.39	103.56	107.44	106.97	108.48	89.954	105.09	110.51	111.85	104.23	109.22	105.68	108.17	109.9	98.028	105.63	111.77	104.86	110.53	105.08
115.63	103.26	113.45	108.34	113.57	111.22	100.76	109.09	104.83	108.39	93.93	104.45	110.98	113.8	103.95	100.19	112.6	102.35	103.36	108.78	102.89	115.22	95.948	103.97	102.29	108.76	112.87	119.13	107.74	103.79	103.54	106.77	109.41	108.56	105.11	109.42	106.61	103.72	117.23	105.48	96.015	96.732	102.22	108.5	111.21	93.772	104.01	100.59	101.72	100.75
106.22	113.68	112.49	111.82	117.64	109.2	107.98	106.51	106.81	101.66	103.36	110.52	101.27	111.38	114	107.52	111.29	115.52	113.96	115.51	98.622	105.36	115.28	119.32	110.65	116.06	114.61	114.01	118.31	107.23	115.14	109.07	114.9	105.28	107.44	113.14	100.84	112.76	108.78	107.46	110.5	112.56	106.33	110.22	112.59	116.91	107.35	112.69	115.28	115.24
116.11	114.29	94.005	102.16	102.67	115.18	109.89	111.5	113.02	106.6	108.27	111.16	102.22	105.05	115.42	106.08	111.07	107.21	103.11	107.96	102.81	97.553	112.34	111.09	103.18	105.37	103	108.93	114.02	106.69	115.31	110.56	106.99	106.47	97.385	106.55	110	113.97	103.81	108.74	109.38	113.13	105.2	108.93	111.85	93.771	103.35	109.49	109.34	101.2
106.4	115.67	100.06	104.7	112.33	105.1	97.467	101.73	104.76	110.46	98.494	98.911	105.66	103.41	108.65	108.7	114.43	101.67	112.3	110.83	110.29	99.344	95.889	105.07	111.28	105.76	110.72	99.673	111.78	105.85	98.241	105.51	115.11	110.95	112.21	99.7	107.07	111	113.19	108.8	104.58	106.04	109.25	109.51	112.83	107.8	98.104	102.53	98.37	104.08
106.98	109.37	108.48	101.37	108.66	113.96	114.19	106.29	113.76	109.5	109.14	98.543	110.58	108.18	108.84	107.17	114.74	112.1	115.05	94.194	107.64	105.14	115.44	111.27	101.43	107.5	112.85	109.6	102.46	110.72	111.72	109.21	98.01	107.64	107.98	109.96	103.77	112.22	103.07	103.39	103.22	100.17	110.53	113.32	112.51	108.54	106.28	111.8	108.07	110.11
98.339	97.046	97.094	93.075	105.74	92.794	96.966	102.95	101.13	102.4	97.559	98.516	96.07	97.817	98.629	101.33	102.92	94.108	94.254	105.72	109.16	88.104	95.553	88.866	99.583	101.62	92.814	102.27	97.304	93.843	101.02	93.605	98.609	99.53	98.611	91.07	96.494	100.35	98.483	104.2	95.741	105.66	97.495	91.636	93.982	101.54	100.75	98.823	99.735	101.08
104.02	109.02	106.95	109.88	106.84	101.09	104.54	109.64	107.93	106.71	100.8	107.99	100.27	104.93	110.44	106.92	106.54	106.44	112.31	104.83	103.19	104.92	107.2	110.54	106.47	97.59	111.13	106.65	103.71	104.29	109.95	105.03	104.9	109.95	101.17	105.25	101.41	109.41	103.31	105.07	102.41	107.18	114.2	110.1	111.01	98.395	104.98	102.83	99.686	97.378
114.81	107.55	96.6	102.17	100.65	102.56	106.96	108.07	110.66	111.6	108.9	110.57	103.16	113.28	105.23	106.46	102.65	104.81	110.24	107.3	107.68	115.7	96.071	101.9	101.66	103.07	100.27	109.62	110.42	106.6	104.52	113.7	111.64	98.903	105.05	112.8	101.68	117.09	107.1	104.59	106.61	106.29	107.09	109.5	100.82	103.53	104.17	107.08	118.88	107.28
114.18	106.07	102.98	106.55	106.63	102.01	99.278	109.55	110.74	105.75	112.59	106.23	101.94	110.12	102.11	108.49	103.02	119.59	101.1	107.54	107.68	105.83	99.105	108.47	99.884	107.84	104.21	112.29	106.29	104.37	104.34	106.15	106.74	110.06	114.85	102.76	102.96	113.68	103.59	111.34	110.77	98.76	101.61	105.91	107.87	104.42	111.01	101.89	103.84	109.62
105.32	97.915	109.99	109.33	102.23	99.865	113.82	106.75	110.69	114.64	108.87	105.71	108.56	111.03	103.66	112.9	102.9	104.05	97.602	104.34	110.89	102.47	98.503	100.88	104.04	114.14	110.34	108.3	96.927	112.17	96.686	107.39	98.936	103.13	107.65	96.672	105.51	104.68	107.87	107.12	108.26	98.751	109.83	103.6	113.06	112.33	110.87	105.36	107.1	111.96
106.52	96.739	100.3	104.75	102.95	104.13	103.46	100.38	108.32	102.23	109.42	111.86	103.14	102.6	105.14	115.17	108.9	103.4	94.101	100.81	112.03	102.54	103.45	107.77	109.51	99.959	94.815	100.65	94.525	104.34	111.18	103.89	97.116	110.68	104.2	105.59	97.503	99.449	98.668	103.35	102.92	102.15	102.16	96.968	107.18	109.51	98.868	106.85	105.4	110.49
111.83	111.6	103.91	107.72	106.98	111.25	108.84	103.39	102.15	105.34	110.25	98.23	111.43	99.781	111.86	111.32	107.05	101.66	118.09	98.029	98.692	107.94	106.58	108.49	109.17	96.33	99.193	95.531	107.39	109.94	104.54	106.81	108.64	104.4	111.48	112.12	111.63	108.5	116.6	109.41	99.003	104.68	107.14	107.11	108.93	114.52	104.89	109.42	106.04	100.3
86.858	93.687	95.653	106.83	95.484	97.997	85.613	99.354	100.14	98.054	92.819	98.549	93.879	92.893	88.47	98.68	95.448	99.972	108.57	96.09	95.343	102.34	99.691	97.27	94.19	107.83	102.6	98.66	90.364	94.735	97.639	104.17	100.24	92.751	89.015	98.023	96.516	91.318	95.05	96.738	109.33	97.501	98.881	101.62	92.059	104.74	98.453	100.69	94.908	92.075
108.07	101.03	105.93	100.57	109.02	101.04	115.2	106.71	103.15	100.45	116.73	110.09	99.252	109.45	100.28	101.94	107.52	122.22	105.99	110.18	110.42	107.05	102.94	107.85	100.9	110.45	115.84	103.11	107.45	101.04	116.33	108.53	100.42	115.37	111.21	109.87	109.01	106.42	109.52	104.43	120.44	109.4	104.03	107.33	111.07	103.24	111.42	100.54	109.46	111.69
104.2	107.13	108.91	106.83	118.54	99.033	100.62	95.173	110.35	104.82	105.61	104.37	105.31	102.8	108.47	107.2	101.7	111.33	115.84	108.09	107.59	105.49	93.898	94.132	108.83	103.48	112.3	115.13	110.88	101.46	111.39	107.63	105.76	98.564	113.83	101.38	101.87	104.08	103.71	98.349	106.63	108.07	106.35	102.49	109.83	101.95	103.85	101.47	111.1	109.76
106.06	111.15	115.94	112.23	102.36	116.81	109.63	107.75	103.27	107.36	107.65	116.58	116.45	107.51	113.84	118.09	113.46	102.17	107.22	105.99	106.16	103.94	111.35	105.31	107.97	101.11	103.37	107.38	100.57	113.91	114.2	111.16	99.999	108.59	111.05	113.38	101.3	106.08	106.9	116.21	97.594	113.11	104.84	110.98	108.12	105.32	96.338	110.07	110.36	108
110.92	109.33	111.83	108.95	109.81	106.79	101.72	100.44	103.65	112.52	112.65	103.17	115.61	111.41	114.33	110.65	110.09	107.08	112.34	115.14	111.27	114.2	104.23	104.86	108.49	112.04	113.63	104.41	113.42	109.39	105.58	115.87	109.22	104.32	104.41	110.04	111.73	109.41	111.37	106.13	101.78	113.41	112	106.2	114.19	119.19	103.35	118.08	104.21	109.66
103.27	110.38	103.17	108.45	109.48	103.7	103.49	111.99	110.69	102.77	109.21	107.62	107.34	102.37	121.11	101.61	108.09	111.47	102.41	103.06	92.975	112.76	104.7	101.21	102.62	103.33	103.67	103.52	102.16	115.84	115.74	106.36	111.98	106.25	110.31	108.48	121.56	109.63	117.85	114.05	112.08	101.9	111.55	103.03	109.08	102.52	111.62	113.96	107.52	117.7
105.09	99.817	102.41	104.21	100.11	105.93	90.978	101.01	97.96	93.546	99.179	106.13	99.984	100.94	96.709	98.474	105.76	102.21	104.16	99.13	92.915	105.09	95.645	97.052	97.294	103.52	96.922	108.92	98.057	103.16	97.522	108.53	91.544	104.37	102.76	102.8	95.985	98.217	100.86	87.652	96.395	106.42	100.28	98.365	98.411	97.545	93.457	99.048	101.11	96.066
102.9	103.57	101.56	110.9	106.42	104.08	101.98	109.23	105.45	105.91	110.47	106.04	107.44	100.54	110.05	111.17	114.95	115.87	109.4	108.27	110.5	109.81	105.57	113	107.82	94.3	103.03	102.56	106.51	115.06	95.444	109.16	105.91	115.6	104.62	103.86	102.13	111.67	96.879	106.11	114.96	110.94	116.6	107.48	102.07	103.35	108.65	114.14	119.93	112.49
99.302	92.339	98.284	93.39	102.59	105.23	95.296	94.91	94.854	94.559	102.14	103.29	96.538	98.159	106.02	89.559	114.47	101.51	99.646	89.627	93.84	104.13	91.811	97.874	98.512	93.895	96.994	102.08	94.691	101.42	89.631	95.228	95.931	91.802	100.91	97.697	95.286	105.06	101.55	104.23	103.8	92.38	94.15	96.511	90.368	98.076	106.96	105	102.74	100.71
109.39	114.45	101.32	107.4	111.89	110	107.21	100.22	115.28	109.12	95.064	103.25	103.97	108.61	99.575	95.102	110.48	110.88	97.159	103.18	111.34	107.7	108.36	100.78	105.36	106.6	110.9	112.03	116.78	99.588	88.76	101.41	93.569	104.51	100.78	109.5	107.28	109.05	95.121	106.62	120.3	99.046	107.32	98.632	103.28	105.53	98.287	100.54	108.8	108.71
104.36	111.58	107.95	108.47	110.04	114.96	111.27	106.4	107.48	103.61	104.58	104.71	100.56	110.85	100.59	110.43	118.3	96.212	102.53	104.87	99.737	110.32	107.15	102.71	104.36	100.09	107.99	101.74	103.27	105.07	110.88	96.639	102.38	107.02	103.06	113.44	106.11	105.49	108.23	108.84	101.67	100.28	107.39	113.36	105.68	102.79	107.43	104.49	112.61	105.14
102.88	98.684	106.56	103.94	101.56	102.67	100.84	102.75	98.26	103.31	106.14	104.29	105.95	98.329	95.824	100.03	107.74	93.476	103.55	96.002	104.38	95.524	105.63	101.12	109.54	102.81	104.72	91.373	102.72	95.963	101.35	97.045	105.78	97.668	93.696	86.153	99.506	97.169	97.732	97.124	107.69	96.475	101.04	107.02	97.235	98.495	97.14	102.27	108.58	100.23
103.72	114.63	116.26	110.38	106.57	108.74	108.47	110.22	104.96	109.81	105.29	107.76	110.35	99.942	109.65	103.9	114.13	100.29	113.44	112.36	106.33	106.53	113.18	107.82	99.193	109.66	101.45	105.4	115.4	113.48	100.75	114.7	106.39	104.29	103.73	99.823	107.62	114.99	101.51	97.5	113.05	102.47	112.51	104.96	106.45	107.8	102.03	100.87	114.08	110.71
98.97	109.81	105.84	100.84	106.12	106.75	95.1	103.9	101.56	107.97	105.93	99.685	103.38	107.79	96.817	95.186	105.55	100.32	105.98	98.005	97.998	105.72	103.79	99.293	92.673	102.4	106.87	107.06	102.3	97.932	101.64	99.986	103.56	103.19	100.7	98.346	99.846	98.946	105.65	107.02	103.61	98.611	100.63	104.92	102.31	101.98	103.62	102.14	111.03	115.19
107.48	102.83	101.44	102.23	109.09	103.95	114.9	102.7	97.248	106.26	115.61	108.26	104.23	105.31	107.37	114.56	110.98	115.55	105.57	97.294	103.39	104.62	108.46	109.2	109.15	106.04	100.89	107.47	108.96	108.6	98.529	98.552	91.986	108.22	104.41	109.42	106.98	102.28	102.44	107.39	105.57	105.29	113.35	118.41	110.11	98.585	108.23	108.58	103.97	111.13
107.24	110.78	107.35	104.14	109.34	114.8	103.34	113.1	99.662	107	109.54	116.53	104.45	100.87	111.92	113.84	120.05	111.68	115.06	109.15	100.82	108.74	106.35	102.47	106.32	107.43	105.52	102.29	106.82	101.59	114.17	108.88	112.5	112.6	113.9	107.32	111.52	106.1	98.907	118.37	108.84	110.85	115.71	112.79	109.85	112.07	104.86	108.37	108.52	100.26
102.63	98.644	118.73	110.82	99.177	107.72	90.994	109.5	99.722	108.01	110.41	110.05	115.83	104.68	111.09	113.65	107.24	97.915	97.09	89.007	108.04	111.27	99.284	109.31	111.54	99.302	104.03	95.992	99.018	101.55	108.11	104.28	100.65	104.18	112.19	96.644	99.933	122.02	100.69	105.21	114.2	99.444	107.61	105.63	101.99	107.49	106.78	106.3	107.42	103.53
99.184	104.9	113.85	115.31	110.94	102.97	106.41	118.08	114.25	114.21	105.39	106.73	111.58	109.33	108.5	108.12	104.8	111.67	104.98	111.51	103.46	111.76	114.62	114.99	107.66	113.71	111.69	105.93	102.38	109.12	105.32	101.81	108.18	107.68	110.85	107.63	111.68	109.6	109.68	108.32	111.28	111.95	100.57	105.3	105.96	108.25	103.87	106.22	108.09	110.02
101.64	116.68	102.33	105.64	113.8	103.93	108.56	108.16	112.03	101.62	101.8	117.15	99.767	105.04	105.06	98.229	107.27	106.88	108.62	109.68	101.02	106.17	109.66	103.96	103.61	102.76	111.43	109.7	106.56	105.02	111.39	111.96	113.74	110.11	112.02	102.35	100.28	119.18	100.36	102.53	95.199	103.14	106.27	105.14	106.12	106.33	109.8	97.566	110.53	111.53
105.52	108.23	117.38	104.59	110.65	105.37	109.33	107.41	101.91	111.04	106.85	112.74	106.09	103.29	114.52	98.997	98.108	110.73	110.32	105.52	102.9	106.88	111.16	109.68	104.4	113.22	110.57	112.06	110.01	113.44	106.54	102.75	113.71	104.25	104.62	113.87	108.53	108.16	108.2	111.94	110.45	101.3	110.47	105.02	113.57	103.37	109.44	108.75	108.57	117.2
93.895	104.53	96.535	103.4	96.271	92.641	101.19	101.61	93.546	93.291	102.56	95.861	102.58	95.467	95.69	100.84	100.68	93.349	109.04	101.01	94.945	99.539	104.62	95.322	95.842	98.987	111.37	97.197	104.45	100.56	98.424	94.609	95.97	102.97	88.594	90.486	96.831	95.207	103.97	96.706	98.695	104.92	97.756	91.013	94.49	99.819	100.21	103.58	99.79	104.27
98.475	104.43	102.47	101.42	97.81	111.34	111.26	103.74	100.63	109.31	106.77	100.2	106.8	103.07	113.69	101.1	96.977	110.02	100.15	113.22	110.45	106.63	110.82	103.51	114.6	98.276	108.64	96.136	105.4	103.79	107.73	113.03	112.15	93.835	101.91	105.55	103.74	98.365	98.981	111.08	103.62	106.92	97.139	117.64	108.14	105.79	108.16	106.46	109.91	109.66
98.734	103.58	105.34	108.48	105.69	109.88	102.53	109.44	111.89	117.45	106.92	103.26	112.16	108.21	103.54	102.45	113.88	111.65	115.03	104.19	111	103.49	103.2	107.99	101.53	109.46	110.45	116.58	103.15	104.7	105.28	110.69	108.38	111.35	103.79	112.07	105.89	110.41	107.72	102.8	112.16	105.49	104.25	112.63	107.42	107.59	110.05	107.47	108.66	110.11
102.38	111.83	107.44	100.8	105.98	109.28	114.97	110.9	110.76	110.69	106.46	108.58	103.74	104.81	103.66	105.8	108.74	103.5	102.75	107.53	105.06	103.45	106.83	112.42	112.23	106.36	114.99	101.01	111.07	104.43	107.83	106.34	117.02	97.091	121.84	110.35	103.13	103.59	99.644	109.58	106.78	104.96	108.16	99.028	111.69	108.13	109.47	100.49	106.8	104.8
116.55	107.14	109.98	114.64	115.91	110.47	108.41	120.42	109.74	114.34	112.87	114.21	115.58	111.61	103.67	114.56	104.55	117.27	97.629	105.61	107.01	116.97	113.31	113.65	106.24	106.97	107.41	111.56	110	115.29	113.22	107.97	113.59	111	119.87	120.23	109.71	107.72	109.38	102.04	121.13	120.42	109.53	113.8	116.03	104.97	110.86	104.81	101.49	111.07
111.68	107.92	103.49	108.22	103.78	114.05	104.96	109.4	100.17	105.32	102.66	109.09	111.8	107.24	102.21	105.54	114.91	106.25	103.26	97.089	116.46	118.56	105.08	109.44	115.76	101.31	96.834	103.54	100.84	116.35	107.52	112.08	102.03	103.62	100.49	98.731	101.84	105.72	104.57	100.77	109.59	99.187	105.33	101.94	107.44	108.19	108.29	110.07	111.47	104.93
107.85	105.55	106.24	106.65	102.84	103.3	115.97	93.982	99.129	102.53	110.44	106.93	101.21	96.554	115.7	104.97	111.32	107.61	104.42	97.377	114.42	108.25	107.02	101.99	102.08	108.42	106.61	110	106.88	108.02	103.58	115.42	103.4	102.55	103.62	113.49	105.61	99.097	107.9	105.39	106.38	108.96	101.2	101.44	102.67	106.27	98.035	107.5	106.72	105.21
113.03	105.08	113.56	111.49	107.42	105.32	107.38	104.26	105.83	107.96	114.04	101.37	109.24	110.73	110.78	108.2	107.35	106.5	110.58	106.75	108.84	108.33	104.1	105.42	116.35	107.88	114.09	111.4	114.91	114.57	116.53	109	118.76	106.26	110.41	107.33	120.13	113.16	112.79	107.82	102.71	114.29	109.75	105.87	103.26	115.76	105.21	112.1	103.79	111.45
111.75	105.23	104.2	107.7	110.13	108.95	102.57	109.32	100.02	105.07	109.05	109.18	109.67	99.994	100.92	108.15	114.11	108.56	102.65	110.04	114.57	106.27	108.92	100.65	98.383	94.694	104.27	110.76	113.3	109.23	110.3	103.87	110.5	109.24	99.391	103.19	107.47	101.95	105.63	105.28	109.06	107.61	110.37	102	105.62	107.71	101.67	99.513	107.05	101.81
95.751	98.407	96.328	114.28	90.197	100.65	87.947	108.48	106.9	101.56	101.65	104.89	102.85	104.85	101.1	108.26	94.207	100.55	99.093	97.787	96.438	101.99	95.301	96.711	97.031	104.13	89.049	97.026	106.49	103.08	93.72	98.894	101.81	92.813	97.389	98.941	95.503	96.487	113.29	102.35	108.2	93.409	99.817	99.349	100.83	107.16	100.95	99.76	98.567	101.56
96.989	96.245	94.122	106.36	102.05	103.3	99.771	98.463	99.439	96.112	99.117	96.695	97.129	94.431	103.84	104.89	105.58	107.57	83.582	98.542	97.893	100.89	100.34	97.331	107.35	96.406	92.127	100.5	103.77	98.617	98.417	110.33	95.875	95.787	109.69	100.02	89.338	93.264	92.212	102.39	99.381	98.119	103.39	85.641	95.591	97.914	89.527	98.122	105.02	96.621
108.81	106.9	112.94	104.66	107.3	111.13	117.75	106.84	106.27	116.94	102.05	114.13	109.05	106.57	112.68	115.21	112.18	105.47	108.03	107.84	109.09	120.3	99.964	112.35	115.85	109.82	107.73	110.25	99.671	117.63	113.51	120.07	103.74	109.14	111.35	112.32	113.69	108.79	113.34	115.93	105.7	115.69	109.97	107.78	110.36	107.32	109.01	105.07	113.11	107.07
115.86	112.56	107.09	104.5	102.95	95.345	104.22	112.82	104.84	100.98	102.28	109.97	98.375	102	104.07	102.06	104.98	103.63	107.04	102.39	105.48	116.68	101.24	107.64	112.19	108.71	112.24	104.44	99.591	107.54	108.36	118.96	107.16	105.62	110.42	104.28	115.94	111.08	109.33	108.76	100.09	108.42	108.02	104.33	100.72	101.39	103.12	106.93	109.12	106.24
99.827	115.42	97.128	110.66	102.27	104.21	98.913	99.573	108.7	114.71	108.39	107.43	107.76	112.02	101.42	107.33	98.097	105.38	106.88	101.72	119.86	114.02	104.9	107.32	106.8	112.33	108.04	110.07	115.79	112.91	106.83	111.37	114.25	110.41	106.2	107.04	102.2	109.33	105.12	118.37	118.27	114.71	103.21	109.62	110.55	100.51	107.97	106.18	106.6	109.58
111.73	105.5	118.91	108.43	109.06	102.79	106.51	106.71	104.8	103.12	105.94	111.27	106.93	108.21	111.19	103.78	107.48	105.4	103.75	110.95	110.84	109.56	104.94	108.74	114.32	115.41	104.61	121.64	112.05	111.76	107.08	108.13	104.75	107.78	109.09	107.09	113.01	114.2	115.58	106.07	113.42	108.61	101.22	95.908	106.56	105.17	115.5	109.29	114.85	111
105.39	109.56	108.44	101.13	112.61	99.386	101.41	105.2	106.06	102.46	107.89	99.425	109.04	100.79	114.38	107.59	105.94	112.42	100.27	101.2	94.813	111.42	102.96	107.31	115.28	108.38	103.7	99.001	105.67	100.93	102.7	100.97	103.58	97.242	108.07	106.78	111.08	100.25	103.48	105.28	109.29	102.07	107.45	106.8	100.65	101.94	104.22	94.726	106.25	109.18
115.65	106.49	115.9	114.13	104.61	103.3	100.71	105.49	115.63	97.908	104.9	105.88	107.41	107.57	105.19	114.03	108.72	113.22	110.57	103.27	107.08	109.96	106.01	113.34	107.24	111.64	109.97	109.83	109.1	99.271	110.04	101.98	103.84	110.04	114.8	101.96	106.82	120.26	114.77	109.3	107.74	104.96	106.29	107.34	116.7	101.21	108.76	116.94	111.13	109.46
106.03	107.21	108	100.06	108.47	109.41	111.39	101.22	113.89	99.405	110.25	114.12	108.44	113.19	100.49	101.41	100.21	103.82	103.36	113.67	103.79	107.4	107.46	103.03	108.53	112.98	104.85	110.63	113.19	103.92	99.716	95.177	103.59	105.17	111.28	110.83	104.16	115.3	107.64	103.66	95.904	102.81	108.08	106.33	106.51	117.14	104.26	102.13	110.14	109
102.95	101.01	101.58	99.208	94.715	95.736	102.94	97.808	101.19	100.7	106.29	101.22	103.14	96.495	98.032	103.16	93.023	98.015	102.85	106.15	102.39	98.545	98.593	98.518	98.262	101	107.94	99.439	103.24	103.63	98.349	116.53	98.518	99.097	105.38	103.08	107.15	99.466	102.81	103.04	95.735	104.67	96.866	98.723	102.76	102.94	100.86	102.44	93.535	97.615
112.45	111.54	108.92	107.81	114.12	103.03	101.13	107.09	110.1	95.518	107.38	113.37	113.19	107.65	109.18	104.76	104.99	109.96	108.79	118.01	104.62	113.56	101.42	101.87	114.27	101.08	113.65	103.84	109.29	99.911	115.21	111.24	105.56	103.91	106.81	106.58	110.61	108.22	105.34	104.47	101.31	108.14	110.89	111.62	100.03	104.54	115.84	116.15	103.83	115.07
108.74	112.19	101.52	106.56	109.67	106.73	115.74	102.7	107.56	108.06	103.93	114.15	107.7	105.77	108.75	112.59	108.6	109.35	99.764	114.37	101.19	103.33	110.1	103.86	108.22	111.67	113.34	112.69	100.59	106.13	114.61	112.31	99.564	106.79	110.47	106.43	107.89	114.26	117.66	116.93	111.03	109.7	94.888	108.05	105.56	112.6	105.09	113.47	106.76	106.21
92.127	105.98	106.49	99.301	100.92	86.974	99.954	105.76	96.457	101.02	103.13	107.58	102.54	102.13	99.712	103.03	94.535	95.288	101.3	101.61	101.57	103.19	100.38	101.34	100.61	101.88	101.74	103.3	102.5	103.19	102.65	103.32	97.165	101.99	102.52	94.141	102.23	103.17	94.427	88.733	107.39	96.048	101.71	93.364	100.82	105.67	108.83	106.92	99.875	99.23
112.92	102.92	111.84	110.6	103.57	116.46	108.31	104.17	108.27	110.56	110.33	109.11	102.62	114.49	108.6	104.06	113.6	106.38	111.67	111.28	106.13	114.83	115.1	97.329	108.81	115.67	105.56	105.81	107.07	109.93	102.19	108.62	99.994	105.98	106.97	111.33	113.48	107.48	108.66	98.282	105.66	105.3	103.31	109.88	114.2	111.41	118.57	110.01	109.98	116.18
100.57	104.02	103.47	96.565	104.39	99.396	100.65	103.61	106.19	98.829	102.38	101.48	99.872	90.994	97.97	95.268	97.481	95.354	98.178	100.99	100.08	96.522	93.229	105.35	99.713	98.91	96.328	94.716	99.298	93	108.96	100.24	102.47	98.656	112	105.16	96.764	103.12	101.06	107.07	91.172	103.7	98.115	93.709	102.93	94.515	96.143	95.698	100.12	99.393
81.771	97.301	103.75	102.82	97.983	98.373	90.182	98.061	98.949	101.71	110.56	91.312	98.47	102.99	90.127	105	100.42	92.696	94.431	99.343	95.967	100.63	94.569	91.278	108.98	88.943	104.71	99.589	96.203	102.25	99.161	102.42	98.003	95.623	104.96	96.12	96.393	105.26	96.536	100.79	103.72	103.33	100.52	105.79	103.41	100.61	95.243	91.561	106.3	98.618
94.073	100.98	104.35	102.6	101.1	101.86	93.736	99.028	103.08	94.318	103.74	104.9	101.58	94.753	98.785	97.745	89.644	96.835	92.842	95.478	98.575	99.551	94.056	98.29	97.703	95.382	94.541	94.134	101.34	92.669	95.225	87.614	99.195	92.272	97.902	95.046	97.969	95.272	93.207	101.27	93.028	90.436	94.057	102.48	100.06	99.076	91.454	98.296	98.887	87.708
116.56	103.74	111.76	103.43	114.45	119.87	116.53	106.74	104.63	109.1	103.48	106.43	108.06	101.88	116.71	106.26	107.66	111.41	114.7	101.65	107.51	101.38	99.639	100.81	111.6	108.75	103.93	119.84	115.43	99.971	109.13	98.774	100.87	101.88	109.19	113.92	106.7	106.31	118.18	113.13	111.6	105.19	108.43	108.99	99.673	115.33	102.87	108.93	102.86	114.65
110.14	107.79	109.12	112.48	110.61	105.61	102.93	104.02	104.93	113.03	113.43	105.91	100.27	117.69	109.73	104.74	100.58	107.29	110.31	102.14	104.64	112.8	105	105.94	101.83	98.653	105.07	103.3	101.08	108.12	99.12	113.12	106.14	109.04	103.52	107.38	101.52	103.74	97.005	109.18	101.13	103.59	105.78	101.67	103.87	108.2	98.541	102.74	108.75	111.07
96.995	109.15	106.48	109.01	106.76	113.43	103.8	113.77	104.98	104.01	106.09	105.21	112.86	107.26	113.09	106.98	107.08	105.49	107.69	106.81	107.96	103.03	110.63	105.37	103.77	111.54	105.46	110.72	108.72	106.19	102.88	111.63	108.35	108.39	105.67	115.41	110.56	98.842	110.4	104.62	110.01	109.81	97.067	107.71	101.89	95.424	107	105.99	101.44	110.27
110.15	112.14	106.05	107.21	111.91	105.16	113.12	116.21	109.82	112.74	111.56	108.47	109.3	108.33	102.43	113.97	106.48	104.96	110.52	106.12	120.09	112.08	108.87	120.41	109.56	105.83	114.47	104.18	109.81	115.45	114.52	106.29	108.92	105.95	111.81	113.81	107.35	117.02	112.97	105.45	99.591	113.51	100.39	108.61	97.427	102.35	103.83	111.33	106.79	112.55
106.95	115.27	116.86	111.52	108.64	109.36	109.56	104.62	110.46	105.13	111.3	113.81	102.85	110.25	95.345	104.61	109.5	113.53	108.18	97.252	104.59	110.7	109.2	120.97	108.89	104.52	110.86	113.8	103.22	106.38	111.16	114.75	115.21	105.56	105.92	105.71	111.06	102.95	110.04	99.032	107.68	107.13	106.17	104.35	106.79	109.99	115.31	103	96.152	112.95
105.68	102.31	103.28	108.97	105.62	107.45	111.54	111.6	107.28	106.87	118.34	102.37	116.65	108.7	109.35	107.2	100.73	105.02	95.639	103.42	104.89	108.44	112.67	106.32	94.274	104.47	100.16	102.15	109.2	104.59	101.64	101.63	97.164	113.17	100.37	102.52	101.28	102.97	109.97	112.26	109.55	107.99	101.94	107.57	111.64	105.22	103.93	104.25	110.13	106.62
111.91	102.81	105.29	109.82	107.34	96.903	96.82	105.56	108.9	109.59	108.02	103.39	104.17	106.93	109.65	110.95	100.49	107.05	106.37	106.46	100.44	111.34	95.065	97.804	110.1	109.98	94.637	105.18	105.57	117.21	106.54	105.83	110.48	106.55	113.9	107.29	106.57	106.96	108.35	110.9	116.65	101.85	105.98	106.76	112.52	112.86	103.13	109.31	102.11	113.27
106.55	96.415	100.98	101.51	98.887	102.71	101.01	97.084	105.52	98.281	111.4	101.56	112.2	113.34	102.01	101.85	104.46	114.26	110.74	106.35	97.363	107.08	101.99	98.534	97.488	100.46	103.96	106.74	100.69	103.44	117.02	97.769	106.26	109.45	105.7	99.974	104.73	104.81	102.07	98.998	100.68	103.5	114.29	107.49	109.31	102.39	99.966	101.48	112.49	106.61
105.3	99.476	98.002	98.995	97.738	87.96	92.878	92.323	94.294	99.624	100.73	96.707	103.79	107.97	93.52	94.054	87.713	98.771	103.47	95.881	98.807	100.17	93.861	101.05	95.013	107.26	100.47	93.464	86.492	89.505	96.217	96.781	101.75	108.21	98.153	92.29	101.54	105.6	99.973	104.7	88.511	108.61	97.437	88.559	96.535	96.157	102.85	93.09	95.893	100.44
95.536	101.07	97.566	101.7	93.202	101.08	101.99	97.063	101.18	96.241	101.95	99.923	99.756	97.871	106.76	99.637	104.05	98.283	105.75	95.014	105.89	98.31	104.03	95.073	101.55	106.4	102.72	90.217	97.717	108.3	101.58	94.152	99.514	96.611	100.65	101.63	100.58	98.366	101.04	91.988	109.11	106.99	88.318	89.99	101.92	96.707	98.372	89.689	98.638	89.718
105.91	103.47	99.253	108.67	103.52	94.469	106.38	109.47	106.05	110.53	103.32	108.93	106.02	97.472	96.767	103.94	111.76	106.84	109.87	104.25	106.22	113.65	104.86	107.02	99.593	106.32	102.71	111.76	107.19	97.949	108.68	103.8	114.44	111.06	103.73	102.7	103.38	112.02	108.77	113.94	108.66	105.42	104.3	104.4	116.98	105.73	109.07	106.44	103.06	105.57
106.7	105.45	107.24	104.75	111.31	115.03	95.893	106.61	105.31	108.18	109.68	99.958	108.06	107.03	110.49	104.01	100.04	110.39	101.3	98.387	110.11	100.34	110.99	107.76	107.93	99.202	98.016	109.29	109.26	104.33	104.52	109.65	109.47	105.87	104.49	109.48	108.77	108.3	104.45	103.8	108.28	104.9	97.018	107	107.39	102.13	108.93	106.91	107.67	107.99
91.781	99.992	106.62	110.56	105.72	108.07	103.95	100.13	106.69	99.278	106.64	114.92	104.71	107.07	119.87	101.26	105.24	110.5	103.82	105.71	107.89	101.43	103.42	108.6	101.78	106.17	102.6	108.03	108.34	104.4	105.03	108.42	101.38	101.22	106.03	102.46	103.99	107.42	106.16	107.71	107.37	107.71	101.4	98.109	108.72	103.4	113.87	107.78	105.97	104.61
107.2	90.931	108.39	98.284	98.022	99.008	99.198	99.916	100.32	99.035	101.57	97.576	102.65	89.59	108.06	102.34	98.434	103.62	97.821	113.08	98.148	98.096	90.621	106.45	101.25	104.71	100.26	112.48	99.692	107.04	100.24	99.181	101.97	96.93	89.123	109.27	105.02	101.58	95.139	97.334	99.984	98.731	94.029	99.35	103.17	95.839	109.63	97.956	99.888	92.951
107.26	105.35	108.65	102	106.49	108.67	106.89	106.61	121.27	111.85	99.261	105.19	100.33	103.03	113.78	101.95	98.863	112.65	113.25	112.42	110.89	114.68	110.29	110.59	108.11	107.89	106.78	101.31	114.56	109.23	101.07	99.885	113.38	111.74	113.4	112.6	105.51	100.19	102.15	107.26	104.83	103.91	104.52	109.52	108.89	109.31	109	108.87	107.77	110.69
110.92	109.18	98.782	109.22	111.71	105.98	121.72	114.12	106.55	103.62	110.15	106.19	109	104.91	107.99	99.972	104.89	102.59	99.677	98.524	106.62	108.06	104.11	113.62	109.33	110.15	103.97	103.04	106.16	103.14	108.12	101.64	115.1	102.02	105.59	108.71	103.63	102.12	106.02	110.51	108.73	113.89	105.63	102.09	104.21	110.91	107.28	109.05	110.35	102.06
108.36	99.316	97.328	104.49	101.04	116.84	99.772	96.033	100.37	110.43	105.75	98.845	107.5	99.469	106.57	107.41	102.54	103.31	102.27	113.24	105.06	109.26	98.453	110.96	109.56	111.99	110.22	98.629	106.33	102.53	94.033	114.58	107.66	113.76	99.976	103.62	105.36	107.31	105.9	111.63	106.34	106.22	109.13	103.74	105.59	102.21	106.23	100.91	110.91	110.06
104.69	96.775	97.424	91.825	93.586	94.529	102.46	112.47	98.311	94.004	94.823	101.95	102.89	94.287	105.96	107	97.378	95.897	99.251	103.89	104.57	108.64	95.663	104.77	98.211	104.52	116.19	93.674	91.087	93.094	101.94	102.03	100.37	100.97	106.92	108.21	101.7	93.187	105.59	94.656	97.765	93.577	96.587	93.938	100.23	100.64	89.979	105.16	97.398	102.72
112.25	107.1	102.03	100.8	109.01	98.692	113.63	104.83	102.8	108.25	102.34	96.846	99.698	104.79	99.596	102.92	106.55	112.41	107.67	102.42	104.65	105.31	110.34	108.3	108.64	109.52	111.59	105.1	109.04	105.73	113.81	103.44	102.42	111.08	106.72	106.32	104.29	100.55	107.94	108.1	102.75	103.26	100.54	111.29	105.12	102.79	109.4	107.3	103.59	107.28
105	112.51	106.24	107.36	104.68	105.93	111.3	115.13	110.9	107.3	100.84	109.03	105.36	109.27	108.14	98.319	102.96	109.69	106.84	105.2	101.49	113.27	107.72	107.39	103.37	100.77	108.42	105.92	107.74	106.39	101.9	109.78	110.08	98.204	99.056	115.86	112.84	111.88	112.28	109.91	108.58	108.01	110.71	108.76	111.6	109.41	119.98	107.1	107.26	110.84
96.403	109.87	101.8	107.53	104.81	109.61	105.36	103.15	106.13	102.14	105.32	108.81	111.09	112.09	96.75	101.49	109.77	110.66	105.85	111.33	114.78	99.105	103.27	99.669	107.28	113.93	101.16	105.3	99.38	118.85	109.77	106.87	103.39	111.22	120.75	105.7	106.45	105.45	111.56	112.06	108.52	111.1	107.46	112.98	102.32	112.8	100.3	114.11	106.68	111.26
107.75	105.47	107.28	107.58	109.06	108.46	100.28	103.73	101.58	107.47	109.01	114.74	103.61	97.325	115.35	104.16	104.88	99.646	102.78	101.27	106.78	106.33	111.74	111.31	102.45	110.69	102.66	109.08	104.86	107.78	107.37	102.32	109.75	106.1	111.98	105.79	106.78	101.58	111.23	101.25	105.84	114.9	113.34	104.22	109.74	109.7	115.51	117.39	102.05	105.64
97.876	106.23	112.34	99.801	108.03	106.65	106.61	107.88	111.95	94.623	110.9	104.85	102.95	104.2	105.91	115.83	105.24	111.14	105.97	109.59	102.87	109.75	109.15	96.823	108.69	110.48	110.16	107.74	112.12	112.54	106.34	103.61	116.61	113.1	112.32	108.59	105.87	96.349	101.87	105.42	107.74	106.61	92.885	110.78	89.203	104.13	101.92	103.93	106.28	107.53
94.726	98.586	96.54	102.01	101.78	98.309	96.871	88.943	100.76	90.162	94.789	94.973	101.92	100.71	93.874	101.64	98.573	106.23	96.929	94.212	95.082	96.499	87.566	90.179	95.342	102.04	92.094	95.481	96.312	97.503	91.609	101.59	99.283	94.597	88.775	94.231	102.56	98.113	89.573	93.819	100.13	97.619	103.76	98.746	90.452	94.022	102.74	99.873	94.665	103.91
108.25	104.5	123.01	108.22	102.91	105.99	107.32	105	104.55	95.461	109.5	107.67	110.87	102.43	106.23	103.75	110	112.42	110.02	104.15	102.48	107.66	100.24	106.76	108.01	98.705	104.08	105.99	100.18	105.13	106.92	113.57	93.242	101.94	108.84	109.07	109.4	105.31	102.9	107.93	105.54	102.25	101.84	101.43	100.25	109.91	111.52	106.18	105.83	101.23
97.822	109.47	106.32	97.689	102.45	105.34	104.56	110.24	97.257	103.27	109.74	104	106.65	107.58	105.1	109.97	104.3	99.445	109.3	112.79	108.22	103.92	106.74	107.7	105.02	96.753	113.13	99.641	105.08	123.34	110.98	109.41	104.44	107.67	105.78	103.72	106.5	107.39	102.32	103.99	106.25	101.12	100.82	102.11	108.5	106.62	106.2	104.68	112.51	110.34
107.27	105.07	109.48	109.21	119.7	106.85	119.82	107.53	111.06	107.4	107.88	112.15	100.48	102.93	97.366	110.4	103.49	107.07	107.1	116.92	117.8	100.42	110.91	103.84	100.16	99.442	97.603	106.79	109.36	101.08	104.25	105.54	104.71	112.12	111.39	103.38	103.59	107	120.88	102.6	112.11	101.52	112.58	105.14	112.02	107.01	114.84	113.82	110.68	102.74
105.04	103.4	111.91	107.36	104.51	111.72	105.95	106.73	106.56	105.69	108.32	106.95	112.39	106.82	103.25	97.116	109.94	106.03	95.494	90.583	97.707	108.79	113.43	96.15	114.99	109.93	101.48	96.542	107.22	107.1	97.671	109.98	107.71	104.07	102.36	113.69	108.02	108.28	110.21	102.14	109.88	108.09	107.34	108.65	109.17	106.8	110.86	104.73	108.1	105.92
102.28	95.687	90.265	107.81	107.15	96.887	116.51	104.13	102.55	107.49	94.518	94.317	105.14	103.74	98.432	96.495	100.76	97.268	104.59	98.727	108.32	98.482	105.71	101.66	97.527	102.73	106.24	106.33	104.75	100.42	106.1	94.192	100.39	107.41	103.25	101.15	106.13	97.631	95.626	103.77	97.69	106.9	96.228	107.8	103.92	103.71	103.22	95.781	98.543	101.38
106.73	111.03	103.16	108	107.43	103.17	99.664	104.84	100.59	105.97	101.42	106.01	110.08	111.24	110.83	104.7	112.72	100.7	105.27	102.67	111.94	116.25	109.75	99.8	101.58	98.752	103.05	109.81	105.8	109.17	103.26	100.69	107.78	101.99	99.606	96.956	105.23	110.55	110.1	101.92	109.82	105.87	107.95	107.97	112.31	103.23	112.65	99.894	93.079	101.41
96.987	95.522	93.619	89.013	102.21	98.823	96.489	102.79	97.225	96.734	99.211	103.85	92.493	88.332	94.445	98.592	90.651	93.692	92.736	100.24	102.78	98.95	104.72	92.061	97.767	103.24	101.85	94.206	97.818	97.675	90.999	103.16	98.822	105.94	96.856	97.799	107.29	97.83	94.215	89.991	100.38	103.64	97.515	96.476	98.829	92.239	97.912	103.49	82.464	99.418
111.32	109.26	107.58	114.27	126.02	107.15	108.2	111.81	113.5	104.52	105.96	113.56	113.17	105.88	116.31	107.63	107.97	109.66	108.87	119.15	110.1	117.6	119.93	113.49	100.13	99.699	103.55	103.61	113.52	116.46	110.48	105.86	111.56	107.35	117.63	101.72	106.45	113.54	119.87	110.11	112.02	108.94	118.76	111.03	115.36	110.56	112.74	106.75	106.28	101.24
106.45	107.06	100.99	103.53	105.54	100.91	105.75	102.56	112.2	101.63	99.452	98.593	99.369	107.26	103.36	113.64	108.26	97.26	102.63	100.42	110.77	107.32	113.43	102.95	107.15	109.77	109.51	105.2	107.74	107	116.34	109.79	103.07	105.93	114.56	108.42	102.73	98.367	95.753	98.764	98.11	104.52	104.81	111.12	98.713	115.75	104.91	108.89	105.77	100.97
108.13	108.23	109.5	110.56	105.16	109.45	106.09	109.96	117	99.47	116.07	109.27	109.67	106.45	106.67	107.36	113.9	103.24	116.65	104.73	109.46	103.64	111.81	105.84	103.66	103.79	109.52	105.4	103.41	110.15	109.47	113.63	117.52	115.38	98.017	105.91	104.88	108.32	113.57	110.95	114.18	109.47	111.2	110.15	92.481	114.11	102.14	96.179	108.6	109.31
106.1	102.69	108.28	104.52	109.38	102.37	116.82	109.41	102.41	100.81	106.68	110.52	113.48	111.8	105.2	103.46	108.53	112.56	106.48	110.84	104.55	103.08	111.41	102.29	111.02	105.85	109.28	118.37	116.49	112.75	110.09	107.11	113.84	110.51	108.85	112.08	107.35	113.58	106.47	102.2	109.05	114.39	111.39	108.44	104.53	109.62	98.451	100.93	111.04	104.05
112.11	114.89	111.13	114.29	110.22	116.16	102.03	97.877	109.12	104.01	112.85	112.26	110.08	117.99	103.04	111.6	104.47	93.675	110.71	113.97	103.08	111.47	110.49	105.1	116.11	113.24	108.01	101.4	107.19	105.17	116.61	108.43	116.21	98.27	108.09	112.45	110.01	107.01	113.07	108.87	105.11	100.76	106.26	106.27	106.08	111.96	108.7	100.79	109	103.62
96.807	108.48	112.41	116.98	105.93	106.2	108.59	101.8	109.51	111.41	104.6	110.16	102.96	102.84	113.24	97.143	110.21	112.17	109.14	101.13	102.27	108.98	104.17	111.25	109.55	105.04	105.43	98.505	97.742	116.62	106.74	105.56	103.6	103.32	101.85	109.33	110.34	98.396	107.29	101.94	100.94	111.55	98.116	104.5	105.99	111.4	107.92	96.506	108.36	103.2
105.24	113.45	104.13	100.15	102.36	108.3	106.77	105.6	103.66	102.94	110.75	104.84	97.524	108.1	102.25	99.83	102.81	107.76	102.5	114.71	105.1	110.66	111.81	98.806	106.33	111.03	111.49	102.76	100.49	107.51	105.47	108.49	100.57	102.32	102.53	94.604	108.24	114.24	107.84	115.19	109.43	99.922	106.4	102	105.55	106.92	101.62	103.06	111.33	101.63
103.53	105.71	114.9	105.8	105.97	110.96	109.61	116.57	104.73	111.9	108.48	114.42	113.57	110.92	104.46	112.17	108.31	115.77	110.5	105.88	108.87	105.44	116.31	104.4	107.41	103.98	103.6	105.5	103.92	109.93	105.19	101.23	103.37	118.67	104.98	100.25	114.78	106.31	113.7	103.41	100.74	107.26	111.73	110.4	105.07	105.88	114.97	101.71	109.65	115.79
97.75	106.8	104.81	97.936	111.86	102.23	109.49	108.01	112.03	112.58	111.35	114.74	99.49	104.3	102.24	108.15	107.88	106.61	99.328	109.98	107.06	113.66	103.78	103.69	98.232	116.58	111.45	107.42	102.98	114.98	109.94	125.42	118.91	101.53	111.27	102.08	107.88	115.66	106.47	110.04	107.9	106.78	112.39	109.66	102.77	104.32	108.98	114.82	103.28	112.22
113.59	108.53	107	107.7	112.66	103.39	109.68	97.609	106.56	106.06	103.16	105.26	115.52	107.19	102.73	111.37	107.23	104.11	108.37	99.887	106.53	102.03	103.03	108.6	102.33	109.35	104.51	99.255	111.05	103.6	114.15	101.88	109.11	107.62	105.57	106.88	110.51	117.95	103.14	105.92	111.41	103.34	103.52	111.31	98.008	107.31	108.48	116.63	114.15	109.83
97.712	97.108	97.008	93.812	110.56	93.963	99.017	94.225	96.821	97.937	97.519	91.276	94.486	107.79	93.562	92.391	97.449	92.173	102.59	106.99	92.465	96.394	108.89	97.556	99.982	99.23	87.561	98.423	95.92	94.95	89.347	101.03	100.2	97.919	100.37	101.38	97.809	89.924	101.56	94.006	93.434	88.211	95.364	97.654	112.11	91.154	98.438	93.717	97.112	96.218
107.04	118.61	109.64	111.68	99.635	111.58	104.92	104.08	111.29	104.51	105.28	101.18	115.55	101.8	110.6	101.19	108.01	102.26	104.56	108.54	104.69	99.315	112.29	108.05	107.41	110.92	110.35	107.15	102.93	108.93	101.4	102.45	113.56	100.77	110.3	106.56	101.45	107.43	122	111.45	104.89	104.08	110.85	102.49	109.87	102.34	108.65	106.44	103.22	115.55
103.99	105.73	92.942	104.3	102.82	102.27	109.32	102.34	95.009	95.065	113.16	105.43	101.81	97.961	98.285	95.27	93.735	95.593	100.44	101.67	101.36	102.75	100.57	99.559	105.64	103.31	98.645	102.09	106.35	102.67	98.929	109.37	96.759	99.844	96.037	102.29	103.95	98.117	99.141	99.152	92.766	99.383	97.304	103.86	100.33	104.52	101.91	97.099	104.78	107.56
93.225	97.423	94.781	104.52	93.951	92.832	100.08	94.302	97.261	98.432	96.934	100.86	99.266	90.533	101.83	98.507	92.251	97.715	93.334	97.807	97.432	94.683	91.829	97.95	87.705	95.933	100.02	99.452	96.395	103.62	93.7	99.609	98.992	101.84	100.9	94.615	95.306	97.828	85.669	96.356	98.33	99.132	101.69	96.42	96.319	91.809	101.84	96.134	96.924	98.891
107.51	104.96	112.81	110.74	111.01	105.89	108.32	104.07	109.23	109.55	103.73	105.72	106.06	112.03	109	101.3	111.4	98.113	107.59	108.72	101.97	111.11	109.23	107.16	107.92	111.77	112.14	110.57	99.833	104.48	105.65	109.06	115.28	112.45	112.19	104.91	105.74	110.22	101.74	96.856	109.41	111.06	104.87	109.36	96.403	105.8	103.09	113.11	98.013	106.46
110.91	105.51	102.29	110.52	112.34	110.23	106.35	108.24	102.23	106.82	107.47	106.44	106.95	106.87	108.1	93.512	117.16	107.74	104.4	107.43	102.62	116.2	107.97	109.61	112.71	114.74	106.92	102.98	108.21	103.31	99.823	112.5	111.63	110.56	108.39	99.155	107.13	108.09	103.64	104.56	106.28	94.896	98.332	108.45	111.84	112.4	111.58	113.28	112.77	108.07
103.36	93.342	111.45	98.981	97.54	95.52	101.18	96.621	99.701	110.9	104.28	99.612	100.13	98.948	96.585	105.2	101.13	99.872	90.995	103.33	104.2	100.54	103.09	107.59	91.782	104.58	100.32	97.473	98.359	100.7	105.12	98.038	106.69	101.84	92.981	103.59	101.55	102.8	92.741	102.15	92.584	110.53	97.41	102.94	101.75	100.2	96.088	100.91	101.73	95.62
95.55	112.68	105.17	103.03	98.304	100.97	90.431	104.07	98.851	91.653	97.736	106.3	101.46	96.222	99.207	99.299	99.175	94.456	93.681	98.467	93.121	96.959	94.716	104.59	102.09	94.699	106.1	108.52	98.623	98.399	92.551	90.486	105.98	110.59	113.04	105.38	101.71	106.65	100.56	97.064	94.656	95.314	94.439	98.962	95.537	96.972	94.284	107.7	107.95	96.28
105.43	116.14	103.66	107.57	111.21	103.39	100.61	99.518	104.75	110.66	113.35	103.15	111.38	112.63	118.1	101.71	107.04	104.46	106.18	107.15	106.67	101.09	107.97	106.62	106.39	107.21	110	109.87	95.634	106.81	110.46	103.69	103.57	101	105.7	103.3	115.52	104.99	104.07	109.33	104.93	99.365	111.72	106.75	112.52	105.94	105.44	103.24	104.57	107.24
93.228	90.967	110.03	101.15	97.242	94.756	92.749	93.492	92.907	106.79	94.505	99.563	106.74	97.229	97.13	97.637	93.261	104.01	92.171	89.907	102.34	100.39	108.64	89.06	103.18	98.636	104.19	99.73	96.535	99.391	99.285	98.789	101.12	98.188	94.561	89.916	92.286	96.282	102.53	95.341	91.497	94.835	100.81	98.203	103.03	96.7	101.92	105.33	102.51	98.414
87.631	111.44	112.08	109.51	111.14	102.54	103.07	110.15	105.62	104.78	104.19	105.65	103.24	103.26	99.976	105.02	98.98	113.85	115.35	104.78	110.71	113.65	103.69	113.25	115.56	100.41	111.04	114.92	111.41	114.24	107.62	107.58	112.04	112.39	106.99	110.53	106.95	111.9	116.58	107.9	117.21	108.63	112.13	110.45	113.8	107.15	115.81	116.23	117.22	111.81
112.99	102.66	113.92	102.69	103.45	113.6	116.26	107.49	113.82	96.816	100.33	108.82	111.29	102.31	107.67	111.26	97.246	116.12	105.3	105.97	108.62	102.52	100.27	106.74	111.31	111.59	116.12	105.16	106.77	103.84	108.45	111.01	113.77	111.79	107.01	104.33	104.7	107.25	100.98	114.91	100.84	101.04	107.28	101.01	106.41	109.95	116.51	105.72	109.75	100.3
108.52	114.45	107.65	98.374	109.08	112.35	104.2	104.81	115.58	110.49	105.62	108.59	105.7	116.88	103.63	104.93	102.14	105.71	113.34	108.39	106.56	104.19	103.48	104.87	103.6	105.52	102.79	110.61	102.66	109.15	115.45	112.06	107.8	111.28	111.89	111.25	102.63	103.49	109.47	103.07	108.49	110.1	108.7	107.15	115.69	111.61	110.93	111.14	105.37	100.41
111.32	108.73	110.92	113.46	98.928	103.47	97.48	103.52	97.461	101.45	101.53	105.21	105.5	105.19	103.01	99.998	99.156	111.33	102.61	111.02	105.46	102.84	108.7	111.91	112.61	111.69	94.524	111.89	108.98	103.69	109.48	108.83	97.333	109.27	112.88	111.57	107.39	115.26	105.97	102.2	105.34	106.96	106.84	107.22	99.902	111	108.29	105.3	102.51	117.4
108.07	103.74	107.71	109.16	112.29	99.395	112.29	113.02	108.58	107.6	101.46	109.94	104.88	102.41	112.96	108.92	102.96	112.72	107.79	113.08	107.56	108.99	96.809	102.14	112.46	101.7	100.41	102.32	101.67	110.09	109.24	107.65	104.84	108.89	99.995	118.93	117.17	105.18	103.47	103.51	107.26	116.67	110.55	102.59	113.88	112.76	100.87	102.75	95.285	105.14
105.97	102.34	116.18	109.12	108.79	110.23	99.022	108.23	95.906	105.27	104.78	106.27	97.75	103.43	107.23	105.56	108.79	104.01	104.57	108.75	99.474	106.3	107.42	101.72	104.1	99.121	102.63	107.6	107.18	110.17	101.35	111.85	97.816	103.43	102.41	107.15	110.16	106.6	104.15	115.21	107.58	101.32	105.32	100.88	106.93	103.12	104.06	110.55	105.17	107.14
106.8	96.868	107.83	106.45	99.456	107.71	110.27	96.771	101.61	98.517	112.7	97.064	106.81	109.06	100.48	105.38	94.917	97.113	102.36	97.829	108.58	103.82	100.18	106.47	107.54	106.33	106.54	102.58	98.879	94.958	97.35	110.23	99.879	108.07	104.04	111.9	96.767	108.31	109.3	110.97	103.46	112.73	102.59	103.11	113.89	107.77	103.73	99.785	100.17	111
109.65	110.41	106.76	112.55	113.14	103.69	106.86	108.54	109.71	108.86	105.73	114.78	104.37	101.34	104.16	101.79	105.95	97.131	109.79	110.23	112.74	105.25	111.05	99.855	103.55	107.55	107.09	98.658	98.378	105.8	101.91	102.99	107.89	103.71	113.27	114.31	102.63	118.79	108.46	103.64	104.47	111.11	106.81	108.46	102.97	108.7	110.27	106.16	101.17	112.2
118.82	108.94	108.38	115.41	103.96	107.37	107.09	109.3	103.46	105.97	96.84	112.83	102.09	101.33	116.18	108.57	104.77	106.43	110.17	110.96	104.55	107.2	106.51	105.62	105.68	110.76	108.09	97.98	111.68	114.71	108.35	102.35	117	106.23	99.838	108.68	108.76	108.17	103.51	111.03	105.41	104.35	104.33	102.3	105.57	104.13	107.2	104.62	113	109.41
101.45	102.83	100.11	98.363	102.05	101.22	106.38	110.46	108.16	103.06	106.4	105.27	111.35	104.72	114.97	102.32	101.78	106.28	110.2	107.28	99.088	118.87	102.39	103.56	103.66	102.84	98.174	105.83	102.03	115.49	110.09	99.801	104.51	99.918	105.25	106.62	109.98	116.25	97.153	105.69	100.25	106.21	104.46	102.93	103.56	101.51	109.64	102.31	102.05	105.04
106.81	110.37	117.26	106.36	110.49	107.88	108.16	105.25	105.83	97.527	105.36	109.6	113.41	103.61	104.75	109.3	105.73	113.32	106.94	97.381	108.22	102.4	104.03	105.91	101.87	104.84	94.325	114.4	108.57	106.99	109.31	108.92	102.48	113.89	111.69	99.041	101.46	104.75	109.12	104.24	115.8	106.15	102.54	109.55	103.44	112.09	107.11	112.79	103.25	101.4
109.28	111.85	104.46	117.01	112.13	105.43	108.46	106.4	113.94	110.38	101.28	113.61	114.74	110.62	111.17	117.58	112.77	108.76	112.83	117.37	110.16	109.17	103.92	106.47	112.1	107.37	108.45	106.19	98.946	100.01	99.954	106.17	107.52	101	109.44	108.97	114.15	102.33	108.62	119.2	110.22	99.162	100.65	113.84	106.3	117.01	100.83	109.37	111.95	113.65
101.48	103.53	92.853	99.401	100.72	99.374	96.046	103.28	102.28	92.525	101.37	95.034	86.718	101.67	92.325	104.63	101.21	100.38	99.003	101.09	95.055	98.843	101.87	100.03	99.081	89.755	105.07	98.487	104.34	93.213	100.69	101.87	105.36	95.409	99.333	84.435	101.36	99.878	92.233	104.33	100.22	101.49	108.69	100.84	93.21	91.381	106.06	103.66	99.835	95.401
112.82	107.97	101.94	98.032	102.96	100.62	93.017	106.88	103.21	113.04	104.34	112.19	105.01	111.38	111.08	98.754	107.12	108.52	101.37	113.5	113.7	105.34	107.99	106.36	107.59	109.08	105.53	112.98	109.35	109.4	103.13	113.66	112.31	105.29	107.98	106.08	99.957	110.97	108.7	102.14	104.07	108.69	101.73	107.62	99.698	103.57	103.08	108.54	93.049	109.46
109.93	104.21	107.03	111.48	95.873	104.64	103.37	101.96	108.14	103.85	103.93	102.97	100.76	114.73	92.599	117.19	101.99	99.424	102.76	115.2	107.96	104.68	100.02	103.15	105.41	114	101.28	109.07	99.163	107.25	102.61	108.67	102.44	108.5	107.59	114.2	107.1	98.425	109.39	104.85	109.05	102.46	104.8	107.66	115.47	96.941	112.56	110.39	105.49	109.74
105.73	116.88	115.39	108.85	100.96	111.29	103.03	107.02	105.07	97.547	110.72	98.897	101.41	104.56	102.87	101.23	102.83	99.505	108.92	113.61	111.26	98.319	93.703	120.71	109.38	97.333	107.2	105.92	111.21	104.58	110.95	111.13	104.36	107.55	102.62	108.03	107.8	110.23	100.38	120.73	103.18	106.26	99.051	103.27	113.36	111.34	110.55	95.855	110.8	94.667
107.18	106.02	106.19	108.37	106.44	102.55	102.22	108.04	107.84	106.42	96.471	110.99	104.66	109.8	108.68	94.72	97.919	105.96	109	106.15	117.74	105.03	103.29	105.14	107.81	115.24	96.078	105.16	99.799	115.05	104.82	102.45	116.53	100.91	105.19	112.06	106.84	114.88	107.51	106.34	105.25	109.34	115.61	116.35	106.84	107.44	96.697	103.65	104.17	106.25
101.42	111.31	107.12	104.53	107.22	110.89	94.926	111.9	105.67	107.51	102.67	104.34	105.56	113.78	108.51	111.74	104.14	107.36	105.01	92.535	97.281	106.66	106.79	110.88	102.88	108.14	99.743	105.88	110.02	97.176	107	109.87	106.68	113.47	109.57	108.91	117.15	104.67	108.22	112.02	101.99	105.82	108.36	93.439	114.87	110.92	106.41	114.81	111.56	102.66
101.28	114.48	108.9	107.79	105.13	116.89	110.38	96.489	105.49	107.34	108.77	108.77	102.67	104.58	101.03	104.8	109.56	109.09	107.3	104.98	103.31	100.21	112.76	103.88	97.384	111.43	111.4	106.75	109.11	108.27	103.83	99.579	109.32	102.63	111.41	106.75	104.41	106.71	109.22	100.59	107.57	101.54	100.2	102.89	107.08	103.01	106.27	100.88	97.445	108.84
98.206	98.183	98.079	104.31	102.21	106.97	107.08	103.29	95.645	100.03	106.11	107.21	90.018	103.42	100.91	101.71	95.329	104.8	96.266	106.24	95.883	103.62	96.947	99.014	105.88	105.71	102.34	98.284	97.402	97.49	100.36	99.925	99.592	103.42	91.247	97.32	101.54	108.45	102.27	94.389	95.947	100.36	95.446	101.05	102.28	103.02	96.736	98.719	101.15	97.159
107.37	96.881	108.22	109.68	116.77	115.2	109.38	111.03	109.57	108.08	113.73	106.97	106.48	107.45	113.14	117.95	101.92	121.98	108.39	110.56	110.61	109.97	115	102.92	109.72	110.97	112.86	108.95	113.77	111.53	98.388	101.79	113.17	109.36	107.67	110.11	107.86	118.87	113.42	106.59	121.09	104.67	107.39	103.43	116.08	104.17	117.68	105.56	112.47	107.2
97.139	117.63	100.89	101.29	112.53	99.424	113.99	111.8	106.34	100.3	108.69	100.14	106.28	101.73	104.33	107.06	109.74	109.76	97.818	103.75	107.51	102.22	98.061	115.05	103.16	108.38	110.61	104.53	101.85	113.04	107.54	108.31	109.75	100.81	106.28	109.47	103.11	108.9	95.542	104.06	110.16	106.23	99.16	104.68	101.51	109.39	111.09	116.44	112.28	112.12
110.81	111.17	113.28	109.27	117.96	114.1	106.78	107.15	101.44	109.19	103.09	106.03	98.273	101.34	107.46	106.82	101.07	111.36	106.4	113.1	107.31	102.05	115.65	107.65	111.67	95.698	108.05	108.26	109.54	108.47	115.79	105.56	104.61	112.44	102.01	103.42	109.65	98.644	106.19	111.16	105.56	114.12	110.02	123.93	109.75	111.38	108.25	104.07	99.25	105.59
99.143	101.11	98.354	105.93	104.8	103.56	100.22	112.72	109.8	110.82	105.29	102.64	98.208	106.38	100.15	100.34	100.79	113.26	104.74	114.05	110.48	108.46	109.98	100.75	109.48	113.6	110.79	102.49	95.287	108.16	113.72	112.6	114.31	102.13	108.93	101.65	108.81	96.903	100.74	107.07	95.058	110.97	109.84	103	99.683	102.17	111.58	105.64	107.19	108.46
112.66	104.97	108.42	107.03	110.41	101.14	108.62	110.19	107.1	99.142	115.54	114.03	106.47	103.96	108	107.97	110.89	110.75	110.09	104.44	99.652	109.06	105.64	114.47	106.15	111.37	109.8	103.78	102.31	102.94	101.59	108.6	101.62	106.83	111.12	102.69	102.32	116.04	114.01	111.95	93.468	111.75	110.93	108.15	100.89	107.17	107.79	112	102.31	106.32
108.08	99.424	107.32	100.29	100.37	104.11	105.33	107.7	108.25	98.032	114.41	101.89	102.88	103.54	107.97	110.98	112.2	96.967	102.19	105.31	103.77	102.45	100.56	102.87	107.91	100.48	99.864	100.72	93.529	107.8	100.16	108.42	106.66	102.71	106.34	108.72	106.4	109.87	106.24	107.69	100.38	104.49	113.16	116.35	100.82	99.66	102.62	104.55	105.6	107.46
115.59	110.75	109.59	117.55	115.22	104.33	114.19	114.66	105.91	107.07	112.18	106.26	111.33	107.17	106.76	110.32	106.59	114.62	111.24	115.06	116.9	115.15	106.31	103.05	112.58	115.93	105.74	112.64	109.62	115.87	114.85	104.36	108.27	98.312	101.91	99.646	113.26	103.27	106.04	108.82	109.69	118.22	110.37	119.85	116.29	110.55	111.78	113.46	111.79	111.71
110.87	114.77	106.16	106.51	102.18	107.99	100.14	108.95	108.88	105.95	101.24	107.64	104.03	102.38	103.59	104.46	107.76	105.99	109.63	101.36	110.37	102.65	104.57	102.65	107.71	97.475	99.917	116.57	107	106.72	104.06	100.05	106.71	113.21	107.16	105.03	114.73	108.85	106.98	109.08	107.06	112.08	104.37	107.54	97.717	106.41	104.1	108.6	93.963	105.89
106.13	99.622	97.895	104.5	105.14	105.98	99.93	101.72	104.84	112.52	97.675	109.2	103.91	111.67	115.33	102.03	107.24	110.38	100.61	106.93	112.87	107.77	113.07	101.51	108.53	105.51	100.91	110.14	107.3	117.23	102.25	89.486	113.97	105.6	107.49	112.1	109.99	105.19	100.33	107.1	96.626	117.19	98.098	114.93	115.08	103.07	104.81	110.9	108.07	105.71
104.41	100.54	106.5	94.118	97.427	102.32	110.26	105.62	113.5	99.799	100.24	97.01	97.719	111.25	101.39	92.373	101.72	100.97	97.462	90.032	95.576	105.16	108.2	97.374	109.46	97.89	105.1	93.368	101.07	101.55	95.518	111.08	103.89	108.36	96.651	99.256	97.027	102.08	94.481	91.072	97.67	101.52	109.66	101.42	111.46	93.949	106.79	96.287	98.144	91.341
103.13	91.953	100.76	97.171	91.241	100.86	98.724	109.63	94.949	102.13	97.535	92.271	103.42	103.38	100.89	98.595	97.736	101.36	105.61	103.4	96.463	103.09	94.894	104.24	92.616	97.221	93.964	101.45	96.909	103.99	108.3	105.86	100.55	108.45	99.322	94.817	98.468	103.02	100.81	90.585	102.6	110.45	105.76	98.009	95.176	110.63	100.25	103.3	97.686	106.53
111.94	102.47	99.591	96.423	103.31	100.27	98.912	104.05	106.25	110.97	111.37	105.64	106.25	92.541	107.12	101.48	103.39	107.06	111.9	110.88	108.21	112.51	114.51	98.527	97.696	111.1	106.74	106.32	109.62	110.71	117.06	108.17	102.91	106.96	102.44	108.92	99.984	107.32	110.5	108.49	105.99	106.61	99.828	100.27	112.05	103.29	105.16	111	110.88	107.21
103.72	95.064	96.935	102.45	83.024	93.852	87.97	97.515	99.787	94.851	93.921	98	98.836	92.869	101.38	94.266	92.819	106.13	96.122	92.173	94.949	105.71	98.484	93.345	102.78	90.258	109.57	101.15	97.74	98.261	102.79	95.951	100.54	103.65	98.384	97.966	94.866	99.353	96.658	89.817	97.871	94.393	99.729	101.29	95.544	93.98	109.97	90.957	98.327	99.041
105.08	103.21	111.31	114.47	102.94	100.8	111.58	110.92	106.31	116.36	118.14	112.89	108.78	104.33	103.72	102.51	111.59	97.12	115.59	97.169	105.64	105.75	99.265	107.32	99.95	105.45	103.37	103.06	112.82	107.27	104.65	116.03	99.11	109.1	110.51	113.42	106.66	116.14	107.15	101.02	100.81	120.21	106.65	95.017	102.33	105.2	100.43	106.1	110.21	111.43
102.07	105.55	109.93	107.8	108.62	109.31	102.91	112.32	116.08	110.66	105.46	102.61	110.01	109.12	105.77	100.74	99.337	113.13	106.55	106.09	103.63	111.17	109.7	105.97	105.8	105.58	107.67	115.39	113.64	105.72	106.82	109.59	102.52	111.31	109.2	114.52	104.71	108.66	112.2	105.49	108.45	106.66	104.45	110.68	110.61	107.35	106.25	102.85	101.72	111.86
109.63	111.74	105.44	110.11	108.82	104.63	110.27	95.449	108.75	113.64	110.2	110.39	107.45	104.9	110.19	101.77	102.3	103.75	105.19	108.72	109.25	107.47	113.53	120.27	113.63	114.88	110.65	107.73	100.77	105.79	107.16	104.75	107.15	109.77	116.03	112.79	111.52	104.67	114.67	111.86	107.54	103.92	104.55	110.35	102.06	107.97	102.82	103.52	104.6	111.46
92.083	105.5	99.556	88.256	101.72	93.739	98.121	98.634	103.15	89.129	101.19	98.653	96.227	107.44	103.62	97.49	108.06	93.702	95.403	98.673	96.053	104.86	106.76	97.536	100.01	101.96	96.468	101.19	99.125	101.27	92.013	93.014	92.34	94.619	94.856	105.77	100.48	100.8	102.11	100.98	100.68	94.367	99.564	113.38	104.68	100.01	93.486	98.387	103.62	101.82
100.39	100.78	102.53	97.512	99.055	104.65	100.14	98.633	106.22	106.66	100.61	97.628	103.94	96.036	102.42	99.066	102.21	105.59	102.72	93.896	101.56	99.946	94.388	103.43	98.932	101	95.846	98.613	95.973	108.76	92.048	99.137	97.719	95.496	95.754	97.124	101.64	111.93	103.17	103.15	101.82	102.09	96.168	102.77	103.67	100.95	96.928	96.936	97.754	98.351
116.1	105	99.533	105.73	110.35	107.38	110.97	105.26	101.17	105.08	109.86	110.34	107.91	110.15	106.61	108.39	98.532	92.838	101.03	103.23	101.32	114.38	106.16	111.73	112.19	103.9	99.584	102.55	104.93	112.94	108.58	117.02	117.74	107.02	100.24	112.54	106.4	115.31	96.465	103.97	108.61	106.46	105.88	99.999	110.92	102.64	100.75	108.84	104.79	112.59
108.65	112.38	111.79	105.92	107.36	97.949	99.184	116.26	108.64	111.09	112.08	107.13	110.23	108.05	102.4	105.89	111.02	110.76	112.05	103.17	106.57	106.98	107.01	108.4	107.19	108.59	108.69	89.565	111.21	113.61	107.65	112.19	101.71	104.02	112.95	116.9	117.77	105.94	104.77	108.57	104.25	108.26	105.54	108.26	106.93	107.32	114.35	113.37	107.76	116.33
94.881	99.034	93.75	101.61	100.67	102.44	93.955	89.928	109.12	88.947	99.299	94.446	105.95	96.54	101.19	97.834	98	108.35	105.2	104.38	108.75	103.25	103.43	99.255	102.45	99.971	93.716	108.58	95.86	104.65	103.51	94.497	98.562	108.2	99.371	96.207	97.367	102.47	109.06	98.605	108.3	98.573	88.957	108.7	101.84	95.935	103.52	106.41	103.73	104.76
97.29	94.744	102.73	99.447	105.34	94.599	95.776	95.708	98.77	103.64	104.5	99.071	101.14	90.159	97.36	94.05	104.83	93.208	96.325	102.34	103.4	97.355	92.876	93.392	102.43	89.902	94.292	97.167	97.614	92.278	101.34	97.698	104.17	93.255	104.12	99.886	92.078	91.33	95.948	97.44	105.2	110.44	95.024	106.49	97.843	97.22	93.537	100.56	100.12	93.871
98.91	106.03	107.35	104.43	110.04	109.04	106.4	107.42	107.42	112.16	103.22	110.91	106.13	113.49	99.602	114.19	104.89	113.13	103.4	107.78	116.37	107.86	110.5	114.68	103.47	105.69	106.72	112.64	107.6	106.97	105.14	110.31	108.85	112.44	108.69	110.75	111.12	114.96	107.54	110.31	107.31	107.68	109	112.5	104.9	102.51	111.89	111.8	106.71	109.18
107.92	104.95	101.81	104.24	111.97	107.69	107.04	114.22	102.15	102.81	108.2	109.64	115.25	108.49	114.86	107.41	109.23	112.25	106.81	97.209	108.35	114.81	104.72	101.87	109.61	106.2	109.14	109.3	110.42	110.33	105.05	102.89	111.99	109.18	113.09	109.07	104.88	110.31	105.43	109.54	112.07	110.46	109.4	108.8	107.24	118.24	111.05	96.696	97.06	105.8
106.79	112.62	103.55	105.71	106.09	110.15	103.61	114.68	112.07	102.39	110.42	95.284	112.4	116.04	109.15	114.02	109.2	102.93	108.72	106.66	98.793	111.38	99.211	120.43	112.63	101.68	107.59	119.93	112.18	103.34	111.42	112.02	102.8	111.67	103.41	105.79	113.86	117.08	114.12	107.83	105.85	117.06	103.77	111.74	109.46	114.49	106.16	106.84	106	94.142
100.77	108.86	104.78	98.381	98.884	108.19	103.86	105.87	91.116	95.882	96.591	100.83	91.891	98.293	97.261	93.158	99.731	90.889	100.46	97.722	97.358	93.631	100.57	99.498	101.87	100.51	99.878	98.915	106.39	98.539	93.034	101.19	95.848	104.42	96.425	96.118	101.63	105.17	107.79	100.47	93.56	99.338	96.871	102.35	102.19	98.667	97.81	100.1	104.7	103.22
97.331	98.502	98.887	106.39	98.53	99.908	101.61	106.64	96.551	110.28	111.23	100.99	107.75	98.479	103.47	107.17	103.79	97.663	93.875	99.971	100.34	100.62	98.341	90.593	107.26	110.34	107.36	96.043	100.15	92.303	96.168	100.85	106.84	94.862	105.12	95.615	100.31	100.16	95.839	99.482	105.41	100.77	108.44	109.21	93.344	105.31	99.196	99.465	101.13	103.25
108.38	96.754	91.818	108.38	91.961	111.67	104.82	105.36	94.103	96.115	96.926	101.14	104.11	104.97	103.98	98	96.234	95.934	99.677	107.33	102.33	100.53	109	104.83	98.739	97.439	103.78	105.66	103.1	94.079	96.735	101.47	100.28	101.66	100.5	102.37	101.8	99.184	96.677	96.636	94.492	101.92	102.96	99.137	102.45	97.252	104.17	103.91	101.72	101
102.38	98.337	99.013	96.55	99.499	100.59	98.589	102.23	102.47	97.178	90.583	102.86	89.05	97.022	105.81	90.961	99.644	108.24	92.29	104.85	99.599	105.23	98.673	93.509	97.986	105.65	96.289	105.89	96.66	97.825	97.789	108.03	101.32	97.816	82.079	100.62	99.863	98.175	97.179	93.479	106.41	96.009	100.57	108.39	95.286	97.442	100.97	95.979	94.356	109.69
106.54	100.94	87.539	96.678	91.429	93.946	96.283	106.44	99.553	96.494	102.11	100.54	93.834	90.441	98.664	99.026	99.496	92.06	105.7	89.047	104.69	97.06	98.66	101.99	97.659	98.841	91.872	101.36	95.36	97.405	101.59	90.987	98.618	97.311	94.837	98.711	97.565	101.53	97.587	96.961	101.23	86.962	110.16	94.724	99.549	94.673	101.31	89.599	100.96	99.866
91.93	108.48	98.135	107.71	119.24	107.47	111.32	103.92	120.65	109.09	95.269	112.44	99.176	102.88	97.131	107.96	111.36	99.652	110.35	104.96	117.26	113.82	101.96	97.231	106.82	109.94	103.69	100.08	109.63	110.91	109.46	103.41	105.4	113.1	104.03	112.82	117.3	102.12	111.34	106.97	101.95	114.82	112	102.21	108.22	108.17	116.7	105.02	101.91	99.607
110.65	88.811	110.94	107.87	103.51	100.77	108.77	106.84	102.47	101.08	100.95	104	108.92	106.59	104.89	104.49	102.39	116.23	111.25	114.43	111.41	108.97	114.98	111.36	109.73	115.55	102.45	109.36	104.78	100.3	107.07	106.84	106.46	107.74	113.53	108.37	96.454	105.59	109.08	104.29	103.57	103.78	101.96	106.21	103.42	107.86	108.12	95.725	102.88	108.11
105.86	101.13	98.886	91.32	101.17	94.7	96.278	95.636	100.5	96.302	98.47	106.9	99.984	110.7	101.39	108.09	95.191	96.504	95.803	104.97	100.31	104.73	104.04	96.489	101.34	96.685	99.989	96.23	98.994	103.7	105.22	91.708	93.972	103.06	101.73	95.408	97.166	107.17	93.486	94.953	101.54	103.19	110.32	91.507	102.87	92.083	100.74	95.948	95.841	90.679
109.14	109.1	109.92	113.37	115.06	114.16	109.31	105.68	107.19	107.91	107.49	100.48	108.89	105.26	112.5	102.5	105.09	111.62	111.53	115.42	100.56	108.36	109.64	110.7	120.97	107.84	105.13	106.95	104.31	97.152	100.27	112.3	113.57	107.66	107.22	107.17	101.86	98.928	99.193	105.74	102.21	101.15	115.24	106.33	107.6	116.93	105.13	112.86	102.12	106.84
110.57	101.11	110.46	109.35	113.77	115.84	108.6	99.408	118.69	116.8	105.27	106.44	110.58	106.62	104.06	103.79	104.37	105.79	110.92	108.12	106.96	107.12	106.01	105.62	100.18	100.01	103.64	107.71	101.96	103.72	114.74	107.9	105.61	108.29	105.13	111.2	110.05	111.03	104.2	108.98	104.76	112.66	114.14	110.72	109.62	111.96	105.04	108.74	112.64	106.46
106.36	110.46	108.49	102.45	107.05	102.37	110.43	108.1	104.53	107.19	113.5	109.91	101.35	108.18	102.09	101.97	109.51	105.54	110.74	113.27	109.17	108.54	106	112.17	105.04	105.64	107.96	115.11	109.84	110.98	112.31	103.07	109.84	108.75	99.973	102.36	108.94	111.12	107.14	103.83	105.91	106.69	97.661	105.1	110.62	111.29	116.94	108.27	112.43	103.43
97.202	107.25	109.7	109.68	109.58	104.36	99.765	105.75	101.51	113.51	113.17	100.9	121.5	107.36	115.34	98.329	105.1	108.52	100.71	103.94	103.98	100.8	97.542	117.16	109.14	110.05	101.68	113.11	95.217	105.18	103.62	103.72	107.31	102.15	100.66	111.54	108.41	106.46	110.7	101.7	105.62	105.1	106.67	108.83	105	107.3	96.323	119.91	102.89	113.18
115.87	110.5	114.07	102.64	103.38	107.39	111.97	104.89	104.28	105.23	102	98.869	104.53	107.78	99.037	91.804	104.66	115.21	104.49	107.45	106.13	111.48	101.53	106.07	105.96	109.5	107.32	103.73	116.89	108.53	106.22	107.71	104.61	102.32	113.65	112.22	110.98	103.52	107.68	109.71	106.77	111.02	102.5	108.12	99.952	95.124	115	104.92	105.02	113.55
110.17	105.88	113.86	100.74	99.11	112.9	109.27	103.89	103.87	108.48	101.02	100.04	108.71	108.52	110.35	105.66	105.89	108.37	98.172	103.93	111.2	96.033	115.63	106.06	102.02	114	104.62	109.35	108.34	101.12	106.28	102.96	96.574	103.22	97.809	106.23	110.38	105.27	107.53	109.17	110.92	107.24	115.44	104.3	102.95	108.42	107.02	102.82	102.24	101.41
98.663	105.41	101.49	104.4	103.46	106.7	105.8	108.5	107.24	106.77	104.56	108.16	109.97	109.31	105.52	115.18	101.21	125.09	111.78	107.5	109.31	107.15	101.2	97.135	104.73	104.14	108.92	108.23	116.17	106.98	104.83	104.06	111.53	106.68	108.38	101.66	111.72	109.66	101.31	101	99.452	101.82	105.25	108.26	107.53	108.61	101.28	107.64	114.08	96.805
100.06	98.156	105.77	112.31	103.12	104.73	103.44	109.69	110.94	110.54	110.6	104.7	97.511	111.47	101.99	105.13	111.21	113.49	104.92	111.67	107.37	104.41	110.25	110.4	95.343	101.22	106.29	108.98	94.383	104.71	104.59	108.59	108.5	103.02	103.71	110.4	115.99	106.87	104.58	111.02	96.895	112.17	101.52	100.08	106.55	117.28	112.84	102.06	114.63	100.11
108.33	106.31	102.23	108.08	109.52	107.64	115.25	104.49	102.34	106.14	115.79	105.39	99.5	121.21	113.42	112.76	110.6	111.49	106.93	108.12	103.26	111.43	113.15	104.54	96.561	111.87	107.84	105.89	105.06	105.72	102.83	107.24	114.8	102.14	104.62	96.443	106.9	98.255	108.39	110.51	107.61	118.26	101.62	102.34	108.16	104.25	101.3	112.63	107.45	110.75
112.35	116.7	113.12	115.62	115.33	106.62	109.11	100.97	107.78	111.39	104.5	110.75	108.57	109.38	104.73	106.39	111.78	111.8	102	110.95	99.844	108.35	108.45	113.16	116.49	115.7	107.89	112.19	107.53	105.78	109.5	105.94	107.31	112.19	101.74	115.3	106.91	110.93	114.3	112.37	108.15	111.87	116.39	102.23	107.79	117.31	107.56	104.24	110.36	118.28
113.27	104.84	111.17	98.974	113.6	117.07	108.03	113.49	110.47	99.004	104.65	110.32	103.49	110.39	107.91	108.1	102.64	108.29	110.38	101.8	106.17	102.94	104.86	103.2	107.59	99.88	109.74	113.45	108.08	109.66	101.52	117.4	107.95	104.92	101.53	105.23	106.79	114.81	105.83	109.62	113.4	108.55	111.64	109.45	113.95	113.92	112.31	115.87	99.185	103.17
105.16	108.45	105.3	117.73	105.39	103.85	101.07	111.6	105.58	105.39	98.197	101.9	116.22	109.48	106.37	98.619	97.775	105.43	110.2	102.18	100.09	105.37	104.57	116.2	107.44	111.81	102.59	110.39	100.39	118.21	99.906	109.88	105.21	104.95	107.73	108.6	108.78	105.54	107.52	106.04	101.42	108.25	100.38	107.42	108.15	108.34	102.6	107.61	107.97	112.42
109.63	99.362	87.013	98.832	108.18	95.98	97.887	92.333	97.081	94.61	99.272	92.814	101.53	97.03	90.109	102.92	98.545	100.16	97.885	92.039	97.673	91.85	98.107	100.47	101.83	98.573	93.587	94.801	99.617	102.19	90.826	102.63	84.658	93.836	98.655	103.68	99.709	103.1	95.451	100.64	100.4	99.844	99.698	97.296	101.45	98.591	94.292	91.055	88.807	94.349
103.15	102.93	118.2	113.07	99.649	108.15	101.45	107.46	103.91	107.64	105.28	104.97	112.24	104.49	104.67	102.37	113.8	107.75	102.11	109.1	109.98	102.65	101.01	100.13	101.82	101.99	104.12	109.3	120.28	109.12	108.17	112.7	104.55	105	98.922	101.45	109.18	107.43	105.26	111.52	113.65	106.5	99.581	100.22	103.84	102.28	104.63	103.43	101.17	102.9
104.12	112.06	105.84	109.63	113.8	107.23	112.99	113.03	108.64	106.38	103.98	103.75	103.68	113.26	110.98	111.32	103.92	107.19	113.32	101.46	105.76	110.96	112.29	107.21	106.83	103.25	117.28	109.15	111.73	111.13	112.69	114.91	104.3	112.46	110.87	114.19	118.2	114.11	109.44	102.03	108.99	108.8	110.3	104.56	103.99	117.77	111.55	115.78	110.12	101.79
107.72	94.893	98.987	98.847	101.65	95.268	97.017	94.587	87.135	100.22	103.42	99.416	102.32	87.844	96.993	101.28	98.619	93.96	101.31	99.799	95.031	91.452	104.57	105.47	94.542	101.29	96.633	96.649	93.203	93.769	97.348	94.55	105.97	100.22	95.61	100.33	105.53	92.092	105.1	109.02	96.836	96.493	96.345	90.612	98.156	103.95	105.84	96.657	92.383	100.36
123.4	110.48	98.042	104.42	107.74	103.72	106.95	111.3	108.28	112.47	106.87	110.71	110.81	111.6	110.72	95.47	112.59	107.4	113.95	107.64	101.74	106.97	105.1	106.25	104.14	105.2	104.59	105.26	104.34	96.495	109.21	112.66	104.34	103.25	105.55	109.02	111.73	94.557	102.52	108.16	106.66	113.77	98.922	99.205	111.72	115.38	106.18	97.97	110.9	112.27
103.64	104.42	110.6	112.48	108.26	108.98	106.42	114.9	103.17	109.74	107.97	104.89	104.01	112.92	106.27	117.95	113.78	100.37	102.56	112.82	106.65	104.51	100.02	104.3	109.1	114.03	108.1	102.57	108.38	112.12	106.95	109.62	101.52	109.52	107.73	105.1	106.01	101.05	104.25	114.49	106.36	110.66	121.7	109.3	106.51	108.3	102.45	108.27	104.49	117.61
98.401	105.93	109.1	105.53	101.19	100.15	107.31	113.79	104.09	108.59	108.97	105.14	109.77	97.816	107.5	104.87	101.29	103.22	100.05	105.56	107.44	100.69	107.2	99.548	107.84	103.94	99.586	98.793	101.65	103.52	111.32	107.84	98.93	113.52	98.325	105.84	112.44	105.69	105.23	107.21	111.26	105.59	99.074	105.18	111.38	100.53	103.08	107.26	102.31	106.75
97.694	111.44	102.18	104.63	102.07	101.33	107.79	106.39	108.24	108.23	104.63	102.99	105.15	102.24	113.93	112.31	115.13	104.38	114.43	111.36	112.76	104.22	118.17	109.01	100.36	109.23	106.23	102.23	112.47	114.84	107.92	117.19	106.18	102.41	109.33	105.79	103.52	101.99	108.35	104.5	106.2	119.1	110.62	105.59	109.1	115.32	102.19	109.66	112.25	115.29
102.09	106.74	95.928	100.08	102.84	94.227	89.661	95.078	91.169	107.79	101.35	104.1	103.28	107.55	104.62	109.76	101.81	105.21	105.19	101.89	98.891	99.807	94.891	102.55	97.052	105.83	103.22	97.229	102.02	111.52	93.43	97.255	103.47	98.233	93.814	96.795	96.548	95.661	98.659	101.88	95.023	101	101.52	107.19	107.84	93.938	90.818	96.124	99.348	107.66
98.194	119.39	112.26	112.57	102.48	102.47	113.35	106.25	108.35	112.49	112.94	108.53	113.85	97.86	107.51	104.54	110.44	101.93	109.7	97.168	110.49	107.96	99.465	110.41	116.9	106.71	105.06	107.91	120.98	101.91	112.28	111.59	116.91	98.618	110.35	106.51	106.03	103.22	101.37	110.82	104.21	113.86	113.31	110.79	115.99	104.95	106.73	110.57	102.74	107.68
101.79	113.19	97.203	110.39	97.946	102.44	110.05	104.61	101.1	107.26	93.843	96.191	100.66	105.39	101.55	99.585	105.42	101.02	100.98	102.4	99.413	107.41	94.644	97.351	95.481	100.45	102.21	96.716	94.13	106.85	106.85	99.507	99.391	97.248	104.45	106.56	104.08	103.84	100.62	96.014	104.42	99.674	103.35	98.478	98.891	91.872	98.185	103.1	103.75	100.4
104.99	103.61	101.46	104.54	101.58	111.63	112.48	105.16	101.72	104.87	107.55	102.37	102.68	100.56	101.65	103	104.66	105.58	112.87	111.53	103.77	112.63	110.3	110.38	100.89	113.66	105.28	108.89	109.58	111.69	106.4	105.79	106.52	104.79	117.47	109.83	103.29	104.88	95.972	106.12	112.04	98.51	112.68	106.74	105.18	98.367	103.15	104.35	98.16	111.76
98.117	108.72	99.177	109.07	103.38	103.52	107.67	105.39	100.98	108.98	96.939	97.407	102.51	105.93	102.84	107.37	100.81	110.95	105.85	101.27	110.33	107.06	108.46	99.565	104.96	102.63	109.67	100.55	100.01	105.86	105.37	103.83	102.39	103.85	105.86	108.22	103.75	107.53	95.645	104.07	100.15	101.4	112.17	107.28	114.9	100.15	108.33	111.15	96.492	115.69
95.472	107.08	101.01	110.15	99.231	101.81	112.87	118.63	104.67	104.33	121.06	108.55	115.93	107.48	100.58	110.91	98.682	99.724	115.84	99.932	114.86	103.88	100.76	106.41	109.88	104.48	106.03	106.51	103.18	99.273	99.946	104.27	117.55	113.84	108.21	107.7	104.13	109.39	106.32	107.66	108.64	109.55	104.36	101.75	117.18	110.66	108.28	113.48	109.57	103.73
104.31	109.37	108.48	107.35	109.58	103.79	106.72	112.36	108.78	100.45	105.7	107.42	110.49	114.61	106.69	106.33	106.41	111.42	108.52	106.6	103.18	107.39	115.14	110.01	110.79	101.74	108.98	102.33	113.3	105.14	116.72	111.58	114.31	104.49	102.05	108.03	111.7	102.71	108.74	110.91	120.53	110.5	108.9	103.46	112.96	108.42	100.24	100.89	106.27	106.33
102.14	109.13	111.94	102.36	112.86	103.05	111.21	103.8	108.42	97.339	102.13	110.12	111.7	97.442	109.09	114.44	101.15	106.77	106.35	106.76	111.38	108.97	112.46	98.627	110.53	111.93	111.69	108.91	118.32	102.76	108.28	110.15	114.48	110.77	114.52	112.78	99.048	102.01	101.79	107.87	115.33	107.33	101.62	111.04	114.77	108.05	114.79	109.09	107.73	100.65
95.898	92.831	89.96	94.697	100.42	97.473	96.974	95.128	101.14	99.333	95.792	101.41	92.025	96.833	102.86	100.74	99.147	102.51	100.06	98.789	92.124	95.138	95.324	96.244	101.24	106.41	94.44	93.522	93.363	89.951	104.57	101.73	89.713	97.082	95.077	100.54	96.841	99.893	96.431	91.76	96.396	104.19	91.47	89.755	94.764	101.64	101.01	93.19	96.336	98.268
122.77	116.04	103.84	109.4	103.33	104.39	104.52	112.06	106.14	104.43	118.59	107.2	106.58	105.49	111.58	107.85	107.52	105.91	97.297	108.03	109.99	112.54	103.09	103.04	106.22	122.84	114.06	117.06	107.39	118.09	111.68	115.96	109.74	106.87	107.19	109.53	111.25	108.48	108.72	105.16	105.79	107.77	112.28	108.7	103.08	106.78	106.61	108.12	108.65	111.67
112.03	101.35	106.34	105.28	105.07	111.86	105.37	104.49	109.15	93.996	105.16	109.5	106.66	105.43	103.9	102.04	102.32	98.696	96.621	103.85	112.29	111.86	109.61	114.87	105.37	107.22	107.69	107.49	113.02	103.11	93.477	104.44	104.32	109.29	109.26	106.93	112.44	107.22	105.36	107.35	110.72	102.94	106.9	108.01	106.54	103.46	99.067	100.67	116.83	105.01
95.194	96.554	108.3	96.608	106.99	101.63	100.28	109.64	100.03	111.18	99.027	101.84	102.51	101.9	107.67	105.03	98.439	110.07	98.171	110.73	101.03	102.13	104.04	103.94	98.615	97.768	104.49	102.44	106.69	107.21	99.208	99.432	100.57	100.73	107.15	92.737	105.84	113.14	102.19	99.601	98.267	99.832	87.373	112.34	99.425	102.63	101.25	106.82	102.32	102.15
109.56	104.54	100.75	101.19	106.68	109.94	105.3	102.02	100.01	96.546	96.626	111.1	109.63	101.59	105.74	106.93	101.23	112.64	99.998	108.76	103.73	112.95	98.407	99.962	110.01	94.588	113.34	103.61	111.84	110.98	108.15	94.62	98.037	111.34	99.503	102.14	107.13	108.31	107.71	115.11	105.7	104.12	108.32	109.9	105.76	105.68	107.71	104.11	105.08	104.46
95.186	96.94	101.84	101.37	103.61	96.124	91.178	115.43	99.079	107.76	104.89	98.239	101.02	105.28	110.23	101.99	97.588	105.09	104.31	101.6	102.51	102.71	93.931	101.77	97.646	102.16	90.346	106.15	104.32	106.48	103.52	108.05	101.31	105.85	96.799	98.611	99.054	99.089	102.89	93.752	106.52	103.59	97.714	102.65	98.553	97.843	108.75	94.987	93.164	107.73
116.35	111.4	107.19	109.15	109.28	110.89	107.35	100.07	121.1	111.57	104.96	97.328	100.46	108.99	108.71	111.44	106.3	119.65	108.59	91.1	112.59	113.08	96.313	102.48	102.26	101.16	102.91	97.661	109.88	116.11	104.71	112.05	108.04	106.33	104.11	104.58	103.36	107.42	105.56	113.96	102.39	111	107.98	114.07	102.24	107.12	115.97	102.26	100.92	102.33
105.89	104.77	112.76	96.272	102.32	107.02	116	101.33	108.49	104.4	111.28	109.44	107.27	103.86	102.52	99.765	112.87	99.85	99.609	113.15	107.66	105.64	103.31	115.02	111.28	112.37	105.32	105.36	106.29	110.75	107.98	111.95	98.207	106.27	107.72	101.98	110.72	99.093	109.24	103.43	97.878	102.97	103.18	102.68	110.66	109.63	98.285	108.79	114.26	109.49
100.13	101.6	94.262	106.18	91.716	97.237	96.298	108.29	92.163	91.587	96.986	100.23	98.091	96.497	101.28	94.218	93.247	89.244	93.192	97.437	97.107	93.049	95.206	90.263	110.31	96.788	95.386	94.065	99.878	97.86	106.06	94.02	103.81	95.35	98.636	95.707	102.88	93.804	91.071	92.589	97.876	96.447	98.327	94.357	107.53	101.05	104.82	105.68	95.004	95.027
103.75	114.13	109.54	107.92	111.61	110.85	111.86	92.06	107.93	106.79	120	109.77	106.98	108.73	110.12	110.56	110.21	101.66	110.23	93.784	105.34	100.73	98.606	106.98	107.23	109.89	103.64	107.84	109.66	96.449	107.03	106.63	113.61	105.17	102.97	104.04	108.2	105.59	111.63	102.01	99.502	103.57	104.67	101.98	108.9	102.91	108.89	113.15	100.73	104.97
117.82	111.75	109.55	109.38	122.84	103.46	112.15	96.856	105.96	103.16	105.47	104.07	115.92	103.74	104.41	111.22	107.97	118.29	108.96	101.59	106.07	98.058	111.15	116.12	107.45	112.69	110.59	105.71	117.56	110.59	100.55	101.57	108.24	108.81	108.13	109.77	102.12	112.01	103.06	107.38	107.09	113.46	109.62	118.42	103.14	105.67	111.29	103.59	99.258	107.47
110.96	106.05	108.74	107.88	105.14	98.489	112.1	107.61	102.57	111.46	108.49	102.86	111.18	99.774	104.1	102.46	103.18	99.341	101.81	110.05	99.869	106.33	102.8	104.06	109.71	113.12	103.49	107.97	106.22	102.77	107.91	100.59	101.48	109.99	109.1	108.73	113.66	104.47	105.38	105.98	102.72	104.95	95.018	109.77	110.62	103.45	103.84	103.1	116.29	100.5
106.81	106.53	112.18	106.19	104.46	105.76	112.86	114.37	113.08	110.57	108.2	106.53	109.23	117.28	104.59	104.62	108.93	111.06	113.97	103.74	107.45	110.45	104.77	117.54	101.8	114.72	119.26	119.89	106.22	106.33	112.73	106.4	117.97	114.5	112.04	105.02	117.02	115.38	104.73	107.69	105.86	108.71	110.21	108.77	106.77	107.58	103.26	108.52	105.98	117.86
112.72	111.04	102.44	101.86	104.6	107.52	110.37	93.553	102.38	106.52	102.76	107.59	107.08	103.98	103.66	109.71	100.72	111.35	105.68	103.26	103.04	96.545	104.31	100.75	105.37	107.79	105.43	101.45	104.07	104.28	107.84	101.84	100.19	104.96	106.78	101.49	109.83	106.4	100.97	100.61	106.68	113.21	98.747	98.77	109.67	111.87	107.05	106.13	106.97	110.61
112.83	101.41	104.7	111.38	108.6	110.96	105.94	103.66	115.47	102.16	112.24	103.28	101.02	98.277	110.87	105.79	109.83	105.01	97.492	104.65	96.997	110.34	102.87	98.664	104.1	107.37	100.77	100.48	107.27	104.77	109.04	101.9	104.89	105.71	106.76	113.14	99.189	100.95	104.08	98.911	106.91	116.08	114.53	112.74	102.25	105.82	107.95	99.097	104.58	106.88
96.462	101.43	99.395	98.722	100.41	102.93	99.012	102.18	101.77	98.505	97.968	89.991	92.961	100.74	100.97	94.432	93.339	91.69	100.65	99.255	94.627	105.75	96.202	103.11	94.308	100.23	97.067	94.369	97.773	101.1	106.94	95.261	96.113	98.08	99.085	99.407	97.967	99.012	89.087	87.445	99.219	94.318	97.906	96.085	93.845	103.1	105.29	95.853	92.749	102.13
92.126	109.35	98.157	95.018	93.141	100.63	97.879	101.51	103.62	93.464	95.055	97.261	101.04	97.046	95.593	102.38	96.19	96.242	105.3	91.145	96.924	97.686	108.59	105.6	107.49	97.4	99.373	98.291	99.103	94.572	102.59	97.211	104.58	94.476	91.012	98.607	98.635	97.352	97.574	100.02	94.715	91.262	99.099	100.68	94.706	100.04	93.021	94.335	105.51	91.473
111.01	107.98	108.58	99.437	101.76	110.59	105.27	109.83	101.2	111.89	110.69	117.62	104.81	106.19	110.59	109.71	96.957	106.26	101.16	102.89	116.32	107.06	108.66	110.02	109.45	108.54	101.01	116.71	119.75	106.66	97.532	114.23	102.79	108.94	107.35	109.44	98.755	111.07	106.95	117.03	109.47	106.93	108.6	98.308	109.02	109.12	102.75	103.66	102.8	99.614
110.9	108.37	107.27	106.21	107.57	112.2	104.44	101.21	103.33	124	104.71	110.65	104.46	109.93	106.68	102.58	114.54	104.66	105.69	113.64	106.38	111.77	115.94	109.63	105.39	108.07	112.63	96.494	100.01	110.78	107.73	112.37	111.05	109.52	108.35	108.44	123.36	106.7	117.64	106.73	110.48	110.95	110.86	96.427	114.01	101.13	113.11	119.98	106.79	106.05
104.74	100.83	103.11	101.33	102.64	103.15	105.14	110.07	108.82	107.97	113.51	105.48	104.49	107.38	100.03	101.95	114.01	108.24	114.51	116.07	98.592	106.74	107.08	101.15	99.319	110.17	112.06	104.26	108.3	105.08	104.95	114.15	104.03	107.42	112.02	104.83	105.76	102.54	108.06	100.16	101.63	112.88	111.83	107.23	97.827	108.78	112.78	119.23	109.31	98.646
104.6	100.35	103.31	96.819	100.61	105.39	106.49	107.64	106.09	108.31	116.37	111.51	101.26	94.256	115.16	102.96	114.19	108.64	107.76	104.17	105.77	100.01	107.76	109.04	106.45	105.8	98.191	102.82	108.27	114.45	105.33	102.79	100.99	111.07	106.41	111.03	111.83	105.85	108.83	103.68	106.14	101.05	105.97	108.15	107.55	116.49	107.63	102.8	106.96	104.57
103.69	111.32	102.05	107.23	107.12	103.87	104.58	102.16	94.913	100.23	109.73	118.34	97.512	115.44	107.76	108.06	111.94	102.45	116.35	105.31	105.2	96.707	103.41	103.84	108.73	107.13	102.32	106.18	109.27	107.74	104.24	110.66	110.54	109.67	103.86	107.25	115.23	98.522	110.15	107.9	95.548	113.13	102.3	104.64	109.3	117.21	107.31	116.84	98.789	101.49
108.05	107.79	102.26	102.22	108.62	102.13	104.39	106.19	107.73	112.93	114.58	109.88	99.42	106.88	98.498	104	101.79	110.04	106.6	108.65	105.11	111.07	105.74	105.41	107.25	103.16	111.47	109.64	101.95	104.64	105.46	100.41	106.04	102.59	99.099	101.48	114.98	113.34	102.34	105.14	114.86	99.926	112.77	107.04	110.31	102.04	113.21	108.56	108.28	99.056
108.24	107.57	106.55	110.03	102.59	110.45	107.03	103.82	100.89	106.9	103.88	94.762	102.52	108.49	113.41	114.45	105.22	111.59	112.07	110.83	114.24	108.42	101.99	102.42	97.998	111.63	109.47	100.23	103.4	97.471	95.992	108.09	110.91	107.13	95.538	105.7	117.25	104.42	108.14	109.07	111.45	106.2	109.19	99.62	98.396	105.03	108.32	106.13	97.153	108.56
122.79	117.43	113.75	100.33	108.09	105.21	101.56	105.44	99.821	117.68	96.555	100.86	104.25	102.27	108.74	109.39	112.25	109.18	100.12	105.89	94.861	110.06	108.02	99.256	110.01	102.27	100.76	95.424	106.64	105.75	102.2	96.433	103.25	97.185	108.37	97.01	105.83	109.65	107.08	107.7	106.45	110.77	95.774	98.651	106.72	104.68	103.59	108.36	107.75	108.29
110.28	106.44	102.8	107.42	110.63	105.1	105.1	107.29	109.72	103.27	98.27	118.74	107.67	110.65	108.4	96.761	101.34	110.12	103.81	111.4	105.74	110.4	102.17	112.69	102.62	103.71	101.48	107.06	107.51	103.05	103.62	114.52	107.08	106.17	107.35	100.49	100.03	100.13	107.96	111.81	90.135	109.74	107.28	101.75	118.45	101.13	104.15	99.215	108.77	101.23
103.75	105.1	112.25	111.49	105.01	108.53	107.32	103.9	107.88	100.73	112.69	117.73	102.65	113.44	112.15	111.94	100.07	111.67	101.27	103.98	108.54	110.4	100.29	109.13	119.6	109.42	103.59	106.44	102.87	101.11	107.2	106.71	103.36	111.94	108.49	100.05	115.19	111.98	101.13	108.18	108.88	102.84	109.28	100.4	117.37	107.99	107.4	113.05	101.85	115.71
111.54	115.59	108.4	101.06	114.51	117.18	115.91	112.49	96.554	117.25	120.97	119.71	114.5	118.06	109.92	107.29	111.41	108.07	109.19	109.85	100.78	112.19	115.93	112.48	107.96	111.38	104.86	118.48	113.49	105.68	100.64	109.07	106.55	116.83	98.273	111.54	103.53	102.99	110.67	112.23	114.23	107.5	109.26	115.44	119.23	115.11	101.67	109.07	103.67	108.61
97.974	103.17	114.29	108.52	103.56	109.64	102.55	121.09	104.42	98.319	104.45	109.91	94.018	112.2	105.53	106.75	100.35	104.07	107.86	97.507	110.31	108.13	108.83	109.79	107.53	111.6	117.2	109.61	112.98	107.56	101.95	104.99	98.456	105.06	107.5	106.78	107.83	109.91	107.16	111.32	105.02	102.34	111.39	104.65	97.768	104.21	104.47	105.04	111.53	97.579
98.767	108.57	114.45	107.1	106.18	107.6	104.68	106.47	107.4	102.27	91.937	103.38	106.3	106.98	110.23	109.55	113.77	101.24	101.83	100.79	109.24	118.39	105.63	111.11	101.04	100.98	110.11	106.2	96.914	103.39	108.51	95.165	99.155	108.57	99.48	103.36	101.35	99.043	102.78	107.95	103.68	104.97	106.13	101.07	109.39	107.15	99.177	112.65	108.28	102.4
95.393	90.541	107.06	96.679	93.124	110.28	85.904	99.567	93.615	92.62	93.468	101.18	93.238	101.43	90.896	98.706	101.84	90.27	100.66	102.71	88.167	98.349	84.785	99.58	103.08	102.26	95.638	90.187	101.36	101.51	93.8	94.328	103.52	92.903	94.039	90.597	92.665	98.879	99.085	102.37	99.329	96.347	97.593	101.07	104.08	89.796	89.94	102.8	89.294	96.913
105.18	105.45	108.25	102.53	107.38	106.98	103.81	117.59	103.27	111.6	100.89	105.7	108.95	99.704	113.11	101.01	107.32	97.649	105.58	111.43	113.07	110.52	110.7	107.05	103.37	105.78	91.708	107.58	96.776	108.25	105.53	109.83	109.41	110.38	104.85	113.9	114.49	98.705	104.28	111.62	102.55	105.42	110.59	109.15	107.83	104.87	103.55	107.5	105.66	107.24
108.44	103.67	107.16	103.74	111.46	98.296	96.145	110.42	110.05	106.64	109.66	104	102.03	101.58	119.8	115.78	109.67	109.06	103.66	103.95	108.91	100.1	108.24	107.64	102.8	102.55	111.47	103.12	107.23	109.07	107.28	109.17	106.06	109.56	109.42	101.57	105.21	101.45	106.26	107.82	108.11	114.19	106.12	114.23	109.63	106.63	110.54	109.77	110.34	107.7
112.72	98.977	112.96	116.87	110.77	114.06	107.29	99.633	111.22	109.1	106.59	107.14	108.33	106.51	111.75	107.26	108.23	111.23	109.26	106.75	112.02	104.26	108.74	115.66	107.29	104.6	110.27	100.02	101.84	102.25	106.65	106.75	110.83	110.58	102.41	97.879	116.24	107.83	106.46	108.79	101.73	118.04	104.33	105.55	106.15	113.32	104	108.35	109.99	103.69
105.64	102.44	107.49	103.73	113.74	98.133	105.27	115.81	103.98	109.4	104.27	117.11	104.08	109.76	113.87	101.47	102.94	112.21	100.34	109.16	113.66	107.51	105.32	101.84	107.39	111.44	112.22	103.89	103.46	107.22	103.8	114.4	95.033	103.63	100.69	106.82	113.06	100.38	103.05	110.82	101.04	108.04	103.64	106.28	102.58	110.36	109.01	113.32	115.14	103.45
91.887	94.834	96.338	100.8	97.673	100.49	96.081	106.55	89.654	104.79	85.135	100.95	85.478	96.011	102.63	99.425	102.98	92.828	104.25	98.72	95.966	97.872	104.71	102.59	97.893	91.637	94.363	97.442	95.019	102.06	94.345	101.99	92.765	82.85	96.318	99.391	88.635	91.183	103.5	100.77	91.145	102.44	106.91	99.835	93.937	87.048	102.06	98.065	94.547	102.65
101.09	103.05	107.51	92.895	86.652	102.95	95.866	100.7	104.35	100.81	95.52	96.726	100.75	88.246	114.23	93.871	93.747	102.2	91.986	94.14	98.687	87.154	104.18	93.553	101.18	100.54	96.812	96.816	86.487	98.431	89.969	92.91	89.605	98.832	90.685	96.68	96.713	100.09	98.762	100.71	92.218	102.59	100.39	101.4	100.66	94.867	99.757	103.74	95.279	94.095
113.36	113.24	102.36	111.56	113.62	107.39	95.372	100.81	110.65	114.4	101	95.687	96.856	99.653	111.95	104.16	107.44	113.69	104.87	106.28	107.96	102.16	103.55	111.54	105.6	103.38	100.81	109.6	105.52	96.904	110.47	107.74	104.99	108.85	108.17	108.83	109.02	102.8	103.83	108.37	111.29	97.63	101.3	113.19	108.58	107.3	101.62	105.87	116.09	106.48
99.294	102.36	117.25	111.32	104.02	99.806	102.49	109.61	98.653	106.63	108.46	104.12	92.307	107.68	101.26	104.03	107.55	105.96	103.66	99.133	110.73	102.93	102.1	96.09	107.61	109.53	109.85	98.1	107.41	100.56	110.21	108.07	102.94	107.91	103.14	106.68	96.824	109.48	112.29	97.704	104.54	115.2	104.58	114.09	114.16	97.613	113.3	101.02	108.57	108.33
107.39	114.56	109.64	113.62	109.35	100.91	108.55	104.55	111.9	103.88	109.78	111.21	113.56	117.02	104.69	107.43	114.52	96.398	106.57	109.91	111.85	112.15	114.9	102.64	106.71	112.23	111.09	112.07	111.58	97.033	109.47	113.32	115.24	113.18	107.75	101.16	105.35	98.596	107.86	111.3	111.2	105.09	110.51	114.19	101.17	110.68	102.66	106.72	110.53	110.62
103.13	102.67	103.6	109.1	107.97	108.07	105.02	99.536	108.76	106.86	100.31	112.74	104.26	108.07	103.55	103.11	107.43	105.14	106.03	109.62	108.87	110.25	108.46	109.72	107.1	101.33	100.83	102.48	104.48	107.89	97.391	112.53	113.79	113.04	101.17	103.14	104.34	98.253	94.937	117.47	103.21	101.56	104.77	112.85	103.6	111.79	96.768	95.913	91.577	108.69
109.07	112.61	108.2	101.18	104.32	102.68	99.944	104.83	106.66	103.42	103.06	110.83	104	105.11	108.33	98.084	101.84	105.13	98.781	99.117	103.58	107.99	103.37	103.4	100.81	108	110.56	105.25	112.83	101.83	106.31	107.57	106.77	104.67	100.53	105.55	101.44	98.998	102.19	110.83	108.75	109.58	106.42	105.3	103.86	102.06	106.67	110.95	105.43	93.6
110.73	108.74	110.1	113.84	103.67	108.62	113.64	109.18	105.15	109.18	104.92	108.67	115.31	105.24	109.13	105.51	102.2	105.03	108.36	106.1	100.24	106.61	107.94	109.99	110.9	103.92	106.66	100.24	107.17	103.54	113.84	101.77	106.45	106.12	113.82	107.64	103.94	102.45	107.3	100.45	106.54	115.03	105.74	114.66	106.08	99.877	110.57	101.86	108.47	111.66
101.81	104.86	114.17	107.47	108.46	112.69	112.09	112.61	112.67	106.84	110.25	110.08	99.824	116.23	112.31	114.53	108.77	107.4	112.3	116.55	102.48	106.41	107.22	112.98	110.83	98.155	105.64	105.74	106.34	109.02	106.98	110.08	106.41	113.22	109.52	105.74	105.33	113.7	98.934	114.28	110.93	108.83	108.64	117.4	105.07	107.3	109.34	107.15	110.85	117.65
113.45	100.81	119.77	112.24	114.62	109.58	107.9	107.7	105.97	108.45	103.54	106.78	103.82	95.74	110.11	114.15	106.64	103.29	100.91	100.03	108.67	122.8	99.951	105.48	106.51	105.98	102.19	119.33	104.15	104.63	106.62	111.38	102.29	113.39	105.05	103.86	99.584	109.4	105.72	113.73	109.27	105.88	105.86	108.79	106.42	110.65	108.97	117.25	108.58	109.35
102.98	101.99	102.04	104.52	105.23	111.64	110.81	114.42	111.09	107.48	108.51	104.52	108.2	104.93	102.76	102.51	105.89	104.1	103.07	111.38	108.29	107.85	104.23	107.88	110.18	98.079	103.81	103	101.92	107.15	116.92	102.7	105.92	104.67	107.89	109.17	103.95	106.76	106	106.43	107.18	101.67	111.85	102.84	95.395	106.91	104.04	103.88	104.06	109.32
109.37	104.92	96.492	109.04	108.47	109.28	109.15	108.03	119.71	112.38	107.01	108.34	105.37	107.13	110.8	110.9	118.45	103.38	104.91	107.49	108.16	103.51	109.59	107.09	111.11	106.52	106.1	98.945	105.24	109.57	121.13	111.45	100.26	106.85	110.3	109.47	107.26	109.01	107.2	99.289	105.52	110.11	111.62	107.21	115.35	106.82	110.64	103.84	107.63	107.8
103.72	114.52	109.94	103.56	103.43	105.44	103.07	113.33	115.7	109.85	106.84	103.9	103.84	103.96	101.21	109.41	97.985	102.41	100.25	109.68	97.1	99.753	103.92	100.81	108.34	103.79	109.6	105.26	103.98	106.67	94.268	112.09	97.762	93.492	109.5	102.74	100.85	107.75	100.51	104.58	114.46	106.97	100.42	105.99	104.21	110.52	112.96	108.44	110.17	103.8
103.09	110.51	105.97	99.1	114.99	105.04	114.45	105.24	111.07	113.07	112.3	108.39	108.91	102.93	110.68	105.29	103.69	96.222	103.5	112.08	112	104.14	112.46	102.07	104.79	110.76	107.69	103.24	106.45	97.784	98.095	110.78	107.88	105.18	111.99	96.915	103.52	100.91	100.3	107.19	101.51	106.53	112.37	109.33	110.21	113.45	111.01	102.48	104.01	109.81
105.61	110.11	100.2	118.93	106.07	108.91	115.8	108.87	104.88	102.87	113.85	97.967	111.07	110.43	108.33	106.27	107.59	107.04	107.75	104.87	98.769	107.44	121.26	107.84	106.55	107.48	112.51	109.48	117.34	111.72	107.66	116.55	107.64	105.11	97.498	107.99	114.94	115.66	113.74	99.003	101.98	105.27	110.97	105.25	108.78	106.99	105.23	107.31	110.83	100.58
97.489	96.977	95.96	101.89	88.499	103.63	100.96	99.652	92.02	91.91	92.569	103.63	104.25	97.927	96.955	91.153	104.61	101.06	99.389	98.046	102.49	100.07	99.955	99.82	91.275	99.548	90.217	91.707	104.21	95.427	91.717	98.853	103.3	93.015	97.049	94.52	90.68	98.219	100.72	102.84	87.568	94.515	100.33	96.966	103.42	95.183	99.931	97.974	98.196	97.414
103.13	105.96	108	103.65	102.33	101.95	106.3	107.88	109.76	102.06	106.02	103.33	108.29	110.55	111.09	110.27	113.02	97.506	102.23	103	120.01	103.56	108.48	109.16	97.181	101.14	109.47	115.11	104.12	111.13	112.92	111.17	112.04	102.99	102.71	105.24	108.69	109.25	108.56	89.589	111.87	102.79	102.14	110.12	102.72	105.74	104.94	102.18	109.01	99.483
108.47	100.23	114.94	111.26	107.1	112.46	112.21	103.05	114.6	107.06	100.48	106.37	110.17	102.52	106.25	103.07	99.278	104.37	99.635	112.48	106.2	119.01	104.9	108.67	119.93	98.75	113.29	101.75	102.44	116.38	114.54	102.89	109.29	106.74	100.24	106.75	110.69	107.81	107.71	97.985	104.89	107.24	106.45	108.33	104.33	100.54	108.84	106.15	104.28	105.22
104.59	87.12	99.374	92.408	98.061	102.93	90.624	99.564	96.088	87.751	98.338	106.73	96.395	98.96	95.878	95.469	100.04	97.491	101.68	107.33	101.79	89.384	108.15	98.417	83.624	108.38	95.031	103.93	102.35	103.71	98.253	89.639	97.701	97.952	96.062	96.607	98.646	95.933	91.052	99.848	107.34	94.544	92.684	98.81	100.73	95.519	103.52	94.802	103.71	95.275
104.94	100.32	105.94	97.036	99.975	101.92	106.98	97.276	100.37	103.42	96.738	103.21	91.021	93.809	94.824	106.98	99.486	99.186	105.02	101.58	102.88	98.285	102.98	97.2	112.06	96.151	93.963	95.382	98.677	104.58	99.312	103.12	105.4	101.14	93.646	106.17	104.32	97.965	101.41	94.437	100.35	96.036	104.48	102.18	103.24	109.7	105.47	97.093	101.28	97.842
103.21	114.85	97.995	106.75	111.14	105.06	101.79	108.87	112.88	109.24	102.36	113.65	110.93	104.1	113.8	118.86	116.46	110.05	114.62	107.68	104.87	103.95	105.51	114.81	111.77	115.22	101.77	108.26	107.45	111.82	107.97	108.32	103.4	109.38	110.89	107.55	101.81	116.81	99.68	107.79	107.27	106.39	111.68	102.36	103.98	110.34	113.85	102.85	117.17	101.33
117.2	100.82	108.46	111.59	105.4	103.76	110.54	110.78	102.9	112.05	109.18	101.51	111.27	107.17	109.18	100.77	105.23	102.78	107.74	114.95	105.39	105.28	114.03	97.733	107.06	106.87	104.19	103.43	96.645	101.98	108.12	98.737	102.6	113.11	107.11	104.03	105.02	110.88	104.19	110.56	114.51	100.16	102.18	111.12	106.05	100.16	108.35	101.95	106.31	110.75
109.65	89.311	91.79	96.373	98.132	97.504	95.715	94.534	105.52	96.409	94.389	97.457	95.292	91.85	103.15	97.768	90.534	99.073	95.26	100.92	96.784	106.25	94.73	101.33	107.28	98.189	98.772	99.585	97.831	98.145	89.484	98.048	98.093	101.41	96.246	99.296	104.24	86.803	99.401	95.849	97.059	109.53	98.187	98.961	94.258	94.972	95.279	100	100.24	95.1
106.75	109.83	110.49	109.22	102.09	107.54	102.94	111.41	108.37	108.33	101.72	109.09	107.68	109.42	103.78	87.732	105.15	114.2	101.7	104.86	99.728	108.8	104.91	102.3	115.11	105.09	108.74	110.16	107.3	98.394	107.13	98.544	107.75	91.742	107.23	101.9	94.181	107.03	100.68	108.36	103.18	107.92	108.3	103.88	117.51	99.757	100.86	102.07	106.96	105.4
117.5	110.21	103.54	107.94	114.69	106	112.95	98.174	112.3	112.88	105.93	105.81	104.42	102.54	100.96	106.59	107.95	116.34	103.82	105.15	97.312	91.871	106.94	105.97	105.04	96.131	103.38	102.31	100.79	101.6	110.91	107.93	105.84	113.91	100.45	105.85	115.08	108.43	101.26	114.59	101.87	109.33	110.07	106.87	108.01	101.77	112.03	100.35	110.06	89.154
100.99	107.48	106.71	91.326	94.967	96.352	99.657	97.835	101.62	102.99	101.45	96.634	94.804	87.043	99.536	91.572	104.86	102.75	91.291	92.706	92.809	96.968	91.293	100.95	95.085	103.55	95.679	98.599	95.494	101.98	104.17	95.892	92.173	100.74	95.132	92.904	95.692	101.63	94.573	97.731	95.05	105.55	101.25	95.603	99.157	102.33	89.964	94.103	98.448	99.463
95.824	97.071	93.691	98.987	92.756	96.873	100.35	106.82	101.17	102.13	99.778	97.612	97.21	104.92	97.571	105.32	101.91	110.44	99.447	88.481	97.106	99.517	91.281	95.046	96.331	101.85	85.761	88.559	95.387	98.708	103.11	103.96	89.683	98.738	102.27	108.85	99.168	101.26	91.909	101.86	97.838	97.172	98.278	97.928	104.57	101.31	95.61	103.56	97.836	103.26
100.12	100.24	106.71	112.37	102.93	114.78	108.27	108.1	111.85	99.712	107.11	104.97	108.53	105.94	101.34	117.3	102.54	104.39	113.67	105.31	113.47	102.61	107.75	106.78	111.17	105.69	99.021	107.56	103.74	111.76	110.82	105.8	97.663	117.74	99.025	103.29	100.6	113.19	108.25	113.03	107.62	102.56	101.88	103.23	109.17	101.4	105	104.36	114.55	100.08
105.34	108.21	110.61	103.16	105.83	110.92	113.43	107.21	109.62	105.72	104.83	104.97	108.68	109.42	108.31	115.15	96.471	108.09	117.96	112.14	111.22	100.05	107.58	104.47	113.98	115.93	107.57	101.82	103.9	109.75	104.82	114.5	109.39	107	114.12	112.72	107.93	113.46	100.71	103.52	112.62	109.42	111.97	111.53	105.41	117.2	103.95	102.47	104.83	114.73
107.69	108.62	106.29	97.831	107.26	114.19	109.02	96.279	114.01	101.26	107.61	109.18	107.19	101.76	108.66	107.01	111.98	105.47	110.2	100.51	109.16	108.07	103.99	104.51	109.66	103.96	117.79	101.2	115.37	106.07	112.51	108.63	113.75	108.5	116.91	106.48	110.5	113.94	105.02	103.21	107.46	111.61	102.65	100.05	111.65	107.74	109.89	103.61	105.8	111.75
113.14	110.25	115.17	113.61	111.03	111.45	118.98	103.97	115.53	114.15	105.62	109.96	106.41	109.26	108.47	103.18	109.07	107.35	112.73	106.92	111.92	104.91	112.56	102.33	109.34	108.8	114.21	114.89	103.76	106.41	111.72	108.39	114.34	108.95	116.42	115.02	111.55	104.16	110.09	114.67	109.97	108.57	107.11	108.15	103.98	109.4	107.77	108.24	116.17	110.33
104.95	100.75	94.075	91.484	100.67	96.672	101.61	94.51	103.11	100.95	100.03	100.32	100.18	100.21	93.882	94.113	97.205	92.22	100.11	91.806	105.38	92.126	102.1	96.063	104.04	92.831	93.526	90.933	102.85	94.688	102.07	92.381	106.44	93.949	102.71	96.341	104.39	97.442	101.36	91.04	95.071	101.15	98.977	104.8	96.896	107.23	97.134	102.88	94.371	100.6
119.93	111.4	106.4	109.45	107.7	110.06	107.71	101.03	111.56	103.44	112.15	119.25	102.45	103.38	109.64	109.66	116.58	105.03	110.49	120.61	104.05	106.16	110.33	104.05	110.49	115.43	113.21	114.71	107.18	104.26	115.91	109.75	113.41	107.48	94.295	103.03	99.444	106.83	104.36	105.7	101.29	103.06	109.77	105.71	105.86	102.68	105.98	104.88	104.57	111.87
107.99	99.022	105.7	110.01	105.65	104.28	108.12	103.44	105.14	104.9	92.446	106.69	105.11	114.89	111.12	107.06	104.43	98.897	109.21	112.45	103.92	108.26	114.28	113.28	100.04	105.56	109.52	104.7	104.6	104.01	107.15	106.85	102.89	110.65	105.1	108.27	106.23	103.34	100.83	107.36	103.05	92.905	100.79	96.717	114.73	101.43	98.847	103.56	104.39	99.832
100.29	105.84	118.59	110.77	98.837	106.32	97.57	102.95	105.57	110.36	109.3	92.752	103.89	106.94	98.292	102.04	103.88	105.44	104.34	107.09	104.8	95.879	108	101.93	105.69	106.6	103.33	113.76	112.35	103.37	104.63	99.501	105.07	104.52	103.25	102.77	99.301	109.42	99.863	108.03	101.26	102.32	109.85	103.91	106.51	99.408	101.51	107.75	104.02	99.789
107.53	113.33	121.12	109.9	97.046	107.97	107.36	104.74	112.16	109.04	107.52	112.6	99.841	112.22	106.62	106.48	110.44	107.32	102.77	105.3	108.75	101.56	106.09	105.82	107.68	101.8	104.17	114.46	104.51	106.81	104.03	111.7	104.31	105.07	106.6	110.68	101.14	110.09	105.14	104.83	105.59	117.86	106.42	107.26	99.417	112.94	107.93	111.28	109.73	111.7
110.69	110.08	109.84	108.29	116.24	115.04	104.81	106.77	99.35	111.77	107.33	116.01	111.47	103.97	109.07	106.74	111.3	109.86	113.95	105.85	109.26	113.42	105.95	116.65	106.01	111.46	110.06	108.93	115.69	116.85	115.6	117.49	103.89	108.52	106.31	105.74	111.96	110.44	110.84	98.656	112.51	118.34	102.86	111.17	111.15	106.24	108.77	100.57	108.96	109.26
112.02	107.71	110.34	112.79	108.85	109.39	107.15	117.54	102.05	102.37	102.19	113.78	114.86	100.36	105.4	115.48	107.04	104.23	111.19	108.78	108.66	105.16	99.822	113.17	103.71	106.47	106.87	104.14	121.73	103.68	115.25	109.8	104.41	118.76	103.43	106.65	105.35	112.7	107.48	101	107.89	115.52	105.05	112.91	106	101.87	110.27	111.72	102.31	106.2
99.369	98.025	90.795	99.494	106.5	95.42	85.274	98.412	98.695	97.244	98.238	95.215	91.907	93.534	98.536	94.778	102.72	100.06	100.4	97.812	95.881	100.58	97.804	96.041	102.5	105.6	98.216	99.331	98.25	109.43	87.368	98.683	98.491	95.674	101.5	91.488	88.245	101.33	88.214	106.76	91.76	93.724	95.33	103.89	97.65	95.152	100.83	100.86	96.691	98.515
107.55	107.08	108.85	110.07	109.8	106.14	109.83	105.29	118.23	108.52	116.67	107.19	105.95	111.98	107.79	112.88	108.96	113.66	111.83	110.95	109.18	112.13	117.54	99.252	112.81	115.03	110.09	113.09	108.66	111.93	108.59	114.02	120.06	118.71	110.75	109.21	114.09	118.13	111.88	109.83	115.65	114.28	105.1	113.93	110.92	110.67	96.424	111.95	111.14	111.19
107.1	103.19	111.5	97.375	108.51	107.64	104.95	106.64	109.09	107.3	116.24	101.61	108.34	100.46	110.46	112.2	104.31	106.43	110.65	102.35	109.94	101.99	101.3	108.65	104.19	112.74	100.97	106.31	105.54	109.28	107.4	97.812	95.356	107.3	108.6	111.61	102.17	102.85	103.21	109.94	107.27	106.43	103.31	107.47	114.28	120.67	102.77	101.38	107.27	111.63
99.045	98.252	104.55	105.51	100.92	102.27	107.07	101.08	96.422	104.54	106.97	102.5	104.2	90.824	104.42	97.451	102.96	100.67	95.021	102.02	93.91	99.507	99.16	101.98	103.85	99.523	100.29	107.17	98.264	103.48	98.072	105.37	101.84	96.377	93.584	93.536	106.5	90.9	101.08	113.49	91.04	105.16	98.498	103.3	97.918	94.094	95.51	100.89	98.303	99.079
109.39	109.67	109.6	105.25	103.97	102.85	103.79	114.91	106.1	106.76	106.98	98.718	115.39	105.25	107.88	106.06	111.98	103.56	109.73	103.32	96.488	114.34	104.31	93.574	103.69	102.53	120.34	93.652	106.84	108.93	107.97	99.968	101.59	110.4	107.81	104.26	103.77	107.8	102.28	103.93	103.55	109.16	106.52	113.08	116.24	109.66	115.08	99.802	104.61	113.61
111.89	110.78	105.77	108.97	111.46	104.75	108.41	102.99	97.389	105.56	105.91	103.76	97.034	100.54	106.35	106.54	106.65	110.43	101.22	105.59	105.09	110.27	102.36	108.93	105.76	101.47	110.05	107.76	106.85	105.02	100.43	104.2	106.95	104.95	111.54	108.55	112.02	116.79	99.144	107.52	104.64	110.62	103.13	105.81	110.33	106.33	112.41	103.24	110.8	104.99
95.861	100.24	105.49	104.78	102.89	101.52	95.643	93.608	100.94	103.3	107.15	101.61	99.166	100.86	103.29	94.259	98.475	102.01	101.78	103.69	98.492	101.64	92.32	109.22	96.718	99.929	100.41	103.68	104.71	108.53	97.699	95.856	104.05	101.91	103.63	99.275	96.333	99.626	99.3	97.584	110.48	100.03	106.74	98.411	99.192	107.93	95.918	98.332	107.96	103.47
114.11	109.2	115.1	108.79	105.84	102.13	99.514	108.14	110.24	108.12	103.72	104.72	107.31	104.16	104.68	112.16	109.79	115.61	101.14	102.72	104.45	108.77	98.965	100.4	106.47	101.94	115.25	111.78	106.24	112.2	104.64	108.99	109.41	106.5	106.14	104.86	101.55	108.73	114.71	103.14	102.59	106.46	102.2	100.88	106.25	106.26	104.89	96.407	110.87	109.15
94.933	96.675	103.98	96.73	94.609	97.235	97.85	89.488	95.292	96.872	93.804	106.91	98.699	97.705	92.367	99.006	94.403	106.32	92.354	94.718	98.456	98.796	94.482	97.752	101.51	93.976	94.293	92.653	98.826	102.62	93.632	101.27	90.46	102.07	96.33	101.51	100.14	95.72	97.395	100.6	108.6	105.65	94.019	103.63	101.52	103.51	101.41	92.159	100.43	94.591
[truncated: 150 more columns]
